# Supplementary material for: Comparative proteomic analysis of wall-forming bodies and oocyst wall reveals the molecular basis underlying oocyst wall formation in Eimeria necatrix
Source: Parasit Vectors. 2023 Dec 18;16:460. doi: 10.1186/s13071-023-06076-6 (PMC10729351; doi:10.1186/s13071-023-06076-6)
Supplement: Supplementary file 1 — Additional file 1: Table S1. WFB-specific proteins information identified between WFBs and oocyst wall groups of Eimeria necatrix by TMT-based quantitative proteomics. [file 13071_2023_6076_MOESM1_ESM.xlsx]

## Sheet: Table S1
Table S1. WFB-specific proteins information identified between WFBs and oocyst wall groups of Eimeria necatrix by TMT-based quantitative proteomics
Accession	Description	Score	Coverage	Unique Peptides	PSMs	MW [kDa]
XP_003882426.1	hypothetical protein NCLIV_021830 [Neospora caninum Liverpool]	0	2.17	1	1	41.0377
XP_013433286.1	hypothetical protein, conserved [Eimeria necatrix]	29.2968	6.29	1	7	50.7368
XP_013233585.1	oxoacyl-ACP reductase, putative [Eimeria tenella]	77.2743	40.06	1	20	35.8995
XP_013235658.1	TLD domain-containing protein, putative [Eimeria tenella]	5.37118	5.39	1	1	37.1779
XP_013433878.1	hypothetical protein, conserved [Eimeria necatrix]	8.26217	20	1	2	6.65826
XP_013439332.1	P-Type cation-transporting ATPase, putative [Eimeria necatrix]	4.95646	2.29	1	1	59.3394
XP_013235007.1	ABC transporter, putative, partial [Eimeria tenella]	12.3787	8.99	2	3	31.0822
XP_013232593.1	UMP-CMP kinase, putative [Eimeria tenella]	20.3424	12.5	1	6	38.7048
XP_013437041.1	DNA replication licensing factor MCM4, related, partial [Eimeria necatrix]	5.32588	3.31	1	1	39.5801
XP_013434974.1	malonyl CoA-acyl carrier protein transacylase, putative, partial [Eimeria necatrix]	4.9162	6.4	1	1	25.3484
XP_013230005.1	hypothetical protein ETH_00017665, partial [Eimeria tenella]	20.4377	11.79	1	5	26.6231
XP_013434715.1	RNA recognition motif-containing protein, related, partial [Eimeria necatrix]	8.98308	18.9	2	2	17.2767
XP_013435020.1	hypothetical protein, conserved [Eimeria necatrix]	13.804	9.97	2	3	32.6276
XP_013232566.1	hypothetical protein, conserved [Eimeria tenella]	2.15556	1.4	1	1	90.6464
XP_013437850.1	delta3,5-delta2,4-dienoyl-CoA isomerase, putative [Eimeria necatrix]	10.3516	4.46	1	2	36.0918
XP_013230651.1	SAG family member [Eimeria tenella]	17.9248	11.11	2	5	30.9819
XP_013230979.1	hypothetical protein, conserved [Eimeria tenella]	22.0677	14.78	2	5	23.2928
XP_013436135.1	hypothetical protein, conserved [Eimeria necatrix]	3.86446	1.31	1	1	122.827
XP_013230463.1	hypothetical protein ETH_00033920, partial [Eimeria tenella]	2.9875	11.19	1	1	15.0291
XP_013233262.1	RNA recognition motif domain-containing protein, putative [Eimeria tenella]	15.0224	13.17	1	5	45.6279
KFG46611.1	CTP synthase, partial [Toxoplasma gondii p89]	2.0333	9.93	1	1	15.0508
XP_013232401.1	multisynthetase complex auxiliary component p43, putative [Eimeria tenella]	45.8077	16.48	2	10	47.9283
XP_013434107.1	3-oxo-5 alpha-steroid delta 4-dehydrogenase alpha 2, putative [Eimeria necatrix]	12.0846	12.04	3	3	36.3919
XP_013439254.1	hypothetical protein, conserved [Eimeria necatrix]	10.9986	7.16	3	3	78.9269
CDJ65632.1	hypothetical protein, conserved [Eimeria necatrix]	5.42111	6.52	1	1	22.8508
XP_013229761.1	hypothetical protein, conserved [Eimeria tenella]	3.42331	2.96	1	1	45.3769
XP_013227828.1	hypothetical protein, conserved [Eimeria tenella]	2.68432	13.13	1	1	12.105
CAK51431.1	translation elongation factor tu [Eimeria tenella]	4.71673	8.16	1	1	15.7614
XP_013434399.1	hypothetical protein ENH_00011850, partial [Eimeria necatrix]	3.8643	2.75	1	1	47.7987
XP_013436342.1	hypothetical protein ENH_00043720 [Eimeria necatrix]	15.3144	19.48	3	3	14.7616
XP_013438141.1	hypothetical protein, conserved [Eimeria necatrix]	7.5122	1.78	1	2	119.686
XP_013440103.1	oxidoreductase, putative [Eimeria necatrix]	10.4682	3.52	1	3	70.864
KFH12228.1	putative translation initiation factor IF-2, partial [Toxoplasma gondii VAND]	8.81527	28.3	1	3	11.8826
XP_013433017.1	SAC1 phosphoinositide phosphatase, putative [Eimeria necatrix]	3.43471	2.87	1	1	49.8907
XP_013233791.1	hypothetical protein, conserved [Eimeria tenella]	7.17142	1.06	1	2	159.699
XP_013437465.1	hypothetical protein ENH_00061450 [Eimeria necatrix]	4.12431	9.94	1	1	17.4282
