# Supplementary material for: Comparative proteomic analysis of wall-forming bodies and oocyst wall reveals the molecular basis underlying oocyst wall formation in Eimeria necatrix
Source: Parasit Vectors. 2023 Dec 18;16:460. doi: 10.1186/s13071-023-06076-6 (PMC10729351; doi:10.1186/s13071-023-06076-6)
Supplement: Supplementary file 2 — Additional file 2: Table S2. Differentially expressed proteins information identified between WFBs and oocyst wall groups of Eimeria necatrix by TMT-based quantitative proteomics. [file 13071_2023_6076_MOESM2_ESM.xlsx]

## Sheet: Table S2
Table S2. Differentially expressed proteins information identified between WFBs and oocyst wall groups of Eimeria necatrix by TMT-based quantitative proteomics
Accession	Description	Score	Coverage	Unique Peptides	PSMs	MW [kDa]	C.Average	T.Average	C-vs-T.FC	C-vs-T.Pvalue
XP_013436342.1	hypothetical protein ENH_00043720 [Eimeria necatrix]	15.3144	19.48	3	3	14.7616	3.2969	0.00489725	673.215	7.90585e-05
XP_013433017.1	SAC1 phosphoinositide phosphatase, putative [Eimeria necatrix]	3.43471	2.87	1	1	49.8907	3.33147	0.0060314	552.355	0.00223242
XP_013439254.1	hypothetical protein, conserved [Eimeria necatrix]	10.9986	7.16	3	3	78.9269	3.27092	0.00818986	399.387	1.58689e-05
XP_013434399.1	hypothetical protein ENH_00011850, partial [Eimeria necatrix]	3.8643	2.75	1	1	47.7987	3.2554	0.00842676	386.317	0.00169029
CDJ65632.1	hypothetical protein, conserved [Eimeria necatrix]	5.42111	6.52	1	1	22.8508	3.23948	0.00931095	347.922	0.00362223
XP_013232401.1	multisynthetase complex auxiliary component p43, putative [Eimeria tenella]	45.8077	16.48	2	10	47.9283	3.24092	0.0093719	345.812	2.4484e-05
KFH12228.1	putative translation initiation factor IF-2, partial [Toxoplasma gondii VAND]	8.81527	28.3	1	3	11.8826	3.32064	0.0166	200.039	0.000978676
CAK51431.1	translation elongation factor tu [Eimeria tenella]	4.71673	8.16	1	1	15.7614	3.24628	0.0231528	140.211	2.56773e-05
XP_013440103.1	oxidoreductase, putative [Eimeria necatrix]	10.4682	3.52	1	3	70.864	3.29471	0.0262053	125.727	0.000749037
XP_003882426.1	hypothetical protein NCLIV_021830 [Neospora caninum Liverpool]	0	2.17	1	1	41.0377	3.29918	0.0318406	103.615	0.00830357
XP_013233262.1	RNA recognition motif domain-containing protein, putative [Eimeria tenella]	15.0224	13.17	1	5	45.6279	3.18517	0.0315472	100.965	0.000145731
XP_013438141.1	hypothetical protein, conserved [Eimeria necatrix]	7.5122	1.78	1	2	119.686	3.25466	0.0333135	97.6978	9.70735e-05
XP_013227828.1	hypothetical protein, conserved [Eimeria tenella]	2.68432	13.13	1	1	12.105	3.24763	0.0369341	87.9306	0.000374149
XP_013436878.1	O-acetylserine (thiol) lyase, putative [Eimeria necatrix]	45.7497	26.67	4	8	33.4098	2.09075	0.0283757	73.6811	0.0213194
XP_013233307.1	oxidoreductase, putative [Eimeria tenella]	233.254	27.91	2	68	96.1103	3.18353	0.0495969	64.1882	0.027429
XP_013233756.1	alanyl-tRNA synthetase, putative [Eimeria tenella]	39.9649	13.58	1	14	111.569	3.22777	0.0513714	62.8321	0.000558118
XP_013233791.1	hypothetical protein, conserved [Eimeria tenella]	7.17142	1.06	1	2	159.699	3.14031	0.0632935	49.6151	0.00301943
BAJ52218.1	immunoglobulin gamma heavy chain, partial [Homo sapiens]	3.46385	4.95	1	1	23.6848	3.10481	0.090741	34.2162	0.0289424
KYF47673.1	ribosomal protein RPL27A [Toxoplasma gondii ARI]	5.32785	5.44	1	2	16.3338	3.18961	0.0960014	33.2246	0.0172433
ESS31756.1	toxoplasma gondii family C protein [Toxoplasma gondii VEG]	0	4.23	1	1	15.5509	3.17887	0.096002	33.1126	0.00706102
AET50600.1	hypothetical protein [Eimeria tenella]	94.6919	25.72	2	23	52.0518	1.97362	0.0643284	30.6805	0.000807073
XP_013437302.1	hypothetical protein ENH_00065640 [Eimeria necatrix]	47.0488	61.39	6	9	14.1822	2.17783	0.0718948	30.2919	0.000131957
XP_013433286.1	hypothetical protein, conserved [Eimeria necatrix]	29.2968	6.29	1	7	50.7368	3.12429	0.105109	29.7243	0.00474419
XP_013235148.1	GPI transamidase subunit PIG-U, putative, partial [Eimeria tenella]	1070.62	72.83	27	294	68.5762	2.89724	0.0987209	29.3478	0.00168381
XP_013436135.1	hypothetical protein, conserved [Eimeria necatrix]	3.86446	1.31	1	1	122.827	3.04337	0.105176	28.9359	0.00246305
XP_013432810.1	G1 to S phase transition protein, putative [Eimeria necatrix]	24.3454	14.99	5	6	41.4731	1.92308	0.0667528	28.809	2.65798e-05
XP_013228865.1	KH domain-containing protein, putative [Eimeria tenella]	367.96	21.55	1	97	103.012	2.9549	0.103101	28.6602	0.0143045
H9LH50	Anion exchange protein OS=Gorilla gorilla OX=9593 GN=SLC4A1 PE=3 SV=1 - [H9LH50_9PRIM]	2.32655	0.86	1	1	103.262	3.06915	0.108868	28.1914	0.00335704
XP_013434715.1	RNA recognition motif-containing protein, related, partial [Eimeria necatrix]	8.98308	18.9	2	2	17.2767	2.01311	0.0754537	26.6801	7.65012e-05
AET50491.1	hypothetical protein [Eimeria tenella]	7.91811	7.41	2	2	32.7634	1.96197	0.0742043	26.4401	0.000230913
XP_013233548.1	structure specific recognition protein I, putative [Eimeria tenella]	8.12407	3.7	2	2	57.928	2.06482	0.0820323	25.1708	2.24979e-06
XP_013437465.1	hypothetical protein ENH_00061450 [Eimeria necatrix]	4.12431	9.94	1	1	17.4282	3.07698	0.124021	24.8102	0.00889793
XP_013229790.1	hypothetical protein, conserved [Eimeria tenella]	36.0621	18.82	1	9	47.2842	3.05629	0.123204	24.8067	0.000165275
P11413	Glucose-6-phosphate 1-dehydrogenase OS=Homo sapiens OX=9606 GN=G6PD PE=1 SV=4 - [G6PD_HUMAN]	7.64987	4.85	3	3	59.219	2.97034	0.126875	23.4115	0.00368183
XP_013234727.1	alanine dehydrogenase, putative [Eimeria tenella]	24.4197	5.41	2	6	43.8269	2.8311	0.124114	22.8104	0.0284114
XP_013229153.1	la domain-containing protein, putative [Eimeria tenella]	23.573	11.4	2	6	63.2049	1.82431	0.0846486	21.5516	5.1317e-05
EPR56714.1	actin [Toxoplasma gondii GT1]	206.62	32.4	2	60	32.038	2.99747	0.140003	21.41	0.00345386
XP_013438943.1	LOW QUALITY PROTEIN: heat shock protein 60, putative [Eimeria necatrix]	178.958	37.9	3	45	46.4989	1.54063	0.0723634	21.2902	0.00180932
BAA83426.1	heat shock protein 70, partial [Toxoplasma gondii]	209.511	18.86	1	52	68.4865	3.00304	0.147181	20.4037	0.00190611
KOB88021.1	hypothetical protein, partial [Plasmodium falciparum Dd2]	3.45549	1.21	1	1	69.4588	2.9911	0.150747	19.8418	0.00192311
XP_013436312.1	hypothetical protein, conserved [Eimeria necatrix]	11.7615	5.38	1	5	100.242	2.9824	0.15398	19.3688	0.00619035
XP_013228850.1	ribosomal protein L22, putative [Eimeria tenella]	42.8267	33.56	1	12	16.4739	2.93226	0.151662	19.3342	6.83386e-05
XP_013434094.1	IQ calmodulin-binding motif family protein, related [Eimeria necatrix]	6.93569	9.29	2	2	25.71	2.06226	0.109128	18.8975	0.000459394
KFH01019.1	ATPase/histidine kinase/DNA gyrase B/HSP90 domain-containing protein, partial [Toxoplasma gondii VAND]	12.3578	5.66	1	5	23.4653	2.91989	0.155067	18.8299	0.000324515
AET50884.1	hypothetical protein [Eimeria tenella]	732.646	53.56	5	217	49.0706	2.84836	0.152549	18.6718	0.00598116
PIM00156.1	putative elongation factor 1-alpha (EF-1-ALPHA), partial [Toxoplasma gondii COUG]	26.8372	17.78	2	9	19.3169	3.03107	0.163047	18.5901	0.00920184
XP_013440190.1	histone acetyltransferase, putative [Eimeria necatrix]	15.4061	8.94	2	5	63.5633	2.36385	0.128639	18.3759	0.000428024
AET50506.1	hypothetical protein [Eimeria tenella]	91.0762	36.03	1	25	30.6409	2.90839	0.158492	18.3504	0.000484767
XP_013232387.1	hypothetical protein, conserved [Eimeria tenella]	214.887	44.65	24	59	62.6574	2.88033	0.158173	18.21	0.00371145
XP_013228254.1	hypothetical protein, conserved [Eimeria tenella]	10.9925	2.35	1	3	97.5404	2.90862	0.160824	18.0858	0.000182355
XP_013228955.1	fasciclin domain-containing protein, putative [Eimeria tenella]	55.1889	19.41	2	12	31.1341	2.82379	0.157343	17.9467	0.0184186
AET50612.1	hypothetical protein [Eimeria tenella]	514.431	33.2	5	137	80.3464	2.88813	0.162444	17.7793	0.00607734
XP_013438688.1	hypothetical protein ENH_00079740 [Eimeria necatrix]	17.1267	20.57	3	5	14.9374	2.71375	0.152904	17.748	0.0243416
XP_013436770.1	hypothetical protein, conserved [Eimeria necatrix]	5.99424	0.71	1	2	148.905	2.96952	0.169611	17.5078	0.00587926
5XYI	Q Chain Q, 40s Ribosomal Protein S16, Putative	6.59866	5.71	1	2	15.5913	2.90266	0.18102	16.0351	0.00610667
XP_013229730.1	alpha-glucan water dikinase 1, putative [Eimeria tenella]	190.405	22.47	1	48	185.145	2.82206	0.181407	15.5565	0.00443326
ETW14976.1	hypothetical protein, partial [Plasmodium falciparum Vietnam Oak-Knoll (FVO) Vietnam Oak-Knoll (FVO)]	2.92464	1.99	1	1	33.7387	3.03639	0.195649	15.5196	0.0465299
XP_013436050.1	hypothetical protein, conserved [Eimeria necatrix]	54.9492	8.91	5	14	74.5648	2.88902	0.189021	15.2842	0.0069368
AHB64327.1	22 kDa gametocyte protein [Eimeria necatrix]	46.9953	6.45	1	15	21.3732	2.97309	0.19862	14.9688	0.0155098
XP_013437071.1	protein kinase, PfEST homolog, putative [Eimeria necatrix]	3.52316	0.24	1	1	344.696	2.901	0.196972	14.728	0.0403991
XP_013232120.1	heat shock protein 90 [Eimeria tenella]	395.366	37.59	1	107	82.447	2.74	0.18725	14.6329	0.014194
KEP66640.1	glutaredoxin-related protein [Hammondia hammondi]	11.1639	2.64	1	4	28.3438	2.94463	0.20724	14.2088	0.0181406
XP_003882154.1	HSP90-like protein, related [Neospora caninum Liverpool]	29.7912	2.94	1	8	96.9964	2.81864	0.200057	14.0892	0.00180565
KYF40169.1	putative transcription factor IIB [Toxoplasma gondii ARI]	2.8971	4.71	1	1	22.4575	2.93481	0.208401	14.0825	0.0134055
XP_013438353.1	GPI transamidase subunit PIG-U, putative [Eimeria necatrix]	1861.65	68.41	26	507	70.5073	2.68119	0.190433	14.0795	0.0097705
XP_013233292.1	YALI0F04037p, related [Eimeria tenella]	95.8043	18.26	3	30	53.2098	2.72778	0.198145	13.7665	0.00885344
XP_003885136.1	Fibrillarin superfamily, related [Neospora caninum Liverpool]	2.97501	4.56	1	1	28.49	2.92931	0.217603	13.4618	0.015244
XP_013437066.1	hypothetical protein, conserved [Eimeria necatrix]	15.7343	19.92	4	4	25.9864	2.7195	0.202956	13.3995	0.0356749
XP_013437850.1	delta3,5-delta2,4-dienoyl-CoA isomerase, putative [Eimeria necatrix]	10.3516	4.46	1	2	36.0918	1.48362	0.111313	13.3283	2.5252e-05
AAK38886.1	enolase [Eimeria tenella]	103.291	30.79	4	26	47.9446	2.72597	0.205399	13.2716	0.0175203
KFG29348.1	putative eukaryotic initiation factor-2A, partial [Toxoplasma gondii p89]	0	1.1	1	1	59.9861	2.88891	0.220258	13.116	0.00866309
ETW49790.1	hsp70-like protein [Plasmodium falciparum MaliPS096_E11 MaliPS096_E11]	210.562	12.04	2	60	73.5263	2.84087	0.219107	12.9657	0.0033515
XP_013228698.1	hypothetical protein, conserved [Eimeria tenella]	17.6169	36.43	2	5	13.9478	2.71039	0.210604	12.8696	0.0255341
AAD08643.1	ribosomal protein S3a [Eimeria tenella]	23.2118	23.48	6	7	29.8407	2.85619	0.224413	12.7274	0.0090145
XP_013231635.1	hypothetical protein, conserved [Eimeria tenella]	40.6149	22.45	5	11	51.3422	2.66849	0.213636	12.4908	0.00729854
XP_013233627.1	peptidase family M48 domain-containing protein, putative [Eimeria tenella]	40.855	13.71	1	11	54.2726	2.83227	0.232249	12.195	0.00123962
XP_013231934.1	glycogen phosphorylase family protein, putative [Eimeria tenella]	362.544	33.64	1	85	111.565	2.7068	0.224474	12.0584	0.0167219
AET50575.1	hypothetical protein [Eimeria tenella]	203.801	52.51	5	55	36.3604	2.51147	0.209812	11.9701	0.00887806
XP_013436711.1	myb-like DNA-binding domain-containing protein, putative [Eimeria necatrix]	8.79159	2.27	3	3	193.5	1.60995	0.134659	11.9558	0.00187537
AET50473.1	hypothetical protein [Eimeria tenella]	18.9744	21.32	2	7	15.8097	2.73163	0.233796	11.6838	0.000166397
XP_013228883.1	60S ribosomal protein L6, putative [Eimeria tenella]	16.1176	22	2	5	22.1212	2.73026	0.236114	11.5633	0.000744252
AET50615.1	hypothetical protein [Eimeria tenella]	58.1315	23.66	4	12	29.6702	2.71689	0.24328	11.1678	0.000202721
AAA29504.1	beta-tubulin [Plasmodium falciparum]	86.9202	18.88	2	23	49.5948	2.7565	0.259791	10.6104	0.000633927
XP_013231631.1	protein disulfide isomerase, putative [Eimeria tenella]	119.954	30.45	8	33	53.01	2.66191	0.255727	10.4092	0.0242377
EUT80144.1	isocitrate dehydrogenase, NADP-dependent [Plasmodium falciparum Santa Lucia Santa Lucia]	7.24428	2.35	1	2	53.5736	2.73953	0.263805	10.3847	0.00211378
XP_013439312.1	LOW QUALITY PROTEIN: ribophorin I, putative [Eimeria necatrix]	18.946	4.76	3	4	84.7073	1.61706	0.156721	10.318	1.47441e-05
XP_013228652.1	dense granule protein GRA11, putative [Eimeria tenella]	95.4409	30.05	6	23	119.683	2.57598	0.251547	10.2405	0.00557472
XP_013235966.1	hypothetical protein, conserved [Eimeria tenella]	188.895	32.97	1	52	78.5632	2.66613	0.267275	9.97523	0.0185644
XP_013234809.1	hypothetical protein, conserved, partial [Eimeria tenella]	3.18504	4	1	1	24.0908	2.65822	0.269937	9.84755	0.00291529
XP_013229579.1	hypothetical protein ETH_00040825, partial [Eimeria tenella]	66.1416	25.28	2	15	38.8262	2.60174	0.264588	9.83315	0.0210466
XP_013230406.1	protein tyrosine phosphatase-like domian-containing protein, putative [Eimeria tenella]	72.5396	19.93	1	17	30.2616	2.62605	0.272675	9.63068	0.006918
XP_013433824.1	oxidoreductase, putative [Eimeria necatrix]	201.769	27.13	1	56	93.4739	2.5857	0.272682	9.48248	0.0385812
AET50720.1	hypothetical protein [Eimeria tenella]	16.2432	10.81	2	5	31.2445	2.64036	0.280049	9.42822	0.00390948
XP_013229416.1	glyceraldehyde-3-phosphate dehydrogenase, putative [Eimeria tenella]	81.3947	17.58	4	24	69.5851	2.61678	0.279119	9.37513	0.000227489
XP_013228900.1	NAC domain containing protein, putative [Eimeria tenella]	76.9579	27.53	1	17	19.292	2.60147	0.278175	9.35192	0.00618703
XP_013229440.1	carbonyl reductase, putative, partial [Eimeria tenella]	56.5382	30.74	1	15	28.9957	2.58701	0.280923	9.20896	0.0213691
NP_989788.1	granzyme A precursor [Gallus gallus]	79.6505	25.77	6	21	28.4658	2.74643	0.300407	9.14235	0.00656539
XP_013438712.1	microneme protein, putative [Eimeria necatrix]	20.9017	9.89	6	7	60.177	2.58223	0.284074	9.08999	0.0386059
XP_001348269.1	CUGBP Elav-like family member 2, putative [Plasmodium falciparum 3D7]	2.34315	1.56	1	1	59.2371	2.70775	0.30333	8.92674	0.0109474
O97221	RNA helicase (Fragment) OS=Plasmodium cynomolgi OX=5827 PE=4 SV=1 - [O97221_9APIC]	23.2983	23.08	2	7	21.315	2.68021	0.300462	8.92028	0.00282401
AET50688.1	hypothetical protein [Eimeria tenella]	36.1669	15.45	3	8	40.2242	2.53822	0.292544	8.67639	0.0229819
ETW31914.1	hypothetical protein [Plasmodium falciparum FCH/4 FCH/4]	73.1557	16.34	1	16	27.723	2.70331	0.313164	8.63226	0.0129257
Q8WSR3	Succinate dehydrogenase [ubiquinone] flavoprotein subunit, mitochondrial OS=Ascaris suum OX=6253 GN=SDHA2 PE=2 SV=1 - [Q8WSR3_ASCSU]	3.35689	1.71	1	1	70.4675	2.65686	0.308939	8.59994	0.00219154
XP_013233987.1	Fructose-bisphosphate aldolase, related [Eimeria tenella]	60.8919	14.13	2	17	38.788	2.56059	0.298483	8.57869	0.00788975
XP_013232285.1	hypothetical protein, conserved [Eimeria tenella]	100.739	18.28	4	31	59.0124	2.54495	0.307037	8.28876	0.00234228
XP_013228790.1	hypothetical protein, conserved [Eimeria tenella]	2.72929	4.9	1	1	25.7445	2.62787	0.331241	7.93339	0.00283726
XP_013435725.1	EH protein, putative [Eimeria necatrix]	57.4009	16.12	9	18	63.1041	2.17877	0.278844	7.81356	0.00141835
S51042	tat-binding protein homolog [Plasmodium falciparum]	67.099	18.62	1	19	49.5175	2.58163	0.331764	7.78152	0.00336803
XP_013232286.1	56 kDa gametocyte antigen, related [Eimeria tenella]	301.265	28.48	7	84	53.705	2.51945	0.329454	7.64735	0.00175407
XP_013440623.1	ALVEOLIN1, related, related [Eimeria necatrix]	9.08237	3.13	2	3	110.991	2.48843	0.32747	7.59896	0.012422
AET50460.1	hypothetical protein [Eimeria tenella]	21.0411	24.49	4	6	21.388	2.52339	0.333848	7.55849	6.89749e-05
2Q97	A Chain A, Actin, Alpha Skeletal Muscle	253.151	31.73	4	73	41.7627	2.46007	0.328129	7.49724	0.000934725
2P4U	D Chain D, Acid phosphatase 1	2.93645	4.17	1	1	19.1194	2.60621	0.349177	7.46388	0.0128394
XP_013435660.1	EF hand domain-containing protein, putative [Eimeria necatrix]	6.94792	2.71	2	2	100.521	1.89971	0.25948	7.3212	4.47109e-05
XP_013235984.1	heat shock protein 90, putative [Eimeria tenella]	112.531	30.06	2	27	39.5537	2.53892	0.347873	7.29843	0.000246954
XP_013228452.1	hypoxanthine-xanthine-guanine phosphoribosyl transferase, putative [Eimeria tenella]	10.4764	9.38	1	3	25.4951	2.46758	0.341256	7.23087	0.0110792
XP_013332937.1	60S ribosomal protein L23, putative [Eimeria maxima]	87.7497	50.36	1	27	14.8159	2.51037	0.354617	7.07912	0.000791119
XP_013434722.1	hypothetical protein, conserved [Eimeria necatrix]	9.84656	6.19	2	2	49.9039	2.49153	0.377434	6.60124	0.000965725
XP_013438873.1	46 kDa FK506-binding nuclear protein, putative, partial [Eimeria necatrix]	14.4182	19.77	3	4	19.3332	2.38311	0.361689	6.58886	0.0380961
XP_013437838.1	LOW QUALITY PROTEIN: subtilase family serine protease, putative [Eimeria necatrix]	26.7231	5.84	4	6	104.316	2.35216	0.380751	6.17768	0.00193719
XP_013227963.1	hypothetical protein, conserved [Eimeria tenella]	108.544	19.42	1	31	64.1547	2.38773	0.393392	6.0696	0.0025381
XP_003881672.1	Prolyl oligopeptidase (Precursor),related [Neospora caninum Liverpool]	2.48045	1.09	1	1	82.9745	2.44707	0.406927	6.01355	0.00287489
XP_013231218.1	hypothetical protein, conserved [Eimeria tenella]	2.31096	0.62	1	1	139.706	2.4496	0.409738	5.97845	0.0050644
XP_013433319.1	hypothetical protein, conserved [Eimeria necatrix]	50.7012	23.13	2	11	47.3192	2.38275	0.401978	5.92758	0.00200396
XP_013336980.1	hypothetical protein EMWEY_00006140 [Eimeria maxima]	11.7296	5.35	4	4	92.3785	2.45319	0.417476	5.87625	0.00852035
XP_013440580.1	nucleolar protein 5A, putative [Eimeria necatrix]	4.49811	3.5	1	2	56.1504	2.41493	0.414498	5.82617	0.00301253
XP_013433088.1	membrane skeletal protein IMC1, putative [Eimeria necatrix]	21.7993	8.26	5	6	64.9767	2.358	0.407605	5.78502	0.0178779
XP_013232478.1	ATP synthase beta chain, putative [Eimeria tenella]	214.416	30.66	2	49	60.6205	2.35317	0.410472	5.73284	0.00521837
XP_013434151.1	PAN domain-containing protein, related [Eimeria necatrix]	27.4995	10.5	8	8	101.444	2.32453	0.417607	5.56631	0.0064181
XP_013230711.1	hypothetical protein, conserved [Eimeria tenella]	22.9755	3.5	1	6	139.825	2.27322	0.421608	5.39179	0.000617368
XP_013228808.1	nucleoside diphosphate kinase, putative [Eimeria tenella]	41.5713	42.48	4	11	17.689	2.08178	0.391619	5.31584	8.55131e-05
XP_013433151.1	microneme protein 2, putative [Eimeria necatrix]	11.4063	6.07	3	3	75.8945	2.2859	0.441656	5.17576	0.000655731
XP_013228488.1	Proteophosphoglycan ppg1, related, related [Eimeria tenella]	78.2335	13.24	1	18	57.7876	2.27514	0.442958	5.13625	0.0027129
AET50868.1	hypothetical protein [Eimeria tenella]	5.7489	10.65	2	2	24.1362	2.20052	0.433498	5.07619	0.00822897
XP_013436613.1	hypothetical protein, conserved [Eimeria necatrix]	2.63685	1.58	1	1	53.654	2.29948	0.463113	4.96527	0.0118809
XP_013439897.1	hypothetical protein, conserved [Eimeria necatrix]	20.8561	0.82	2	5	474.625	1.47467	0.301993	4.88314	0.00108199
XP_013233656.1	60S ribosomal protein L7, putative [Eimeria tenella]	41.5091	23.64	1	13	29.9923	2.23904	0.463081	4.83509	0.00223076
KNC37995.1	elongation factor tu [Plasmodium falciparum RAJ116 RAJ116]	10.7017	6.78	2	3	41.1749	2.21157	0.465442	4.75154	0.039416
XP_013439599.1	hypothetical protein ENH_00008710, partial [Eimeria necatrix]	15.0843	20.71	1	4	15.2249	2.19028	0.461823	4.74267	0.0204035
XP_013436892.1	hypothetical protein, conserved [Eimeria necatrix]	8.47035	5.38	1	2	30.3644	2.22497	0.469156	4.74249	0.0027
XP_013236335.1	hypothetical protein, conserved [Eimeria tenella]	12.8517	12.77	3	4	30.0784	2.06333	0.444	4.64714	0.00140351
5NMI	O Chain O, Cytochrome b-c1 complex subunit 2, mitochondrial	2.84	2.36	1	1	44.9471	2.25417	0.488963	4.61011	0.00302636
XP_013437600.1	hypothetical protein, conserved [Eimeria necatrix]	10.3866	7.05	2	2	45.8884	2.23359	0.495851	4.50456	0.00459849
XP_013335826.1	hypothetical protein, conserved [Eimeria maxima]	3.24004	10	1	2	13.4848	2.16832	0.481673	4.50164	0.000648342
AET50812.1	hypothetical protein [Eimeria tenella]	127.173	39.81	3	32	33.9527	2.17216	0.483198	4.49539	0.0103328
XP_013233585.1	oxoacyl-ACP reductase, putative [Eimeria tenella]	77.2743	40.06	1	20	35.8995	2.17173	0.486736	4.46182	0.00655445
AAV33246.1	isocitrate dehydrogenase [Toxoplasma gondii]	63.3003	7.74	3	17	66.2988	2.10551	0.475328	4.42959	1.58453e-05
AET50733.1	hypothetical protein [Eimeria tenella]	171.617	34.2	2	40	25.9696	2.16966	0.491055	4.41837	0.00300031
XP_013434294.1	LOW QUALITY PROTEIN: Short-chain dehydrogenase/reductase SDR, related, related [Eimeria necatrix]	339.849	23.1	4	82	181.314	2.20102	0.49905	4.41043	0.0103468
XP_013437591.1	hypothetical protein, conserved, partial [Eimeria necatrix]	3.10917	0.85	1	1	136.876	2.21096	0.504146	4.38556	0.00861777
XP_013336579.1	hypothetical protein, conserved [Eimeria maxima]	6.67907	6.93	2	2	31.6799	2.10967	0.492616	4.28259	0.0110047
XP_013438849.1	hypothetical protein, conserved [Eimeria necatrix]	15.5331	12.71	3	3	37.3897	2.20685	0.521019	4.23565	0.00318393
XP_013233860.1	SNF2 family N-terminal domain-containing protein, putative [Eimeria tenella]	3.52299	0.81	1	1	163.421	2.13401	0.504898	4.22662	0.017543
AAQ91345.1	calmodulin-domain protein kinase, partial [Eimeria tenella]	7.0957	4.31	2	2	55.0674	2.09012	0.495168	4.22103	0.000112775
AET50530.1	hypothetical protein [Eimeria tenella]	8.21135	5.29	2	2	49.2434	2.05465	0.493226	4.16575	0.0104716
XP_013437055.1	hypothetical protein ENH_00055630 [Eimeria necatrix]	28.6845	9.92	4	7	54.4583	2.03962	0.491292	4.15154	0.0175089
XP_013437515.1	hypothetical protein, conserved [Eimeria necatrix]	13.9648	2.87	2	4	126.793	2.13	0.514426	4.14053	0.000105079
XP_013440586.1	hypothetical protein, conserved [Eimeria necatrix]	5.48803	1.07	1	2	166.639	2.13603	0.517236	4.1297	0.00603386
XP_013439600.1	dense granule protein GRA11, putative [Eimeria necatrix]	117.809	35.81	10	30	73.4164	2.07665	0.504967	4.11245	0.00661941
KEP66757.1	preprotein translocase Sec61, putative [Hammondia hammondi]	26.5301	10.15	1	8	52.1299	2.10598	0.513501	4.10121	0.0106229
AET50496.1	hypothetical protein [Eimeria tenella]	109.658	42.86	2	24	27.9142	2.12224	0.51901	4.08901	0.000357574
CEL73732.1	TPA: ATP synthase alpha chain, putative [Toxoplasma gondii VEG]	27.1816	6.02	1	7	61.073	2.08923	0.532368	3.92442	0.0109584
XP_013235658.1	TLD domain-containing protein, putative [Eimeria tenella]	5.37118	5.39	1	1	37.1779	2.1122	0.539599	3.9144	0.00999112
XP_013236080.1	p97 protein, putative [Eimeria tenella]	462.461	42.57	1	128	92.4857	2.06567	0.53284	3.87672	0.0129809
XP_013433806.1	hypothetical protein, conserved [Eimeria necatrix]	41.8364	11.61	6	10	89.683	2.05049	0.53041	3.86587	0.0174045
XP_013434652.1	hypothetical protein, conserved [Eimeria necatrix]	6.42403	1.17	1	2	85.309	2.07779	0.546459	3.80227	0.000765453
ETW29209.1	60S ribosomal protein [Plasmodium falciparum FCH/4 FCH/4]	10.1555	8.31	1	3	36.1455	2.09163	0.55635	3.75956	0.00131419
XP_013333045.1	S-adenosylmethionine synthetase, putative [Eimeria maxima]	11.7802	8.67	3	3	40.2853	2.101	0.561767	3.73999	0.00696585
XP_013232805.1	40S ribosomal protein S26, putative [Eimeria tenella]	57.2139	38.39	4	15	12.7436	2.09006	0.564706	3.70115	0.00594458
XP_013433317.1	thiF family domain-containing protein, putative [Eimeria necatrix]	8.38593	5.93	2	3	42.6283	1.71502	0.465378	3.68522	0.0127828
XP_013335760.1	ubiquitin / ribosomal protein S27a fusion protein, putative [Eimeria maxima]	12.9522	9.03	1	2	17.275	1.94028	0.529753	3.66261	0.00614445
XP_013228359.1	ATP-binding cassette protein subfamily B member 2, putative [Eimeria tenella]	120.8	17.5	1	36	147.141	2.02661	0.553573	3.66096	0.00417494
AET50528.1	hypothetical protein [Eimeria tenella]	3.11895	5.92	1	1	18.2242	2.03528	0.556906	3.65463	0.000810853
XP_013438325.1	DNA replication licensing factor, putative [Eimeria necatrix]	13.4462	24.84	3	3	17.5352	1.89165	0.524461	3.60685	3.48809e-06
AET50576.1	hypothetical protein [Eimeria tenella]	2.97104	6.25	1	1	16.6224	2.05527	0.577426	3.55935	0.032346
XP_013438196.1	potassium channel tetramerisation domain containing protein, putative [Eimeria necatrix]	5.20478	6.13	1	1	27.1741	2.04637	0.576471	3.54982	0.00141245
XP_013437335.1	hypothetical protein ENH_00059330 [Eimeria necatrix]	4.42951	3.88	1	1	32.8229	2.01812	0.570072	3.54012	0.00381299
XP_013231626.1	peptide methionine sulfoxide reductase, putative [Eimeria tenella]	4.40024	4.95	1	1	23.3807	2.02017	0.573565	3.52213	0.0145589
AAR24075.2	interferon regulatory factor 8 [Sus scrofa]	3.00653	1.64	1	1	48.1521	2.06708	0.587879	3.51617	0.0053572
KYF44914.1	ribosomal protein RPL13A, partial [Toxoplasma gondii ARI]	4.73031	10.24	1	1	14.0062	2.02163	0.579591	3.48803	0.00194124
XP_013234114.1	RNA-binding protein, putative [Eimeria tenella]	9.3657	0.83	2	2	303.238	2.01654	0.585648	3.44326	0.00114128
XP_013441031.1	hypothetical protein, conserved [Eimeria necatrix]	4.67939	1.8	1	1	67.3893	2.02553	0.590295	3.43138	0.0101432
XP_013437769.1	zinc finger (C3HC4 RING finger) protein, putative, partial [Eimeria necatrix]	4.51619	2.47	1	1	48.0063	2.02047	0.590436	3.422	0.0113241
XP_013434130.1	glutamate 5-kinase, putative [Eimeria necatrix]	2.30678	1.42	1	1	58.0167	2.01792	0.592582	3.40531	0.0408574
XP_013438345.1	hypothetical protein, conserved [Eimeria necatrix]	7.99265	2.5	2	2	114.227	2.01665	0.592514	3.40355	0.000803046
XP_013234781.1	hypothetical protein, conserved [Eimeria tenella]	3.19955	10.4	1	1	13.7936	2.00132	0.594251	3.3678	0.00121021
XP_013440085.1	hypothetical protein, conserved [Eimeria necatrix]	17.4059	2.7	3	5	225.919	2.0684	0.614338	3.36687	0.000202409
XP_013228430.1	mRNA polyadenylation-related protein, related [Eimeria tenella]	2.3624	1.68	1	1	66.6342	1.98392	0.599743	3.30795	0.000592487
XP_013234798.1	hypothetical protein, conserved, partial [Eimeria tenella]	2.14438	6.82	1	1	14.5885	1.96959	0.598291	3.29202	0.0208023
XP_013436377.1	ATP-dependent RNA helicase, putative [Eimeria necatrix]	4.24071	1.02	1	1	106.582	1.97461	0.600893	3.28612	0.00225978
XP_013436499.1	ribosomal protein S15, putative [Eimeria necatrix]	3.26773	5.48	1	1	23.3752	1.96044	0.597358	3.28185	0.000910367
XP_013232132.1	transporter, putative [Eimeria tenella]	2.65231	0.83	1	1	107.155	1.9892	0.607738	3.27312	0.00207442
XP_013440172.1	LOW QUALITY PROTEIN: hypothetical protein, conserved [Eimeria necatrix]	42.065	10.91	9	10	118.857	1.98848	0.609149	3.26436	0.0306898
XP_013438312.1	hypothetical protein, conserved [Eimeria necatrix]	2.80022	0.92	1	1	151.838	1.95427	0.601103	3.25114	0.000569531
XP_013230317.1	hypothetical protein, conserved [Eimeria tenella]	8.31482	1.33	2	2	172.346	1.96706	0.606682	3.24233	2.656e-05
XP_013232831.1	phosphatidylinositol-4-phosphate 5-kinase, putative [Eimeria tenella]	8.13136	4.95	2	2	40.979	1.94959	0.604746	3.22382	0.00735227
XP_013236123.1	RNA-binding protein, putative, partial [Eimeria tenella]	11.1941	7.61	2	3	28.6443	1.855	0.579188	3.20277	0.00120651
XP_013231738.1	membrane-attack complex / perforin domain-containing protein, putative [Eimeria tenella]	3.01568	1.17	1	1	83.7014	1.9586	0.61687	3.17506	0.0061737
XP_013230920.1	hypothetical protein, conserved [Eimeria tenella]	10.2036	16.99	3	3	23.1906	1.945	0.614653	3.16439	0.0248783
XP_013434918.1	hypothetical protein, conserved [Eimeria necatrix]	9.39251	3.06	2	2	107.565	1.96773	0.633018	3.10849	0.04643
XP_013440801.1	hypothetical protein, conserved [Eimeria necatrix]	42.4144	9.93	7	11	94.9184	1.89934	0.623975	3.04393	0.00507195
XP_013432524.1	PAN domain-containing protein, putative [Eimeria necatrix]	16.0699	4.58	5	5	120.541	1.89582	0.627271	3.02234	0.000524879
XP_013440351.1	hypothetical protein ENH_00031220 [Eimeria necatrix]	11.6038	8.96	3	3	43.9016	1.95637	0.647727	3.02037	0.0434865
XP_013434790.1	hypothetical protein ENH_00018600, partial [Eimeria necatrix]	3.01021	10.1	1	1	10.2469	1.9102	0.639275	2.98807	0.00261044
XP_013233253.1	DNA polymerase alpha subunit, putative [Eimeria tenella]	3.39439	2.35	1	1	48.8624	1.89215	0.639247	2.95997	9.93255e-05
XP_013235172.1	hypothetical protein ETH_00033655, partial [Eimeria tenella]	2.20217	2.1	1	1	54.5824	1.89039	0.643221	2.93894	4.1545e-05
XP_013233697.1	proteasome subunit beta type 3, putative [Eimeria tenella]	16.0774	17.07	3	4	22.7144	1.8436	0.629152	2.93029	0.0492025
XP_013438512.1	myosin, putative [Eimeria necatrix]	4.74686	2.9	1	1	52.995	1.88054	0.641773	2.93023	0.00773886
XP_013235137.1	PAN domain-containing protein, related [Eimeria tenella]	12.0372	13.59	2	4	38.1889	1.84944	0.632678	2.92319	0.000328758
XP_013336691.1	DegPtype protease, related [Eimeria maxima]	9.17962	3.52	1	3	72.2453	1.85344	0.642137	2.88636	0.00557861
CDJ70347.1	phosphoglucomutase/parafusin related protein 1, putative [Eimeria necatrix]	75.0154	29.17	9	20	57.8143	1.69539	0.588784	2.87949	0.0195119
XP_013234053.1	hypothetical protein, conserved [Eimeria tenella]	17.0595	2.86	1	4	107.429	1.86003	0.645997	2.87931	0.00011932
XP_013437558.1	hypothetical protein, conserved [Eimeria necatrix]	2.73857	2.03	1	1	62.7328	1.87133	0.650344	2.87744	0.000351503
XP_013228581.1	HMG-like nucleosome/chromatin assembly factor D, related [Eimeria tenella]	18.8941	31	3	4	11.2711	1.82834	0.636108	2.87426	0.0113424
XP_013440746.1	CMGC kinase, Lammer family, putative [Eimeria necatrix]	9.48612	5.32	3	3	87.1922	1.59832	0.55661	2.87152	0.000224872
XP_013231203.1	CutA1 divalent ion tolerance domain-containing protein, putative [Eimeria tenella]	3.71597	7.28	1	1	16.4886	1.86288	0.648783	2.87134	0.00261581
XP_013229789.1	peroxisome biogenesis factor 1, putative [Eimeria tenella]	3.30725	1.78	1	1	78.5884	1.88156	0.656851	2.86451	0.00811477
XP_013440883.1	hypothetical protein, conserved [Eimeria necatrix]	6.47416	1.19	2	2	196.958	1.86358	0.650654	2.86417	0.00122876
XP_013433878.1	hypothetical protein, conserved [Eimeria necatrix]	8.26217	20	1	2	6.65826	1.83155	0.643195	2.84758	0.0223664
XP_013439225.1	WD domain, G-beta repeat-containing protein, putative [Eimeria necatrix]	8.19497	2.05	2	2	122.653	1.6837	0.591953	2.84431	0.0191294
XP_013439623.1	hypothetical protein, conserved [Eimeria necatrix]	3.84338	5.13	1	1	20.7624	1.85738	0.661183	2.80917	0.00367315
XP_013231935.1	Microneme protein 4 [Eimeria tenella]	15.7755	2	4	4	237.655	1.82501	0.651108	2.80293	0.00545784
XP_003880798.1	methionine aminopeptidase,related [Neospora caninum Liverpool]	2.54652	1.98	1	1	43.7483	1.86631	0.666023	2.80218	0.00097133
XP_013233395.1	hypothetical protein, conserved [Eimeria tenella]	2.82601	0.92	1	1	93.8121	1.85573	0.663762	2.79577	0.00288838
XP_013236341.1	hypothetical protein, conserved [Eimeria tenella]	3.67904	8.18	1	1	12.6688	1.85746	0.667819	2.78139	0.00718889
XP_013230877.1	hypothetical protein, conserved, partial [Eimeria tenella]	0	14.58	1	1	4.90058	1.84951	0.668507	2.76663	0.0166774
XP_013232657.1	ATP-dependent (S)-NAD(P)H-hydrate dehydratase, related [Eimeria tenella]	201.564	31.74	1	58	65.993	1.83064	0.661824	2.76605	0.000429554
XP_013436885.1	Niemann-Pick type C1 disease protein/ patched like cholesterol transporter of the SecD family, 12 transmembrane domain, related, related [Eimeria necatrix]	7.69841	1.65	2	2	188.907	1.80493	0.654557	2.75748	0.000120453
XP_013437346.1	zinc finger (C3HC4 RING finger) protein, putative [Eimeria necatrix]	7.94543	3.68	2	2	87.7013	1.81375	0.659015	2.75221	0.00426813
XP_013440841.1	hypothetical protein, conserved [Eimeria necatrix]	6.99225	4.71	1	2	26.5498	1.81743	0.660651	2.75096	0.0123103
XP_013437159.1	6-phosphogluconate dehydrogenase, putative [Eimeria necatrix]	12.6345	17.28	1	3	8.80059	1.78966	0.654134	2.73592	0.00298102
XP_013234226.1	SNF2 family helicase, putative [Eimeria tenella]	16.5103	5.29	5	5	123.779	1.82895	0.669576	2.7315	0.0193754
XP_013435139.1	Eimeria-specific protein, related [Eimeria necatrix]	16.6751	31.18	4	6	18.513	1.78046	0.652554	2.72844	0.000372565
XP_013438918.1	LOW QUALITY PROTEIN: hypothetical protein, conserved [Eimeria necatrix]	9.71521	3.41	1	2	92.3214	1.83451	0.674191	2.72106	0.0207576
XP_013432663.1	hypothetical protein, conserved [Eimeria necatrix]	35.1698	17.37	5	6	57.4929	1.82673	0.675531	2.70414	0.00104235
XP_013229994.1	60S acidic ribosomal protein P0, partial [Eimeria tenella]	10.8362	14.98	1	3	22.0741	1.79469	0.664208	2.702	0.0113556
XP_013235840.1	vacuoloar ATP synthase subunit D, putative [Eimeria tenella]	69.6192	34.35	1	18	44.4685	1.8287	0.676869	2.7017	0.0040743
XP_013433977.1	FAD-depdendent monooxygenase, putative [Eimeria necatrix]	7.94575	2.07	2	2	132.999	1.77157	0.660874	2.68065	0.00554163
XP_013235576.1	replication factor c subunit, putative, partial [Eimeria tenella]	1.77412	4.88	1	1	16.814	1.78426	0.67201	2.65511	0.00403528
XP_013227948.1	KdE2, related, partial [Eimeria tenella]	3.22078	4.2	1	1	27.6313	1.81179	0.682848	2.65328	0.00287838
XP_013437985.1	voltage gated chloride channel domain-containing protein, putative [Eimeria necatrix]	8.99213	2.84	2	2	113.251	1.81898	0.686071	2.6513	0.00396001
ETW18314.1	hypothetical protein [Plasmodium falciparum Vietnam Oak-Knoll (FVO) Vietnam Oak-Knoll (FVO)]	3.09765	3.18	1	1	31.9992	1.75635	0.66606	2.63692	0.0332518
XP_013229665.1	ribosomal protein S16, putative [Eimeria tenella]	2.68853	7.32	1	1	19.0212	1.80853	0.687523	2.6305	0.00248524
XP_013435446.1	hypothetical protein, conserved [Eimeria necatrix]	9.31129	23.08	2	2	16.5238	1.78914	0.683217	2.6187	0.00103719
XP_013437913.1	LOW QUALITY PROTEIN: hypothetical protein, conserved [Eimeria necatrix]	2.50938	0.6	1	1	162.669	1.79673	0.687871	2.61202	2.84504e-05
AET50786.1	hypothetical protein [Eimeria tenella]	3.00814	5.7	1	1	24.0461	1.79924	0.690897	2.6042	0.0110895
XP_013334895.1	hypothetical protein, conserved [Eimeria maxima]	10.3577	0.96	1	3	326.309	1.78595	0.69615	2.56547	0.000212209
XP_013233275.1	Cytosolic non-specific dipeptidase, related [Eimeria tenella]	3.29617	4.65	1	1	32.3516	1.77204	0.690728	2.56547	0.0036751
XP_013435529.1	hypothetical protein, conserved [Eimeria necatrix]	14.3961	1.7	4	4	322.544	1.77033	0.694887	2.54765	0.00020651
XP_013436657.1	DNA polymerase alpha catalytic subunit, putative [Eimeria necatrix]	10.5702	2.45	3	3	204.146	1.72215	0.676881	2.54425	0.00735697
BAB85126.1	NPmz19 [Eimeria necatrix]	10.0056	6.23	2	3	34.1544	1.69243	0.666079	2.54088	0.00726465
XP_013230961.1	Os05g0204900 protein, related [Eimeria tenella]	11.9042	4.89	3	4	89.0989	1.7191	0.676738	2.54028	0.0208234
XP_013232396.1	gamma-glutamylcysteine synthetase, putative [Eimeria tenella]	14.3788	5.02	1	4	101.341	1.7566	0.692596	2.53625	0.00413523
XP_013335459.1	hypothetical protein, conserved [Eimeria maxima]	3.85755	3.56	1	1	24.9302	1.77276	0.699937	2.53274	0.0137353
XP_013437065.1	hypothetical protein, conserved [Eimeria necatrix]	5.06698	1.75	2	2	128.24	1.59829	0.632067	2.52868	0.0374332
XP_013435120.1	cytochrome c, putative [Eimeria necatrix]	17.5383	31.3	3	5	12.3653	1.74076	0.69522	2.5039	0.0044336
XP_013433491.1	hypothetical protein, conserved [Eimeria necatrix]	6.57494	5.79	2	2	41.245	1.71253	0.689969	2.48204	0.00810833
XP_013234318.1	hypothetical protein, conserved, partial [Eimeria tenella]	8.51494	2.67	3	3	115.605	1.68251	0.681246	2.46975	0.00201411
XP_013433175.1	AT hook motif-containing protein, putative [Eimeria necatrix]	15.7844	4.01	4	4	138.398	1.73794	0.706794	2.4589	1.67754e-05
AAO47083.2	82 kDa gametocyte antigen [Eimeria maxima]	12.6359	4.87	2	3	66.0495	1.73408	0.709024	2.44573	0.0113451
XP_013230524.1	40S ribosomal protein S11, putative [Eimeria tenella]	70.0741	45.68	6	18	18.609	1.56762	0.641264	2.44458	0.0073314
XP_013437043.1	hypothetical protein, conserved [Eimeria necatrix]	2.35438	12.26	1	1	10.2861	1.73646	0.710588	2.4437	0.00666693
XP_013229215.1	hypothetical protein, conserved [Eimeria tenella]	3.12734	1.04	1	1	122.847	1.73646	0.712021	2.43878	0.00612118
XP_013228427.1	RNA helicase, putative [Eimeria tenella]	30.4538	6.97	3	9	138.549	1.73806	0.715421	2.42942	0.000596306
XP_013230743.1	RNA recognition motif-containing protein, putative [Eimeria tenella]	7.87977	7.82	1	3	25.8529	1.73906	0.719	2.41871	0.00534264
XP_013439834.1	hypothetical protein, conserved [Eimeria necatrix]	8.11822	2.48	2	2	128.983	1.75001	0.723766	2.41792	0.0478401
XP_013234864.1	cation-transporting ATPase, putative [Eimeria tenella]	8.31277	1.41	2	2	179.941	1.69374	0.702929	2.40955	0.0106375
XP_013438006.1	proteasome subunit beta type 2, putative [Eimeria necatrix]	28.199	18.52	5	8	28.4839	1.70371	0.707416	2.40836	0.0162677
XP_013439386.1	hypothetical protein ENH_00001150, partial [Eimeria necatrix]	3.12141	8.25	1	1	10.7696	1.73206	0.719249	2.40815	0.00134164
XP_013434234.1	hypothetical protein, conserved [Eimeria necatrix]	2.98561	3.96	1	1	40.71	1.73716	0.722736	2.40359	0.00337447
XP_013438619.1	alpha-glucosidase II, putative [Eimeria necatrix]	9.41762	1.99	2	2	160.165	1.72006	0.715882	2.40272	0.000249146
XP_013436008.1	hypothetical protein ENH_00037920 [Eimeria necatrix]	10.3163	6.73	1	3	28.6142	1.69764	0.707822	2.3984	0.0120289
XP_013234162.1	CAM kinase, CDPK family, putative [Eimeria tenella]	4.61945	2.62	1	1	50.9615	1.72334	0.719572	2.39495	0.000746056
XP_013232463.1	exportin, putative, partial [Eimeria tenella]	6.95352	19.84	2	2	14.2883	1.7041	0.713113	2.38967	0.0252975
XP_013434727.1	beta-1,4-mannosyltransferase, putative [Eimeria necatrix]	9.86389	5.03	2	3	39.6004	1.56425	0.655182	2.38751	0.0487974
XP_013436719.1	notch (DSL) domain-containing protein, putative [Eimeria necatrix]	49.2312	28.61	9	12	42.7811	1.42951	0.599158	2.38586	0.00228954
XP_013433375.1	2C-methyl-D-erythritol 2,4-cyclodiphosphate synthase domain-containing protein, putative [Eimeria necatrix]	5.58419	3.48	1	1	40.3056	1.72173	0.724111	2.37771	0.00312551
XP_013436233.1	hypothetical protein, conserved [Eimeria necatrix]	3.02263	3.09	1	1	41.5132	1.7141	0.721141	2.37693	0.00880335
XP_013435028.1	hypothetical protein, conserved [Eimeria necatrix]	5.23564	2.36	1	1	62.1738	1.70351	0.716739	2.37675	0.000145898
XP_013432829.1	hypothetical protein, conserved [Eimeria necatrix]	3.12696	2.09	1	1	49.3083	1.70863	0.719345	2.37526	0.000128616
XP_013227886.1	ornithine aminotransferase, putative [Eimeria tenella]	21.151	11.94	4	5	48.9377	1.68191	0.712794	2.3596	0.00050385
XP_013438199.1	FAD-depdendent monooxygenase, putative [Eimeria necatrix]	3.55725	1.6	1	1	65.0029	1.70732	0.726997	2.34846	0.00251989
XP_013433794.1	RRM domain-containing protein, putative [Eimeria necatrix]	21.186	5.8	5	5	154.628	1.68883	0.719503	2.34722	0.00247571
XP_013231296.1	hypothetical protein, conserved [Eimeria tenella]	6.61538	3.57	2	2	66.9886	1.70257	0.72823	2.33795	0.0056318
XP_013434423.1	hypothetical protein ENH_00012390 [Eimeria necatrix]	13.6984	12.21	2	3	26.3601	1.69424	0.725085	2.3366	0.0117001
XP_013435511.1	proteasome component PRE3 precursor, putative [Eimeria necatrix]	26.6266	14.8	4	7	29.1344	1.67171	0.717666	2.32938	0.0285288
XP_013440667.1	hypothetical protein, conserved [Eimeria necatrix]	8.05697	5.28	2	2	48.9824	1.7117	0.734901	2.32916	0.0101482
XP_013432609.1	40S ribosomal protein S8, putative [Eimeria necatrix]	100.007	46.19	9	27	22.4981	1.60421	0.692257	2.31736	0.000521948
XP_013440794.1	hypothetical protein ENH_00042670, partial [Eimeria necatrix]	7.13804	2.24	2	2	118.688	1.68531	0.728056	2.31481	0.00623209
XP_013231279.1	Phosphorylase family protein, related [Eimeria tenella]	57.1076	21.86	2	14	63.3284	1.69409	0.733266	2.31033	0.00166126
ETW49331.1	AGC/PKA protein kinase [Plasmodium falciparum MaliPS096_E11 MaliPS096_E11]	2.64559	4.19	1	1	25.0791	1.70802	0.744547	2.29404	0.0309264
XP_013440303.1	hypothetical protein, conserved [Eimeria necatrix]	2.9755	1.93	1	1	56.3299	1.70143	0.742929	2.29017	0.0129112
XP_013235662.1	hypothetical protein ETH_00017500 [Eimeria tenella]	2.76112	0.41	1	1	239.897	1.66949	0.731358	2.28272	0.0101862
AET50663.1	hypothetical protein [Eimeria tenella]	10.1513	13.52	1	3	26.5707	1.66608	0.737743	2.25835	0.000847987
XP_013228219.1	TBC domain-containing kinase (incomplete catalytic triad), putative [Eimeria tenella]	3.62748	0.69	1	1	167.698	1.68673	0.748643	2.25306	0.008931
XP_013231903.1	hypothetical protein, conserved [Eimeria tenella]	3.73796	13.1	1	1	8.96356	1.67613	0.744427	2.25157	0.00520527
XP_013433318.1	LOW QUALITY PROTEIN: hypothetical protein, conserved [Eimeria necatrix]	54.8202	4.99	12	14	285.307	1.66595	0.744145	2.23874	4.59763e-06
XP_013432703.1	hypothetical protein, conserved [Eimeria necatrix]	4.48614	5.2	1	1	34.1644	1.66892	0.745545	2.23852	0.0149565
KYK62353.1	putative T complex chaperonin, partial [Toxoplasma gondii TgCatPRC2]	12.7402	4.75	1	3	58.4325	1.6671	0.747503	2.23023	5.68383e-05
XP_013436106.1	hypothetical protein, conserved [Eimeria necatrix]	9.76939	3.53	2	2	94.4098	1.66004	0.744729	2.22905	0.031905
XP_013437190.1	hypothetical protein, conserved [Eimeria necatrix]	3.02419	0.15	1	1	819.728	1.66096	0.745572	2.22777	3.06298e-05
XP_013228526.1	hypothetical protein ETH_00026850 [Eimeria tenella]	4.17756	6.14	1	1	24.4416	1.67872	0.755737	2.2213	0.0195271
XP_013440088.1	actin-like protein 3b, putative [Eimeria necatrix]	8.41507	3.63	2	2	67.4501	1.65265	0.749146	2.20605	0.00270019
XP_013432883.1	hypothetical protein, conserved [Eimeria necatrix]	3.02278	0.74	1	1	176.188	1.64672	0.747946	2.20166	0.000221474
XP_013228371.1	GTP-binding nuclear protein ran/tc4, putative [Eimeria tenella]	82.5401	46.23	1	23	24.3776	1.67137	0.760375	2.19809	0.00451721
XP_013434171.1	hypothetical protein, conserved [Eimeria necatrix]	24.1043	7.8	5	6	79.0522	1.67137	0.760375	2.19809	0.00451721
XP_013435378.1	glycoprotease family domain-containing protein, putative [Eimeria necatrix]	9.51233	7.42	2	2	49.1929	1.67137	0.760375	2.19809	0.00451721
XP_013234713.1	hypothetical protein, conserved [Eimeria tenella]	7.42621	12.89	2	2	28.5491	1.67137	0.760375	2.19809	0.00451721
XP_013440616.1	kinesin motor domain containing protein, putative [Eimeria necatrix]	5.68858	1.67	2	2	141.975	1.45642	0.66352	2.19499	0.00128752
XP_013437347.1	elongation factor Tu GTP-binding domain-containing protein, putative [Eimeria necatrix]	9.35766	2.27	3	3	143.082	1.57506	0.717819	2.19422	0.00538353
XP_013432480.1	zinc finger (C3HC4 RING finger) protein, putative [Eimeria necatrix]	23.359	2.57	6	6	355.705	1.62054	0.740431	2.18864	0.0143655
XP_013433808.1	ankyrin repeat domain-containing protein, putative [Eimeria necatrix]	4.63233	8.76	1	1	14.9389	1.66066	0.760902	2.18249	0.0186257
XP_013435738.1	hypothetical protein, conserved [Eimeria necatrix]	8.49597	3.38	1	3	41.6373	1.65885	0.761426	2.17861	0.00489179
XP_013434367.1	hypothetical protein, conserved, partial [Eimeria necatrix]	24.4903	8.89	6	7	75.9252	1.60085	0.735221	2.17737	0.0110176
XP_013229090.1	proteasome subunit beta type 5, putative, partial [Eimeria tenella]	11.3003	14.22	3	3	24.2247	1.64601	0.75677	2.17505	0.00473164
XP_003881581.1	putative MmgE/PrpD family domain containing protein [Neospora caninum Liverpool]	3.53768	2.26	1	1	43.0189	1.63859	0.754118	2.17286	0.00379433
XP_013332686.1	hypothetical protein, conserved [Eimeria maxima]	3.82621	3.19	1	1	39.8777	1.64171	0.757409	2.16754	0.0086937
XP_013433013.1	hypothetical protein, conserved [Eimeria necatrix]	27.7076	16.97	3	7	28.7201	1.41593	0.653332	2.16724	0.00928515
XP_013227958.1	hypothetical protein, conserved [Eimeria tenella]	27.769	9.54	2	6	45.0479	1.635	0.75484	2.16602	0.00569494
XP_013439782.1	cyclophilin, putative [Eimeria necatrix]	23.2664	9.12	6	6	89.6623	1.57443	0.72928	2.15889	0.00415228
XP_013437274.1	hypothetical protein, conserved [Eimeria necatrix]	6.16365	0.85	1	2	262.583	1.63787	0.759506	2.15649	0.0106106
XP_013440217.1	Ubiquitin carboxyl-terminal hydrolase, related [Eimeria necatrix]	16.3938	7.23	1	3	44.3388	1.63876	0.760975	2.1535	0.00846274
XP_013438525.1	hypothetical protein, conserved [Eimeria necatrix]	4.25538	3.88	1	1	38.4833	1.64036	0.762217	2.15209	0.0103668
XP_013233249.1	hypothetical protein ETH_00000180 [Eimeria tenella]	6.24009	1.25	2	2	159.589	1.59748	0.742997	2.15005	0.0032084
XP_013436472.1	DnaJ homolog subfamily B member 9-like, related, partial [Eimeria necatrix]	12.4939	26.22	3	3	18.8146	1.6371	0.761769	2.14907	0.00538589
XP_013436789.1	hypothetical protein, conserved [Eimeria necatrix]	27.9763	8.55	7	7	119.217	1.61715	0.755386	2.14083	0.000302961
XP_013433069.1	hypothetical protein, conserved [Eimeria necatrix]	13.0463	4.63	2	3	64.0996	1.58321	0.742365	2.13266	0.000362098
ETW30644.1	CMGC/GSK protein kinase [Plasmodium falciparum FCH/4 FCH/4]	3.39395	2.75	1	1	34.3705	1.63282	0.7668	2.12939	0.0153446
XP_013433094.1	Nucleotidyltransferase family protein, related [Eimeria necatrix]	9.07593	1.52	2	2	227.687	1.61906	0.760936	2.12772	0.005707
XP_013432487.1	lanthionine synthetase C-like protein 1, putative [Eimeria necatrix]	13.1698	5.98	4	4	86.0404	1.62588	0.765737	2.12329	0.0165637
XP_013233263.1	surp module domain-containing protein, putative [Eimeria tenella]	38.4391	17.8	1	9	69.5095	1.63232	0.769112	2.12234	0.00233261
XP_013231330.1	hypothetical protein, conserved [Eimeria tenella]	3.72438	6.48	1	1	22.9871	1.62941	0.769824	2.1166	0.00437582
XP_013228648.1	glutaredoxin, putative [Eimeria tenella]	11.8697	26.67	2	2	16.2744	1.62042	0.766038	2.11532	0.00842294
XP_013234102.1	transport protein particle component Bet3 domain-containing protein, putative [Eimeria tenella]	2.59981	5.08	1	1	22.1661	1.62343	0.767741	2.11456	0.00736348
XP_013334157.1	heterogeneous nuclear ribonucleoprotein A3, putative [Eimeria maxima]	4.72067	3.23	1	1	40.7754	1.61796	0.765715	2.113	0.00013496
XP_013436664.1	cell division protein pelota, putative [Eimeria necatrix]	14.8678	9.77	4	4	47.4317	1.61733	0.765679	2.11228	0.00209249
XP_013435211.1	WD domain-containing protein, putative [Eimeria necatrix]	6.41991	1.35	2	2	158.458	1.60741	0.761958	2.10958	0.00391279
XP_013233337.1	proteasome A-type and B-type domain-containing protein, putative [Eimeria tenella]	34.1308	21.37	6	9	37.7862	1.60513	0.764526	2.09951	0.0346338
XP_013433802.1	sushi domain-containing protein / SCR repeat-containing protein, putative [Eimeria necatrix]	113.133	8.23	22	27	373.046	1.58224	0.755095	2.09541	0.000992851
XP_013231816.1	P-type ATPase, putative [Eimeria tenella]	17.1131	1.99	3	4	224.921	1.61309	0.770261	2.09422	0.00223726
XP_013435890.1	hypothetical protein, conserved [Eimeria necatrix]	3.63878	4.21	1	1	32.001	1.59287	0.761008	2.09311	0.00493345
AET50736.1	hypothetical protein [Eimeria tenella]	54.3941	22.29	1	16	35.2843	1.56769	0.750776	2.08809	0.000510627
XP_013435272.1	AFR552Cp, related, related [Eimeria necatrix]	3.49166	4.12	1	1	30.6145	1.60896	0.771118	2.08653	0.000120364
XP_013232033.1	hypothetical protein, conserved [Eimeria tenella]	11.0793	1.58	3	3	217.927	1.60223	0.769389	2.08247	0.000478765
XP_013230581.1	hypothetical protein, conserved, partial [Eimeria tenella]	3.05855	6.41	1	1	17.5536	1.62013	0.778671	2.08063	0.00757531
XP_013231951.1	nicotinate phosphoribosyltransferase, putative [Eimeria tenella]	2.97364	2.69	1	1	36.9416	1.6044	0.771867	2.0786	0.00466369
XP_013437454.1	TAF5-like RNA polymerase II, p300/CBP-associated factor (PCAF)-associated factor, related [Eimeria necatrix]	4.53621	3.19	1	1	41.6332	1.60293	0.773143	2.07326	0.0488803
XP_013435583.1	hypothetical protein, conserved [Eimeria necatrix]	10.5577	1.56	3	3	219.364	1.61695	0.782372	2.06673	0.00461819
XP_013235320.1	1,4-alpha-glucan branching enzyme, putative, partial [Eimeria tenella]	7.37745	10.45	2	2	29.2656	1.60385	0.776596	2.06523	0.00017762
XP_013440875.1	hypothetical protein, conserved [Eimeria necatrix]	30.0339	16.87	6	8	43.2773	1.56337	0.759091	2.05953	0.0010213
XP_013437865.1	CAM kinase, CDPK family, putative [Eimeria necatrix]	25.4066	13.51	2	7	35.1401	1.58244	0.76894	2.05794	0.000433884
XP_013434504.1	DNA repair protein RAD50, putative, partial [Eimeria necatrix]	31.8563	6.15	2	9	134.498	1.59403	0.776742	2.0522	0.0190201
XP_013434105.1	ubiquinone/menaquinone biosynthesis methyltransferae, putative [Eimeria necatrix]	3.78253	4.7	1	1	30.8828	1.5919	0.777656	2.04705	0.0049989
XP_013434406.1	ubiquitin-activating enzyme, putative [Eimeria necatrix]	2.81196	1.1	1	1	84.8583	1.60039	0.782844	2.04433	0.00436541
PIM03681.1	putative DNA topoisomerase I, partial [Toxoplasma gondii COUG]	13.9076	9.16	1	4	47.7737	1.59118	0.781308	2.03655	0.0236295
CDJ59864.1	IBR domain-containing protein, putative [Eimeria maxima]	2.62407	1.27	1	1	60.8742	1.58057	0.776219	2.03624	3.33454e-05
XP_013437407.1	glycogen debranching enzyme, putative [Eimeria necatrix]	126.65	17.24	16	35	128.005	1.52495	0.749117	2.03566	0.0367662
XP_013436065.1	hypothetical protein, conserved [Eimeria necatrix]	14.4355	10.62	3	4	37.9878	1.46038	0.719135	2.03074	0.000403754
XP_013436906.1	hypothetical protein, conserved [Eimeria necatrix]	3.3341	1.47	1	1	77.6443	1.58647	0.783963	2.02365	0.0055483
XP_013439478.1	PRIP-interacting protein-like, related [Eimeria necatrix]	2.51772	1.12	1	1	98.1549	1.57445	0.778752	2.02176	0.00347501
XP_013230440.1	splicing factor U2AF-associated protein, related, putative, partial [Eimeria tenella]	3.36763	1.86	1	1	67.1477	1.58621	0.785201	2.02013	0.000482792
XP_013433273.1	60S ribosomal protein L18, putative [Eimeria necatrix]	31.7607	10.03	3	9	34.9569	1.58551	0.784887	2.02005	0.00233296
KFH15497.1	myristoyl CoA:protein N-myristoyltransferase, partial [Toxoplasma gondii MAS]	3.86771	3.3	1	1	31.5425	1.59135	0.787987	2.01951	0.00240163
XP_013231661.1	hypothetical protein, conserved [Eimeria tenella]	7.70662	4.77	1	2	45.2284	1.57428	0.784884	2.00575	0.000462413
XP_013438914.1	hypothetical protein ENH_00083650 [Eimeria necatrix]	22.5214	12.5	3	6	30.4209	1.57235	0.784067	2.00538	0.0103482
XP_013440438.1	cysteine desulfurase, putative [Eimeria necatrix]	8.63119	4.95	2	2	51.0006	1.55738	0.780685	1.99488	0.00781581
XP_013432548.1	ankyrin repeat containing protein / TPR domain-containing protein, putative [Eimeria necatrix]	11.3892	7.84	3	3	53.5401	1.55913	0.784325	1.98787	0.00018908
XP_013437075.1	KH domain-containing protein, putative [Eimeria necatrix]	3.60487	1.05	1	1	112.696	1.57252	0.791386	1.98705	0.00633965
XP_013232705.1	protein kinase (incomplete catalytic triad), putative [Eimeria tenella]	3.58163	1.25	1	1	128.756	1.57061	0.790836	1.98601	0.000661449
XP_013432808.1	hypothetical protein, conserved [Eimeria necatrix]	3.0231	3.02	1	1	45.6223	1.56151	0.787027	1.98406	0.000519865
XP_013228848.1	CCR4-NOT transcription complex subunit, putative [Eimeria tenella]	21.3782	13.66	1	6	51.7566	1.57686	0.796022	1.98092	0.022444
XP_013234286.1	hypothetical protein ETH_00016190 [Eimeria tenella]	3.07744	1.93	1	1	48.4632	1.56361	0.789375	1.98083	0.00273469
XP_013440680.1	30S Ribosomal protein S17, putative [Eimeria necatrix]	2.13799	9.92	1	1	14.3796	1.57094	0.794872	1.97635	0.00774875
XP_013440707.1	hypothetical protein, conserved [Eimeria necatrix]	3.11294	1.85	1	1	64.7214	1.5646	0.792306	1.97474	0.00829638
XP_013229262.1	hypothetical protein, conserved, partial [Eimeria tenella]	2.79115	4.32	1	1	19.734	1.55759	0.788965	1.97421	0.00444934
XP_013235248.1	adenylosuccinate synthetase, putative, partial [Eimeria tenella]	3.29994	3.01	1	1	32.1038	1.54696	0.786184	1.96769	0.0173877
XP_013434771.1	hypothetical protein ENH_00018320 [Eimeria necatrix]	4.04048	1.41	1	1	93.8061	1.54579	0.790562	1.95531	0.00403092
XP_013439052.1	Clathrin-adaptor medium chain AP-2, related, partial [Eimeria necatrix]	24.8045	15.97	6	7	46.8892	1.55939	0.797542	1.95524	0.0107329
XP_013440178.1	trypsin, putative [Eimeria necatrix]	10.7737	3.67	2	4	80.4962	1.54715	0.792343	1.95262	0.00117829
XP_013436602.1	translation initiation factor SUI1 domain-containing protein, putative [Eimeria necatrix]	10.1511	15.74	2	2	25.4501	1.55793	0.798094	1.95207	0.00872866
XP_013439554.1	SAG family member [Eimeria necatrix]	6.34874	6.72	2	2	27.7972	1.53888	0.788989	1.95045	0.00119583
XP_013440509.1	YT521-B-like family domain-containing protein, putative [Eimeria necatrix]	11.1945	8.04	3	3	54.586	1.52207	0.780462	1.95022	0.00339113
XP_013439174.1	hypothetical protein, conserved [Eimeria necatrix]	5.66261	5.36	1	2	22.7809	1.53838	0.789611	1.94827	0.00353637
XP_013436533.1	hypothetical protein, conserved [Eimeria necatrix]	40.7188	35.96	3	9	26.1997	1.53209	0.786685	1.94752	3.81744e-06
XP_013434312.1	hypothetical protein, conserved [Eimeria necatrix]	4.07647	3.32	1	1	30.7036	1.55919	0.801252	1.94594	0.0142617
XP_013436087.1	hypothetical protein ENH_00038840 [Eimeria necatrix]	3.09378	5.35	1	1	20.9087	1.5511	0.797511	1.94493	0.00988007
XP_013235601.1	methyltransferase domain-containing protein, putative [Eimeria tenella]	8.24027	6.35	1	2	19.9937	1.53141	0.788431	1.94236	0.000257975
XP_013229930.1	cytidine diphosphate-diacylglycerol synthase, putative, partial [Eimeria tenella]	6.03047	3.51	1	2	69.436	1.52791	0.788192	1.9385	0.0266075
XP_013228231.1	zinc finger (CCCH type) protein, putative [Eimeria tenella]	10.2438	4.02	2	3	76.6425	1.54442	0.797519	1.93653	0.00107426
XP_013436796.1	hypothetical protein ENH_00051020, partial [Eimeria necatrix]	11.0852	4.04	2	2	88.7569	1.54099	0.799151	1.92829	0.0398793
XP_013236139.1	hypothetical protein, conserved, partial [Eimeria tenella]	4.90363	1.64	1	1	103.454	1.54128	0.802302	1.92107	0.00245437
XP_013437833.1	succinate-semialdehyde dehydrogenase, putative [Eimeria necatrix]	8.93994	3.97	2	2	64.9974	1.54488	0.804225	1.92095	0.00674127
XP_013437475.1	hypothetical protein, conserved [Eimeria necatrix]	3.914	5.13	1	1	20.3432	1.5412	0.803326	1.91852	0.0102732
XP_013233374.1	hypothetical protein, conserved [Eimeria tenella]	2.75526	1.42	1	1	68.542	1.54318	0.804394	1.91844	0.00144388
XP_013437770.1	hypothetical protein ENH_00066560 [Eimeria necatrix]	3.81322	8.85	1	1	12.7417	1.52963	0.797931	1.917	0.00287624
XP_013436839.1	hypothetical protein, conserved [Eimeria necatrix]	33.9598	3.7	8	8	347.325	1.53265	0.801363	1.91255	0.0118553
XP_013435480.1	deoxyhypusine synthase, putative, partial [Eimeria necatrix]	5.77975	3.76	2	2	59.0213	1.51085	0.792851	1.90559	0.00023994
XP_013440918.1	WD-40 repeat protein, putative [Eimeria necatrix]	32.4234	12.75	3	7	40.3336	1.535	0.808221	1.89923	0.00348737
XP_013229430.1	hypothetical protein, conserved, partial [Eimeria tenella]	17.1261	3.97	2	5	57.3051	1.51572	0.800606	1.89322	0.000359119
XP_013438378.1	PST-A protein, related, related [Eimeria necatrix]	7.6743	5.13	2	2	47.8199	1.42679	0.754312	1.89152	0.00113431
CDJ70367.1	hypothetical protein ENH_00082980, partial [Eimeria necatrix]	59.5198	11.85	10	14	95.5355	1.48762	0.789147	1.8851	0.031494
XP_013232958.1	glycerol-3-phosphate acyltransferase, putative [Eimeria tenella]	53.6174	13.25	2	14	102.365	1.52047	0.807711	1.88244	0.000485368
AET50608.1	hypothetical protein [Eimeria tenella]	3.89093	2.91	1	1	42.0462	1.5191	0.807338	1.88161	0.00598275
XP_013437013.1	hypothetical protein ENH_00055170 [Eimeria necatrix]	3.91666	3.83	1	1	41.4008	1.51852	0.807366	1.88083	0.0187476
XP_013234415.1	hypothetical protein, conserved [Eimeria tenella]	2.24246	4.12	1	1	20.2858	1.51502	0.806151	1.87933	0.00208656
XP_013335578.1	hypothetical protein, conserved [Eimeria maxima]	3.07372	9.26	1	1	11.6053	1.50794	0.803288	1.87721	0.0267504
XP_013441060.1	Ras family domain-containing protein, putative [Eimeria necatrix]	28.4407	7.59	3	7	72.1826	1.54163	0.82215	1.87512	0.0178456
XP_013234456.1	GD23728, related [Eimeria tenella]	2.58634	4.19	1	1	21.5741	1.52036	0.812347	1.87156	0.00477789
XP_013333229.1	exportin, putative, partial [Eimeria maxima]	5.05584	3.44	1	1	46.6048	1.51153	0.808251	1.87012	0.00636514
XP_013434186.1	TBC domain containing protein, related, partial [Eimeria necatrix]	9.5416	10.86	1	3	32.7491	1.51861	0.8126	1.86882	0.00781704
AET50816.1	hypothetical protein [Eimeria tenella]	137.55	26.29	11	36	44.0161	1.50208	0.804243	1.8677	0.00921605
XP_013438086.1	hypothetical protein, conserved [Eimeria necatrix]	3.27038	4.53	1	1	31.2674	1.49375	0.802016	1.86249	0.0459714
XP_013436764.1	hypothetical protein, conserved [Eimeria necatrix]	7.95527	5.2	1	2	51.4869	1.50864	0.810194	1.86207	0.00139166
XP_013437999.1	serine/threonine protein phosphatase 5, putative [Eimeria necatrix]	16.1004	5.21	3	4	101.929	1.50793	0.809818	1.86207	0.00116012
XP_013232688.1	hypothetical protein, conserved [Eimeria tenella]	4.57863	11.3	1	1	12.9897	1.52194	0.817561	1.86157	0.00146616
XP_013440865.1	Orotidine 5'phosphate decarboxylase-Orotate phosphoribosyltransferase, related [Eimeria necatrix]	2.74139	3.64	1	1	28.996	1.52247	0.821429	1.85344	0.0394051
XP_013233925.1	proteasome PCI domain-containing protein, putative [Eimeria tenella]	6.63837	4.47	2	2	50.6629	1.51283	0.816619	1.85255	0.00391454
XP_013433116.1	MORN repeat-containing protein, putative, partial [Eimeria necatrix]	28.682	14.24	4	8	33.7092	1.50117	0.811467	1.84995	0.00338225
XP_013228775.1	hypothetical protein, conserved, partial [Eimeria tenella]	3.28135	2.82	1	1	37.4524	1.51017	0.817356	1.84763	0.000226188
XP_013435314.1	hypothetical protein, conserved [Eimeria necatrix]	37.0836	17.75	6	8	66.7209	1.49957	0.811687	1.84748	8.04512e-05
XP_013436818.1	transcription initiation factor iib, putative [Eimeria necatrix]	5.60288	14.55	1	1	11.9492	1.49705	0.810812	1.84636	0.00417776
XP_013432568.1	hypothetical protein, conserved, partial [Eimeria necatrix]	3.8811	7.75	1	1	14.4188	1.50494	0.815549	1.84531	0.0357922
XP_013438037.1	phosphoglycerate kinase, putative [Eimeria necatrix]	165.207	40.65	4	45	37.6183	1.53005	0.830737	1.8418	0.00578783
XP_013432625.1	AAA family ATPase, putative [Eimeria necatrix]	2.69104	2.86	1	1	40.9731	1.49733	0.816679	1.83343	0.00644407
XP_013439241.1	40S ribosomal protein S16, putative [Eimeria necatrix]	28.5218	28.3	3	9	11.6394	1.50656	0.822191	1.83237	0.00947852
XP_013433269.1	thioredoxin, putative [Eimeria necatrix]	73.5976	11.56	1	18	103.47	1.51109	0.825897	1.82964	0.0220475
XP_013438504.1	hypothetical protein, conserved, partial [Eimeria necatrix]	16.8276	5.95	3	4	72.4418	1.50355	0.822568	1.82787	0.00503254
XP_013440939.1	hypothetical protein, conserved [Eimeria necatrix]	3.41374	2.33	1	1	50.7965	1.50672	0.826587	1.82282	0.00592591
XP_013439979.1	LOW QUALITY PROTEIN: hypothetical protein, conserved [Eimeria necatrix]	6.01093	1.43	2	2	152.294	1.50537	0.826605	1.82115	0.00632034
XP_013228407.1	hypothetical protein ETH_00027635 [Eimeria tenella]	156.745	14.3	3	39	212.385	1.49064	0.818633	1.82089	0.0313492
XP_013440823.1	hypothetical protein, conserved [Eimeria necatrix]	21.0385	3.39	5	5	280.405	1.50219	0.825388	1.81999	0.0163534
XP_013439794.1	hypothetical protein, conserved [Eimeria necatrix]	7.57224	9.8	2	2	28.8609	1.42038	0.784425	1.81073	1.25797e-05
XP_013229205.1	activated protein kinase c receptor [Eimeria tenella]	79.1973	41.19	11	21	34.9543	1.44706	0.801034	1.80649	0.0201128
XP_013227977.1	hypothetical protein ETH_00012985 [Eimeria tenella]	16.7805	7.62	5	5	73.0846	1.42613	0.79167	1.80142	0.0265663
XP_013434100.1	40S ribosomal protein S4, related [Eimeria necatrix]	28.2429	31.4	3	8	13.9796	1.46879	0.818229	1.79508	0.0112617
XP_013228331.1	uridine phosphorylase, putative [Eimeria tenella]	2.72562	2.55	1	1	34.8314	1.4693	0.82013	1.79155	0.030895
XP_013440561.1	hypothetical protein ENH_00035840, partial [Eimeria necatrix]	26.529	9.15	2	6	30.5367	1.49991	0.838031	1.78981	0.00180986
XP_013440321.1	60S ribosomal protein L13a, putative [Eimeria necatrix]	31.306	32.51	6	8	23.3158	1.46011	0.816021	1.78931	0.0150962
XP_013435941.1	cGMP-inhibited 3',5'-cyclic phosphodiesterase, putative [Eimeria necatrix]	2.65418	0.76	1	1	113.935	1.47748	0.825847	1.78905	0.0335859
XP_013228510.1	hypothetical protein ETH_00026770 [Eimeria tenella]	2.5138	9.09	1	1	12.2826	1.48146	0.829509	1.78594	0.0112362
XP_013233953.1	hypothetical protein, conserved [Eimeria tenella]	2.68743	2.1	1	1	40.2209	1.47548	0.826176	1.78591	0.0268369
XP_013435198.1	RNA recognition motif domain-containing protein, putative [Eimeria necatrix]	21.8214	20.49	3	7	45.8601	1.47258	0.824634	1.78573	0.0172152
XP_013229432.1	ATP-dependent RNA helicase, putative, partial [Eimeria tenella]	34.0078	17.12	6	9	52.7754	1.42562	0.799284	1.78362	0.0026031
XP_013337136.1	NOL1/NOP2/sun family domain-containing protein, putative [Eimeria maxima]	3.05523	1.93	1	1	41.2665	1.4857	0.834513	1.78032	0.0146821
XP_013233283.1	ribosome recycling factor domain-containing protein, putative [Eimeria tenella]	10.5609	11.81	1	4	26.5599	1.48391	0.833857	1.77958	0.0216116
XP_013231227.1	hypothetical protein, conserved [Eimeria tenella]	3.02691	1.22	1	1	105.124	1.47792	0.830621	1.7793	0.0160872
XP_013228669.1	protein kinase (incomplete catalytic triad), putative [Eimeria tenella]	142.674	10.29	2	38	139.935	1.44249	0.81156	1.77743	0.0324453
XP_013435838.1	hypothetical protein, conserved [Eimeria necatrix]	18.947	6.91	5	5	96.5688	1.47427	0.829505	1.77729	0.00699354
XP_013437722.1	hypothetical protein, conserved [Eimeria necatrix]	5.24087	1.01	2	2	225.41	1.47377	0.829363	1.77699	0.010324
XP_013437547.1	LOW QUALITY PROTEIN: hypothetical protein, conserved [Eimeria necatrix]	3.51812	0.81	1	1	162.367	1.48163	0.833829	1.77689	0.00751766
XP_013437516.1	hypothetical protein, conserved, partial [Eimeria necatrix]	3.23644	3.23	1	1	28.7625	1.45805	0.822057	1.77366	0.0112746
XP_013235677.1	hypothetical protein ETH_00040250 [Eimeria tenella]	13.5515	11.93	2	3	23.5643	1.46132	0.82439	1.77261	0.0147812
XP_013235667.1	Chromosome I, complete genome, related [Eimeria tenella]	3.6918	12.5	1	1	10.4261	1.46365	0.825815	1.77237	0.00395031
XP_013438910.1	glycosyl transferase, putative [Eimeria necatrix]	7.01693	2.33	1	2	58.5004	1.4142	0.799904	1.76797	0.00468932
XP_013440768.1	hypothetical protein, conserved [Eimeria necatrix]	7.28182	8.62	2	2	32.7612	1.46713	0.830635	1.76627	0.00105872
XP_013229981.1	hypothetical protein, conserved [Eimeria tenella]	3.12419	0.49	1	1	259.642	1.47198	0.83573	1.76131	0.00753328
XP_013434856.1	tubulin-specific chaperone a, putative [Eimeria necatrix]	2.94716	6.86	1	1	20.0833	1.4682	0.83391	1.76063	0.00394195
XP_013235923.1	Chromosome III, complete sequence, related, partial [Eimeria tenella]	7.94202	12.09	2	2	19.8571	1.47573	0.838699	1.75954	0.0268503
XP_013438900.1	protein phosphatase 2C, putative, partial [Eimeria necatrix]	13.8624	6.36	4	4	74.4812	1.45311	0.826426	1.7583	0.0330608
XP_013436010.1	hypothetical protein, conserved [Eimeria necatrix]	4.04513	1.29	1	1	111.502	1.47419	0.838682	1.75774	0.00562448
XP_013433782.1	hypothetical protein, conserved [Eimeria necatrix]	6.459	1.44	2	2	149.293	1.46334	0.832825	1.75708	0.0201151
XP_013434942.1	hypothetical protein, conserved [Eimeria necatrix]	2.55524	3.25	1	1	27.9095	1.45544	0.830874	1.7517	0.0497083
XP_013437051.1	hypothetical protein ENH_00055590, partial [Eimeria necatrix]	8.55401	9.01	3	3	33.7678	1.41686	0.810735	1.74762	0.0093069
XP_013234497.1	hypothetical protein, conserved, partial [Eimeria tenella]	2.9804	1.98	1	1	68.9712	1.46153	0.836467	1.74727	0.00372456
XP_013437109.1	hypothetical protein, conserved [Eimeria necatrix]	5.48703	4.86	2	2	47.8956	1.45327	0.833376	1.74383	0.0119256
XP_013439303.1	hypothetical protein, conserved [Eimeria necatrix]	11.2397	1.85	2	3	161.603	1.4025	0.805235	1.74173	0.0169391
XP_013440701.1	hypothetical protein, conserved [Eimeria necatrix]	2.62088	0.78	1	1	135.373	1.46082	0.839091	1.74095	0.0147289
5XXU	BB Chain b, Ribosomal protein eS27	3.021	9.76	1	1	9.08558	1.43787	0.826002	1.74075	0.0275556
XP_013436311.1	Bromodomain-containing protein, related [Eimeria necatrix]	3.84551	1.8	1	1	104.911	1.45265	0.835771	1.7381	0.00683973
XP_013235681.1	hypothetical protein, conserved [Eimeria tenella]	3.53767	7.64	1	1	17.5152	1.45416	0.840237	1.73066	0.00158599
XP_013433076.1	thrombospondin type 1 domain-containing protein, putative [Eimeria necatrix]	8.45486	1.17	2	2	242.752	1.46383	0.846828	1.7286	0.0119825
CAB38640.1	RNA helicase, partial [Plasmodium falciparum]	9.61701	6.04	1	3	21.1589	1.46558	0.84879	1.72667	0.0108258
XP_013435920.1	60S ribosomal protein L8, putative [Eimeria necatrix]	191.508	50.19	3	38	27.8301	1.47545	0.857255	1.72114	0.0334506
XP_013436074.1	AN1-like Zinc finger domain-containing protein, putative [Eimeria necatrix]	9.23341	9.29	2	2	27.3541	1.4482	0.842438	1.71906	0.000437226
XP_013437868.1	hypothetical protein, conserved [Eimeria necatrix]	46.8253	5.24	10	11	311.24	1.42461	0.830123	1.71614	0.0120994
XP_013230999.1	hypothetical protein, conserved [Eimeria tenella]	3.89446	2.64	1	1	39.942	1.45152	0.846663	1.71441	0.000419683
XP_013434830.1	nucleolar phosphoprotein nucleolin, putative [Eimeria necatrix]	93.2088	22.95	16	27	79.0933	1.38842	0.81032	1.71342	0.0342432
XP_013227852.1	hypothetical protein ETH_00005035 [Eimeria tenella]	4.53726	2.94	1	1	54.3197	1.45288	0.84823	1.71284	0.00306828
XP_013229715.1	kelch motif domain-containing protein, putative [Eimeria tenella]	24.6384	6.83	4	6	64.556	1.41112	0.824777	1.71092	0.0142109
XP_013438604.1	GF20490, related, related, partial [Eimeria necatrix]	13.3688	5.77	2	3	54.8793	1.44003	0.842958	1.70831	0.00216552
XP_013228161.1	hypothetical protein, conserved [Eimeria tenella]	2.8413	0.62	1	1	169.599	1.44711	0.847147	1.70822	0.00601222
XP_013233599.1	pantoate--beta-alanine ligase, putative [Eimeria tenella]	10.892	4.7	3	3	67.8397	1.43172	0.838409	1.70766	0.00403891
XP_013434557.1	CG9416, related [Eimeria necatrix]	7.30693	1.33	2	2	176.72	1.38111	0.812298	1.70025	0.000487036
XP_013433967.1	hypothetical protein, conserved [Eimeria necatrix]	14.3531	9.16	3	3	58.7676	1.36448	0.803233	1.69874	0.00990234
AET50552.1	hypothetical protein [Eimeria tenella]	4.74593	4.26	1	1	32.1998	1.43997	0.849692	1.6947	0.00516487
XP_013437651.1	hypothetical protein, conserved [Eimeria necatrix]	3.53275	5.7	1	1	21.0318	1.44001	0.850493	1.69315	0.0189034
XP_013440004.1	hypothetical protein, conserved [Eimeria necatrix]	8.96808	4.92	3	3	70.939	1.47713	0.872519	1.69295	0.0234532
XP_013440755.1	gamma-glutamylcysteine synthetase, putative [Eimeria necatrix]	21.5365	7.83	3	6	78.4433	1.38187	0.816329	1.69278	0.0121737
XP_013230885.1	hypothetical protein, conserved, partial [Eimeria tenella]	18.2683	10.56	4	5	45.3775	1.25185	0.739551	1.69271	0.0211976
XP_013437843.1	60S ribosomal protein L7, putative [Eimeria necatrix]	52.7385	23.64	1	16	30.0333	1.45631	0.861431	1.69057	0.0137236
XP_013433456.1	tuftelin interacting protein 11, putative [Eimeria necatrix]	7.65871	2.61	2	2	100.57	1.42673	0.845555	1.68732	0.0233401
XP_013233006.1	hypothetical protein, conserved [Eimeria tenella]	1.89949	2.34	1	1	38.3736	1.44771	0.859292	1.68477	0.0477992
XP_013234207.1	thioredoxin, putative [Eimeria tenella]	76.4996	23.09	1	19	165.66	1.39652	0.829079	1.68442	0.0193447
XP_013227833.1	Importin subunit alpha, related [Eimeria tenella]	11.6288	7.9	3	3	67.5142	1.43954	0.854728	1.68421	0.008011
XP_013440005.1	SCY kinase (incomplete catalytic triad), putative [Eimeria necatrix]	17.5908	7.73	4	4	97.128	1.36606	0.813562	1.67911	0.000573918
XP_013438407.1	hypothetical protein, conserved [Eimeria necatrix]	2.95425	0.55	1	1	169.642	1.42632	0.850191	1.67765	2.28027e-06
XP_013437713.1	hypothetical protein, conserved [Eimeria necatrix]	8.85832	8.23	1	2	14.934	1.42206	0.847774	1.6774	0.0112199
CEL73547.1	TPA: histidyl-tRNA synthetase, putative [Toxoplasma gondii VEG]	3.67298	0.9	1	1	119.89	1.44286	0.86063	1.67652	0.0114634
XP_013434462.1	heat shock protein 70, putative [Eimeria necatrix]	131.272	39.53	21	33	72.883	1.40803	0.8426	1.67105	0.0287803
XP_013232542.1	mob1/phocein family domain-containing protein, putative, partial [Eimeria tenella]	6.57197	7.92	1	2	33.9533	1.42003	0.850229	1.67018	0.000351626
XP_013229778.1	ribosomal protein L41, putative [Eimeria tenella]	38.9238	28.57	5	13	11.9877	1.40948	0.844459	1.66909	0.0393332
XP_013438780.1	SAG family member [Eimeria necatrix]	9.27833	7.78	1	3	27.4639	1.41477	0.849545	1.66533	0.0397302
XP_013440712.1	40S ribosomal protein S2, putative [Eimeria necatrix]	58.4567	28.09	6	15	29.1625	1.3884	0.835555	1.66165	0.00679038
XP_013234880.1	hypothetical protein, conserved [Eimeria tenella]	14.8481	16.57	3	5	19.2282	1.41168	0.84982	1.66115	0.0136783
XP_013333468.1	phosphoglucomutase/parafusin related protein 1, putative [Eimeria maxima]	34.6778	10.73	2	10	67.5683	1.40247	0.846708	1.65638	0.00616634
XP_013231429.1	60S ribosomal protein L17, putative, partial [Eimeria tenella]	28.9235	30.51	5	9	20.083	1.39566	0.843198	1.6552	0.0122772
XP_013440803.1	hypothetical protein, conserved [Eimeria necatrix]	4.99157	2.53	2	2	121.003	1.40863	0.852879	1.65161	0.00641197
XP_013235109.1	glutathione reductase, putative [Eimeria tenella]	3.62148	2.1	1	1	47.0271	1.3989	0.85039	1.64501	0.0404443
XP_013232198.1	MGC84934 protein, related [Eimeria tenella]	3.20837	3.51	1	1	29.8553	1.41465	0.86004	1.64486	0.0157122
XP_013229780.1	hypothetical protein ETH_00029490 [Eimeria tenella]	4.21288	13.98	1	1	10.8117	1.41565	0.861686	1.64288	0.00276922
XP_013434698.1	hypothetical protein ENH_00017020, partial [Eimeria necatrix]	27.2475	37.28	2	6	16.8186	1.38345	0.842312	1.64244	0.0338032
XP_013438749.1	transportin, putative [Eimeria necatrix]	13.9019	5.63	4	4	85.0755	1.44019	0.877318	1.64158	0.00582623
XP_013440765.1	hypothetical protein, conserved, partial [Eimeria necatrix]	112.549	42.36	5	29	15.9318	1.38791	0.846417	1.63975	0.017293
XP_013436601.1	TLD domain-containing protein, putative [Eimeria necatrix]	27.158	13.6	6	6	59.7294	1.40715	0.859416	1.63733	0.037838
XP_013333372.1	methyltransferase domain-containing protein, putative [Eimeria maxima]	2.7145	2.27	1	1	39.1187	1.38913	0.850467	1.63337	0.0142095
XP_013440289.1	Single-stranded DNA-binding protein, related [Eimeria necatrix]	9.89575	10.44	2	2	30.6249	1.22442	0.751192	1.62997	0.0365459
XP_013438856.1	ABC transporter, putative [Eimeria necatrix]	11.1029	4.11	3	3	82.015	1.4098	0.865144	1.62956	0.00282511
XP_013440015.1	sedoheptulose-1,7 bisphosphatase, putative [Eimeria necatrix]	13.2819	8.07	2	3	34.7236	1.38781	0.85244	1.62804	0.00616667
XP_013435751.1	hypothetical protein, conserved [Eimeria necatrix]	4.0238	1.26	1	1	95.8071	1.40447	0.867675	1.61866	0.00047577
XP_013438351.1	hypothetical protein, conserved, partial [Eimeria necatrix]	12.6934	3.91	1	4	78.9035	1.39946	0.865225	1.61746	0.0204076
XP_013233795.1	transmembrane protein, putative [Eimeria tenella]	3.63808	4.24	1	1	30.2258	1.41297	0.87485	1.6151	0.0209857
XP_013434862.1	eukaryotic translation initiation factor 2b, putative [Eimeria necatrix]	22.0135	14.12	4	5	53.9658	1.05554	0.653788	1.6145	0.0338375
XP_013436048.1	hypothetical protein ENH_00039590 [Eimeria necatrix]	29.7095	12.46	7	8	71.0096	1.25162	0.775782	1.61336	0.00613594
XP_013332804.1	60S ribosomal protein L7, putative [Eimeria maxima]	7.98507	9.49	1	3	31.8659	1.39202	0.862887	1.61322	0.0118486
XP_013432661.1	hypothetical protein, conserved [Eimeria necatrix]	3.06424	4.39	1	1	22.4928	1.39342	0.864672	1.6115	0.00257794
XP_013439324.1	Hsp20/alpha crystallin domain-containing protein, putative, partial [Eimeria necatrix]	3.76223	3.8	1	1	29.5025	1.39419	0.865229	1.61135	0.0234363
XP_013438124.1	hypothetical protein, conserved [Eimeria necatrix]	9.85156	3.07	1	2	42.7547	1.39048	0.863082	1.61106	0.0142213
XP_013433349.1	GTP-binding protein, putative [Eimeria necatrix]	28.3615	20.17	8	10	49.7278	1.28197	0.797566	1.60735	0.00714147
XP_013436843.1	hypothetical protein, conserved, partial [Eimeria necatrix]	18.4371	7.37	3	5	51.3018	1.35559	0.843827	1.60648	0.000660193
XP_013435963.1	hypothetical protein, conserved, partial [Eimeria necatrix]	7.56802	7.57	2	2	31.4877	1.38996	0.866318	1.60445	0.0165019
XP_013230893.1	poly(a) binding protein, putative, partial [Eimeria tenella]	2.69135	2.27	1	1	42.0455	1.40497	0.875718	1.60437	0.021466
XP_013434478.1	hypothetical protein, conserved [Eimeria necatrix]	7.98278	1.92	2	2	152.71	1.38162	0.861455	1.60382	0.018503
XP_013432662.1	hypothetical protein, conserved [Eimeria necatrix]	23.7412	22.13	5	5	37.467	1.39567	0.871431	1.60159	0.00343772
XP_013436337.1	hypothetical protein, conserved [Eimeria necatrix]	4.79398	7.92	1	1	21.2325	1.39223	0.869511	1.60117	0.00739561
XP_013439497.1	hypothetical protein, conserved [Eimeria necatrix]	10.8599	1.91	1	2	159.532	1.39241	0.870795	1.59901	0.000296996
XP_013436437.1	hypothetical protein ENH_00045830, partial [Eimeria necatrix]	10.7865	1.83	2	4	215.903	1.30341	0.815984	1.59735	0.000750862
XP_013432774.1	mRNA decapping enzyme, putative [Eimeria necatrix]	7.50753	3.08	2	2	86.6145	1.38142	0.864842	1.59731	0.00931406
XP_013235981.1	hypothetical protein, conserved [Eimeria tenella]	2.88877	3.77	1	1	31.1454	1.3938	0.873033	1.5965	0.000314411
XP_013434610.1	hypothetical protein, conserved [Eimeria necatrix]	6.34124	4.64	2	2	60.289	1.39535	0.875065	1.59457	0.0113376
XP_013236002.1	hypothetical protein, conserved, partial [Eimeria tenella]	3.47744	2.49	1	1	55.8047	1.3831	0.868703	1.59214	0.00224289
XP_013333560.1	CMGC kinase, MAPK family, putative [Eimeria maxima]	27.6403	11.55	1	7	61.459	1.36772	0.862106	1.58649	0.0226617
CDJ68627.1	hypothetical protein ENH_00056050 [Eimeria necatrix]	9.3908	6.82	3	3	46.5938	1.37654	0.868126	1.58565	0.000439414
XP_013435823.1	hypothetical protein, conserved [Eimeria necatrix]	2.76936	1.39	1	1	99.3034	1.39	0.877168	1.58465	0.00644701
XP_013436564.1	60S ribosomal protein L4, putative [Eimeria necatrix]	140.026	34.39	13	39	44.8239	1.3678	0.864268	1.58262	0.0315918
XP_013236243.1	hypothetical protein, conserved, partial [Eimeria tenella]	4.81824	3.12	1	1	49.5419	1.38452	0.875003	1.5823	0.00438686
XP_013337552.1	glycogen synthase, putative [Eimeria maxima]	14.5933	1.42	1	4	323.632	1.37846	0.875628	1.57426	0.00962051
XP_013439651.1	COG3639: ABC-type phosphate/phosphonate transport system, permease component (ISS), related [Eimeria necatrix]	24.6702	6.9	4	6	83.028	1.38284	0.878835	1.57349	0.032714
XP_013439803.1	ATP-dependent RNA helicase, putative [Eimeria necatrix]	27.2096	8.65	7	7	96.9943	1.34437	0.854552	1.57319	0.00212219
XP_013434639.1	CAM kinase, CDPK family, putative [Eimeria necatrix]	9.27754	5.24	2	3	78.6739	1.3795	0.877231	1.57256	0.00998794
XP_013439310.1	hypothetical protein ENH_00055370 [Eimeria necatrix]	3.61116	8.59	1	1	15.9354	1.38564	0.881707	1.57154	0.04121
XP_013433216.1	hypothetical protein, conserved [Eimeria necatrix]	29.095	3.73	7	7	249.656	1.36776	0.871127	1.5701	0.00279502
XP_013438142.1	hypothetical protein, conserved [Eimeria necatrix]	13.3294	12.5	3	4	34.9519	1.37272	0.874334	1.57002	0.0121393
XP_013232281.1	small nuclear ribonucleoprotein E, putative [Eimeria tenella]	5.86121	23.96	2	2	11.3298	1.37453	0.876566	1.56808	0.0404815
XP_013437081.1	mitochondrial carrier domain-containing protein, putative [Eimeria necatrix]	3.8969	4.08	1	1	30.2157	1.38148	0.881106	1.56789	0.0178173
XP_013433011.1	protein kinase (incomplete catalytic triad), putative [Eimeria necatrix]	10.0507	1.17	3	3	312.872	1.37693	0.87842	1.56751	0.00339934
XP_013230006.1	co-chaperone GrpE, putative [Eimeria tenella]	16.5753	10.92	1	4	29.4866	1.36879	0.874157	1.56584	0.0072719
XP_013231452.1	DNA ligase 1 precursor, putative, partial [Eimeria tenella]	9.03756	7.27	1	2	16.407	1.35278	0.864232	1.5653	0.00150506
XP_013433433.1	hypothetical protein, conserved [Eimeria necatrix]	14.2895	6.48	4	4	84.4321	1.33432	0.852902	1.56444	0.00854054
XP_013435764.1	replication factor c subunit, putative [Eimeria necatrix]	7.18755	4.05	2	2	67.7255	1.36643	0.873442	1.56442	0.000649614
XP_013436616.1	hypothetical protein, conserved [Eimeria necatrix]	39.3012	9.12	8	9	126.333	1.37362	0.879513	1.5618	0.0364022
XP_013434146.1	plectin, putative [Eimeria necatrix]	6.91189	3.3	2	2	65.4681	1.36863	0.876689	1.56113	0.0018304
XP_013436662.1	2-methylbutyryl-CoA dehydrogenase, putative [Eimeria necatrix]	18.4379	15.71	4	5	34.8498	1.35589	0.870162	1.5582	0.00112962
XP_013433669.1	hypothetical protein, conserved [Eimeria necatrix]	9.30956	10.32	1	2	29.2559	1.37233	0.881625	1.55659	0.00183957
XP_013440900.1	MRP protein, putative [Eimeria necatrix]	14.7564	7.93	4	4	66.4248	1.37073	0.882874	1.55257	0.0164755
XP_013231987.1	hypothetical protein, conserved [Eimeria tenella]	6.74478	1.72	1	2	117.139	1.36665	0.880487	1.55215	0.00472152
XP_013236090.1	hypothetical protein ETH_00020300 [Eimeria tenella]	63.7857	17.45	14	18	102.18	1.36601	0.880404	1.55157	0.0068964
XP_013438934.1	alanine--glyoxylate aminotransferase, putative [Eimeria necatrix]	46.7757	14.88	6	13	48.9869	1.33374	0.860461	1.55003	0.0414283
XP_013232649.1	30S ribosomal protein S8, putative [Eimeria tenella]	6.06654	5.86	2	2	35.5847	1.29974	0.839138	1.5489	0.000649779
XP_013234780.1	hypothetical protein, conserved [Eimeria tenella]	3.47898	1.75	1	1	40.5131	1.36427	0.881442	1.54777	0.00908716
XP_013438515.1	mitochondrial-processing peptidase beta subunit, putative [Eimeria necatrix]	147.405	20.15	6	36	59.2831	1.37527	0.889277	1.5465	0.0391187
XP_013336573.1	hypothetical protein, conserved [Eimeria maxima]	3.15892	0.27	1	1	459.405	1.36794	0.884539	1.5465	0.00219791
XP_013229410.1	myosin light chain kinase, partial [Eimeria tenella]	5.90874	1.2	2	2	142.123	1.36271	0.884152	1.54126	0.0104234
CEL75290.1	TPA: glucan endo-1,3-beta-glucosidase precursor,putative [Toxoplasma gondii VEG]	3.5117	1.72	1	1	52.5192	1.35739	0.881753	1.53942	0.0103517
XP_013336003.1	CCR4-Not complex component, Not1 domain-containing protein, conserved, putative [Eimeria maxima]	2.97067	0.51	1	1	184.07	1.35586	0.880766	1.53941	0.0148156
XP_013434924.1	hypothetical protein, conserved [Eimeria necatrix]	3.62581	1.52	1	1	69.0746	1.36524	0.888224	1.53704	0.0298443
XP_013436701.1	hypothetical protein ENH_00049510 [Eimeria necatrix]	15.1237	4.47	2	4	117.115	1.34554	0.87588	1.53622	0.00179919
XP_013232261.1	acetyl-coenzyme a synthetase, putative [Eimeria tenella]	135.759	27.02	1	39	80.6833	1.36229	0.887327	1.53527	0.00668757
XP_013436743.1	hypothetical protein, conserved [Eimeria necatrix]	4.21601	3.27	1	1	47.4968	1.35195	0.880741	1.53502	0.0304654
XP_013439692.1	serine/threonine protein phosphatase, putative [Eimeria necatrix]	17.4264	4.03	1	5	114.648	1.35895	0.885512	1.53465	0.00633004
XP_013436334.1	hypothetical protein, conserved [Eimeria necatrix]	31.9042	13.18	5	6	73.5456	1.34263	0.874965	1.5345	0.0257476
XP_013437638.1	hypothetical protein, conserved [Eimeria necatrix]	44.8635	10	7	11	98.9042	1.33722	0.874145	1.52975	0.00239773
XP_013234419.1	hypothetical protein ETH_00025285, partial [Eimeria tenella]	2.69308	10.38	1	1	11.6984	1.36092	0.890475	1.5283	0.00691198
3U31_A	unnamed protein product [Plasmodium falciparum 3D7]	7.18275	5.17	1	2	31.9854	1.32405	0.867225	1.52676	0.044466
XP_013235487.1	hypothetical protein ETH_00004395 [Eimeria tenella]	27.3763	8.42	6	8	107.019	1.33384	0.874052	1.52604	0.00192018
XP_013336906.1	copper-transporting ATPase, putative, partial [Eimeria maxima]	3.48025	1.14	1	1	100.869	1.35256	0.886454	1.52581	0.00729397
XP_013434833.1	long-chain fatty acid CoA ligase, putative [Eimeria necatrix]	90.7099	27.25	2	27	47.4662	1.32537	0.871252	1.52122	0.0497988
XP_013434168.1	hypothetical protein, conserved [Eimeria necatrix]	37.3812	8.38	4	8	75.0891	1.34443	0.884088	1.5207	0.000504293
XP_013436389.1	programmed cell death protein, putative [Eimeria necatrix]	11.8607	5.66	3	3	65.9584	1.3207	0.869329	1.51921	0.00850558
XP_013434361.1	TPR domain-containing protein, putative [Eimeria necatrix]	3.30962	0.88	1	1	107.138	1.34315	0.884421	1.51867	0.0162296
XP_013438912.1	dopey, N-terminal domain-containing protein, putative, partial [Eimeria necatrix]	19.3294	2.53	6	6	253.949	1.3352	0.883016	1.51209	0.000198879
XP_013439963.1	hypothetical protein, conserved [Eimeria necatrix]	41.1235	6.4	7	11	139.796	1.35404	0.897888	1.50803	0.00891999
XP_013229513.1	DNA-directed RNA polymerase II largest subunit, putative [Eimeria tenella]	5.81857	0.86	2	2	205.709	1.34039	0.889158	1.50748	0.00944405
XP_013228851.1	hypothetical protein ETH_00025590 [Eimeria tenella]	18.0206	10.23	4	4	54.2414	1.3411	0.889976	1.50689	0.000573719
XP_013435721.1	hypothetical protein, conserved [Eimeria necatrix]	26.1659	8.56	7	7	108.598	1.30748	0.868988	1.5046	0.0486513
XP_013334921.1	TPR domain-containing protein, putative [Eimeria maxima]	2.66755	2.67	1	1	41.5427	1.34123	0.892543	1.50271	0.020073
XP_013229144.1	hypothetical protein ETH_00024950 [Eimeria tenella]	5.4844	1.53	2	2	130.571	1.3394	0.891744	1.502	0.01489
XP_013441009.1	zinc finger (CCCH type) protein, putative [Eimeria necatrix]	27.1991	7.09	2	8	73.1268	0.760487	1.14121	0.666388	0.0310368
XP_013433468.1	hypothetical protein, conserved [Eimeria necatrix]	37.4312	37.21	5	10	19.1135	0.77283	1.16168	0.66527	0.000338966
AET50582.1	hypothetical protein [Eimeria tenella]	30.1193	17.6	6	8	42.58	0.756924	1.13789	0.665201	0.0047858
XP_013440248.1	Chromosome II, complete genome, related [Eimeria necatrix]	61.7318	28.87	6	18	33.474	0.768129	1.15571	0.664637	0.0216311
XP_013433316.1	chaperonin CPN10, mitochondrial, putative [Eimeria necatrix]	63.4779	64.15	6	20	11.1547	0.764902	1.15171	0.664148	0.0145845
XP_013235376.1	hypothetical protein, conserved [Eimeria tenella]	16.5901	11.73	2	4	16.7536	0.759341	1.14378	0.663887	0.000376614
XP_013437825.1	hypothetical protein, conserved [Eimeria necatrix]	3.39449	1.87	1	1	46.1893	0.767776	1.15664	0.663796	0.00107979
XP_013432660.1	hypothetical protein, conserved [Eimeria necatrix]	49.2393	11.25	4	15	132.227	0.775959	1.1696	0.663441	0.0058062
XP_013433266.1	hypothetical protein, conserved [Eimeria necatrix]	29.081	16.55	3	6	29.7381	0.769448	1.16218	0.66207	0.0275523
XP_013438072.1	Protein SEY1, related [Eimeria necatrix]	170.075	29.2	22	46	93.0124	0.750036	1.13444	0.661149	0.000575052
CEL67432.1	TPA: Protein phosphatase 1G [Neospora caninum Liverpool]	6.70336	3.43	1	2	60.5854	0.763502	1.15789	0.659393	0.0481378
XP_013228213.1	RNA binding protein, putative [Eimeria tenella]	56.0473	17.41	1	14	48.5714	0.761754	1.1554	0.659298	0.0028681
AET50571.1	hypothetical protein [Eimeria tenella]	13.1413	7.4	4	4	56.5437	0.751861	1.14067	0.659138	0.00460106
XP_013229338.1	Chromosome III, complete sequence, related [Eimeria tenella]	3.90629	5.61	1	1	21.416	0.761039	1.15814	0.657121	2.75914e-05
XP_013436043.1	hypothetical protein, conserved [Eimeria necatrix]	18.1145	33.94	3	4	11.9051	0.761477	1.15913	0.65694	0.000881691
XP_013437661.1	hypothetical protein, conserved [Eimeria necatrix]	43.9571	55	4	11	13.8807	0.753541	1.14708	0.656922	0.00235984
XP_013233077.1	hypothetical protein, conserved [Eimeria tenella]	2.63009	3.34	1	1	47.9427	0.763699	1.16324	0.656526	0.0142766
XP_013233976.1	DNA replication licensing factor, putative [Eimeria tenella]	20.8872	9.82	4	7	54.4734	0.756922	1.15346	0.656216	0.000902284
XP_013440249.1	hypothetical protein, conserved [Eimeria necatrix]	35.3943	15.69	9	10	79.5757	0.743252	1.1332	0.655887	4.89644e-06
XP_013434571.1	hypothetical protein, conserved [Eimeria necatrix]	56.8351	19.54	2	10	28.4833	0.765349	1.17015	0.65406	0.0131243
XP_013439222.1	hypothetical protein, conserved, partial [Eimeria necatrix]	23.2182	5.24	3	5	128.028	0.756854	1.15785	0.653671	0.0429876
XP_013440762.1	hypothetical protein, conserved [Eimeria necatrix]	30.7654	20.46	7	9	41.9192	0.760805	1.16422	0.653491	0.000180097
XP_013230119.1	replication factor C small subunit, putative [Eimeria tenella]	29.917	23.95	8	8	34.3367	0.756609	1.15816	0.653286	0.00140403
XP_013230619.1	hypothetical protein, conserved [Eimeria tenella]	26.0074	13.42	6	6	55.2012	0.761381	1.16578	0.653107	0.0116695
XP_013440595.1	hypothetical protein, conserved [Eimeria necatrix]	48.8455	8.5	9	13	130.593	0.72138	1.10491	0.652888	0.000733868
XP_013436586.1	SAG family member [Eimeria necatrix]	40.1654	11.46	3	10	30.2565	0.70398	1.07865	0.652648	0.0277658
XP_013233038.1	hypothetical protein ETH_00001010 [Eimeria tenella]	34.3157	11.74	8	11	70.5887	0.744028	1.14069	0.652262	0.000920888
XP_013232406.1	DEAD/DEAH box helicase, putative [Eimeria tenella]	53.8675	12.16	10	13	111.403	0.758354	1.16533	0.650762	0.0371392
XP_013235777.1	hypothetical protein, conserved [Eimeria tenella]	3.25737	1.71	1	1	57.9308	0.757926	1.16507	0.650541	0.00168282
XP_013234729.1	MmgE/PrpD family domain containing protein, putative [Eimeria tenella]	18.081	26.19	3	4	14.0901	0.748817	1.15194	0.650048	0.0125026
XP_013235463.1	hypothetical protein, conserved, partial [Eimeria tenella]	22.2065	42	2	5	5.59281	0.736639	1.13505	0.648992	0.00561351
XP_013228444.1	ADP-ribosylation factor domain-containing protein, putative [Eimeria tenella]	7.13383	6.49	1	2	20.7591	0.75714	1.16698	0.6488	0.00603126
XP_013434650.1	Histone H3, related, partial [Eimeria necatrix]	58.6725	23.46	3	18	9.18027	0.754727	1.16438	0.648181	0.0221681
XP_013434286.1	Chromosome II, complete genome, related [Eimeria necatrix]	35.0996	29.2	3	8	14.1121	0.737853	1.13904	0.647785	0.0100273
XP_013438319.1	hypothetical protein, conserved [Eimeria necatrix]	10.7053	7.2	2	3	27.1558	0.736732	1.13738	0.647743	0.0144337
XP_013437046.1	vesicle trafficking protein, putative [Eimeria necatrix]	30.3532	23.53	6	8	26.7588	0.747124	1.15362	0.647634	0.00071089
XP_013439839.1	hypothetical protein, conserved [Eimeria necatrix]	28.0127	6	5	7	111.681	0.73913	1.142	0.647223	3.2085e-05
XP_013432924.1	glucosamine--fructose-6-phosphate aminotransferase (isomerizing), putative [Eimeria necatrix]	139.338	43.13	23	36	69.0454	0.748037	1.15653	0.646795	0.0196491
XP_013434363.1	hypothetical protein, conserved, partial [Eimeria necatrix]	4.05611	2.07	1	1	48.2081	0.752141	1.16611	0.644999	0.0102342
XP_013435520.1	hypothetical protein, conserved [Eimeria necatrix]	21.978	8.73	3	6	41.1771	0.747445	1.15923	0.644778	0.00152725
XP_013433444.1	DnaJ domain-containing protein, putative [Eimeria necatrix]	14.5451	10.22	4	5	35.7022	0.741296	1.15114	0.643966	0.0163481
XP_013434313.1	autophagy protein, putative [Eimeria necatrix]	6.92516	4.67	2	2	46.5549	0.748073	1.16229	0.643619	0.00221015
XP_013434329.1	hypothetical protein, conserved [Eimeria necatrix]	166.777	32.91	25	38	126.182	0.742	1.15591	0.641918	0.00212834
XP_013434560.1	sortilin, putative [Eimeria necatrix]	120.284	27.96	19	31	103.14	0.711028	1.10831	0.641544	0.00362589
XP_013434280.1	hypothetical protein ENH_00010620 [Eimeria necatrix]	4.31878	6.75	1	1	16.0182	0.745977	1.16282	0.641523	0.0164617
XP_013432981.1	hypothetical protein ENH_00070990 [Eimeria necatrix]	8.39701	5.59	1	2	34.2223	0.749185	1.1681	0.641371	0.00527156
XP_013232435.1	hypothetical protein, conserved [Eimeria tenella]	4.81475	9.33	1	1	16.2833	0.750463	1.17328	0.639629	0.00750475
ACA81533.1	NA4 antigen [Eimeria necatrix]	74.8615	34.27	2	18	26.1784	0.738265	1.15436	0.639544	0.00295784
XP_013436433.1	hypothetical protein, conserved, partial [Eimeria necatrix]	11.0628	14.91	3	4	18.1819	0.739697	1.15704	0.6393	0.00268012
XP_013234922.1	hypothetical protein, conserved [Eimeria tenella]	26.4123	11.5	3	8	58.1725	0.740754	1.15896	0.639154	0.00145505
XP_013434403.1	CRAL/TRIO domain-containing protein, putative [Eimeria necatrix]	71.5298	21.05	5	18	47.3967	0.759112	1.18778	0.639103	0.0187421
XP_013234190.1	eukaryotic translation initiation factor 3 subunit 6 interacting protein, putative [Eimeria tenella]	128.672	24.63	4	34	69.7705	0.743985	1.16546	0.63836	0.0172272
XP_013437330.1	hypothetical protein, conserved [Eimeria necatrix]	16.4578	13.82	2	5	40.0895	0.736458	1.15385	0.638261	0.00915202
XP_013436720.1	mog1 protein, putative [Eimeria necatrix]	2.38467	4.81	1	1	20.5373	0.747217	1.1708	0.638213	0.00260321
XP_013234963.1	serine-threonine phosophatase 2C, putative, partial [Eimeria tenella]	16.424	14.38	4	5	31.7909	0.72231	1.13263	0.637728	0.0410728
XP_013440598.1	hypothetical protein, conserved [Eimeria necatrix]	33.7661	19.79	6	7	51.2295	0.748875	1.17608	0.636755	0.00094283
CDJ70366.1	alkyl sulfatase, putative [Eimeria necatrix]	101.974	20.44	14	28	94.5564	0.726263	1.14265	0.635596	0.000330187
XP_013433844.1	hypothetical protein ENH_00004370, partial [Eimeria necatrix]	4.44136	4.29	1	1	28.6398	0.741749	1.1675	0.635331	0.0132175
XP_013436680.1	hypothetical protein, conserved [Eimeria necatrix]	64.0208	43.57	5	17	14.8673	0.736937	1.16193	0.634238	0.000227993
XP_013231061.1	sec63 domain-containing DEAD/DEAH box helicase, putative [Eimeria tenella]	125.113	11.18	4	31	246.58	0.742718	1.17114	0.634185	0.0142965
XP_013438170.1	acetyl-CoA acyltransferase B, putative [Eimeria necatrix]	25.7677	14.43	5	8	32.6178	0.723844	1.14149	0.634123	0.00545448
XP_013432634.1	LOW QUALITY PROTEIN: hypothetical protein, conserved [Eimeria necatrix]	38.6668	10.36	4	8	57.4883	0.733403	1.15738	0.633674	0.000152693
XP_013436772.1	hypothetical protein, conserved [Eimeria necatrix]	29.1856	37.04	6	9	18.5912	0.739651	1.16738	0.633601	0.00407658
XP_013435852.1	isy1-like splicing family domain-containing protein, putative, partial [Eimeria necatrix]	3.93996	4.02	1	2	21.7931	0.72881	1.15059	0.633422	0.00274883
XP_013434469.1	hypothetical protein, conserved [Eimeria necatrix]	21.3662	4.82	6	6	157.313	0.67744	1.0696	0.63336	0.0482098
XP_013229991.1	zinc finger (CCCH type) protein, putative [Eimeria tenella]	21.1422	6.16	1	7	67.4678	0.73275	1.15698	0.633332	0.0379664
XP_013232840.1	ARF1-directed GTPase-activating protein, putative [Eimeria tenella]	32.7751	13.84	5	9	52.9106	0.732584	1.15859	0.632308	0.00236174
XP_013434857.1	hypothetical protein, conserved [Eimeria necatrix]	3.29431	1.02	1	1	70.0602	0.742313	1.17399	0.632301	0.0316032
XP_013336300.1	elongation factor 1-alpha, putative [Eimeria maxima]	540.207	29.78	2	168	49.3267	0.735695	1.16353	0.632297	0.00763653
XP_013439536.1	tRNA (Uracil-5-)-methyltransferase TRM9, related [Eimeria necatrix]	3.12634	3	1	1	41.1006	0.742514	1.17504	0.631903	0.0245928
XP_013228880.1	translation initiation factor 2 beta, putative, partial [Eimeria tenella]	74.5389	21.28	1	20	15.7071	0.739542	1.17063	0.631749	0.0329213
XP_013230508.1	Ankyrin repeat protein, related [Eimeria tenella]	4.36107	2.88	1	1	48.4901	0.73644	1.16763	0.630714	0.00165833
XP_013440596.1	microneme protein, putative [Eimeria necatrix]	13.9639	21.54	2	3	13.9613	0.734315	1.16442	0.630629	0.0005587
XP_013235105.1	hypothetical protein ETH_00040145, partial [Eimeria tenella]	31.5086	21.91	5	7	31.5391	0.736365	1.16779	0.630565	3.19867e-05
XP_013336541.1	hypothetical protein, conserved [Eimeria maxima]	16.0432	3.27	1	5	91.191	0.73492	1.16613	0.630223	0.00307359
XP_013434952.1	hypothetical protein, conserved [Eimeria necatrix]	4.0095	5.46	1	1	25.6799	0.731926	1.16191	0.629935	0.0300288
XP_013439522.1	aspartyl-tRNA synthetase, putative [Eimeria necatrix]	137.03	32.51	18	33	77.4118	0.725032	1.15116	0.629827	0.0198608
XP_013435199.1	surp module domain-containing protein, putative [Eimeria necatrix]	49.9643	17.94	1	11	70.1968	0.72362	1.15129	0.628529	0.00612427
XP_013434498.1	hypothetical protein, conserved, partial [Eimeria necatrix]	24.0445	11.97	1	7	38.0785	0.735873	1.17133	0.628237	0.0293807
XP_013436800.1	hypothetical protein, conserved [Eimeria necatrix]	176.197	20.44	3	47	67.3824	0.73793	1.17677	0.627082	1.64817e-05
AET50756.1	hypothetical protein [Eimeria tenella]	8.64837	7.08	2	2	36.311	0.736936	1.17744	0.625881	0.0422222
XP_013235141.1	hypothetical protein ETH_00043835 [Eimeria tenella]	6.20233	12.9	1	2	9.91679	0.727874	1.16398	0.625332	0.0198073
XP_013438435.1	hypothetical protein, conserved [Eimeria necatrix]	19.1491	9.52	6	7	60.7572	0.732914	1.17428	0.624138	0.0272527
XP_013435221.1	hypothetical protein, conserved [Eimeria necatrix]	32.4214	21.33	6	9	21.5247	0.718452	1.15147	0.623945	0.0325445
XP_013440463.1	hypothetical protein ENH_00033940 [Eimeria necatrix]	3.62939	3.73	1	1	27.8806	0.732187	1.17594	0.622642	0.000659727
XP_013438388.1	hypothetical protein, conserved, partial [Eimeria necatrix]	14.0668	5.8	2	4	73.9673	0.732318	1.17676	0.622319	0.00491072
XP_013434066.1	50S ribosomal protein L12, putative [Eimeria necatrix]	3.01342	4.35	1	1	24.8981	0.723071	1.16208	0.622221	0.00862952
XP_013232885.1	hypothetical protein, conserved [Eimeria tenella]	11.2834	12.26	2	3	22.995	0.731007	1.17497	0.622152	0.00632926
XP_013228428.1	RAS small GTpase, putative [Eimeria tenella]	153.576	54.41	12	42	22.8016	0.724452	1.16481	0.621949	0.000763705
XP_013234217.1	N-terminal acetyltransferase complex subunit ARD1, putative [Eimeria tenella]	19.5533	14.01	4	6	28.138	0.731428	1.17606	0.621929	0.00983929
XP_013234298.1	26S proteasome AAA-ATPase subunit RPT1, putative, partial [Eimeria tenella]	65.9211	37.83	2	17	29.4805	0.727615	1.17045	0.621652	0.00667994
XP_013436544.1	ubiquitin-conjugating enzyme domain-containing protein, putative [Eimeria necatrix]	14.6772	9.72	3	4	38.3941	0.714352	1.15081	0.620737	0.0258315
XP_013233743.1	meiotic recombination protein DMC1-like protein, putative [Eimeria tenella]	2.35689	2.8	1	1	26.712	0.728968	1.17605	0.619846	0.0209137
XP_013433764.1	N-terminal acetyltransferase complex subunit NARG1, putative [Eimeria necatrix]	182.217	35.2	34	50	112.941	0.716596	1.15759	0.619041	0.0141952
XP_013230659.1	nucleoredoxin, putative [Eimeria tenella]	70.3575	22.96	10	20	50.6544	0.723235	1.17031	0.617986	0.000979639
XP_013440050.1	hypothetical protein, conserved [Eimeria necatrix]	3.66358	1.43	1	1	65.5592	0.725658	1.17458	0.617802	0.0191933
XP_013438354.1	p23 co-chaperone, putative [Eimeria necatrix]	29.543	22.78	3	7	25.5461	0.721678	1.1692	0.617243	0.00868968
XP_013433796.1	WD-repeat protein, putative [Eimeria necatrix]	22.047	11.66	4	6	37.1601	0.725757	1.17704	0.616594	0.00348772
XP_013234474.1	hypothetical protein ETH_00027530 [Eimeria tenella]	5.52357	9.25	2	2	23.9806	0.705531	1.14607	0.615607	0.00189546
XP_013233090.1	P-type Ca(2+)-ATPase, putative [Eimeria tenella]	98.3687	19.35	5	25	85.3385	0.714851	1.16253	0.614907	0.000199217
XP_013433968.1	GTP binding protein, putative [Eimeria necatrix]	71.5482	33.33	10	20	41.8375	0.726623	1.18187	0.614806	0.0253632
XP_013236289.1	nucleolar protein family a, putative, partial [Eimeria tenella]	15.6913	9.24	1	4	41.7181	0.723541	1.17787	0.614278	0.00972435
XP_013433953.1	hypothetical protein, conserved [Eimeria necatrix]	3.37934	7.63	1	1	14.2747	0.715957	1.16733	0.613327	0.0214807
XP_013435266.1	hypothetical protein ENH_00025490, partial [Eimeria necatrix]	25.5775	10.7	3	5	44.2044	0.722049	1.17747	0.613218	0.0015835
XP_013232457.1	hypothetical protein, conserved [Eimeria tenella]	41.995	5.64	2	13	115.152	0.726748	1.18642	0.612556	0.0164415
XP_013440081.1	malate:quinone oxidoreductase, putative [Eimeria necatrix]	40.9801	21.32	3	12	43.1548	0.711814	1.16288	0.612115	0.00270199
XP_013235426.1	grb10 interacting GYF protein, putative [Eimeria tenella]	16.7745	27.54	4	5	19.0478	0.719046	1.1775	0.610653	0.0298171
XP_013433518.1	hypothetical protein, conserved [Eimeria necatrix]	15.7915	9.42	4	4	53.2971	0.712578	1.16755	0.61032	0.00113895
XP_013434109.1	3-oxoacyl-[acyl-carrier-protein] synthase, putative [Eimeria necatrix]	10.4564	23.13	2	3	14.1273	0.712933	1.16875	0.609996	0.000286936
XP_013434003.1	MORN repeat-containing protein, putative [Eimeria necatrix]	2.73516	7.2	1	1	13.2333	0.71594	1.17468	0.609476	0.00252621
XP_013332747.1	phosphoglycerate kinase, putative [Eimeria maxima]	31.0277	8.47	1	8	46.7715	0.71063	1.16605	0.609431	0.0192277
XP_013432509.1	CRAL/TRIO domain-containing protein, putative [Eimeria necatrix]	19.2434	9.9	3	5	33.3535	0.715916	1.17517	0.609202	0.000497479
XP_013433731.1	hypothetical protein, conserved [Eimeria necatrix]	462.488	38.38	18	104	53.2725	0.704483	1.15694	0.608922	0.012421
AET50652.1	hypothetical protein [Eimeria tenella]	2.19651	6.18	1	1	19.4443	0.713599	1.17358	0.608051	0.00102756
XP_013235784.1	hypothetical protein ETH_00032500 [Eimeria tenella]	110.479	23.71	3	30	55.8382	0.703841	1.1576	0.608017	0.000115837
XP_013432951.1	hypothetical protein, conserved, partial [Eimeria necatrix]	97.2125	48.77	2	28	21.0493	0.717596	1.18079	0.607725	0.0400489
XP_013433758.1	acetyl-coenzyme a synthetase, putative [Eimeria necatrix]	142.432	28.26	2	41	80.5702	0.714026	1.175	0.607682	0.00272155
XP_013228470.1	hypothetical protein ETH_00016395 [Eimeria tenella]	3.90022	3.73	1	1	24.6408	0.718618	1.18364	0.607127	0.00506661
XP_013232245.1	Chromosome III, complete sequence, related [Eimeria tenella]	22.817	1.4	1	8	551.159	0.710473	1.17033	0.607069	0.00106103
XP_013337504.1	penicillin amidase domain-containing protein, putative [Eimeria maxima]	113.027	6.4	1	28	108.508	0.716113	1.17991	0.606923	0.0040837
XP_013439805.1	rhomboid family domain-containing protein, putative [Eimeria necatrix]	4.15422	5.23	1	1	33.0556	0.715812	1.18067	0.606277	0.00116338
XP_013435627.1	ethanolaminephosphotransferase, putative [Eimeria necatrix]	23.3159	11.88	4	6	44.5184	0.714574	1.17935	0.605905	0.000120319
XP_013439695.1	hypothetical protein, conserved [Eimeria necatrix]	3.45405	4.64	1	1	19.3418	0.709865	1.17228	0.605542	0.00434358
XP_013435936.1	hypothetical protein, conserved [Eimeria necatrix]	5.67746	8.64	2	2	32.7237	0.708785	1.17099	0.605287	0.00757161
XP_013434304.1	CMGC kinase, MAPK family, MEK kinase-related (incomplete catalytic triad), putative [Eimeria necatrix]	11.4089	3.57	4	4	122.522	0.711059	1.17608	0.604602	0.0122506
XP_013438294.1	ARF1-directed GTPase-activating protein, putative [Eimeria necatrix]	18.1026	6.87	2	4	61.6219	0.69754	1.15406	0.604423	0.0168748
XP_013439441.1	prohibitin, putative [Eimeria necatrix]	55.7176	35.19	10	18	31.9011	0.699284	1.15745	0.60416	0.000888439
XP_013438074.1	glutamyl-tRNA synthetase, putative [Eimeria necatrix]	252.133	40.85	30	65	87.4019	0.706777	1.1719	0.603102	0.0287143
XP_013439333.1	hypothetical protein, conserved [Eimeria necatrix]	13.8498	5.2	1	4	18.6497	0.710579	1.18154	0.601399	4.69346e-05
XP_013336600.1	calcyclin binding protein, putative [Eimeria maxima]	2.50279	3.67	1	1	24.7626	0.708738	1.17973	0.600764	0.012309
XP_013233694.1	beta adaptin protein, putative, partial [Eimeria tenella]	27.2606	6.21	4	8	109.033	0.685686	1.14225	0.600294	0.00350658
XP_013231204.1	40S ribosomal protein S15, putative [Eimeria tenella]	102.264	26.03	4	22	16.6261	0.696781	1.16172	0.599782	0.0127315
XP_013440203.1	isocitrate dehydrogenase, putative, partial [Eimeria necatrix]	124.588	45.02	12	37	33.6188	0.698352	1.16495	0.599472	0.00867632
XP_013232528.1	centrin, putative [Eimeria tenella]	15.4927	28.57	4	5	14.8793	0.702583	1.17275	0.599091	0.0134138
XP_013436577.1	60S ribosomal protein L23, putative [Eimeria necatrix]	87.4617	50.36	1	27	14.7999	0.706065	1.18044	0.598139	0.00139457
XP_013435044.1	LOW QUALITY PROTEIN: (3R)-hydroxymyristoyl ACP dehydrase, putative [Eimeria necatrix]	10.4824	12.09	3	3	22.793	0.708386	1.18474	0.597928	0.0101489
AET50763.1	hypothetical protein [Eimeria tenella]	22.5383	8.71	4	7	34.4382	0.700494	1.17311	0.597125	0.000126607
XP_013235475.1	hypothetical protein ETH_00039150 [Eimeria tenella]	3.46462	3.29	1	1	25.0494	0.705695	1.18229	0.59689	0.00215355
XP_013235605.1	hypothetical protein, conserved, partial [Eimeria tenella]	3.43599	11.01	1	1	12.4251	0.703687	1.18266	0.595004	0.000522595
XP_013440685.1	hypothetical protein, conserved [Eimeria necatrix]	99.9631	31.24	7	27	49.8469	0.697895	1.17833	0.592273	0.000304192
XP_013438479.1	hypothetical protein, conserved [Eimeria necatrix]	29.5465	25	5	9	23.5123	0.700796	1.18427	0.591753	0.000739401
XP_013229650.1	acyl-CoA-binding protein, putative [Eimeria tenella]	2.34278	2.76	1	1	30.9135	0.70111	1.18654	0.590885	0.000278148
XP_013436872.1	biotin requiring domain-containing protein / 2-oxo acid dehydrogenases acyltransferase catalytic domain-containing protein, putative [Eimeria necatrix]	26.6589	9.96	2	6	50.3503	0.698319	1.18262	0.590487	0.0138178
XP_013231633.1	hypothetical protein, conserved [Eimeria tenella]	8.799	3.9	1	3	53.5517	0.700333	1.18652	0.590243	0.000365829
XP_013433915.1	3-oxoacyl-(acyl-carrier-protein) synthase III family protein, putative [Eimeria necatrix]	11.7983	9.81	3	4	39.471	0.696213	1.17985	0.590089	0.000213831
XP_013334278.1	hypothetical protein, conserved [Eimeria maxima]	2.71337	1.35	1	1	63.2887	0.703182	1.1918	0.590017	0.00437047
XP_013233172.1	histone H4 [Eimeria tenella]	82.5739	51.46	6	24	11.4324	0.694981	1.17808	0.589929	0.0232055
XP_013436044.1	zinc finger (CCCH type) protein, putative [Eimeria necatrix]	107.812	38.98	7	25	66.481	0.694874	1.17815	0.589803	0.0046711
XP_013433353.1	hypothetical protein, conserved [Eimeria necatrix]	154.179	36.74	15	37	50.4341	0.711897	1.21165	0.587542	0.0348658
XP_013438944.1	hypothetical protein, conserved [Eimeria necatrix]	17.6236	8.74	3	3	40.4539	0.696808	1.1868	0.587134	0.000645652
XP_013234524.1	hypothetical protein ETH_00027500 [Eimeria tenella]	2.48855	1.83	1	1	48.3877	0.690983	1.17778	0.586682	0.0338276
XP_013437396.1	hypothetical protein, conserved [Eimeria necatrix]	15.5333	14.61	3	5	18.8506	0.69684	1.18836	0.58639	0.000296546
ABY64746.1	actin depolymerizing factor [Eimeria tenella]	70.7498	45.76	6	23	13.1717	0.6775	1.15736	0.585382	0.00904215
XP_013232030.1	transaldolase, putative [Eimeria tenella]	158.891	30.4	7	40	40.577	0.65702	1.12242	0.585359	0.0343001
XP_013439273.1	polypyrimidine track-binding protein, putative [Eimeria necatrix]	45.4282	19.82	6	10	56.2699	0.687716	1.17605	0.584768	0.00241206
XP_013228216.1	hypothetical protein, conserved [Eimeria tenella]	11.794	4.34	1	3	85.7253	0.68732	1.17646	0.584227	0.010078
XP_013228329.1	hypothetical protein, conserved [Eimeria tenella]	20.7574	4.61	1	6	83.8828	0.697829	1.19461	0.584149	0.00251405
XP_013230438.1	eukaryotic translation initiation factor 3 subunit 10, putative [Eimeria tenella]	63.3577	26.96	10	17	51.276	0.693009	1.18636	0.584147	0.0132125
XP_013434028.1	hypothetical protein ENH_00007200 [Eimeria necatrix]	14.1039	9.14	1	5	37.3591	0.695894	1.19167	0.583965	0.00376226
XP_013440569.1	hypothetical protein, conserved [Eimeria necatrix]	64.2504	19.57	10	15	65.7991	0.697867	1.19508	0.583951	0.000742209
XP_013440634.1	nucleosome assembly domain-containing protein, putative [Eimeria necatrix]	16.9965	11.84	3	5	32.8601	0.688634	1.1795	0.583835	6.0914e-05
XP_013432847.1	hypothetical protein, conserved [Eimeria necatrix]	53.481	28.06	3	11	14.9449	0.701575	1.20213	0.583611	0.0005048
XP_013338599.1	heat shock protein 60, putative [Eimeria maxima]	18.8952	4.89	1	6	59.8942	0.691043	1.18526	0.58303	0.0181104
XP_013440143.1	hypothetical protein, conserved [Eimeria necatrix]	25.6454	21.51	4	7	17.3123	0.692921	1.18908	0.582737	0.0231858
XP_013232788.1	coatomer epsilon subunit, putative [Eimeria tenella]	32.9441	18.3	5	10	32.8104	0.677794	1.16374	0.582429	0.000817395
XP_013235516.1	hypothetical protein, conserved, partial [Eimeria tenella]	4.53965	9.76	1	2	8.42707	0.690334	1.18545	0.582338	0.00188773
XP_013436473.1	immunoglobulin-binding protein, putative, partial [Eimeria necatrix]	6.82846	4.49	1	2	56.2078	0.697563	1.19868	0.581944	0.00833115
XP_013438792.1	hypothetical protein, conserved [Eimeria necatrix]	9.33257	16	3	3	21.6951	0.684956	1.17934	0.580798	0.00290457
XP_013233430.1	hypothetical protein, conserved [Eimeria tenella]	3.70017	1.01	1	1	115.948	0.696147	1.20087	0.579704	0.0382011
XP_013438038.1	nascent polypeptide-associated complex alpha chain, putative [Eimeria necatrix]	91.3532	43.81	5	16	20.5834	0.64662	1.11575	0.579538	0.0320209
XP_013438728.1	hypothetical protein, conserved [Eimeria necatrix]	9.55226	15.38	1	3	13.1577	0.686083	1.18393	0.579498	0.00210724
EPT30997.1	zinc finger, c2h2 type domain-containing protein [Toxoplasma gondii ME49]	12.4843	8.36	3	3	30.2144	0.679433	1.17355	0.578954	0.0310819
XP_013436120.1	vacuolar ATP synthase subunit d, putative [Eimeria necatrix]	67.6145	25.71	8	17	27.2526	0.679948	1.17731	0.577545	0.00678385
XP_013434006.1	phosphate carrier protein, putative [Eimeria necatrix]	20.0971	15.19	2	7	24.6522	0.683022	1.18307	0.577328	0.00231124
XP_013333416.1	RNA-binding region RNP-1 domain-containing protein, related [Eimeria maxima]	9.80759	6.51	1	3	46.4399	0.687441	1.19268	0.576384	0.0148651
XP_013335568.1	hypothetical protein, conserved, partial [Eimeria maxima]	8.99517	0.47	1	3	420.258	0.684453	1.18913	0.57559	0.00437184
XP_013437423.1	hypothetical protein, conserved [Eimeria necatrix]	2.92675	4.55	1	1	20.3912	0.685596	1.19154	0.575386	0.000449648
XP_013440279.1	hypothetical protein, conserved [Eimeria necatrix]	77.5262	14.94	8	23	88.7733	0.681372	1.18613	0.574448	0.000518844
XP_013440588.1	DnaJ domain-containing protein, putative [Eimeria necatrix]	149.654	36.25	21	42	60.3879	0.680994	1.18596	0.574212	0.01219
XP_013434769.1	hypothetical protein, conserved [Eimeria necatrix]	7.95894	20.17	2	2	13.1071	0.680151	1.18453	0.574196	0.0158561
XP_013228424.1	hypothetical protein, conserved [Eimeria tenella]	25.0622	13.74	2	7	53.2805	0.669767	1.16666	0.57409	0.000105413
XP_013432573.1	UDP-N-acetyl-D-galactosamine:polypeptide N-acetylgalactosaminyltransferase T5, putative [Eimeria necatrix]	24.0824	9.65	3	7	66.0166	0.686626	1.19768	0.573298	0.0100147
XP_013434644.1	Proteophosphoglycan ppg1, related, related, partial [Eimeria necatrix]	81.4547	5.79	1	19	129.384	0.683131	1.19371	0.572274	0.0120942
XP_013435380.1	tricarboxylate carrier, putative [Eimeria necatrix]	22.5908	16	4	9	30.0226	0.668595	1.16875	0.572061	0.0025154
XP_013436370.1	hypothetical protein, conserved [Eimeria necatrix]	14.9971	4.49	1	3	99.8131	0.673191	1.17892	0.571022	0.00481778
XP_013435946.1	p97 protein, putative [Eimeria necatrix]	522.973	53.43	7	138	92.4335	0.678278	1.18817	0.570857	0.0165692
XP_013436178.1	UMP-CMP kinase, putative [Eimeria necatrix]	36.7884	6.19	3	11	110.812	0.673084	1.17943	0.570688	0.00349984
XP_013437165.1	hypothetical protein, conserved [Eimeria necatrix]	7.30963	3.72	2	2	71.3956	0.681453	1.19474	0.570378	0.00460421
XP_013229512.1	small nuclear ribonucleoprotein E/G, putative [Eimeria tenella]	15.8252	34.09	3	5	9.87019	0.680134	1.19707	0.568163	0.00293859
XP_013433295.1	hypothetical protein, conserved [Eimeria necatrix]	7.24385	2.47	1	3	131.177	0.680735	1.19836	0.568057	0.000819546
XP_013434987.1	hypothetical protein, conserved, partial [Eimeria necatrix]	2.76385	0.61	1	1	151.88	0.674055	1.18669	0.568013	0.00559364
XP_013229872.1	hypothetical protein, conserved [Eimeria tenella]	9.38647	21.05	2	3	10.3876	0.685124	1.2079	0.567204	0.00140432
XP_013433278.1	peroxisomal biogenesis factor 11 domain-containing protein, putative [Eimeria necatrix]	66.089	19.29	7	18	34.1061	0.676744	1.19544	0.566102	0.00142334
XP_013434548.1	KH domain-containing protein, putative [Eimeria necatrix]	228.891	26.73	9	50	41.4727	0.620442	1.09638	0.565903	0.0270078
XP_013232181.1	hypothetical protein, conserved [Eimeria tenella]	6.47562	3.78	2	2	59.1252	0.675473	1.19772	0.563964	0.000118729
XP_013232600.1	hypothetical protein ETH_00022270 [Eimeria tenella]	15.6698	3.69	3	5	85.607	0.668032	1.18463	0.563915	0.00022005
XP_013229347.1	CRAL/TRIO domain-containing protein, putative [Eimeria tenella]	27.6005	10.02	1	8	54.6128	0.677876	1.20284	0.563565	0.0180575
XP_013228859.1	TPR Domain containing protein, putative [Eimeria tenella]	31.8843	18.87	1	8	34.188	0.672752	1.19391	0.563486	0.000106209
XP_013438079.1	hypothetical protein, conserved [Eimeria necatrix]	6.27223	11.85	2	2	22.9529	0.67185	1.1925	0.563398	0.00220237
XP_013234355.1	3-ketoacyl-CoA reductase, putative [Eimeria tenella]	25.4657	28.69	6	7	26.593	0.671351	1.19168	0.563366	0.0013215
XP_013434605.1	mitochondrial glycoprotein domain-containing protein, putative, partial [Eimeria necatrix]	44.4842	21.6	6	13	26.8622	0.656998	1.16629	0.563321	0.0258953
EUR69263.1	hypothetical protein [Plasmodium falciparum 7G8 7G8]	210.379	80.99	1	71	13.7214	0.674999	1.20294	0.561123	0.00631165
AET50834.1	hypothetical protein [Eimeria tenella]	99.2486	36.45	10	25	36.991	0.641953	1.14499	0.560662	0.00825692
XP_013234193.1	eukaryotic translation initiation factor 2 alpha subunit, putative [Eimeria tenella]	142.595	28.61	5	38	41.8907	0.674996	1.20461	0.560345	0.0333924
XP_013433749.1	LOW QUALITY PROTEIN: hypothetical protein, conserved [Eimeria necatrix]	65.4477	13.52	7	16	97.6601	0.66137	1.18044	0.560275	0.000448534
XP_013434387.1	Ubiquinol-cytochrome c reductase complex 14 kDa protein, putative [Eimeria necatrix]	39.1476	25.22	4	11	25.8068	0.678839	1.21179	0.560198	0.000409658
XP_013228145.1	peroxisomal multifunctional enzyme type 2, putative [Eimeria tenella]	136.71	25.99	7	38	74.912	0.663926	1.18633	0.559648	0.0081733
XP_013432585.1	hypothetical protein, conserved [Eimeria necatrix]	95.0947	25.8	11	24	58.828	0.652795	1.167	0.55938	0.000757485
XP_013436813.1	eukaryotic translation initiation factor 3 subunit 3, putative [Eimeria necatrix]	206.08	48.88	18	50	48.0328	0.664928	1.18982	0.558849	0.00665504
XP_013234370.1	hypothetical protein, conserved [Eimeria tenella]	6.96156	23.16	2	2	10.5264	0.662099	1.18834	0.557162	0.000502109
XP_013232032.1	mitochondrial-processing peptidase beta subunit, putative [Eimeria tenella]	67.4396	14.67	1	20	57.4591	0.663601	1.19252	0.556471	0.001104
XP_013434581.1	hypothetical protein ENH_00014850 [Eimeria necatrix]	15.8884	17.28	2	2	19.5466	0.668586	1.20199	0.556233	0.00029804
XP_013437265.1	vacuolar proton-translocating ATPase subunit, putative [Eimeria necatrix]	33.6573	23.02	7	9	42.3025	0.651436	1.17131	0.556158	0.00358835
XP_013440239.1	3-demethylubiquinone-9 3-methyltransferase, putative [Eimeria necatrix]	63.171	30.08	10	16	42.0603	0.65324	1.17698	0.555013	0.000113505
XP_013437267.1	hypothetical protein, conserved, partial [Eimeria necatrix]	12.7086	1.15	1	4	89.9652	0.657783	1.18663	0.554329	0.00682589
XP_013433831.1	hypothetical protein, conserved [Eimeria necatrix]	9.21999	1.05	2	2	333.609	0.661655	1.19605	0.553201	0.000988848
XP_013434902.1	hypothetical protein, conserved [Eimeria necatrix]	28.3777	31.25	4	6	24.3902	0.659004	1.19335	0.55223	0.0166662
XP_013441047.1	RNA binding protein, putative [Eimeria necatrix]	72.4843	36.32	6	19	22.9574	0.632813	1.15198	0.549325	0.00178062
XP_013438036.1	LOW QUALITY PROTEIN: hypothetical protein, conserved [Eimeria necatrix]	2.56869	2.35	1	1	56.5753	0.662068	1.20822	0.547968	0.00704644
XP_013232167.1	DnaJ domain-containing protein, putative [Eimeria tenella]	55.604	13.41	2	13	88.3005	0.658907	1.20481	0.546896	0.00107937
XP_013231483.1	pre-mRNA-splicing factor, putative [Eimeria tenella]	12.8779	41.44	2	4	12.3909	0.657034	1.20259	0.546348	0.0322545
AHB82174.1	hypothetical protein, partial (mitochondrion) [Eimeria tenella]	108.752	27.94	4	30	29.467	0.659166	1.2075	0.545891	0.0101085
XP_013435632.1	hypothetical protein, conserved [Eimeria necatrix]	297.608	48.24	7	77	78.6955	0.64926	1.19154	0.544892	0.0162482
XP_013435909.1	protein disulfide isomerase, putative [Eimeria necatrix]	389.735	48.68	16	104	54.1394	0.632976	1.1618	0.544824	0.0323321
XP_013433097.1	hypothetical protein, conserved [Eimeria necatrix]	11.3077	6.33	2	3	40.7909	0.650352	1.19397	0.544699	0.0107062
XP_013231945.1	eukaryotic translation initiation factor 4e, putative [Eimeria tenella]	48.1518	19.53	1	14	29.0416	0.649102	1.19228	0.54442	0.000875807
XP_013434141.1	vacuoloar ATP synthase subunit D, putative [Eimeria necatrix]	74.1185	40.15	2	19	44.5374	0.654421	1.20329	0.543858	0.000692719
XP_013438346.1	hypothetical protein, conserved [Eimeria necatrix]	2.99403	3.07	1	1	38.1339	0.652279	1.19948	0.543801	0.00209831
XP_013436229.1	phosphatidylinositol 3-and 4-kinase domain-containing protein, putative, partial [Eimeria necatrix]	9.85624	3.05	2	3	52.5477	0.649186	1.19446	0.543498	0.0193194
XP_013232691.1	Eukaryotic translation initiation factor 3 subunit B, related [Eimeria tenella]	91.1033	26.52	7	24	52.5491	0.652656	1.20098	0.543438	0.0268835
XP_013434001.1	hypothetical protein ENH_00006330 [Eimeria necatrix]	10.2576	8.58	2	2	34.8953	0.654786	1.20502	0.543383	0.000671339
XP_003886405.1	hypothetical protein NCLIV_068040 [Neospora caninum Liverpool]	8.21293	5.06	1	2	26.9172	0.654771	1.20736	0.542315	5.3096e-05
XP_013437847.1	endonuclease V, putative [Eimeria necatrix]	39.5171	15.05	9	11	55.9088	0.650553	1.19979	0.542221	0.0368
XP_013437543.1	adaptin, putative [Eimeria necatrix]	7.24723	4.59	1	2	42.3755	0.6557	1.21108	0.541419	0.00782644
EPT26482.1	adaptor-related protein complex 3, sigma 2 subunit [Toxoplasma gondii ME49]	9.90216	5.7	1	3	17.9922	0.646864	1.19506	0.541281	0.00400015
XP_013435927.1	hypothetical protein, conserved [Eimeria necatrix]	173.269	46.06	21	45	57.7428	0.649111	1.19925	0.541265	0.0159673
XP_013334010.1	splicing factor 3B subunit 2, putative, partial [Eimeria maxima]	22.1835	8.15	1	7	48.8057	0.651344	1.20381	0.541068	0.0056282
XP_013229716.1	nuclear movement domain-containing protein, putative [Eimeria tenella]	14.004	6.8	3	4	49.4542	0.621887	1.1502	0.540677	0.00222772
XP_013436961.1	cyclin H, putative, partial [Eimeria necatrix]	116.192	13.44	10	20	125.656	0.655301	1.21369	0.539926	0.00113784
XP_013440859.1	homoserine O-acetyltransferase, putative [Eimeria necatrix]	154.993	16.44	10	37	80.8385	0.647665	1.20003	0.539706	7.11202e-05
XP_013440624.1	thioredoxin, putative [Eimeria necatrix]	120.792	26.27	7	31	25.6271	0.656357	1.21635	0.539612	6.90929e-05
XP_013439267.1	hypothetical protein, conserved [Eimeria necatrix]	11.7513	10.43	2	3	26.9205	0.652726	1.21004	0.539425	0.0228243
XP_013434872.1	dihydrolipoamide acyltransferase, putative [Eimeria necatrix]	18.3693	10.96	4	6	37.3521	0.651642	1.21147	0.537893	0.00428282
XP_013437929.1	long chain acyl-CoA synthetase, putative [Eimeria necatrix]	128.666	29.79	9	32	82.2038	0.626778	1.1662	0.537454	0.000318584
XP_013233943.1	hypothetical protein, conserved [Eimeria tenella]	178.333	18.14	2	40	184.996	0.645415	1.20114	0.537335	0.00227445
XP_013229591.1	cytochrome c oxidase, putative, partial [Eimeria tenella]	3.0234	5.19	1	1	22.9374	0.650926	1.2122	0.53698	0.000554493
XP_013439157.1	hypothetical protein, conserved [Eimeria necatrix]	12.2369	5.59	3	3	71.0583	0.623018	1.16067	0.536774	0.00848502
XP_013435095.1	peptidyl-prolyl cis-trans isomerase, cyclophylin protein, putative [Eimeria necatrix]	59.1773	20.7	11	14	68.6978	0.605096	1.12749	0.536677	0.017385
XP_013436000.1	phosphoglycerate mutase family protein, putative, partial [Eimeria necatrix]	2.71724	5.08	1	1	19.2206	0.649129	1.20978	0.536567	0.000810409
XP_013432542.1	hypothetical protein, conserved [Eimeria necatrix]	57.3928	27.07	7	15	29.2329	0.636806	1.18741	0.5363	0.00321405
XP_013433146.1	citrate synthase, putative [Eimeria necatrix]	252.212	51.45	15	73	38.066	0.634512	1.18408	0.535869	0.00178826
XP_013434291.1	RNA-binding protein, putative [Eimeria necatrix]	19.7643	10.49	3	6	33.3557	0.642947	1.19998	0.535797	0.000189239
XP_013438243.1	Tbl2-prov protein, related [Eimeria necatrix]	24.5061	20.88	5	7	30.0257	0.643227	1.20146	0.535373	0.00065046
XP_013434074.1	hypothetical protein, conserved [Eimeria necatrix]	25.2601	9.47	2	8	27.4858	0.646756	1.2095	0.534732	0.0195342
AET50520.1	hypothetical protein [Eimeria tenella]	37.935	21.09	5	13	16.1504	0.621915	1.16387	0.534353	0.0137419
XP_013438488.1	heat shock protein 90, putative [Eimeria necatrix]	405.806	37.59	1	111	82.433	0.644318	1.20784	0.533448	0.0184503
XP_013231588.1	hypothetical protein ETH_00040355 [Eimeria tenella]	2.42388	6.17	1	1	15.593	0.647042	1.21427	0.532866	0.000165044
XP_013435186.1	hypothetical protein, conserved [Eimeria necatrix]	62.0522	21.55	2	16	20.2776	0.646157	1.2127	0.532826	0.000311596
XP_013437918.1	autophagocytosis associated protein, putative, partial [Eimeria necatrix]	6.39468	8.46	2	2	22.0348	0.641354	1.20728	0.531239	0.00242705
XP_013229983.1	ubiquitin-conjugating enzyme e2, putative [Eimeria tenella]	110.273	51.28	6	29	17.8772	0.643393	1.2124	0.530677	0.0101519
XP_013231620.1	CDK-activating kinase assembly factor, putative [Eimeria tenella]	0	3.14	1	1	28.6101	0.644603	1.21777	0.529332	0.00384395
XP_013439204.1	hypothetical protein, conserved [Eimeria necatrix]	24.7916	19.42	6	6	45.7522	0.635598	1.201	0.529224	0.000129421
ADW23642.1	cytochrome b (mitochondrion) [Eimeria necatrix]	3.03909	2.51	1	1	40.7567	0.646798	1.22235	0.529142	0.00853556
XP_013231896.1	hypothetical protein, conserved [Eimeria tenella]	96.2377	22.29	8	26	58.6888	0.622836	1.18024	0.527719	0.00189503
XP_013231835.1	hypothetical protein, conserved [Eimeria tenella]	13.3626	13.17	3	4	35.9391	0.638701	1.21045	0.527655	0.000885996
XP_013440288.1	hypothetical protein, conserved [Eimeria necatrix]	2.6624	2.08	1	1	46.8086	0.639743	1.21325	0.527296	6.82734e-07
XP_013438537.1	hypothetical protein, conserved [Eimeria necatrix]	3.42683	3.16	1	1	32.9753	0.641334	1.21718	0.526903	0.0313001
XP_013334679.1	insulysin, putative [Eimeria maxima]	66.2881	10.14	1	18	112.49	0.627354	1.19105	0.526723	0.00692264
XP_013440876.1	ATP-dependent RNA helicase, putative [Eimeria necatrix]	70.9074	33.87	12	19	48.9116	0.628279	1.1935	0.526418	0.00574247
ETW19944.1	hypothetical protein [Plasmodium falciparum Vietnam Oak-Knoll (FVO) Vietnam Oak-Knoll (FVO)]	2.6995	1.63	1	1	76.9038	0.63614	1.21259	0.524613	0.00080155
XP_013434674.1	hypothetical protein, conserved, partial [Eimeria necatrix]	148.849	39.84	5	39	67.1619	0.639737	1.21991	0.524415	0.0175838
XP_013438803.1	peptidyl-prolyl cis-trans isomerase H, putative [Eimeria necatrix]	49.0843	29.51	7	14	25.8728	0.617733	1.17809	0.524351	0.00956426
XP_013435291.1	hypothetical protein, conserved [Eimeria necatrix]	15.5229	21.49	4	5	13.9975	0.637569	1.21695	0.523905	0.000590207
XP_013438810.1	LOW QUALITY PROTEIN: phosphoglycerate kinase, putative [Eimeria necatrix]	13.466	10.19	3	4	28.7891	0.634317	1.21132	0.52366	0.000364605
XP_013436149.1	BIS(5'-nucleosyl)-tetraphosphatase, putative [Eimeria necatrix]	7.12806	15	2	2	15.8997	0.636094	1.21658	0.522854	0.00571385
XP_013438278.1	hypothetical protein, conserved [Eimeria necatrix]	69.0806	20.77	11	16	116.93	0.61201	1.17215	0.522127	0.00973106
XP_013234439.1	hypothetical protein, conserved, partial [Eimeria tenella]	18.2895	6.76	1	4	55.758	0.634196	1.21599	0.521548	0.000624668
XP_013432910.1	hypothetical protein, conserved [Eimeria necatrix]	2.72241	1.49	1	1	74.8718	0.630168	1.20937	0.521073	0.00822224
XP_013438502.1	major sperm protein domain-containing protein, putative [Eimeria necatrix]	56.32	30.68	6	15	26.5938	0.634842	1.21935	0.520638	0.000346624
XP_013439976.1	myosin F (TgMyoF) protein, putative [Eimeria necatrix]	56.9834	9.35	4	16	179.857	0.628907	1.20813	0.520563	0.000624598
XP_013234430.1	protein-l-isoaspartate o-methyltransferase, putative [Eimeria tenella]	2.97503	5.92	1	1	15.3111	0.635066	1.22056	0.520306	0.0154626
XP_013434631.1	hypothetical protein ENH_00015850, partial [Eimeria necatrix]	3.88557	4.23	1	1	27.6193	0.629926	1.21128	0.520047	0.00108118
XP_013335061.1	dynamin-like protein, putative [Eimeria maxima]	52.609	9.53	4	16	97.8141	0.637681	1.22689	0.519756	0.00988024
XP_013233820.1	cytochrome C1, putative [Eimeria tenella]	45.3949	17.84	6	13	46.0249	0.632643	1.21749	0.519627	0.0002491
XP_013436996.1	hypothetical protein, conserved [Eimeria necatrix]	34.084	38.01	4	6	19.4528	0.633994	1.22041	0.519492	0.000158755
XP_013439144.1	glycolipid transfer protein, putative [Eimeria necatrix]	6.27171	8.93	2	2	24.7957	0.634661	1.22282	0.519013	0.00465564
XP_013439913.1	hypothetical protein, conserved [Eimeria necatrix]	36.5608	9.12	9	9	136.13	0.62681	1.20923	0.518353	0.000459157
XP_013432979.1	hypothetical protein, conserved [Eimeria necatrix]	12.6462	25.93	4	4	18.4454	0.636563	1.22833	0.518234	0.0345923
XP_013434432.1	hypothetical protein, conserved [Eimeria necatrix]	40.0988	28.4	6	11	29.9033	0.624755	1.20657	0.517793	0.00126605
XP_013234949.1	hypothetical protein, conserved [Eimeria tenella]	53.0625	6.56	4	12	103.531	0.63294	1.22292	0.517565	0.0100899
XP_013234859.1	SNARE protein, putative [Eimeria tenella]	33.0873	30.14	7	11	24.6445	0.635335	1.22852	0.517155	0.00209345
XP_013228180.1	GPI mannosyltransferase 1, putative [Eimeria tenella]	3.49001	2.28	1	1	54.4117	0.624923	1.21204	0.515595	0.00061674
XP_013338417.1	Ras family domain-containing protein, putative [Eimeria maxima]	73.6732	42.99	1	23	24.9827	0.627193	1.21727	0.515247	0.000114645
KYF41490.1	putative tat-binding family protein, partial [Toxoplasma gondii ARI]	51.7089	18.88	1	15	43.9578	0.625183	1.22005	0.512424	0.00350473
CAK51404.1	mitochondrial carrier protein, putative [Eimeria tenella]	182.116	39.09	15	48	33.4865	0.628035	1.22636	0.512113	1.2974e-05
XP_013232639.1	long chain acyl-CoA synthetase, putative [Eimeria tenella]	110.894	18.87	3	28	87.6849	0.617606	1.2077	0.511392	0.00010402
XP_013439911.1	RER1 protein, putative [Eimeria necatrix]	25.0497	20.26	4	7	25.5623	0.631881	1.23682	0.51089	8.11975e-06
XP_013438955.1	vacuolar sorting protein 9 domain-containing protein, putative [Eimeria necatrix]	10.9522	2.35	4	4	165.35	0.614257	1.21268	0.506528	0.00527299
XP_013434990.1	hypothetical protein ENH_00021570, partial [Eimeria necatrix]	1.94176	1.54	1	1	56.2782	0.618087	1.22579	0.504234	0.00021377
XP_013440924.1	ARF1-directed GTPase-activating protein, putative [Eimeria necatrix]	113.258	40.78	14	26	48.9763	0.613686	1.21974	0.503128	0.00190566
XP_013439828.1	diacylglycerol kinase, putative [Eimeria necatrix]	14.35	5.92	4	4	70.4705	0.608883	1.21199	0.502385	0.00483581
XP_013435304.1	hypothetical protein, conserved [Eimeria necatrix]	66.3702	9.88	8	19	148.833	0.609159	1.21386	0.501835	8.03098e-05
XP_013234483.1	zinc finger (C3HC4 RING finger) protein, putative [Eimeria tenella]	2.39024	5.63	1	1	15.327	0.612476	1.22066	0.50176	9.31338e-05
XP_013234911.1	hypothetical protein ETH_00006465, partial [Eimeria tenella]	3.42742	3.1	1	1	35.4821	0.614457	1.22468	0.501729	0.000795244
XP_013433788.1	GE19232, related [Eimeria necatrix]	61.7731	22.54	1	15	60.9159	0.613474	1.22299	0.501619	0.00205274
AET50767.1	hypothetical protein [Eimeria tenella]	51.3151	21.3	1	15	25.947	0.609064	1.21603	0.500862	0.000959978
AET50689.1	hypothetical protein [Eimeria tenella]	18.0717	22.17	4	5	24.905	0.595237	1.19016	0.500133	0.042798
XP_013439980.1	very long-chain acyl-CoA synthetase, putative [Eimeria necatrix]	217.149	28.99	20	53	88.6173	0.612116	1.22475	0.499788	4.51502e-05
XP_013230497.1	hypothetical protein, conserved [Eimeria tenella]	42.0766	18.51	7	12	43.1599	0.564915	1.13038	0.499757	0.0125942
XP_013438782.1	SAG family member [Eimeria necatrix]	9.48712	11.07	2	2	28.3312	0.610147	1.22107	0.499682	0.00259218
XP_013435512.1	hypothetical protein, conserved [Eimeria necatrix]	33.7545	23.51	6	7	42.4554	0.609799	1.22039	0.499676	0.00830409
XP_013333706.1	hypothetical protein, conserved [Eimeria maxima]	14.7877	1.86	1	4	208.215	0.611573	1.22425	0.499547	0.00184876
XP_013234465.1	CBN-RPT-3 protein, related [Eimeria tenella]	40.5689	48.36	2	9	13.9835	0.61139	1.22456	0.499273	0.0054733
XP_013232304.1	Superoxide dismutase, related [Eimeria tenella]	53.9684	34.72	7	16	24.9096	0.604827	1.21279	0.498708	0.0426948
XP_013337534.1	hypothetical protein, conserved [Eimeria maxima]	2.99828	1.98	1	1	49.4909	0.607419	1.22025	0.497781	0.000253113
XP_013434450.1	calcyclin binding protein, putative [Eimeria necatrix]	16.6221	21.91	5	6	20.212	0.608563	1.22524	0.496691	0.00243513
XP_013433699.1	DNA topoisomerase I, putative, partial [Eimeria necatrix]	13.5349	5.95	1	5	79.2975	0.603408	1.21769	0.495534	0.0210607
XP_013432495.1	proteasome PCI domain-containing protein, putative [Eimeria necatrix]	198.037	26.7	14	46	71.3305	0.608741	1.22877	0.495407	0.00747675
XP_013437729.1	acetyltransferase domain-containing protein, putative [Eimeria necatrix]	42.4532	26.89	6	11	23.1514	0.600805	1.21366	0.495037	0.00133416
XP_013334760.1	replication factor-A C terminal domain-containing protein, putative [Eimeria maxima]	6.62463	3.64	1	2	55.5477	0.611702	1.2366	0.494665	0.00174702
XP_013439990.1	oxidoreductase, putative [Eimeria necatrix]	64.5256	16.59	7	19	44.6146	0.597347	1.20789	0.494538	9.19167e-05
XP_013232992.1	prohibitin, putative [Eimeria tenella]	107.561	42.8	11	30	30.1799	0.601229	1.21635	0.49429	0.000185359
XP_013233792.1	Os06g0273800 protein, related [Eimeria tenella]	23.3804	16.13	4	7	23.6359	0.61169	1.23771	0.49421	0.000560749
XP_013438094.1	KH domain-containing protein, putative [Eimeria necatrix]	776.289	44.23	21	189	102.858	0.589394	1.193	0.494046	0.00137066
AET50550.1	hypothetical protein [Eimeria tenella]	15.137	22.42	4	4	18.1472	0.578187	1.17103	0.493743	0.00549152
XP_013435456.1	kelch motif domain-containing protein, putative, partial [Eimeria necatrix]	2.83804	7.03	1	1	13.4997	0.605291	1.22702	0.4933	0.000378732
XP_013338358.1	CHCH domain-containing protein, putative [Eimeria maxima]	9.23941	16.11	2	2	15.2282	0.614637	1.24637	0.49314	0.0260412
AJT47279.1	eukaryotic initiation factor 3 subunit 7 [Eimeria tenella]	137.291	32.4	18	34	64.8839	0.601125	1.22159	0.492083	0.0182071
XP_013432890.1	SAG family member [Eimeria necatrix]	10.8933	12.88	3	4	28.6423	0.611101	1.24228	0.491918	0.00012525
KOB64326.1	hypothetical protein, partial [Plasmodium falciparum HB3]	4.54039	5.56	1	2	12.282	0.605908	1.23295	0.491428	0.00050611
XP_013435030.1	hypothetical protein, conserved [Eimeria necatrix]	40.4133	17.36	7	11	42.476	0.602222	1.2276	0.490569	0.0136041
XP_013229475.1	hypothetical protein, conserved [Eimeria tenella]	14.5548	10.96	2	4	22.4905	0.600828	1.22599	0.490078	1.09962e-05
XP_013441082.1	tyrosyl-tRNA synthetase, putative [Eimeria necatrix]	87.3228	21.84	2	18	48.1153	0.604202	1.23575	0.488935	0.0289108
XP_013234271.1	hypothetical protein, conserved [Eimeria tenella]	10.3937	12.03	3	3	31.1831	0.602363	1.23399	0.488143	0.0140025
XP_013435101.1	small nuclear ribonucleoprotein F, putative [Eimeria necatrix]	2.93914	13.64	1	1	7.70569	0.604929	1.24025	0.487749	0.00683584
XP_013440097.1	ATP synthase alpha chain, putative [Eimeria necatrix]	107.662	11.1	2	27	72.7496	0.598353	1.2308	0.486148	0.00812459
XP_013229609.1	hypothetical protein, conserved, partial [Eimeria tenella]	5.38812	6.2	2	2	29.1749	0.599343	1.23368	0.485816	0.00131681
XP_013439940.1	SAG family member [Eimeria necatrix]	10.2773	11.76	3	3	27.033	0.592817	1.22105	0.485499	0.0026639
XP_013435503.1	hypothetical protein ENH_00029620, partial [Eimeria necatrix]	11.7661	5.75	3	3	63.2612	0.556493	1.14644	0.485408	0.00485659
XP_013233672.1	protein translocation complex, SEC61 gamma subunit, putative [Eimeria tenella]	2.12085	9.52	1	1	9.32904	0.597281	1.23142	0.485036	4.03472e-05
XP_013433646.1	subtilase family serine protease, putative [Eimeria necatrix]	46.3074	8.97	6	12	73.7911	0.602076	1.24456	0.483767	0.00191058
XP_013228871.1	3-methyl-2-oxobutanoate dehydrogenase (lipoamide) kinase, putative [Eimeria tenella]	13.4556	10.95	2	4	23.068	0.600165	1.2413	0.483497	0.00777627
XP_013234998.1	DNA topoisomerase, related, partial [Eimeria tenella]	6.2448	6.03	1	2	20.5374	0.587945	1.2168	0.48319	0.0035097
XP_013336164.1	cholinephosphate cytidylyltransferase, putative [Eimeria maxima]	28.3069	14.84	1	9	38.3334	0.594763	1.23138	0.483006	0.000259902
XP_013436692.1	developmentally regulated GTP-binding protein 1, putative [Eimeria necatrix]	61.4799	35.04	13	18	41.0111	0.592728	1.22791	0.482711	0.00205379
XP_013440807.1	MORN repeat-containing protein, putative [Eimeria necatrix]	49.0898	29.74	9	13	41.4648	0.599668	1.24505	0.481641	0.000146169
XP_013436983.1	hypothetical protein, conserved [Eimeria necatrix]	12.6221	16.93	2	3	18.8213	0.593889	1.23591	0.480528	0.00141596
XP_013439734.1	microtubial-binding protein, putative [Eimeria necatrix]	15.4781	25.81	3	4	14.1363	0.59227	1.23289	0.480391	1.50968e-05
XP_013432882.1	hypothetical protein, conserved [Eimeria necatrix]	6.72702	1.53	1	2	159.612	0.594038	1.24256	0.478075	0.0257268
XP_013437325.1	hypothetical protein, conserved [Eimeria necatrix]	70.4288	30.89	10	18	36.289	0.585575	1.22799	0.476855	0.000134304
XP_013440229.1	hypothetical protein, conserved [Eimeria necatrix]	29.8922	14.7	4	6	43.4475	0.589509	1.23882	0.475864	0.0152713
XP_013436830.1	hypothetical protein, conserved, partial [Eimeria necatrix]	18.7172	3.19	2	5	230.612	0.58934	1.24048	0.475091	0.00180652
KYF42869.1	putative small GTP-binding protein sar1 [Toxoplasma gondii ARI]	56.3135	26.56	1	13	22.1245	0.586171	1.23391	0.475054	0.00135905
XP_013432912.1	splicing factor 3b subunit 10, putative [Eimeria necatrix]	29.392	42.47	5	7	15.9946	0.576987	1.21497	0.474898	0.000887993
XP_013437594.1	hypothetical protein ENH_00063600, partial [Eimeria necatrix]	31.4088	21.79	3	9	28.3994	0.540186	1.13951	0.47405	0.00171303
XP_013434281.1	hypothetical protein ENH_00010630, partial [Eimeria necatrix]	25.0409	18.4	2	6	17.312	0.584969	1.23978	0.471833	0.000142908
XP_013232563.1	Ras family domain-containing protein, putative [Eimeria tenella]	63.9938	39.91	6	16	23.4378	0.570818	1.21148	0.471175	0.00020592
XP_013432569.1	yippee-like protein, putative [Eimeria necatrix]	15.6802	27.69	4	5	14.7793	0.590023	1.25562	0.469904	0.000520157
XP_013435384.1	transaldolase, putative [Eimeria necatrix]	161.709	54.9	3	30	15.4687	0.582158	1.2541	0.464205	0.0114261
XP_013435129.1	DnaJ protein, putative [Eimeria necatrix]	113.622	24.69	8	25	43.8183	0.556229	1.20039	0.463374	0.00111864
XP_013438853.1	hypothetical protein, conserved [Eimeria necatrix]	13.3034	13.76	4	4	34.1857	0.570217	1.2345	0.461902	0.00221961
XP_013435540.1	hypothetical protein, conserved [Eimeria necatrix]	311.596	35.05	24	72	105.72	0.560208	1.21861	0.459711	0.00268825
XP_013438640.1	hypothetical protein, conserved, partial [Eimeria necatrix]	96.936	6.15	3	24	219.834	0.570547	1.2443	0.458527	0.000681973
XP_013435872.1	ubiquitin carboxyl-terminal hydrolase isozyme, putative [Eimeria necatrix]	8.22518	2.64	2	2	52.8499	0.57192	1.24816	0.458211	0.0047572
XP_013435179.1	eukaryotic translation initiation factor 3 subunit 6 interacting protein, putative [Eimeria necatrix]	100.142	32.04	1	25	41.2614	0.566282	1.2375	0.457601	0.00707213
AET50544.1	hypothetical protein [Eimeria tenella]	43.7902	17.89	3	10	21.4529	0.563588	1.23206	0.457437	0.00104525
XP_013434414.1	hypothetical protein ENH_00012040, partial [Eimeria necatrix]	4.44135	4.35	1	1	28.644	0.5642	1.23467	0.456965	0.00353498
AET50455.1	hypothetical protein [Eimeria tenella]	3.47225	6.92	1	1	18.1262	0.568499	1.24507	0.456602	0.000488569
XP_013434913.1	hypothetical protein, conserved, partial [Eimeria necatrix]	30.0155	14.2	6	6	90.2263	0.566294	1.24257	0.455743	4.63403e-05
XP_013433916.1	hypothetical protein ENH_00005050 [Eimeria necatrix]	6.06129	13.45	2	2	12.4845	0.571308	1.25541	0.455078	0.0177641
XP_013439664.1	translocation protein sec62, putative [Eimeria necatrix]	18.1413	6.09	3	6	44.8869	0.563974	1.24058	0.454605	4.43568e-05
XP_013228093.1	hypothetical protein, conserved [Eimeria tenella]	14.7952	20.5	3	3	20.4763	0.56258	1.23913	0.454011	0.00711755
XP_013230077.1	hypothetical protein ETH_00015675 [Eimeria tenella]	4.82142	39.02	1	1	4.72641	0.566112	1.24748	0.453806	0.000426067
XP_013433828.1	machado-joseph disease protein, putative [Eimeria necatrix]	15.9256	15.9	2	5	36.2158	0.568641	1.25465	0.453227	0.016423
XP_013234440.1	hypothetical protein ETH_00002050 [Eimeria tenella]	9.31393	3.4	1	3	90.1027	0.560768	1.23978	0.452311	0.000643257
XP_013436886.1	hypothetical protein, conserved [Eimeria necatrix]	5.73073	10.53	2	2	18.5228	0.560431	1.24	0.451962	0.00778233
XP_013433322.1	hypothetical protein, conserved [Eimeria necatrix]	148.518	37.57	14	36	56.1501	0.554472	1.2281	0.451488	0.000757219
XP_013435355.1	RNA-binding protein, putative [Eimeria necatrix]	23.0686	6.48	2	5	41.9244	0.560223	1.24099	0.451432	0.000743814
XP_013440025.1	DnaJ domain-containing protein, putative [Eimeria necatrix]	261.652	46.82	23	68	47.5689	0.565046	1.25273	0.451051	0.0122071
XP_013438848.1	LOW QUALITY PROTEIN: CHCH domain-containing protein, putative [Eimeria necatrix]	9.22789	6.01	1	2	25.5567	0.548069	1.21875	0.449698	0.0030344
XP_013440962.1	acyltransferase, putative, partial [Eimeria necatrix]	271.161	27.49	11	67	124.684	0.560747	1.24834	0.449194	8.83688e-05
CAC20154.1	aspartyl proteinase (eimepsin) [Eimeria tenella]	88.7836	32.69	5	24	50.3414	0.562392	1.2532	0.448766	0.00730474
XP_013440970.1	hypothetical protein, conserved [Eimeria necatrix]	392.088	46.34	8	76	43.7404	0.554484	1.23623	0.448528	0.000233329
XP_013234823.1	ftsJ-like methyltransferase domain-containing protein, putative [Eimeria tenella]	4.10888	0.89	1	1	135.179	0.561018	1.25192	0.448126	0.00497554
AET50598.1	hypothetical protein [Eimeria tenella]	78.4397	37.68	7	22	23.1088	0.550459	1.23102	0.447158	0.0010437
XP_013235083.1	hypothetical protein ETH_00020910, partial [Eimeria tenella]	3.20331	0.79	1	1	161.419	0.558254	1.25127	0.446151	0.00241297
XP_013437282.1	LOW QUALITY PROTEIN: GDA1/CD39 (nucleoside phosphatase) family domain containing protein, putative [Eimeria necatrix]	34.8285	11.15	6	8	66.0904	0.555542	1.2452	0.446147	0.000472211
XP_013438099.1	LOW QUALITY PROTEIN: SAG family member [Eimeria necatrix]	78.6201	37.07	1	18	24.6758	0.551271	1.24143	0.444062	0.00637359
XP_013236350.1	splicing factor U2AF 65 kDa subunit, putative [Eimeria tenella]	12.8634	21.95	2	3	13.2218	0.549564	1.23897	0.443565	0.00310302
XP_013435351.1	hypothetical protein ENH_00026930, partial [Eimeria necatrix]	37.5837	54.76	2	12	9.09505	0.555246	1.25376	0.442866	0.0218979
XP_013433164.1	hypothetical protein, conserved [Eimeria necatrix]	34.7696	67.74	5	10	10.1524	0.544734	1.23188	0.442197	0.0001827
XP_013235478.1	Ras family domain-containing protein, putative [Eimeria tenella]	30.8686	19.67	1	8	25.2681	0.553969	1.25556	0.441213	0.000243223
XP_013228072.1	40S ribosomal protein S7, putative [Eimeria tenella]	146.359	75.38	15	44	22.3331	0.538748	1.222	0.440876	0.0379384
XP_013440884.1	penicillin amidase domain-containing protein, putative [Eimeria necatrix]	501.904	34.61	6	126	102.672	0.540998	1.22729	0.440807	0.00053492
XP_013433087.1	type I fatty acid synthase, putative [Eimeria necatrix]	363.134	33.64	2	92	135.669	0.552817	1.25415	0.440791	0.00238104
XP_013440853.1	elongation factor 1-alpha, putative, partial [Eimeria necatrix]	1039.9	49.69	6	282	52.2541	0.552187	1.25317	0.440633	0.000391104
XP_013437063.1	polyadenylate-binding protein, putative, partial [Eimeria necatrix]	280.794	18.27	7	69	102.503	0.544475	1.24538	0.437195	0.000321446
XP_013236222.1	hypothetical protein, conserved, partial [Eimeria tenella]	2.69067	4.38	1	1	27.4401	0.549525	1.26232	0.435328	0.00605527
AET50497.1	hypothetical protein [Eimeria tenella]	39.9853	48.54	6	12	11.765	0.538119	1.23681	0.435088	0.00445551
XP_013439587.1	hypothetical protein, conserved, partial [Eimeria necatrix]	17.356	12.82	5	7	39.6132	0.560723	1.28991	0.434701	0.0148449
XP_013336222.1	hypothetical protein, conserved, partial [Eimeria maxima]	3.83841	6.71	1	1	18.4162	0.547202	1.25896	0.434646	0.000106219
PUA86461.1	putative GTP-binding protein, partial [Toxoplasma gondii TgCATBr9]	19.8034	8.04	1	5	41.8747	0.54461	1.25411	0.434262	0.0210492
XP_013436280.1	mitochondrial import inner membrane translocase TIM44, putative [Eimeria necatrix]	24.3293	16.87	1	6	44.9381	0.542424	1.25298	0.432908	0.000592935
XP_013228221.1	hypothetical protein, conserved [Eimeria tenella]	41.4405	19.63	5	12	29.3461	0.539153	1.24611	0.432668	0.00617119
XP_013228082.1	hypothetical protein, conserved [Eimeria tenella]	3.82275	20.31	1	1	6.72958	0.543835	1.26001	0.431612	0.00089273
XP_013439247.1	CRAL/TRIO domain-containing protein, putative [Eimeria necatrix]	20.4615	7.71	3	6	44.6657	0.49603	1.1522	0.430507	0.00561807
AET50859.1	hypothetical protein [Eimeria tenella]	76.7553	39.49	8	20	30.9312	0.548051	1.28037	0.428042	0.00109528
XP_013435311.1	heat shock protein 40, putative [Eimeria necatrix]	124.22	49.7	3	39	36.0584	0.522234	1.22083	0.42777	0.00174332
XP_013438282.1	DNA/RNA binding protein, putative [Eimeria necatrix]	5.5064	8.21	1	2	23.3228	0.537236	1.25887	0.426759	0.000885928
XP_013234452.1	small GTP-binding protein sar1, putative [Eimeria tenella]	44.654	42.24	1	9	13.427	0.538136	1.26186	0.426463	0.00100588
XP_013438871.1	signal recognition particle 14 kDa protein, putative [Eimeria necatrix]	18.4837	26.09	4	5	18.6866	0.53963	1.26681	0.425974	0.00151994
XP_013228869.1	hypothetical protein, conserved [Eimeria tenella]	8.81234	6.73	1	3	23.9993	0.54355	1.27615	0.42593	0.0182426
XP_013439650.1	hypothetical protein, conserved [Eimeria necatrix]	22.597	12.93	5	6	46.1687	0.541598	1.27396	0.425129	0.00293641
XP_013232550.1	hypothetical protein, conserved [Eimeria tenella]	8.44579	6.3	2	3	25.3532	0.535954	1.2647	0.42378	0.000245165
XP_013435112.1	TPR Domain containing protein, putative [Eimeria necatrix]	31.2255	12.82	1	8	50.0013	0.532423	1.25676	0.423649	9.79516e-05
XP_013228100.1	hypothetical protein, conserved [Eimeria tenella]	2.49043	6.83	1	1	18.2682	0.533848	1.26165	0.423134	0.000102121
XP_013229341.1	splicing factor, putative [Eimeria tenella]	2.79741	5.03	2	2	53.6977	0.532832	1.26378	0.421618	0.00133119
XP_013439032.1	peptidyl-prolyl cis-trans isomerase NIMA-interacting 1, putative [Eimeria necatrix]	15.1941	14.75	2	3	23.9216	0.529443	1.25899	0.420528	0.000300909
XP_013228534.1	ubiquitin-conjugating enzyme e2, putative [Eimeria tenella]	8.91574	11.43	2	3	23.3515	0.52918	1.25961	0.420113	0.0084694
XP_013437946.1	hypothetical protein, conserved [Eimeria necatrix]	40.6637	19.85	5	12	28.2467	0.514681	1.22525	0.420062	0.000465499
XP_013230861.1	hypothetical protein, conserved [Eimeria tenella]	10.931	4.36	2	3	56.4303	0.517907	1.23711	0.418644	0.000202578
XP_013232519.1	proteasome PCI domain-containing protein, putative [Eimeria tenella]	30.9071	7.01	2	10	55.3357	0.526002	1.25655	0.418609	0.0203552
XP_013437807.1	ATP synthase epsilon chain, putative [Eimeria necatrix]	28.7716	36	3	8	8.67443	0.523827	1.25205	0.418376	6.19904e-05
XP_013432737.1	ankyrin repeat-containing protein, putative [Eimeria necatrix]	2.14098	5.03	1	1	18.5877	0.529529	1.26628	0.418176	0.000751488
XP_013233988.1	polyadenylate-binding protein, putative [Eimeria tenella]	242.21	17.14	5	63	90.9247	0.526528	1.26038	0.417754	0.000119829
XP_013436939.1	eukaryotic translation initiation factor 3 subunit 11, putative [Eimeria necatrix]	38.2639	27.78	5	8	27.4812	0.540889	1.30249	0.415274	0.00864382
XP_013438283.1	LOW QUALITY PROTEIN: DEAD/DEAH box helicase, putative [Eimeria necatrix]	3.3046	0.55	1	1	175.221	0.524055	1.26688	0.413658	0.000372689
XP_013333565.1	56 kDa gametocyte antigen, related [Eimeria maxima]	97.3272	11.84	4	32	52.8808	0.518627	1.26335	0.410517	0.0177249
XP_013234435.1	U6 snRNA associated Sm-like protein LSm4, putative [Eimeria tenella]	8.14159	4.18	1	2	26.3628	0.519132	1.27349	0.407645	0.0180853
XP_013436565.1	NAC domain containing protein, putative [Eimeria necatrix]	154.085	43.5	3	32	19.191	0.508559	1.25138	0.406398	0.00219919
XP_013440921.1	hypothetical protein, conserved [Eimeria necatrix]	6.67671	3.68	2	2	62.9653	0.510674	1.25694	0.406285	0.0100418
KEP66168.1	lipase [Hammondia hammondi]	0	0.64	1	1	155.257	0.511623	1.25959	0.406183	0.00135687
XP_013233767.1	mitochondria-associated granulocyte macrophage CSF signaling molecule, putative [Eimeria tenella]	2.3435	6.57	1	1	14.2684	0.515646	1.26965	0.406131	3.4405e-06
XP_013439083.1	protein phosphatase 2C, putative [Eimeria necatrix]	26.7452	12.83	7	7	72.8753	0.514103	1.26731	0.405664	0.00165319
XP_013435405.1	hypothetical protein ENH_00027520 [Eimeria necatrix]	93.6031	84.09	2	17	4.76222	0.481506	1.19483	0.402992	0.00535328
XP_013232366.1	N-acetylgalactosaminyl transferase (Fragment) [Eimeria tenella]	21.0028	5.65	3	7	89.142	0.512816	1.27337	0.402725	0.000503608
XP_013337150.1	mitochondrial 2-oxoglutarate/malate carrier protein, putative [Eimeria maxima]	23.7366	10.84	2	7	43.5677	0.513488	1.2766	0.402231	0.00382738
XP_013228281.1	hypothetical protein ETH_00030695 [Eimeria tenella]	12.6315	7.01	1	5	80.5956	0.50644	1.26309	0.400953	0.00553876
XP_013233005.1	insulysin, putative [Eimeria tenella]	176.406	30.43	19	47	110.649	0.497568	1.24425	0.399894	0.000769068
XP_013439646.1	hypothetical protein ENH_00009770, partial [Eimeria necatrix]	4.39083	4.57	1	1	22.105	0.500551	1.26417	0.395952	0.00109655
XP_013440969.1	hypothetical protein, conserved [Eimeria necatrix]	77.4288	32.32	6	17	25.4989	0.507497	1.2861	0.394602	0.000147912
XP_013232975.1	hypothetical protein, conserved [Eimeria tenella]	37.5007	13.91	2	9	36.6065	0.501394	1.2743	0.393468	0.00163653
XP_013229253.1	hypothetical protein, conserved [Eimeria tenella]	6.18254	7.22	1	2	11.0729	0.497839	1.27329	0.390985	0.000206365
XP_013234288.1	WD-40 repeat protein, putative, partial [Eimeria tenella]	29.6887	8.82	1	9	44.9357	0.495971	1.27289	0.389641	0.000925884
XP_013440824.1	hypothetical protein ENH_00044210 [Eimeria necatrix]	7.91669	5.24	1	2	22.0734	0.50117	1.28836	0.388999	0.00262417
PUA91838.1	putative Ubiquitin-fold modifier 1 precursor family protein, partial [Toxoplasma gondii TgCATBr9]	6.2753	53.49	2	2	4.56842	0.497366	1.28202	0.387956	0.0119423
XP_013440784.1	Refractile-body associated protein, related [Eimeria necatrix]	119.484	13.81	9	37	62.6047	0.501763	1.29357	0.38789	0.00607441
XP_013434962.1	thioredoxin, putative, partial [Eimeria necatrix]	33.2846	14.04	6	10	39.4946	0.493468	1.28036	0.385412	0.00877304
XP_013433533.1	hypothetical protein ENH_00000040, partial [Eimeria necatrix]	8.14161	8.5	2	2	34.293	0.492219	1.27937	0.384736	0.00300031
XP_013335030.1	translation initiation factor 2 beta, putative [Eimeria maxima]	72.8844	30.52	4	23	17.1	0.48947	1.27664	0.383406	0.00511099
XP_013435313.1	hypothetical protein, conserved [Eimeria necatrix]	40.776	17.83	7	10	59.2457	0.483657	1.27534	0.379237	0.0048115
XP_013231385.1	PX domain-containing protein, putative [Eimeria tenella]	3.28746	0.95	1	1	112.524	0.484779	1.27954	0.378869	0.000278024
CAK51481.1	small nuclear ribonucleoprotein (snrnp),putative [Eimeria tenella]	42.6394	41.6	4	10	13.7623	0.479833	1.28141	0.374455	0.000112529
XP_013235729.1	histone H2B, putative [Eimeria tenella]	90.2535	52.59	6	29	12.5839	0.476669	1.2817	0.371904	0.00193622
XP_013437421.1	Methionyl-tRNA synthetase, related [Eimeria necatrix]	10.6311	13.29	2	3	19.0988	0.481363	1.30183	0.369759	0.0142148
XP_013440278.1	hypothetical protein, conserved [Eimeria necatrix]	3.11815	2.49	1	1	60.9575	0.469813	1.27092	0.369665	0.00605533
AAA29077.1	transhydrogenase [Eimeria tenella]	339.257	32.94	14	91	108.31	0.473771	1.29303	0.366403	0.00506126
XP_013229878.1	vacuolar ATP synthase subunit f, putative [Eimeria tenella]	18.1481	41.03	5	6	13.0318	0.47149	1.29282	0.364698	0.00507101
XP_013439420.1	thioredoxin, putative [Eimeria necatrix]	587.42	49.43	7	150	49.4112	0.474041	1.30052	0.364502	0.0287185
XP_013228827.1	hypothetical protein, conserved [Eimeria tenella]	7.50887	19.72	1	2	7.94891	0.465587	1.27947	0.363891	0.0014203
XP_013436362.1	hypothetical protein, conserved [Eimeria necatrix]	44.9326	16.2	4	10	40.5014	0.457156	1.26513	0.36135	7.92561e-05
XP_013231991.1	glutathione/thioredoxin peroxidase, putative [Eimeria tenella]	49.4197	22.09	6	15	27.6833	0.465335	1.29006	0.360708	8.32237e-06
XP_013434337.1	hypothetical protein ENH_00011260, partial [Eimeria necatrix]	27.1327	36.7	2	7	11.5346	0.45488	1.27489	0.356799	0.00358922
XP_013434604.1	bis(5'-nucleosyl)-tetraphosphatase (asymmetrical), putative [Eimeria necatrix]	3.81448	2.18	1	1	42.592	0.462981	1.30619	0.354451	0.00612814
XP_013438059.1	acyl-CoA dehydrogenase, putative [Eimeria necatrix]	34.7741	15.98	6	9	51.7916	0.45554	1.28829	0.3536	0.00610852
XP_013440150.1	hypothetical protein ENH_00026010, partial [Eimeria necatrix]	46.6158	20	2	10	15.5387	0.439807	1.24592	0.352998	0.0352497
XP_013333188.1	hypothetical protein EMWEY_00003310 [Eimeria maxima]	6.80532	9.9	1	2	11.4999	0.456017	1.297	0.351593	0.00525628
XP_013437545.1	hypothetical protein, conserved [Eimeria necatrix]	9.01968	6.64	2	3	25.7011	0.448072	1.29294	0.346552	0.00342761
XP_013436339.1	hypothetical protein, conserved [Eimeria necatrix]	1.86817	1.2	1	1	105.086	0.445556	1.29985	0.342775	0.000589759
XP_013434200.1	hypothetical protein, conserved [Eimeria necatrix]	16.0842	6.14	2	4	44.6628	0.443884	1.30624	0.339818	0.000716564
XP_013336736.1	eukaryotic translation initiation factor 2 gamma subunit, putative [Eimeria maxima]	128.598	27.59	1	33	50.3888	0.44111	1.30533	0.33793	0.0107069
XP_013435603.1	eukaryotic translation initiation factor 2 alpha subunit, putative, partial [Eimeria necatrix]	92.2323	35.54	3	26	26.2231	0.428802	1.29464	0.331213	0.00680598
XP_013433051.1	hypothetical protein, conserved [Eimeria necatrix]	233.479	37.2	11	65	57.7102	0.43066	1.30205	0.330755	0.00407425
XP_013228339.1	hypothetical protein ETH_00030985 [Eimeria tenella]	4.22998	22.22	1	1	5.90398	0.436519	1.32092	0.330467	0.00377409
XP_013437059.1	hypothetical protein, conserved [Eimeria necatrix]	2.39643	2.82	1	1	47.945	0.426121	1.29746	0.328428	0.00153429
XP_013230764.1	hypothetical protein, conserved [Eimeria tenella]	0	3.33	1	1	26.3737	0.428295	1.31914	0.324676	0.000174315
KFH05023.1	putative peptidyl-prolyl cis-trans isomerase, partial [Toxoplasma gondii MAS]	0	2.44	1	1	32.0123	0.425263	1.31328	0.323818	0.000826802
XP_013438087.1	Chromosome III, complete sequence, related [Eimeria necatrix]	34.0434	19.35	4	9	22.0495	0.422023	1.3184	0.320103	0.000328424
AET50734.1	hypothetical protein [Eimeria tenella]	6.25328	11.22	2	2	21.988	0.413223	1.30128	0.317551	0.00611757
KYF44911.1	NIMA-related protein kinase NIMA1, partial [Toxoplasma gondii ARI]	2.57454	3.06	1	1	25.448	0.416419	1.31489	0.316694	0.000235473
XP_013437047.1	high mobility group protein, putative [Eimeria necatrix]	134.472	51.05	7	37	15.0867	0.413972	1.3202	0.313568	0.000256409
XP_013434368.1	TBC domain-containing protein, putative, partial [Eimeria necatrix]	3.60163	6.16	1	1	16.5277	0.414088	1.32329	0.312922	0.000543477
XP_013437114.1	small nuclear ribonucleoprotein, putative, partial [Eimeria necatrix]	3.23302	13.98	1	1	10.4767	0.40958	1.32218	0.309776	0.00275815
CAK51402.1	subtilisin-like [Eimeria tenella]	7.80798	4.64	1	2	76.1912	0.40837	1.32159	0.308999	0.000172679
XP_013441055.1	dynamin-like protein, putative [Eimeria necatrix]	36.0251	20.93	2	9	33.9586	0.409567	1.32913	0.308147	0.0109548
XP_013436887.1	hypothetical protein, conserved [Eimeria necatrix]	51.0942	9.59	4	10	123.455	0.403861	1.331	0.303426	0.00580766
XP_013440488.1	ATP-dependent (S)-NAD(P)H-hydrate dehydratase, related [Eimeria necatrix]	238.191	38.78	5	70	66.2001	0.395662	1.31546	0.300778	0.00089585
XP_013437493.1	SWIB/MDM2 domain-containing protein, putative [Eimeria necatrix]	31.6774	8.41	3	9	34.0834	0.394925	1.31451	0.300436	0.00391335
XP_013440244.1	pinin/SDK/memA/ domain-containing protein, putative [Eimeria necatrix]	69.4688	32.74	5	12	31.7151	0.389451	1.3139	0.296408	0.000118148
XP_013233089.1	hypothetical protein ETH_00018790 [Eimeria tenella]	17.7442	5.5	1	4	23.8923	0.38485	1.32182	0.291151	0.00389859
ETW36323.1	hypothetical protein [Plasmodium falciparum Tanzania (2000708) Tanzania (2000708)]	3.25742	0.17	1	1	420.248	0.378526	1.30381	0.290322	0.0212112
EWC75558.1	ubiquitin-conjugating enzyme E2-16 kDa [Plasmodium falciparum UGT5.1 UGT5.1]	6.74908	10	1	2	12.4004	0.382933	1.32963	0.288	0.00218251
XP_013432824.1	heat shock protein 28, putative [Eimeria necatrix]	225.578	8.77	1	49	80.7382	0.381678	1.33116	0.286727	0.000521045
AAA55770.1	Sequence 19 from Patent EP 0324648	44.7604	21.43	5	13	26.047	0.368706	1.33234	0.276735	0.00292335
XP_003884829.1	conserved hypothetical protein [Neospora caninum Liverpool]	7.62599	8.57	1	3	11.6989	0.35887	1.31667	0.27256	6.53422e-06
XP_013333630.1	zinc finger DHHC domain-containing protein, putative [Eimeria maxima]	5.64229	3.37	1	2	23.1836	0.35355	1.35252	0.2614	0.00219326
XP_013234858.1	hypothetical protein ETH_00015545 [Eimeria tenella]	9.03011	7.69	1	2	15.56	0.34819	1.34407	0.259055	0.000519052
XP_013337205.1	hypothetical protein, conserved [Eimeria maxima]	6.76485	6.43	1	2	19.1988	0.333792	1.29871	0.257019	0.00478126
XP_003882857.1	Histone H2A, related [Neospora caninum Liverpool]	9.74137	12.7	1	4	13.4194	0.325901	1.35246	0.240969	0.000330845
ABC50099.1	rhomboid-like protein [Eimeria tenella]	11.4318	9.34	2	3	28.3299	0.32333	1.37329	0.235442	0.00189059
XP_013440954.1	hypothetical protein, conserved [Eimeria necatrix]	3.65204	0.74	1	1	135.715	0.307437	1.36791	0.22475	1.55744e-05
XP_013439336.1	hypothetical protein, conserved [Eimeria necatrix]	14.4951	23.44	3	4	14.4861	0.298461	1.36268	0.219026	0.000242156
XP_013440594.1	hypothetical protein ENH_00037280 [Eimeria necatrix]	16.979	5.5	3	4	104.04	0.296146	1.37551	0.215298	0.000375687
XP_013233595.1	thioredoxin, putative [Eimeria tenella]	58.0584	11.05	1	15	38.111	0.295771	1.3891	0.212922	0.00649435
XP_013437654.1	hypothetical protein, conserved [Eimeria necatrix]	81.2731	46.67	6	20	20.0322	0.238525	1.40381	0.169912	0.00090269
XP_013438238.1	D-lactate dehydrogenase, related [Eimeria necatrix]	41.3897	10.74	1	12	72.2204	0.220964	1.40142	0.157671	7.09245e-05
