# Supplementary material for: Comparative proteomic analysis of wall-forming bodies and oocyst wall reveals the molecular basis underlying oocyst wall formation in Eimeria necatrix
Source: Parasit Vectors. 2023 Dec 18;16:460. doi: 10.1186/s13071-023-06076-6 (PMC10729351; doi:10.1186/s13071-023-06076-6)
Supplement: Supplementary file 4 — Additional file 4: Table S4. Annotation of WFB-specific proteins using GO, KEGG, and COG databases. [file 13071_2023_6076_MOESM4_ESM.xlsx]

## Sheet: Table S4
Table S4. Annotation of WFB-specific proteins using GO, KEGG, and COG databases
Accession	GO - Biological Process	GO - Cellular Component	GO - Molecular Function	Pathway - KEGG PATHWAY	COG
XP_003882426.1
XP_013433286.1
XP_013233585.1	GO:0006633:fatty acid biosynthetic process.		GO:0004316:3-oxoacyl-[acyl-carrier-protein] reductase (NADPH) activity;GO:0051287:NAD binding		T;CELLULAR;Signal transduction mechanisms
XP_013235658.1
XP_013433878.1
XP_013439332.1			GO:0005524:ATP binding;GO:0016887:ATPase activity		I;METABOLISM;Lipid transport and metabolism
XP_013235007.1			GO:0005524:ATP binding;GO:0016887:ATPase activity
XP_013232593.1	GO:0006139:nucleobase-containing compound metabolic process		GO:0005524:ATP binding;GO:0019205:nucleobase-containing compound kinase activity	ko00240:Pyrimidine metabolism
XP_013437041.1					T;CELLULAR;Signal transduction mechanisms
XP_013434974.1	GO:0008152:metabolic process		GO:0016740:transferase activity	ko00061:Fatty acid biosynthesis;ko01212:Fatty acid metabolism
XP_013230005.1					Z;CELLULAR;Cytoskeleton
XP_013434715.1					J;INFORMATION;Translation, ribosomal structure and biogenesis
XP_013435020.1				ko04141:Protein processing in endoplasmic reticulum
XP_013232566.1
XP_013437850.1	GO:0008152:metabolic process		GO:0016853:isomerase activity	ko04146:Peroxisome	M;CELLULAR;Cell wall/membrane/envelope biogenesis
XP_013230651.1					E;METABOLISM;Amino acid transport and metabolism
XP_013230979.1			GO:0008237:metallopeptidase activity;GO:0008270:zinc ion binding
XP_013436135.1
XP_013230463.1
XP_013233262.1			GO:0000166:nucleotide binding;GO:0003676:nucleic acid binding
KFG46611.1	GO:0006221:pyrimidine nucleotide biosynthetic process		GO:0003883:CTP synthase activity	ko00240:Pyrimidine metabolism
XP_013232401.1			GO:0000049:tRNA binding
XP_013434107.1	GO:0006629:lipid metabolic process	GO:0005737:cytoplasm;GO:0016021:integral component of membrane	GO:0016627:oxidoreductase activity, acting on the CH-CH group of donors	ko00140:Steroid hormone biosynthesis
XP_013439254.1					O;CELLULAR;Posttranslational modification, protein turnover, chaperones
CDJ65632.1
XP_013229761.1
XP_013227828.1
CAK51431.1			GO:0003746:translation elongation factor activity;GO:0005525:GTP binding
XP_013434399.1
XP_013436342.1					O;CELLULAR;Posttranslational modification, protein turnover, chaperones
XP_013438141.1
XP_013440103.1		GO:0016021:integral component of membrane
KFH12228.1			GO:0003743:translation initiation factor activity	ko03040:Spliceosome
XP_013433017.1			GO:0042578:phosphoric ester hydrolase activity
XP_013233791.1
XP_013437465.1
