# Supplementary material for: Comparative proteomic analysis of wall-forming bodies and oocyst wall reveals the molecular basis underlying oocyst wall formation in Eimeria necatrix
Source: Parasit Vectors. 2023 Dec 18;16:460. doi: 10.1186/s13071-023-06076-6 (PMC10729351; doi:10.1186/s13071-023-06076-6)
Supplement: Supplementary file 5 — Additional file 5: Table S5. Enrichment analysis of second-level Gene Ontology terms for the proteins identified in both WFBs and oocyst wall. [file 13071_2023_6076_MOESM5_ESM.xlsx]

## Sheet: Table S5
Table S5. Enrichment analysis of second-level Gene Ontology terms for the proteins identified in both WFBs and oocyst wall.
Class	GO term	GO name	number of this term	all number	backgroud gene number of this term	all backgroud gene number
molecular_function	GO:0005085	guanyl-nucleotide exchange factor activity	1	1916	90	115694
molecular_function	GO:0001071	nucleic acid binding transcription factor activity	4	1916	1095	115694
molecular_function	GO:0060089	molecular transducer activity	4	1916	13429	115694
molecular_function	GO:0003824	catalytic activity	868	1916	40997	115694
molecular_function	GO:0030234	enzyme regulator activity	25	1916	559	115694
molecular_function	GO:0016209	antioxidant activity	10	1916	216	115694
molecular_function	GO:0000988	protein binding transcription factor activity	1	1916	184	115694
molecular_function	GO:0005488	binding	828	1916	34422	115694
molecular_function	GO:0005215	transporter activity	61	1916	3619	115694
molecular_function	GO:0098772	molecular function regulator	26	1916	649	115694
molecular_function	GO:0005198	structural molecule activity	106	1916	2158	115694
molecular_function	GO:0009055	electron carrier activity	13	1916	1090	115694
cellular_component	GO:0043226	organelle	317	1916	11760	115694
cellular_component	GO:0044425	membrane part	519	1916	55785	115694
cellular_component	GO:0005576	extracellular region	8	1916	758	115694
cellular_component	GO:0044423	virion part	19	1916	208	115694
cellular_component	GO:0032991	macromolecular complex	330	1916	8881	115694
cellular_component	GO:0005623	cell	586	1916	19310	115694
cellular_component	GO:0016020	membrane	540	1916	58744	115694
cellular_component	GO:0044421	extracellular region part	3	1916	277	115694
cellular_component	GO:0019012	virion	19	1916	208	115694
cellular_component	GO:0031012	extracellular matrix	2	1916	48	115694
cellular_component	GO:0031974	membrane-enclosed lumen	19	1916	1054	115694
cellular_component	GO:0044464	cell part	552	1916	18669	115694
cellular_component	GO:0044422	organelle part	142	1916	5962	115694
cellular_component	GO:0044420	extracellular matrix component	1	1916	15	115694
biological_process	GO:0071840	cellular component organization or biogenesis	82	1916	4038	115694
biological_process	GO:0008152	metabolic process	684	1916	23387	115694
biological_process	GO:0044699	single-organism process	388	1916	16118	115694
biological_process	GO:0032502	developmental process	1	1916	225	115694
biological_process	GO:0050896	response to stimulus	77	1916	3739	115694
biological_process	GO:0009987	cellular process	702	1916	26962	115694
biological_process	GO:0051179	localization	142	1916	4332	115694
biological_process	GO:0048518	positive regulation of biological process	2	1916	99	115694
biological_process	GO:0065007	biological regulation	128	1916	4060	115694
biological_process	GO:0048519	negative regulation of biological process	4	1916	282	115694
biological_process	GO:0023052	signaling	36	1916	1580	115694
biological_process	GO:0032501	multicellular organismal process	12	1916	164	115694
biological_process	GO:0050789	regulation of biological process	110	1916	3729	115694
