# Supplementary material for: Comparative proteomic analysis of wall-forming bodies and oocyst wall reveals the molecular basis underlying oocyst wall formation in Eimeria necatrix
Source: Parasit Vectors. 2023 Dec 18;16:460. doi: 10.1186/s13071-023-06076-6 (PMC10729351; doi:10.1186/s13071-023-06076-6)
Supplement: Supplementary file 6 — Additional file 6: Table S6. Enrichment analysis of Gene Ontology terms for the proteins identified in both WFBs and oocyst wall. [file 13071_2023_6076_MOESM6_ESM.xlsx]

## Sheet: Table S6
Table S6. Enrichment analysis of Gene Ontology terms for the proteins identified in both WFBs and oocyst wall.
#Term	Database	ID	Input number	Background number	All input number	All background number	Input frequency	Background frequency	P-Value	Corrected P-Value	input_gene	Hyperlink_change
metabolic process	Biological Process	GO:0008152	684	23387	1916	115694	0.356994	0.202145	1e-56	1.94e-53	K08874,TRRAP,XP_013234517.1|K10598,PPIL2,XP_013433152.1|K00164,OGDH,XP_013436205.1|K00031,IDH1,EUT80144.1|K02377,TSTA3,XP_013233085.1|K03250,EIF3E,XP_013432495.1|K11088,SNRPD3,CAK51481.1|-,-,XP_013433765.1|K00763,pncB,XP_013231951.1|K02951,RP-S12e,XP_013228879.1|K01770,ispF,XP_013433375.1|K02927,RP-L40e,XP_013337466.1|K01870,IARS,XP_013228261.1|K11340,ACTL6A,XP_013231284.1|K02732,PSMB1,XP_0132348…	http://amigo.geneontology.org/amigo/term/GO:0008152
intracellular	Cellular Component	GO:0005622	551	17361	1916	115694	0.287578	0.15006	3.06e-54	2.96e-51	-,-,XP_013232169.1|K08874,TRRAP,XP_013234517.1|K17255,GDI1_2,XP_013233841.1|K03030,PSMD14,XP_013337900.1|K07889,RAB5C,XP_013234516.1|K03250,EIF3E,XP_013432495.1|K11088,SNRPD3,CAK51481.1|K02951,RP-S12e,XP_013228879.1|K02927,RP-L40e,XP_013337466.1|K01870,IARS,XP_013228261.1|K11340,ACTL6A,XP_013231284.1|K02732,PSMB1,XP_013234813.1|-,-,XP_013440680.1|K09522,DNAJC2,XP_013229184.1|-,-,XP_013434504.1|K0…	http://amigo.geneontology.org/amigo/term/GO:0005622
cell	Cellular Component	GO:0005623	586	19310	1916	115694	0.305846	0.166906	6.8e-52	3.68e-49	-,-,XP_013232169.1|K08874,TRRAP,XP_013234517.1|K17255,GDI1_2,XP_013233841.1|K03030,PSMD14,XP_013337900.1|K07889,RAB5C,XP_013234516.1|K03250,EIF3E,XP_013432495.1|K11088,SNRPD3,CAK51481.1|K02951,RP-S12e,XP_013228879.1|K02927,RP-L40e,XP_013337466.1|K01870,IARS,XP_013228261.1|K11340,ACTL6A,XP_013231284.1|K02732,PSMB1,XP_013234813.1|-,-,XP_013440680.1|K09522,DNAJC2,XP_013229184.1|-,-,XP_013434504.1|K0…	http://amigo.geneontology.org/amigo/term/GO:0005623
organic substance metabolic process	Biological Process	GO:0071704	614	20659	1916	115694	0.320459	0.178566	7.61e-52	3.68e-49	K08874,TRRAP,XP_013234517.1|K10598,PPIL2,XP_013433152.1|K00164,OGDH,XP_013436205.1|K00031,IDH1,EUT80144.1|K02377,TSTA3,XP_013233085.1|K03250,EIF3E,XP_013432495.1|K11088,SNRPD3,CAK51481.1|-,-,XP_013433765.1|K00763,pncB,XP_013231951.1|K02951,RP-S12e,XP_013228879.1|K01770,ispF,XP_013433375.1|K02927,RP-L40e,XP_013337466.1|K01870,IARS,XP_013228261.1|K11340,ACTL6A,XP_013231284.1|K02732,PSMB1,XP_0132348…	http://amigo.geneontology.org/amigo/term/GO:0071704
primary metabolic process	Biological Process	GO:0044238	588	19562	1916	115694	0.306889	0.169084	9.47e-51	3.66e-48	K08874,TRRAP,XP_013234517.1|K10598,PPIL2,XP_013433152.1|K00164,OGDH,XP_013436205.1|K00031,IDH1,EUT80144.1|K02377,TSTA3,XP_013233085.1|K03250,EIF3E,XP_013432495.1|K11088,SNRPD3,CAK51481.1|-,-,XP_013433765.1|K00763,pncB,XP_013231951.1|K02951,RP-S12e,XP_013228879.1|K01770,ispF,XP_013433375.1|K02927,RP-L40e,XP_013337466.1|K01870,IARS,XP_013228261.1|K11340,ACTL6A,XP_013231284.1|K02732,PSMB1,XP_0132348…	http://amigo.geneontology.org/amigo/term/GO:0044238
intracellular part	Cellular Component	GO:0044424	498	15572	1916	115694	0.259916	0.134596	4.26e-49	1.37e-46	-,-,XP_013232169.1|K08874,TRRAP,XP_013234517.1|K09497,CCT5,AET50736.1|K03013,RPB5,XP_013234561.1|K03248,EIF3G,AET50859.1|K09495,CCT3,XP_013232042.1|K05863,SLC25A4S,XP_013436671.1|K03030,PSMD14,XP_013337900.1|K09580,PDIA1,XP_013231631.1|K03250,EIF3E,XP_013432495.1|K11088,SNRPD3,CAK51481.1|K02951,RP-S12e,XP_013228879.1|K02927,RP-L40e,XP_013337466.1|K01870,IARS,XP_013228261.1|K15272,SLC35A1_2_3,XP_0…	http://amigo.geneontology.org/amigo/term/GO:0044424
cytoplasm	Cellular Component	GO:0005737	330	8446	1916	115694	0.172234	0.0730029	3.39e-48	9.38e-46	-,-,XP_013232169.1|K09497,CCT5,AET50736.1|K03248,EIF3G,AET50859.1|K09495,CCT3,XP_013232042.1|K05863,SLC25A4S,XP_013436671.1|K09580,PDIA1,XP_013231631.1|K03250,EIF3E,XP_013432495.1|K02951,RP-S12e,XP_013228879.1|K02927,RP-L40e,XP_013337466.1|K01870,IARS,XP_013228261.1|K15272,SLC35A1_2_3,XP_013435622.1|-,-,XP_013440680.1|K02920,RP-L36e,XP_013230381.1|K04799,FEN1,CDJ68457.1|-,-,XP_013231985.1|K05863,…	http://amigo.geneontology.org/amigo/term/GO:0005737
cell part	Cellular Component	GO:0044464	552	18669	1916	115694	0.2881	0.161365	6.99e-45	1.69e-42	-,-,XP_013232169.1|K08874,TRRAP,XP_013234517.1|K17255,GDI1_2,XP_013233841.1|K03030,PSMD14,XP_013337900.1|K07889,RAB5C,XP_013234516.1|K03250,EIF3E,XP_013432495.1|K11088,SNRPD3,CAK51481.1|K02951,RP-S12e,XP_013228879.1|K02927,RP-L40e,XP_013337466.1|K01870,IARS,XP_013228261.1|K11340,ACTL6A,XP_013231284.1|K02732,PSMB1,XP_013234813.1|-,-,XP_013440680.1|K09522,DNAJC2,XP_013229184.1|-,-,XP_013434504.1|K0…	http://amigo.geneontology.org/amigo/term/GO:0044464
protein metabolic process	Biological Process	GO:0019538	287	7106	1916	115694	0.149791	0.0614206	3.11e-44	6.69e-42	K08874,TRRAP,XP_013234517.1|K10598,PPIL2,XP_013433152.1|K03248,EIF3G,AET50859.1|K09495,CCT3,XP_013232042.1|K06013,STE24,XP_013233627.1|-,-,XP_013435249.1|K03250,EIF3E,XP_013432495.1|K02951,RP-S12e,XP_013228879.1|K02927,RP-L40e,XP_013337466.1|K01870,IARS,XP_013228261.1|K02732,PSMB1,XP_013234813.1|-,-,XP_013440680.1|K02920,RP-L36e,XP_013230381.1|-,-,XP_013231985.1|K02938,RP-L8e,AET50496.1|K01893,NA…	http://amigo.geneontology.org/amigo/term/GO:0019538
macromolecular complex	Cellular Component	GO:0032991	330	8881	1916	115694	0.172234	0.0767628	1.16e-43	2.24e-41	K08874,TRRAP,XP_013234517.1|K03248,EIF3G,AET50859.1|K03030,PSMD14,XP_013337900.1|K03250,EIF3E,XP_013432495.1|K11088,SNRPD3,CAK51481.1|K02951,RP-S12e,XP_013228879.1|K02927,RP-L40e,XP_013337466.1|K11340,ACTL6A,XP_013231284.1|K02732,PSMB1,XP_013234813.1|-,-,XP_013440680.1|K02920,RP-L36e,XP_013230381.1|-,-,XP_013434504.1|-,-,XP_013231985.1|K02938,RP-L8e,AET50496.1|K10389,TUBG,XP_013233720.1|K02542,MC…	http://amigo.geneontology.org/amigo/term/GO:0032991
cellular process	Biological Process	GO:0009987	702	26962	1916	115694	0.366388	0.233046	4.5e-40	7.91e-38	K08874,TRRAP,XP_013234517.1|K10598,PPIL2,XP_013433152.1|K00164,OGDH,XP_013436205.1|K00031,IDH1,EUT80144.1|K17255,GDI1_2,XP_013233841.1|K02377,TSTA3,XP_013233085.1|K07889,RAB5C,XP_013234516.1|K03250,EIF3E,XP_013432495.1|K11088,SNRPD3,CAK51481.1|-,-,XP_013433765.1|K00763,pncB,XP_013231951.1|K02951,RP-S12e,XP_013228879.1|K01770,ispF,XP_013433375.1|K02927,RP-L40e,XP_013337466.1|K01870,IARS,XP_0132282…	http://amigo.geneontology.org/amigo/term/GO:0009987
cellular protein metabolic process	Biological Process	GO:0044267	260	6462	1916	115694	0.135699	0.0558542	1.23e-39	1.98e-37	K08874,TRRAP,XP_013234517.1|K10598,PPIL2,XP_013433152.1|K03248,EIF3G,AET50859.1|K09495,CCT3,XP_013232042.1|K06013,STE24,XP_013233627.1|K03250,EIF3E,XP_013432495.1|K02951,RP-S12e,XP_013228879.1|K02927,RP-L40e,XP_013337466.1|K01870,IARS,XP_013228261.1|K02732,PSMB1,XP_013234813.1|-,-,XP_013440680.1|K02920,RP-L36e,XP_013230381.1|-,-,XP_013231985.1|K02938,RP-L8e,AET50496.1|K01893,NARS,XP_013432907.1|K…	http://amigo.geneontology.org/amigo/term/GO:0044267
cellular metabolic process	Biological Process	GO:0044237	558	20078	1916	115694	0.291232	0.173544	1.19e-37	1.78e-35	K08874,TRRAP,XP_013234517.1|K10598,PPIL2,XP_013433152.1|K00164,OGDH,XP_013436205.1|K00031,IDH1,EUT80144.1|K02377,TSTA3,XP_013233085.1|K03250,EIF3E,XP_013432495.1|K11088,SNRPD3,CAK51481.1|-,-,XP_013433765.1|K00763,pncB,XP_013231951.1|K02951,RP-S12e,XP_013228879.1|K01770,ispF,XP_013433375.1|K02927,RP-L40e,XP_013337466.1|K01870,IARS,XP_013228261.1|K11340,ACTL6A,XP_013231284.1|K02732,PSMB1,XP_0132348…	http://amigo.geneontology.org/amigo/term/GO:0044237
binding	Molecular Function	GO:0005488	828	34422	1916	115694	0.43215	0.297526	2.03e-36	2.8e-34	K14008,ERLEC1,XP_013432694.1|K00164,OGDH,XP_013436205.1|K00031,IDH1,EUT80144.1|K02377,TSTA3,XP_013233085.1|K07889,RAB5C,XP_013234516.1|K03250,EIF3E,XP_013432495.1|K13126,PABPC,XP_013437063.1|-,-,XP_013233298.1|-,-,XP_013433765.1|K03241,EIF2B3,XP_013438309.1|K01870,IARS,XP_013228261.1|K03283,HSPA1_8,AET50612.1|K14575,AFG2,XP_013235464.1|K09522,DNAJC2,XP_013229184.1|K04799,FEN1,CDJ68457.1|K03231,EE…	http://amigo.geneontology.org/amigo/term/GO:0005488
organic cyclic compound binding	Molecular Function	GO:0097159	663	25951	1916	115694	0.346033	0.224307	1.23e-34	1.48e-32	K14008,ERLEC1,XP_013432694.1|K00164,OGDH,XP_013436205.1|K00031,IDH1,EUT80144.1|K07889,RAB5C,XP_013234516.1|K03250,EIF3E,XP_013432495.1|K13126,PABPC,XP_013437063.1|-,-,XP_013233298.1|-,-,XP_013433765.1|K03241,EIF2B3,XP_013438309.1|K01870,IARS,XP_013228261.1|K03283,HSPA1_8,AET50612.1|K14575,AFG2,XP_013235464.1|K09522,DNAJC2,XP_013229184.1|K04799,FEN1,CDJ68457.1|K03231,EEF1A,PIM00156.1|K02938,RP-L8e…	http://amigo.geneontology.org/amigo/term/GO:0097159
heterocyclic compound binding	Molecular Function	GO:1901363	663	25951	1916	115694	0.346033	0.224307	1.23e-34	1.48e-32	K14008,ERLEC1,XP_013432694.1|K00164,OGDH,XP_013436205.1|K00031,IDH1,EUT80144.1|K07889,RAB5C,XP_013234516.1|K03250,EIF3E,XP_013432495.1|K13126,PABPC,XP_013437063.1|-,-,XP_013233298.1|-,-,XP_013433765.1|K03241,EIF2B3,XP_013438309.1|K01870,IARS,XP_013228261.1|K03283,HSPA1_8,AET50612.1|K14575,AFG2,XP_013235464.1|K09522,DNAJC2,XP_013229184.1|K04799,FEN1,CDJ68457.1|K03231,EEF1A,PIM00156.1|K02938,RP-L8e…	http://amigo.geneontology.org/amigo/term/GO:1901363
cytoplasmic part	Cellular Component	GO:0044444	243	6327	1916	115694	0.126827	0.0546874	7.09e-34	8.06e-32	K15028,EIF3K,XP_013436939.1|-,-,XP_013232169.1|K10707,VAPB,XP_013438502.1|K03248,EIF3G,AET50859.1|K00232,E1.3.3.6,XP_013436140.1|K05863,SLC25A4S,XP_013436671.1|K09580,PDIA1,XP_013231631.1|K02987,RP-S4e,XP_013440765.1|K03250,EIF3E,XP_013432495.1|K03106,SRP54,XP_013228755.1|K02951,RP-S12e,XP_013228879.1|K02927,RP-L40e,XP_013337466.1|K15272,SLC35A1_2_3,XP_013435622.1|K12843,PRPF3,XP_013229415.1|-,-,…	http://amigo.geneontology.org/amigo/term/GO:0044444
macromolecule metabolic process	Biological Process	GO:0043170	428	14760	1916	115694	0.223382	0.127578	1.31e-31	1.41e-29	K08874,TRRAP,XP_013234517.1|K10598,PPIL2,XP_013433152.1|K03013,RPB5,XP_013234561.1|K03248,EIF3G,AET50859.1|K09495,CCT3,XP_013232042.1|K06013,STE24,XP_013233627.1|-,-,XP_013435249.1|K13217,PRPF39,XP_013435635.1|K03250,EIF3E,XP_013432495.1|K11088,SNRPD3,CAK51481.1|-,-,XP_013433765.1|K02951,RP-S12e,XP_013228879.1|K02927,RP-L40e,XP_013337466.1|K01870,IARS,XP_013228261.1|K11340,ACTL6A,XP_013231284.1|K…	http://amigo.geneontology.org/amigo/term/GO:0043170
ribonucleoprotein complex	Cellular Component	GO:0030529	145	3069	1916	115694	0.0756785	0.0265269	7.66e-29	7.81e-27	K03248,EIF3G,AET50859.1|K02987,RP-S4e,XP_013440765.1|K15979,SND1,XP_013439499.1|K03250,EIF3E,XP_013432495.1|K11088,SNRPD3,CAK51481.1|K03106,SRP54,XP_013228755.1|K02951,RP-S12e,XP_013228879.1|K02927,RP-L40e,XP_013337466.1|K12843,PRPF3,XP_013229415.1|-,-,XP_013440680.1|K02930,RP-L4e,XP_013436564.1|K02920,RP-L36e,XP_013230381.1|K02973,RP-S23e,XP_013332946.1|K02987,RP-S4e,AET50615.1|K02896,RP-L24e,XP…	http://amigo.geneontology.org/amigo/term/GO:0030529
cellular macromolecule metabolic process	Biological Process	GO:0044260	400	13900	1916	115694	0.208768	0.120145	1.14e-28	1.1e-26	K08874,TRRAP,XP_013234517.1|K10598,PPIL2,XP_013433152.1|K03013,RPB5,XP_013234561.1|K03248,EIF3G,AET50859.1|K09495,CCT3,XP_013232042.1|K06013,STE24,XP_013233627.1|K13217,PRPF39,XP_013435635.1|K03250,EIF3E,XP_013432495.1|K11088,SNRPD3,CAK51481.1|-,-,XP_013433765.1|K02951,RP-S12e,XP_013228879.1|K02927,RP-L40e,XP_013337466.1|K01870,IARS,XP_013228261.1|K11340,ACTL6A,XP_013231284.1|K02732,PSMB1,XP_0132…	http://amigo.geneontology.org/amigo/term/GO:0044260
biosynthetic process	Biological Process	GO:0009058	304	9822	1916	115694	0.158664	0.0848964	2.96e-26	2.73e-24	K03013,RPB5,XP_013234561.1|K03248,EIF3G,AET50859.1|K02377,TSTA3,XP_013233085.1|K03250,EIF3E,XP_013432495.1|K00763,pncB,XP_013231951.1|K02951,RP-S12e,XP_013228879.1|K01770,ispF,XP_013433375.1|K00981,E2.7.7.41,XP_013229930.1|K02927,RP-L40e,XP_013337466.1|K01870,IARS,XP_013228261.1|K11340,ACTL6A,XP_013231284.1|-,-,XP_013440680.1|K02920,RP-L36e,XP_013230381.1|K04799,FEN1,CDJ68457.1|-,-,XP_013231985.1…	http://amigo.geneontology.org/amigo/term/GO:0009058
organic substance biosynthetic process	Biological Process	GO:1901576	292	9348	1916	115694	0.152401	0.0807994	8.6e-26	7.56e-24	K03013,RPB5,XP_013234561.1|K03248,EIF3G,AET50859.1|K02377,TSTA3,XP_013233085.1|K03250,EIF3E,XP_013432495.1|K00763,pncB,XP_013231951.1|K02951,RP-S12e,XP_013228879.1|K01770,ispF,XP_013433375.1|K00981,E2.7.7.41,XP_013229930.1|K02927,RP-L40e,XP_013337466.1|K01870,IARS,XP_013228261.1|K11340,ACTL6A,XP_013231284.1|-,-,XP_013440680.1|K02920,RP-L36e,XP_013230381.1|K04799,FEN1,CDJ68457.1|-,-,XP_013231985.1…	http://amigo.geneontology.org/amigo/term/GO:1901576
translation	Biological Process	GO:0006412	134	2971	1916	115694	0.0699374	0.0256798	7.23e-25	6.08e-23	K15028,EIF3K,XP_013436939.1|K03248,EIF3G,AET50859.1|K02987,RP-S4e,XP_013440765.1|K03250,EIF3E,XP_013432495.1|K02951,RP-S12e,XP_013228879.1|K02838,frr,XP_013233283.1|K02927,RP-L40e,XP_013337466.1|K01870,IARS,XP_013228261.1|K12843,PRPF3,XP_013229415.1|-,-,XP_013440680.1|K02930,RP-L4e,XP_013436564.1|K02920,RP-L36e,XP_013230381.1|K02973,RP-S23e,XP_013332946.1|K02987,RP-S4e,AET50615.1|-,-,XP_013231985…	http://amigo.geneontology.org/amigo/term/GO:0006412
cellular biosynthetic process	Biological Process	GO:0044249	283	9231	1916	115694	0.147704	0.0797881	8.92e-24	7.19e-22	K03013,RPB5,XP_013234561.1|K03248,EIF3G,AET50859.1|K02377,TSTA3,XP_013233085.1|K03250,EIF3E,XP_013432495.1|K00763,pncB,XP_013231951.1|K02951,RP-S12e,XP_013228879.1|K01770,ispF,XP_013433375.1|K00981,E2.7.7.41,XP_013229930.1|K02927,RP-L40e,XP_013337466.1|K01870,IARS,XP_013228261.1|K11340,ACTL6A,XP_013231284.1|-,-,XP_013440680.1|K02920,RP-L36e,XP_013230381.1|K04799,FEN1,CDJ68457.1|-,-,XP_013231985.1…	http://amigo.geneontology.org/amigo/term/GO:0044249
small molecule binding	Molecular Function	GO:0036094	483	18908	1916	115694	0.252088	0.163431	1.25e-23	9.7e-22	K12854,SNRNP200,XP_013231061.1|K14536,RIA1,XP_013437347.1|K09497,CCT5,AET50736.1|K00164,OGDH,XP_013436205.1|K00031,IDH1,EUT80144.1|K03248,EIF3G,AET50859.1|K09495,CCT3,XP_013232042.1|K00134,GAPDH,XP_013229416.1|K07942,ARL1,XP_013335632.1|K04649,HIP2,AET50656.1|K03083,GSK3B,ETW30644.1|K07889,RAB5C,XP_013234516.1|K18408,TDRD9,XP_013435591.1|K08857,NEK,KYF44911.1|K13126,PABPC,XP_013437063.1|-,-,XP_01…	http://amigo.geneontology.org/amigo/term/GO:0036094
structural constituent of ribosome	Molecular Function	GO:0003735	94	1744	1916	115694	0.0490605	0.0150742	6.92e-23	5.15e-21	-,-,XP_013230060.1|K02987,RP-S4e,XP_013440765.1|K02987,RP-S4e,XP_013434100.1|K02918,RP-L35e,XP_013230664.1|K02951,RP-S12e,XP_013228879.1|K02927,RP-L40e,XP_013337466.1|K02940,RP-L9e,XP_013230909.1|K12843,PRPF3,XP_013229415.1|-,-,XP_013440680.1|K02930,RP-L4e,XP_013436564.1|K02920,RP-L36e,XP_013230381.1|K02973,RP-S23e,XP_013332946.1|K02987,RP-S4e,AET50615.1|-,-,XP_013231985.1|K02938,RP-L8e,AET50496.…	http://amigo.geneontology.org/amigo/term/GO:0003735
ribosome	Cellular Component	GO:0005840	104	2080	1916	115694	0.0542797	0.0179785	9.48e-23	6.79e-21	-,-,XP_013230060.1|K02987,RP-S4e,XP_013440765.1|K02987,RP-S4e,XP_013434100.1|K02918,RP-L35e,XP_013230664.1|K02951,RP-S12e,XP_013228879.1|K02927,RP-L40e,XP_013337466.1|K02940,RP-L9e,XP_013230909.1|K12843,PRPF3,XP_013229415.1|-,-,XP_013440680.1|K02930,RP-L4e,XP_013436564.1|K02920,RP-L36e,XP_013230381.1|K02973,RP-S23e,XP_013332946.1|K02987,RP-S4e,AET50615.1|K02896,RP-L24e,XP_013233771.1|-,-,XP_01323…	http://amigo.geneontology.org/amigo/term/GO:0005840
structural molecule activity	Molecular Function	GO:0005198	106	2158	1916	115694	0.0553236	0.0186527	1.37e-22	9.5e-21	-,-,XP_013230060.1|K02987,RP-S4e,XP_013440765.1|K02987,RP-S4e,XP_013434100.1|K02918,RP-L35e,XP_013230664.1|K02951,RP-S12e,XP_013228879.1|K02927,RP-L40e,XP_013337466.1|K02940,RP-L9e,XP_013230909.1|K12843,PRPF3,XP_013229415.1|-,-,XP_013440680.1|K02930,RP-L4e,XP_013436564.1|K02920,RP-L36e,XP_013230381.1|K02973,RP-S23e,XP_013332946.1|K02987,RP-S4e,AET50615.1|-,-,XP_013231985.1|K02938,RP-L8e,AET50496.…	http://amigo.geneontology.org/amigo/term/GO:0005198
nucleoside phosphate binding	Molecular Function	GO:1901265	470	18534	1916	115694	0.245303	0.160198	2.86e-22	1.84e-20	K12854,SNRNP200,XP_013231061.1|K14536,RIA1,XP_013437347.1|K09497,CCT5,AET50736.1|K00031,IDH1,EUT80144.1|K03248,EIF3G,AET50859.1|K09495,CCT3,XP_013232042.1|K00134,GAPDH,XP_013229416.1|K07942,ARL1,XP_013335632.1|K04649,HIP2,AET50656.1|K03083,GSK3B,ETW30644.1|K07889,RAB5C,XP_013234516.1|K18408,TDRD9,XP_013435591.1|K08857,NEK,KYF44911.1|K13126,PABPC,XP_013437063.1|-,-,XP_013233298.1|K01870,IARS,XP_01…	http://amigo.geneontology.org/amigo/term/GO:1901265
nucleotide binding	Molecular Function	GO:0000166	470	18534	1916	115694	0.245303	0.160198	2.86e-22	1.84e-20	K12854,SNRNP200,XP_013231061.1|K14536,RIA1,XP_013437347.1|K09497,CCT5,AET50736.1|K00031,IDH1,EUT80144.1|K03248,EIF3G,AET50859.1|K09495,CCT3,XP_013232042.1|K00134,GAPDH,XP_013229416.1|K07942,ARL1,XP_013335632.1|K04649,HIP2,AET50656.1|K03083,GSK3B,ETW30644.1|K07889,RAB5C,XP_013234516.1|K18408,TDRD9,XP_013435591.1|K08857,NEK,KYF44911.1|K13126,PABPC,XP_013437063.1|-,-,XP_013233298.1|K01870,IARS,XP_01…	http://amigo.geneontology.org/amigo/term/GO:0000166
cellular macromolecule biosynthetic process	Biological Process	GO:0034645	207	6203	1916	115694	0.108038	0.0536156	1.98e-21	1.2e-19	-,-,XP_013337273.1|K15028,EIF3K,XP_013436939.1|K03013,RPB5,XP_013234561.1|K03248,EIF3G,AET50859.1|K02987,RP-S4e,XP_013440765.1|K03250,EIF3E,XP_013432495.1|K03145,TFIIS,XP_013439591.1|K02951,RP-S12e,XP_013228879.1|K02838,frr,XP_013233283.1|K02927,RP-L40e,XP_013337466.1|K13103,TFIP11,XP_013433456.1|K01870,IARS,XP_013228261.1|K12843,PRPF3,XP_013229415.1|K11340,ACTL6A,XP_013231284.1|-,-,XP_013440680.…	http://amigo.geneontology.org/amigo/term/GO:0034645
macromolecule biosynthetic process	Biological Process	GO:0009059	207	6234	1916	115694	0.108038	0.0538835	3.5e-21	2.05e-19	-,-,XP_013337273.1|K15028,EIF3K,XP_013436939.1|K03013,RPB5,XP_013234561.1|K03248,EIF3G,AET50859.1|K02987,RP-S4e,XP_013440765.1|K03250,EIF3E,XP_013432495.1|K03145,TFIIS,XP_013439591.1|K02951,RP-S12e,XP_013228879.1|K02838,frr,XP_013233283.1|K02927,RP-L40e,XP_013337466.1|K13103,TFIP11,XP_013433456.1|K01870,IARS,XP_013228261.1|K12843,PRPF3,XP_013229415.1|K11340,ACTL6A,XP_013231284.1|-,-,XP_013440680.…	http://amigo.geneontology.org/amigo/term/GO:0009059
intracellular organelle	Cellular Component	GO:0043229	316	11332	1916	115694	0.164927	0.097948	3e-20	1.71e-18	-,-,XP_013232169.1|K08874,TRRAP,XP_013234517.1|K03013,RPB5,XP_013234561.1|K05863,SLC25A4S,XP_013436671.1|K09580,PDIA1,XP_013231631.1|K02951,RP-S12e,XP_013228879.1|K02927,RP-L40e,XP_013337466.1|K15272,SLC35A1_2_3,XP_013435622.1|K14857,SPB1,XP_013234823.1|K11340,ACTL6A,XP_013231284.1|-,-,XP_013440680.1|K09522,DNAJC2,XP_013229184.1|K02920,RP-L36e,XP_013230381.1|-,-,XP_013434504.1|K04799,FEN1,CDJ6845…	http://amigo.geneontology.org/amigo/term/GO:0043229
catalytic activity	Molecular Function	GO:0003824	868	40997	1916	115694	0.453027	0.354357	2.06e-19	1.14e-17	K14008,ERLEC1,XP_013432694.1|K10598,PPIL2,XP_013433152.1|K00164,OGDH,XP_013436205.1|K00031,IDH1,EUT80144.1|K17255,GDI1_2,XP_013233841.1|K02377,TSTA3,XP_013233085.1|-,-,XP_013433050.1|K00710,GALNT,XP_013438762.1|-,-,XP_013233298.1|-,-,XP_013433765.1|K00763,pncB,XP_013231951.1|K01770,ispF,XP_013433375.1|-,-,XP_013434432.1|K01870,IARS,XP_013228261.1|K02732,PSMB1,XP_013234813.1|-,-,XP_013434504.1|K04…	http://amigo.geneontology.org/amigo/term/GO:0003824
organelle	Cellular Component	GO:0043226	317	11760	1916	115694	0.165449	0.101647	3.38e-18	1.82e-16	-,-,XP_013232169.1|K08874,TRRAP,XP_013234517.1|K03013,RPB5,XP_013234561.1|K05863,SLC25A4S,XP_013436671.1|K09580,PDIA1,XP_013231631.1|K02951,RP-S12e,XP_013228879.1|K02927,RP-L40e,XP_013337466.1|K15272,SLC35A1_2_3,XP_013435622.1|K14857,SPB1,XP_013234823.1|K11340,ACTL6A,XP_013231284.1|-,-,XP_013440680.1|K09522,DNAJC2,XP_013229184.1|K02920,RP-L36e,XP_013230381.1|-,-,XP_013434504.1|K04799,FEN1,CDJ6845…	http://amigo.geneontology.org/amigo/term/GO:0043226
protein complex	Cellular Component	GO:0043234	191	5961	1916	115694	0.0996868	0.0515238	5.41e-18	2.83e-16	-,-,XP_013337273.1|K15028,EIF3K,XP_013436939.1|K08874,TRRAP,XP_013234517.1|K02737,PSMB5,XP_013229090.1|K03248,EIF3G,AET50859.1|K03030,PSMD14,XP_013337900.1|-,-,XP_013440254.1|K03250,EIF3E,XP_013432495.1|K11251,H2A,XP_013227805.1|K11340,ACTL6A,XP_013231284.1|K02732,PSMB1,XP_013234813.1|K02606,ORC4,XP_013433967.1|K02147,ATPeV1B,XP_013338046.1|-,-,XP_013434504.1|-,-,XP_013231643.1|K12948,SPCS3,XP_01…	http://amigo.geneontology.org/amigo/term/GO:0043234
protein folding	Biological Process	GO:0006457	59	935	1916	115694	0.0307933	0.00808166	6.31e-18	3.22e-16	K10598,PPIL2,XP_013433152.1|K09495,CCT3,XP_013434167.1|K09495,CCT3,XP_013232042.1|K09564,PPIE,XP_013235414.1|K12737,SDCCAG10,XP_013435398.1|K04079,htpG,XP_013232120.1|K09500,CCT8,KYK62353.1|K04078,groES,XP_013441024.1|K12736,PPWD1,XP_013439782.1|K09502,DNAJA1,XP_013440025.1|K04078,groES,XP_013433316.1|K03687,GRPE,XP_013337289.1|K09487,HSP90B,XP_013229579.1|K09496,CCT4,XP_013236219.1|K09510,DNAJB4…	http://amigo.geneontology.org/amigo/term/GO:0006457
nucleic acid binding	Molecular Function	GO:0003676	316	11894	1916	115694	0.164927	0.102806	2.88e-17	1.43e-15	K12854,SNRNP200,XP_013231061.1|K14008,ERLEC1,XP_013432694.1|K14536,RIA1,XP_013437347.1|K03013,RPB5,XP_013234561.1|K03248,EIF3G,AET50859.1|K03250,EIF3E,XP_013432495.1|K13126,PABPC,XP_013437063.1|-,-,XP_013233298.1|-,-,XP_013433765.1|K03241,EIF2B3,XP_013438309.1|K01870,IARS,XP_013228261.1|K09522,DNAJC2,XP_013229184.1|K04799,FEN1,CDJ68457.1|K03231,EEF1A,PIM00156.1|K02938,RP-L8e,AET50496.1|-,-,XP_013…	http://amigo.geneontology.org/amigo/term/GO:0003676
gene expression	Biological Process	GO:0010467	224	7555	1916	115694	0.11691	0.0653016	3.52e-17	1.7e-15	-,-,XP_013337273.1|K15028,EIF3K,XP_013436939.1|K12841,CHERP,XP_013231584.1|K03013,RPB5,XP_013234561.1|K03248,EIF3G,AET50859.1|K06013,STE24,XP_013233627.1|-,-,XP_013435249.1|K02987,RP-S4e,XP_013440765.1|K13217,PRPF39,XP_013435635.1|K15979,SND1,XP_013439499.1|K03250,EIF3E,XP_013432495.1|K03145,TFIIS,XP_013439591.1|K11088,SNRPD3,CAK51481.1|K06013,STE24,XP_013437387.1|K02951,RP-S12e,XP_013228879.1|K0…	http://amigo.geneontology.org/amigo/term/GO:0010467
transport	Biological Process	GO:0006810	142	4173	1916	115694	0.0741127	0.0360693	1.35e-15	6.35e-14	K17255,GDI1_2,XP_013233841.1|K12172,RANBP2,XP_013438363.1|K05863,SLC25A4S,XP_013436671.1|-,-,XP_013440254.1|-,-,XP_013432703.1|-,-,XP_013233298.1|K03106,SRP54,XP_013228755.1|K14293,KPNB1,XP_013233386.1|K02147,ATPeV1B,XP_013338046.1|K14290,XPO1,XP_013436819.1|K05863,SLC25A4S,AET50812.1|-,-,XP_013434560.1|-,-,XP_013437187.1|-,-,XP_013433452.1|K20302,TRAPPC3,XP_013334041.1|K12479,VPS45,XP_013233079.…	http://amigo.geneontology.org/amigo/term/GO:0006810
establishment of localization	Biological Process	GO:0051234	142	4186	1916	115694	0.0741127	0.0361817	1.72e-15	7.91e-14	K17255,GDI1_2,XP_013233841.1|K12172,RANBP2,XP_013438363.1|K05863,SLC25A4S,XP_013436671.1|-,-,XP_013440254.1|-,-,XP_013432703.1|-,-,XP_013233298.1|K03106,SRP54,XP_013228755.1|K14293,KPNB1,XP_013233386.1|K02147,ATPeV1B,XP_013338046.1|K14290,XPO1,XP_013436819.1|K05863,SLC25A4S,AET50812.1|-,-,XP_013434560.1|-,-,XP_013437187.1|-,-,XP_013433452.1|K20302,TRAPPC3,XP_013334041.1|K12479,VPS45,XP_013233079.…	http://amigo.geneontology.org/amigo/term/GO:0051234
RNA binding	Molecular Function	GO:0003723	144	4341	1916	115694	0.0751566	0.0375214	6.22e-15	2.8e-13	K14536,RIA1,XP_013437347.1|K15028,EIF3K,XP_013436939.1|K12841,CHERP,XP_013231584.1|K03248,EIF3G,AET50859.1|K03250,EIF3E,XP_013432495.1|K03145,TFIIS,XP_013439591.1|K13126,PABPC,XP_013437063.1|-,-,XP_013433765.1|K03106,SRP54,XP_013228755.1|K18710,SLBP,XP_013438437.1|K03241,EIF2B3,XP_013438309.1|K01870,IARS,XP_013228261.1|K03236,EIF1A,XP_013434527.1|K03240,EIF2B5,XP_013232287.1|K02987,RP-S4e,AET5061…	http://amigo.geneontology.org/amigo/term/GO:0003723
small molecule metabolic process	Biological Process	GO:0044281	150	4624	1916	115694	0.0782881	0.0399675	9.81e-15	4.31e-13	K00164,OGDH,XP_013436205.1|K00031,IDH1,EUT80144.1|K00232,E1.3.3.6,XP_013436140.1|K02377,TSTA3,XP_013233085.1|-,-,XP_013435519.1|K00763,pncB,XP_013231951.1|K01870,IARS,XP_013228261.1|-,-,XP_013233599.1|K00031,IDH1,XP_013440203.1|K02147,ATPeV1B,XP_013338046.1|K11540,CAD,XP_013440067.1|K01893,NARS,XP_013432907.1|K01623,ALDO,XP_013233987.1|K01880,GARS,XP_013434858.1|K01868,TARS,XP_013435932.1|K01892,…	http://amigo.geneontology.org/amigo/term/GO:0044281
single-organism process	Biological Process	GO:0044699	388	16118	1916	115694	0.202505	0.139316	1.35e-14	5.81e-13	K08874,TRRAP,XP_013234517.1|K00164,OGDH,XP_013436205.1|K00031,IDH1,EUT80144.1|K17255,GDI1_2,XP_013233841.1|K02377,TSTA3,XP_013233085.1|K00134,GAPDH,XP_013229416.1|-,-,XP_013438201.1|K07942,ARL1,XP_013335632.1|K05863,SLC25A4S,XP_013436671.1|K09580,PDIA1,XP_013231631.1|-,-,XP_013435519.1|K07889,RAB5C,XP_013234516.1|-,-,XP_013233298.1|K00763,pncB,XP_013231951.1|K01770,ispF,XP_013433375.1|K00981,E2.7…	http://amigo.geneontology.org/amigo/term/GO:0044699
anion binding	Molecular Function	GO:0043168	389	16191	1916	115694	0.203027	0.139947	1.64e-14	6.89e-13	K12854,SNRNP200,XP_013231061.1|K14536,RIA1,XP_013437347.1|K09497,CCT5,AET50736.1|K00164,OGDH,XP_013436205.1|K09495,CCT3,XP_013232042.1|K07942,ARL1,XP_013335632.1|K04649,HIP2,AET50656.1|K03083,GSK3B,ETW30644.1|K07889,RAB5C,XP_013234516.1|K18408,TDRD9,XP_013435591.1|K08857,NEK,KYF44911.1|K01870,IARS,XP_013228261.1|K03283,HSPA1_8,AET50612.1|K14575,AFG2,XP_013235464.1|-,-,XP_013434304.1|K03231,EEF1A,…	http://amigo.geneontology.org/amigo/term/GO:0043168
carbohydrate metabolic process	Biological Process	GO:0005975	66	1354	1916	115694	0.0344468	0.0117033	2.08e-14	8.56e-13	K00927,PGK,XP_013332747.1|K00134,GAPDH,XP_013229416.1|K01803,TPI,AET50814.1|-,-,XP_013435519.1|K01196,AGL,XP_003884209.1|-,-,CEL75290.1|-,-,XP_013434057.1|K01623,ALDO,XP_013233987.1|-,-,XP_013235593.1|-,-,XP_013233390.1|K07151,STT3,XP_013433750.1|K00844,HK,XP_013438650.1|-,-,XP_013440141.1|-,-,XP_013438203.1|K00616,E2.2.1.2,XP_013435384.1|K03877,B3GALT5,XP_013435231.1|K00616,E2.2.1.2,XP_013232030…	http://amigo.geneontology.org/amigo/term/GO:0005975
localization	Biological Process	GO:0051179	142	4332	1916	115694	0.0741127	0.0374436	2.4e-14	9.69e-13	K17255,GDI1_2,XP_013233841.1|K12172,RANBP2,XP_013438363.1|K05863,SLC25A4S,XP_013436671.1|-,-,XP_013440254.1|-,-,XP_013432703.1|-,-,XP_013233298.1|K03106,SRP54,XP_013228755.1|K14293,KPNB1,XP_013233386.1|K02147,ATPeV1B,XP_013338046.1|K14290,XPO1,XP_013436819.1|K05863,SLC25A4S,AET50812.1|-,-,XP_013434560.1|-,-,XP_013437187.1|-,-,XP_013433452.1|K20302,TRAPPC3,XP_013334041.1|K12479,VPS45,XP_013233079.…	http://amigo.geneontology.org/amigo/term/GO:0051179
organic substance catabolic process	Biological Process	GO:1901575	85	2049	1916	115694	0.0443633	0.0177105	3.51e-14	1.38e-12	K05610,UCHL5,XP_013231575.1|K02737,PSMB5,XP_013229090.1|K00927,PGK,XP_013332747.1|K11836,USP5_13,XP_013438870.1|K00232,E1.3.3.6,XP_013436140.1|K01803,TPI,AET50814.1|K01196,AGL,XP_003884209.1|K03063,PSMC4,KFG50771.1|K02725,PSMA1,XP_013438566.1|K02732,PSMB1,XP_013234813.1|K04799,FEN1,CDJ68457.1|K02729,PSMA5,XP_013235870.1|K11835,USP4_11_15,XP_013228227.1|K12606,RCD1,XP_013228995.1|K01623,ALDO,XP_01…	http://amigo.geneontology.org/amigo/term/GO:1901575
catabolic process	Biological Process	GO:0009056	89	2220	1916	115694	0.0464509	0.0191885	5.92e-14	2.29e-12	K05610,UCHL5,XP_013231575.1|K02737,PSMB5,XP_013229090.1|K00927,PGK,XP_013332747.1|K11836,USP5_13,XP_013438870.1|K00232,E1.3.3.6,XP_013436140.1|K01803,TPI,AET50814.1|K01196,AGL,XP_003884209.1|K03781,katE,XP_013436398.1|K03063,PSMC4,KFG50771.1|K02725,PSMA1,XP_013438566.1|K02732,PSMB1,XP_013234813.1|K04799,FEN1,CDJ68457.1|K02729,PSMA5,XP_013235870.1|K11835,USP4_11_15,XP_013228227.1|K12606,RCD1,XP_01…	http://amigo.geneontology.org/amigo/term/GO:0009056
homeostatic process	Biological Process	GO:0042592	51	919	1916	115694	0.026618	0.00794337	1.58e-13	5.98e-12	-,-,XP_013236289.1|-,-,XP_013433854.1|-,-,XP_013434061.1|-,-,XP_013438201.1|-,-,XP_013433278.1|-,-,XP_013438849.1|K09580,PDIA1,XP_013231631.1|-,-,KEP66640.1|K10758,QSOX,XP_013435127.1|K13279,PRDX1,XP_013233671.1|-,-,XP_013440624.1|-,-,XP_013228806.1|K17609,NXN,XP_013440187.1|-,-,XP_013234207.1|-,-,XP_013434504.1|K09580,PDIA1,XP_013437378.1|K13218,PTBP1,XP_013439273.1|K05019,CLNS1A,XP_013435951.1|…	http://amigo.geneontology.org/amigo/term/GO:0042592
ion binding	Molecular Function	GO:0043167	537	24677	1916	115694	0.280271	0.213295	1.7e-12	6.31e-11	K00164,OGDH,XP_013436205.1|K00031,IDH1,EUT80144.1|K07889,RAB5C,XP_013234516.1|K01870,IARS,XP_013228261.1|K03283,HSPA1_8,AET50612.1|K14575,AFG2,XP_013235464.1|K04799,FEN1,CDJ68457.1|K03231,EEF1A,PIM00156.1|K10389,TUBG,XP_013233720.1|K01893,NARS,XP_013432907.1|K12812,UAP56,XP_013433177.1|K01880,GARS,XP_013434858.1|-,-,XP_013233390.1|K12598,MTR4,XP_013228427.1|K10408,DNAH,ETW36323.1|K03061,PSMC2,XP_…	http://amigo.geneontology.org/amigo/term/GO:0043167
establishment of protein localization	Biological Process	GO:0045184	68	1575	1916	115694	0.0354906	0.0136135	2.21e-12	8.06e-11	K18423,CSE1,XP_013439031.1|-,-,XP_013233767.1|K17255,GDI1_2,XP_013233841.1|K01551,arsA,AET50582.1|K03107,SRP68,XP_013436645.1|K03106,SRP54,XP_013228755.1|K20472,COPZ,AET50805.1|K14293,KPNB1,XP_013233386.1|K08490,STX5,XP_013437471.1|K07953,SAR1,KYF42869.1|-,-,XP_013438159.1|K14290,XPO1,XP_013436819.1|K17302,COPB2,XP_013233331.1|K05236,COPA,XP_013437179.1|-,-,XP_013436729.1|-,-,XP_013433452.1|K0795…	http://amigo.geneontology.org/amigo/term/GO:0045184
viral nucleocapsid	Cellular Component	GO:0019013	19	139	1916	115694	0.00991649	0.00120144	2.4e-12	8.6e-11	K11092,SNRPA1,XP_013234106.1|K12852,EFTUD2,XP_013437072.1|K12662,PRPF4,XP_013435734.1|K11097,SNRPE,XP_013232281.1|K11095,SNRPC,XP_013230079.1|K12662,PRPF4,XP_013233736.1|K11088,SNRPD3,CAK51481.1|K11093,SNRP70,XP_013435668.1|K11087,SNRPD1,XP_013437114.1|K12843,PRPF3,XP_013229415.1|K14411,MSI,XP_013334157.1|K12837,U2AF2,XP_013438582.1|-,-,XP_013440752.1|K12852,EFTUD2,XP_013227887.1|K11086,SNRPB,XP_…	http://amigo.geneontology.org/amigo/term/GO:0019013
intracellular non-membrane-bounded organelle	Cellular Component	GO:0043232	143	4669	1916	115694	0.0746347	0.0403565	2.9e-12	1.02e-10	K02987,RP-S4e,XP_013440765.1|K02951,RP-S12e,XP_013228879.1|K11251,H2A,XP_013227805.1|K02927,RP-L40e,XP_013337466.1|K12843,PRPF3,XP_013229415.1|K11340,ACTL6A,XP_013231284.1|-,-,XP_013440680.1|K02606,ORC4,XP_013433967.1|K02930,RP-L4e,XP_013436564.1|K02920,RP-L36e,XP_013230381.1|K02973,RP-S23e,XP_013332946.1|K04799,FEN1,CDJ68457.1|K02987,RP-S4e,AET50615.1|K02896,RP-L24e,XP_013233771.1|-,-,XP_0132319…	http://amigo.geneontology.org/amigo/term/GO:0043232
non-membrane-bounded organelle	Cellular Component	GO:0043228	143	4671	1916	115694	0.0746347	0.0403737	2.99e-12	1.03e-10	K02987,RP-S4e,XP_013440765.1|K02951,RP-S12e,XP_013228879.1|K11251,H2A,XP_013227805.1|K02927,RP-L40e,XP_013337466.1|K12843,PRPF3,XP_013229415.1|K11340,ACTL6A,XP_013231284.1|-,-,XP_013440680.1|K02606,ORC4,XP_013433967.1|K02930,RP-L4e,XP_013436564.1|K02920,RP-L36e,XP_013230381.1|K02973,RP-S23e,XP_013332946.1|K04799,FEN1,CDJ68457.1|K02987,RP-S4e,AET50615.1|K02896,RP-L24e,XP_013233771.1|-,-,XP_0132319…	http://amigo.geneontology.org/amigo/term/GO:0043228
protein localization	Biological Process	GO:0008104	68	1592	1916	115694	0.0354906	0.0137604	3.55e-12	1.2e-10	K18423,CSE1,XP_013439031.1|-,-,XP_013233767.1|K17255,GDI1_2,XP_013233841.1|K01551,arsA,AET50582.1|K03107,SRP68,XP_013436645.1|K03106,SRP54,XP_013228755.1|K20472,COPZ,AET50805.1|K14293,KPNB1,XP_013233386.1|K08490,STX5,XP_013437471.1|K07953,SAR1,KYF42869.1|-,-,XP_013438159.1|K14290,XPO1,XP_013436819.1|K17302,COPB2,XP_013233331.1|K05236,COPA,XP_013437179.1|-,-,XP_013436729.1|-,-,XP_013433452.1|K0795…	http://amigo.geneontology.org/amigo/term/GO:0008104
protein transport	Biological Process	GO:0015031	67	1556	1916	115694	0.0349687	0.0134493	3.6e-12	1.2e-10	K18423,CSE1,XP_013439031.1|-,-,XP_013233767.1|K17255,GDI1_2,XP_013233841.1|K03107,SRP68,XP_013436645.1|K03106,SRP54,XP_013228755.1|K20472,COPZ,AET50805.1|K14293,KPNB1,XP_013233386.1|K08490,STX5,XP_013437471.1|K07953,SAR1,KYF42869.1|-,-,XP_013438159.1|K14290,XPO1,XP_013436819.1|K17302,COPB2,XP_013233331.1|K05236,COPA,XP_013437179.1|-,-,XP_013436729.1|-,-,XP_013433452.1|K07953,SAR1,XP_013234452.1|K…	http://amigo.geneontology.org/amigo/term/GO:0015031
membrane protein complex	Cellular Component	GO:0098796	65	1487	1916	115694	0.0339248	0.0128529	3.97e-12	1.3e-10	-,-,XP_013233767.1|K02147,ATPeV1B,XP_013338046.1|-,-,XP_013227828.1|K02132,ATPeF1A,XP_013227899.1|K12948,SPCS3,XP_013232280.1|K17302,COPB2,XP_013233331.1|K05236,COPA,XP_013437179.1|K02144,ATPeV1H,XP_013234833.1|-,-,XP_013433452.1|K02146,ATPeV0D,XP_013235840.1|K14297,NUP98,XP_013435776.1|K00417,QCR7,XP_013434387.1|K17267,COPG,XP_013235100.1|-,-,XP_013333630.1|K14006,SEC23,XP_013432539.1|K02148,ATP…	http://amigo.geneontology.org/amigo/term/GO:0098796
biological regulation	Biological Process	GO:0065007	128	4060	1916	115694	0.0668058	0.0350926	6.54e-12	2.11e-10	-,-,XP_013433854.1|-,-,XP_013434061.1|-,-,XP_013337273.1|K15028,EIF3K,XP_013436939.1|K17255,GDI1_2,XP_013233841.1|K03248,EIF3G,AET50859.1|-,-,XP_013438201.1|K07942,ARL1,XP_013335632.1|K00901,dgkA,XP_013233713.1|K09580,PDIA1,XP_013231631.1|K07889,RAB5C,XP_013234516.1|K15979,SND1,XP_013439499.1|K10758,QSOX,XP_013435127.1|K03250,EIF3E,XP_013432495.1|K03145,TFIIS,XP_013439591.1|K13103,TFIP11,XP_01343…	http://amigo.geneontology.org/amigo/term/GO:0065007
organic substance transport	Biological Process	GO:0071702	71	1730	1916	115694	0.0370564	0.0149532	7.31e-12	2.32e-10	K18423,CSE1,XP_013439031.1|-,-,XP_013233767.1|K17255,GDI1_2,XP_013233841.1|-,-,XP_013432703.1|K03107,SRP68,XP_013436645.1|K03106,SRP54,XP_013228755.1|K20472,COPZ,AET50805.1|-,-,XP_013227852.1|K14293,KPNB1,XP_013233386.1|K08490,STX5,XP_013437471.1|K07953,SAR1,KYF42869.1|-,-,XP_013438159.1|-,-,XP_013434286.1|K14290,XPO1,XP_013436819.1|K17302,COPB2,XP_013233331.1|K05236,COPA,XP_013437179.1|-,-,XP_01…	http://amigo.geneontology.org/amigo/term/GO:0071702
macromolecule localization	Biological Process	GO:0033036	68	1674	1916	115694	0.0354906	0.0144692	3.14e-11	9.79e-10	K18423,CSE1,XP_013439031.1|-,-,XP_013233767.1|K17255,GDI1_2,XP_013233841.1|K01551,arsA,AET50582.1|K03107,SRP68,XP_013436645.1|K03106,SRP54,XP_013228755.1|K20472,COPZ,AET50805.1|K14293,KPNB1,XP_013233386.1|K08490,STX5,XP_013437471.1|K07953,SAR1,KYF42869.1|-,-,XP_013438159.1|K14290,XPO1,XP_013436819.1|K17302,COPB2,XP_013233331.1|K05236,COPA,XP_013437179.1|-,-,XP_013436729.1|-,-,XP_013433452.1|K0795…	http://amigo.geneontology.org/amigo/term/GO:0033036
intracellular protein transport	Biological Process	GO:0006886	56	1240	1916	115694	0.0292276	0.0107179	3.57e-11	1.1e-09	K18423,CSE1,XP_013439031.1|-,-,XP_013233767.1|K03109,SRP9,XP_013438791.1|K14293,KPNB1,XP_013333879.1|K12391,AP1G1,XP_013437085.1|K11826,AP2M1,XP_013439052.1|-,-,XP_013437834.1|K03107,SRP68,XP_013436645.1|K03106,SRP54,XP_013228755.1|-,-,XP_013440598.1|K17301,COPB1,XP_013435385.1|K14293,KPNB1,XP_013233386.1|K08490,STX5,XP_013437471.1|K07953,SAR1,KYF42869.1|-,-,XP_013438159.1|K14290,XPO1,XP_01343681…	http://amigo.geneontology.org/amigo/term/GO:0006886
cellular protein localization	Biological Process	GO:0034613	59	1355	1916	115694	0.0307933	0.0117119	4.49e-11	1.34e-09	K18423,CSE1,XP_013439031.1|-,-,XP_013233767.1|K03109,SRP9,XP_013438791.1|K14293,KPNB1,XP_013333879.1|K12391,AP1G1,XP_013437085.1|K11826,AP2M1,XP_013439052.1|-,-,XP_013437834.1|K01551,arsA,AET50582.1|K03107,SRP68,XP_013436645.1|K03106,SRP54,XP_013228755.1|-,-,XP_013440598.1|K17301,COPB1,XP_013435385.1|K14293,KPNB1,XP_013233386.1|K08490,STX5,XP_013437471.1|K07953,SAR1,KYF42869.1|-,-,XP_013438159.1|…	http://amigo.geneontology.org/amigo/term/GO:0034613
cellular macromolecule localization	Biological Process	GO:0070727	59	1355	1916	115694	0.0307933	0.0117119	4.49e-11	1.34e-09	K18423,CSE1,XP_013439031.1|-,-,XP_013233767.1|K03109,SRP9,XP_013438791.1|K14293,KPNB1,XP_013333879.1|K12391,AP1G1,XP_013437085.1|K11826,AP2M1,XP_013439052.1|-,-,XP_013437834.1|K01551,arsA,AET50582.1|K03107,SRP68,XP_013436645.1|K03106,SRP54,XP_013228755.1|-,-,XP_013440598.1|K17301,COPB1,XP_013435385.1|K14293,KPNB1,XP_013233386.1|K08490,STX5,XP_013437471.1|K07953,SAR1,KYF42869.1|-,-,XP_013438159.1|…	http://amigo.geneontology.org/amigo/term/GO:0070727
purine nucleotide binding	Molecular Function	GO:0017076	348	15030	1916	115694	0.181628	0.129912	5.82e-11	1.71e-09	K12854,SNRNP200,XP_013231061.1|K14536,RIA1,XP_013437347.1|K09497,CCT5,AET50736.1|K09495,CCT3,XP_013232042.1|K07942,ARL1,XP_013335632.1|K04649,HIP2,AET50656.1|K03083,GSK3B,ETW30644.1|K07889,RAB5C,XP_013234516.1|K18408,TDRD9,XP_013435591.1|K08857,NEK,KYF44911.1|K01870,IARS,XP_013228261.1|K03283,HSPA1_8,AET50612.1|K14575,AFG2,XP_013235464.1|-,-,XP_013434304.1|K03231,EEF1A,PIM00156.1|K08794,CAMK1,XP_…	http://amigo.geneontology.org/amigo/term/GO:0017076
purine ribonucleotide binding	Molecular Function	GO:0032555	346	15006	1916	115694	0.180585	0.129704	1.09e-10	3.16e-09	K12854,SNRNP200,XP_013231061.1|K14536,RIA1,XP_013437347.1|K09497,CCT5,AET50736.1|K09495,CCT3,XP_013232042.1|K07942,ARL1,XP_013335632.1|K04649,HIP2,AET50656.1|K03083,GSK3B,ETW30644.1|K07889,RAB5C,XP_013234516.1|K18408,TDRD9,XP_013435591.1|K08857,NEK,KYF44911.1|K01870,IARS,XP_013228261.1|K03283,HSPA1_8,AET50612.1|K14575,AFG2,XP_013235464.1|-,-,XP_013434304.1|K03231,EEF1A,PIM00156.1|K08794,CAMK1,XP_…	http://amigo.geneontology.org/amigo/term/GO:0032555
oxidoreductase activity	Molecular Function	GO:0016491	130	4346	1916	115694	0.0678497	0.0375646	1.33e-10	3.76e-09	-,-,XP_013433854.1|-,-,XP_013434061.1|K00108,betA,XP_013433824.1|K00164,OGDH,XP_013436205.1|K00031,IDH1,EUT80144.1|K17255,GDI1_2,XP_013233841.1|K00232,E1.3.3.6,XP_013436140.1|K02377,TSTA3,XP_013233085.1|K00134,GAPDH,XP_013229416.1|-,-,XP_013439430.1|-,-,XP_013435519.1|K03781,katE,XP_013436398.1|K10758,QSOX,XP_013435127.1|K13279,PRDX1,XP_013233671.1|K00031,IDH1,XP_013440203.1|-,-,XP_013233307.1|K0…	http://amigo.geneontology.org/amigo/term/GO:0016491
ribonucleotide binding	Molecular Function	GO:0032553	347	15087	1916	115694	0.181106	0.130404	1.36e-10	3.76e-09	K12854,SNRNP200,XP_013231061.1|K14536,RIA1,XP_013437347.1|K09497,CCT5,AET50736.1|K09495,CCT3,XP_013232042.1|K07942,ARL1,XP_013335632.1|K04649,HIP2,AET50656.1|K03083,GSK3B,ETW30644.1|K07889,RAB5C,XP_013234516.1|K18408,TDRD9,XP_013435591.1|K08857,NEK,KYF44911.1|K01870,IARS,XP_013228261.1|K03283,HSPA1_8,AET50612.1|K14575,AFG2,XP_013235464.1|-,-,XP_013434304.1|K03231,EEF1A,PIM00156.1|K08794,CAMK1,XP_…	http://amigo.geneontology.org/amigo/term/GO:0032553
cellular homeostasis	Biological Process	GO:0019725	37	647	1916	115694	0.0193111	0.00559234	1.41e-10	3.76e-09	-,-,XP_013434061.1|-,-,XP_013438849.1|K09580,PDIA1,XP_013231631.1|-,-,KEP66640.1|K10758,QSOX,XP_013435127.1|K13279,PRDX1,XP_013233671.1|-,-,XP_013440624.1|-,-,XP_013228806.1|K17609,NXN,XP_013440187.1|-,-,XP_013234207.1|K09580,PDIA1,XP_013437378.1|K05019,CLNS1A,XP_013435951.1|K17609,NXN,XP_013230659.1|K00844,HK,XP_013438738.1|K09584,PDIA6,XP_013233595.1|-,-,XP_013438479.1|-,-,XP_013234415.1|K13279…	http://amigo.geneontology.org/amigo/term/GO:0019725
purine ribonucleoside triphosphate binding	Molecular Function	GO:0035639	345	14987	1916	115694	0.180063	0.12954	1.42e-10	3.76e-09	K12854,SNRNP200,XP_013231061.1|K14536,RIA1,XP_013437347.1|K09497,CCT5,AET50736.1|K09495,CCT3,XP_013232042.1|K07942,ARL1,XP_013335632.1|K04649,HIP2,AET50656.1|K03083,GSK3B,ETW30644.1|K07889,RAB5C,XP_013234516.1|K18408,TDRD9,XP_013435591.1|K08857,NEK,KYF44911.1|K01870,IARS,XP_013228261.1|K03283,HSPA1_8,AET50612.1|K14575,AFG2,XP_013235464.1|-,-,XP_013434304.1|K03231,EEF1A,PIM00156.1|K08794,CAMK1,XP_…	http://amigo.geneontology.org/amigo/term/GO:0035639
purine nucleoside binding	Molecular Function	GO:0001883	345	14987	1916	115694	0.180063	0.12954	1.42e-10	3.76e-09	K12854,SNRNP200,XP_013231061.1|K14536,RIA1,XP_013437347.1|K09497,CCT5,AET50736.1|K09495,CCT3,XP_013232042.1|K07942,ARL1,XP_013335632.1|K04649,HIP2,AET50656.1|K03083,GSK3B,ETW30644.1|K07889,RAB5C,XP_013234516.1|K18408,TDRD9,XP_013435591.1|K08857,NEK,KYF44911.1|K01870,IARS,XP_013228261.1|K03283,HSPA1_8,AET50612.1|K14575,AFG2,XP_013235464.1|-,-,XP_013434304.1|K03231,EEF1A,PIM00156.1|K08794,CAMK1,XP_…	http://amigo.geneontology.org/amigo/term/GO:0001883
purine ribonucleoside binding	Molecular Function	GO:0032550	345	14987	1916	115694	0.180063	0.12954	1.42e-10	3.76e-09	K12854,SNRNP200,XP_013231061.1|K14536,RIA1,XP_013437347.1|K09497,CCT5,AET50736.1|K09495,CCT3,XP_013232042.1|K07942,ARL1,XP_013335632.1|K04649,HIP2,AET50656.1|K03083,GSK3B,ETW30644.1|K07889,RAB5C,XP_013234516.1|K18408,TDRD9,XP_013435591.1|K08857,NEK,KYF44911.1|K01870,IARS,XP_013228261.1|K03283,HSPA1_8,AET50612.1|K14575,AFG2,XP_013235464.1|-,-,XP_013434304.1|K03231,EEF1A,PIM00156.1|K08794,CAMK1,XP_…	http://amigo.geneontology.org/amigo/term/GO:0032550
regulation of biological quality	Biological Process	GO:0065008	53	1189	1916	115694	0.0276618	0.0102771	1.88e-10	4.92e-09	-,-,XP_013236289.1|-,-,XP_013433854.1|-,-,XP_013434061.1|-,-,XP_013438201.1|-,-,XP_013433278.1|-,-,XP_013438849.1|K09580,PDIA1,XP_013231631.1|-,-,KEP66640.1|K10758,QSOX,XP_013435127.1|K13279,PRDX1,XP_013233671.1|-,-,XP_013440624.1|-,-,XP_013228806.1|K17609,NXN,XP_013440187.1|K10949,KDELR,XP_013229496.1|-,-,XP_013234207.1|-,-,XP_013434504.1|K09580,PDIA1,XP_013437378.1|K13218,PTBP1,XP_013439273.1|K…	http://amigo.geneontology.org/amigo/term/GO:0065008
translation factor activity, RNA binding	Molecular Function	GO:0008135	61	1485	1916	115694	0.0318372	0.0128356	2.09e-10	5.38e-09	K03237,EIF2S1,XP_013234193.1|K14536,RIA1,XP_013437347.1|K15028,EIF3K,XP_013436939.1|K03234,EEF2,XP_013438065.1|K02355,fusA,XP_013439779.1|K03248,EIF3G,AET50859.1|-,-,XP_013436602.1|K03234,EEF2,ETW29038.1|K03231,EEF1A,XP_013440853.1|K03264,EIF6,XP_013434426.1|K19911,SYT11,XP_013435603.1|K03259,EIF4E,AET50767.1|K03250,EIF3E,XP_013432495.1|K03145,TFIIS,XP_013439591.1|K03241,EIF2B3,XP_013438309.1|K03…	http://amigo.geneontology.org/amigo/term/GO:0008135
ribonucleoside binding	Molecular Function	GO:0032549	345	15103	1916	115694	0.180063	0.130543	3.43e-10	8.62e-09	K12854,SNRNP200,XP_013231061.1|K14536,RIA1,XP_013437347.1|K09497,CCT5,AET50736.1|K09495,CCT3,XP_013232042.1|K07942,ARL1,XP_013335632.1|K04649,HIP2,AET50656.1|K03083,GSK3B,ETW30644.1|K07889,RAB5C,XP_013234516.1|K18408,TDRD9,XP_013435591.1|K08857,NEK,KYF44911.1|K01870,IARS,XP_013228261.1|K03283,HSPA1_8,AET50612.1|K14575,AFG2,XP_013235464.1|-,-,XP_013434304.1|K03231,EEF1A,PIM00156.1|K08794,CAMK1,XP_…	http://amigo.geneontology.org/amigo/term/GO:0032549
nucleoside binding	Molecular Function	GO:0001882	345	15103	1916	115694	0.180063	0.130543	3.43e-10	8.62e-09	K12854,SNRNP200,XP_013231061.1|K14536,RIA1,XP_013437347.1|K09497,CCT5,AET50736.1|K09495,CCT3,XP_013232042.1|K07942,ARL1,XP_013335632.1|K04649,HIP2,AET50656.1|K03083,GSK3B,ETW30644.1|K07889,RAB5C,XP_013234516.1|K18408,TDRD9,XP_013435591.1|K08857,NEK,KYF44911.1|K01870,IARS,XP_013228261.1|K03283,HSPA1_8,AET50612.1|K14575,AFG2,XP_013235464.1|-,-,XP_013434304.1|K03231,EEF1A,PIM00156.1|K08794,CAMK1,XP_…	http://amigo.geneontology.org/amigo/term/GO:0001882
macromolecule catabolic process	Biological Process	GO:0009057	58	1393	1916	115694	0.0302714	0.0120404	3.5e-10	8.69e-09	K05610,UCHL5,XP_013231575.1|K02737,PSMB5,XP_013229090.1|K03033,PSMD3,XP_013437975.1|K11836,USP5_13,XP_013438870.1|K01196,AGL,XP_003884209.1|K03063,PSMC4,KFG50771.1|K05610,UCHL5,XP_013439421.1|K03066,PSMC5,S51042|K02731,PSMA7,XP_013232658.1|K10609,CUL4,XP_013437271.1|K02725,PSMA1,XP_013438566.1|K02732,PSMB1,XP_013234813.1|K03066,PSMC5,KYF41490.1|-,-,XP_013440832.1|K04799,FEN1,CDJ68457.1|K02729,PSM…	http://amigo.geneontology.org/amigo/term/GO:0009057
proteasome complex	Cellular Component	GO:0000502	34	585	1916	115694	0.0177453	0.00505644	5.09e-10	1.25e-08	K02737,PSMB5,XP_013229090.1|K03033,PSMD3,XP_013437975.1|-,-,XP_013233925.1|K03030,PSMD14,XP_013337900.1|K03250,EIF3E,XP_013432495.1|-,-,XP_013438801.1|-,-,XP_013231048.1|K02731,PSMA7,XP_013232658.1|K02725,PSMA1,XP_013438566.1|K02732,PSMB1,XP_013234813.1|K03037,PSMD6,XP_013231105.1|K15030,EIF3M,XP_013232519.1|K02729,PSMA5,XP_013235870.1|K02738,PSMB6,XP_013435511.1|K03036,PSMD11,XP_013433903.1|K027…	http://amigo.geneontology.org/amigo/term/GO:0000502
intracellular transport	Biological Process	GO:0046907	65	1676	1916	115694	0.0339248	0.0144865	5.46e-10	1.32e-08	K18423,CSE1,XP_013439031.1|-,-,XP_013233767.1|K12172,RANBP2,XP_013438363.1|K03107,SRP68,XP_013436645.1|K03106,SRP54,XP_013228755.1|K14293,KPNB1,XP_013233386.1|K08490,STX5,XP_013437471.1|K07953,SAR1,KYF42869.1|-,-,XP_013438159.1|-,-,XP_013434286.1|K14290,XPO1,XP_013436819.1|K17302,COPB2,XP_013233331.1|K05236,COPA,XP_013437179.1|-,-,XP_013433452.1|K20302,TRAPPC3,XP_013334041.1|K07953,SAR1,XP_013234…	http://amigo.geneontology.org/amigo/term/GO:0046907
single-organism carbohydrate metabolic process	Biological Process	GO:0044723	40	777	1916	115694	0.0208768	0.00671599	5.63e-10	1.35e-08	-,-,XP_013439156.1|K00036,G6PD,XP_013334758.1|K00927,PGK,XP_013332747.1|K00134,GAPDH,XP_013439292.1|K00134,GAPDH,XP_013229416.1|K01803,TPI,AET50814.1|K01196,AGL,XP_003884209.1|K01810,GPI,XP_013440080.1|K01689,ENO,XP_013435662.1|K01623,ALDO,XP_013233987.1|K00844,HK,XP_013438738.1|-,-,XP_013233390.1|K01196,AGL,XP_013235456.1|-,-,XP_013438810.1|K01803,TPI,XP_013437914.1|-,-,XP_013233391.1|K07151,STT…	http://amigo.geneontology.org/amigo/term/GO:0044723
single-organism cellular process	Biological Process	GO:0044763	332	14489	1916	115694	0.173278	0.125236	5.78e-10	1.36e-08	K08874,TRRAP,XP_013234517.1|K00164,OGDH,XP_013436205.1|K00031,IDH1,EUT80144.1|K17255,GDI1_2,XP_013233841.1|K02377,TSTA3,XP_013233085.1|K07942,ARL1,XP_013335632.1|K05863,SLC25A4S,XP_013436671.1|K09580,PDIA1,XP_013231631.1|-,-,XP_013435519.1|K07889,RAB5C,XP_013234516.1|K00763,pncB,XP_013231951.1|K01770,ispF,XP_013433375.1|K00981,E2.7.7.41,XP_013229930.1|K13279,PRDX1,XP_013233671.1|K01870,IARS,XP_01…	http://amigo.geneontology.org/amigo/term/GO:0044763
cellular localization	Biological Process	GO:0051641	71	1923	1916	115694	0.0370564	0.0166214	7.1e-10	1.66e-08	K18423,CSE1,XP_013439031.1|-,-,XP_013233767.1|K12172,RANBP2,XP_013438363.1|K01551,arsA,AET50582.1|K03107,SRP68,XP_013436645.1|K03106,SRP54,XP_013228755.1|K14293,KPNB1,XP_013233386.1|K08490,STX5,XP_013437471.1|K07953,SAR1,KYF42869.1|-,-,XP_013438159.1|-,-,XP_013434286.1|K14290,XPO1,XP_013436819.1|K17302,COPB2,XP_013233331.1|K05236,COPA,XP_013437179.1|-,-,XP_013433452.1|K20302,TRAPPC3,XP_013334041.…	http://amigo.geneontology.org/amigo/term/GO:0051641
establishment of localization in cell	Biological Process	GO:0051649	68	1809	1916	115694	0.0354906	0.0156361	7.88e-10	1.81e-08	K18423,CSE1,XP_013439031.1|-,-,XP_013233767.1|K12172,RANBP2,XP_013438363.1|K03107,SRP68,XP_013436645.1|K03106,SRP54,XP_013228755.1|K14293,KPNB1,XP_013233386.1|K08490,STX5,XP_013437471.1|K07953,SAR1,KYF42869.1|-,-,XP_013438159.1|-,-,XP_013434286.1|K14290,XPO1,XP_013436819.1|K17302,COPB2,XP_013233331.1|K05236,COPA,XP_013437179.1|-,-,XP_013433452.1|K20302,TRAPPC3,XP_013334041.1|K12479,VPS45,XP_01323…	http://amigo.geneontology.org/amigo/term/GO:0051649
carbohydrate derivative binding	Molecular Function	GO:0097367	348	15409	1916	115694	0.181628	0.133188	1.02e-09	2.32e-08	K12854,SNRNP200,XP_013231061.1|K14536,RIA1,XP_013437347.1|K09497,CCT5,AET50736.1|K09495,CCT3,XP_013232042.1|K07942,ARL1,XP_013335632.1|K04649,HIP2,AET50656.1|K03083,GSK3B,ETW30644.1|K07889,RAB5C,XP_013234516.1|K18408,TDRD9,XP_013435591.1|K08857,NEK,KYF44911.1|K01870,IARS,XP_013228261.1|K03283,HSPA1_8,AET50612.1|K14575,AFG2,XP_013235464.1|-,-,XP_013434304.1|K03231,EEF1A,PIM00156.1|K08794,CAMK1,XP_…	http://amigo.geneontology.org/amigo/term/GO:0097367
nucleoside metabolic process	Biological Process	GO:0009116	50	1158	1916	115694	0.026096	0.0100092	1.74e-09	3.91e-08	K00760,hprT,XP_013228452.1|K02145,ATPeV1A,KYF45761.1|K00927,PGK,XP_013332747.1|-,-,XP_013440101.1|K00134,GAPDH,XP_013439292.1|K01803,TPI,AET50814.1|K02133,ATPeF1B,XP_013232478.1|K00088,guaB,XP_013230284.1|-,-,XP_013231279.1|-,-,XP_013227893.1|K02133,ATPeF1B,XP_013435812.1|K01810,GPI,XP_013440080.1|K02137,ATPeF0O,XP_013433082.1|K02147,ATPeV1B,XP_013338046.1|-,-,XP_013227828.1|K00876,udk,AET50663.1…	http://amigo.geneontology.org/amigo/term/GO:0009116
carboxylic acid metabolic process	Biological Process	GO:0019752	93	2891	1916	115694	0.0485386	0.0249883	2.01e-09	4.46e-08	K00927,PGK,XP_013332747.1|K00164,OGDH,XP_013436205.1|K00031,IDH1,EUT80144.1|K00232,E1.3.3.6,XP_013436140.1|K01803,TPI,AET50814.1|-,-,XP_013435519.1|K00031,IDH1,XP_013433519.1|-,-,XP_013228270.1|K01870,IARS,XP_013228261.1|K00031,IDH1,XP_013440203.1|K01889,FARSA,XP_013437144.1|-,-,XP_013438716.1|-,-,XP_013434057.1|K11540,CAD,XP_013440067.1|K01893,NARS,XP_013432907.1|K01623,ALDO,XP_013233987.1|K0188…	http://amigo.geneontology.org/amigo/term/GO:0019752
intracellular membrane-bounded organelle	Cellular Component	GO:0043231	189	7355	1916	115694	0.098643	0.0635729	2.08e-09	4.57e-08	-,-,XP_013337273.1|-,-,XP_013232169.1|K08874,TRRAP,XP_013234517.1|K02737,PSMB5,XP_013229090.1|K03013,RPB5,XP_013234561.1|K10707,VAPB,XP_013438502.1|K00232,E1.3.3.6,XP_013436140.1|K05863,SLC25A4S,XP_013436671.1|K09580,PDIA1,XP_013231631.1|K03145,TFIIS,XP_013439591.1|K11251,H2A,XP_013227805.1|K13103,TFIP11,XP_013433456.1|K15272,SLC35A1_2_3,XP_013435622.1|K14857,SPB1,XP_013234823.1|K12843,PRPF3,XP_0…	http://amigo.geneontology.org/amigo/term/GO:0043231
glycosyl compound metabolic process	Biological Process	GO:1901657	50	1170	1916	115694	0.026096	0.0101129	2.43e-09	5.21e-08	K00760,hprT,XP_013228452.1|K02145,ATPeV1A,KYF45761.1|K00927,PGK,XP_013332747.1|-,-,XP_013440101.1|K00134,GAPDH,XP_013439292.1|K01803,TPI,AET50814.1|K02133,ATPeF1B,XP_013232478.1|K00088,guaB,XP_013230284.1|-,-,XP_013231279.1|-,-,XP_013227893.1|K02133,ATPeF1B,XP_013435812.1|K01810,GPI,XP_013440080.1|K02137,ATPeF0O,XP_013433082.1|K02147,ATPeV1B,XP_013338046.1|-,-,XP_013227828.1|K00876,udk,AET50663.1…	http://amigo.geneontology.org/amigo/term/GO:1901657
oxoacid metabolic process	Biological Process	GO:0043436	93	2903	1916	115694	0.0485386	0.0250921	2.45e-09	5.21e-08	K00927,PGK,XP_013332747.1|K00164,OGDH,XP_013436205.1|K00031,IDH1,EUT80144.1|K00232,E1.3.3.6,XP_013436140.1|K01803,TPI,AET50814.1|-,-,XP_013435519.1|K00031,IDH1,XP_013433519.1|-,-,XP_013228270.1|K01870,IARS,XP_013228261.1|K00031,IDH1,XP_013440203.1|K01889,FARSA,XP_013437144.1|-,-,XP_013438716.1|-,-,XP_013434057.1|K11540,CAD,XP_013440067.1|K01893,NARS,XP_013432907.1|K01623,ALDO,XP_013233987.1|K0188…	http://amigo.geneontology.org/amigo/term/GO:0043436
organic acid metabolic process	Biological Process	GO:0006082	93	2903	1916	115694	0.0485386	0.0250921	2.45e-09	5.21e-08	K00927,PGK,XP_013332747.1|K00164,OGDH,XP_013436205.1|K00031,IDH1,EUT80144.1|K00232,E1.3.3.6,XP_013436140.1|K01803,TPI,AET50814.1|-,-,XP_013435519.1|K00031,IDH1,XP_013433519.1|-,-,XP_013228270.1|K01870,IARS,XP_013228261.1|K00031,IDH1,XP_013440203.1|K01889,FARSA,XP_013437144.1|-,-,XP_013438716.1|-,-,XP_013434057.1|K11540,CAD,XP_013440067.1|K01893,NARS,XP_013432907.1|K01623,ALDO,XP_013233987.1|K0188…	http://amigo.geneontology.org/amigo/term/GO:0006082
virion part	Cellular Component	GO:0044423	19	208	1916	115694	0.00991649	0.00179785	2.69e-09	5.54e-08	K11092,SNRPA1,XP_013234106.1|K12852,EFTUD2,XP_013437072.1|K12662,PRPF4,XP_013435734.1|K11097,SNRPE,XP_013232281.1|K11095,SNRPC,XP_013230079.1|K12662,PRPF4,XP_013233736.1|K11088,SNRPD3,CAK51481.1|K11093,SNRP70,XP_013435668.1|K11087,SNRPD1,XP_013437114.1|K12843,PRPF3,XP_013229415.1|K14411,MSI,XP_013334157.1|K12837,U2AF2,XP_013438582.1|-,-,XP_013440752.1|K12852,EFTUD2,XP_013227887.1|K11086,SNRPB,XP_…	http://amigo.geneontology.org/amigo/term/GO:0044423
viral capsid	Cellular Component	GO:0019028	19	208	1916	115694	0.00991649	0.00179785	2.69e-09	5.54e-08	K11092,SNRPA1,XP_013234106.1|K12852,EFTUD2,XP_013437072.1|K12662,PRPF4,XP_013435734.1|K11097,SNRPE,XP_013232281.1|K11095,SNRPC,XP_013230079.1|K12662,PRPF4,XP_013233736.1|K11088,SNRPD3,CAK51481.1|K11093,SNRP70,XP_013435668.1|K11087,SNRPD1,XP_013437114.1|K12843,PRPF3,XP_013229415.1|K14411,MSI,XP_013334157.1|K12837,U2AF2,XP_013438582.1|-,-,XP_013440752.1|K12852,EFTUD2,XP_013227887.1|K11086,SNRPB,XP_…	http://amigo.geneontology.org/amigo/term/GO:0019028
virion	Cellular Component	GO:0019012	19	208	1916	115694	0.00991649	0.00179785	2.69e-09	5.54e-08	K11092,SNRPA1,XP_013234106.1|K12852,EFTUD2,XP_013437072.1|K12662,PRPF4,XP_013435734.1|K11097,SNRPE,XP_013232281.1|K11095,SNRPC,XP_013230079.1|K12662,PRPF4,XP_013233736.1|K11088,SNRPD3,CAK51481.1|K11093,SNRP70,XP_013435668.1|K11087,SNRPD1,XP_013437114.1|K12843,PRPF3,XP_013229415.1|K14411,MSI,XP_013334157.1|K12837,U2AF2,XP_013438582.1|-,-,XP_013440752.1|K12852,EFTUD2,XP_013227887.1|K11086,SNRPB,XP_…	http://amigo.geneontology.org/amigo/term/GO:0019012
proton transport	Biological Process	GO:0015992	25	361	1916	115694	0.013048	0.0031203	3.04e-09	6.13e-08	K02145,ATPeV1A,KYF45761.1|K02133,ATPeF1B,XP_013232478.1|K00323,NNT,AAA29077.1|K02146,ATPeV0D,XP_013235840.1|K02154,ATPeV0A,XP_013234022.1|K02147,ATPeV1B,XP_013436893.1|K02150,ATPeV1E,XP_013432643.1|-,-,XP_013233298.1|K02132,ATPeF1A,XP_013440097.1|K02148,ATPeV1C,XP_013435816.1|K02133,ATPeF1B,XP_013435812.1|K02151,ATPeV1F,XP_013229878.1|K02137,ATPeF0O,XP_013433082.1|K02147,ATPeV1B,XP_013338046.1|-,…	http://amigo.geneontology.org/amigo/term/GO:0015992
hydrogen transport	Biological Process	GO:0006818	25	361	1916	115694	0.013048	0.0031203	3.04e-09	6.13e-08	K02145,ATPeV1A,KYF45761.1|K02133,ATPeF1B,XP_013232478.1|K00323,NNT,AAA29077.1|K02146,ATPeV0D,XP_013235840.1|K02154,ATPeV0A,XP_013234022.1|K02147,ATPeV1B,XP_013436893.1|K02150,ATPeV1E,XP_013432643.1|-,-,XP_013233298.1|K02132,ATPeF1A,XP_013440097.1|K02148,ATPeV1C,XP_013435816.1|K02133,ATPeF1B,XP_013435812.1|K02151,ATPeV1F,XP_013229878.1|K02137,ATPeF0O,XP_013433082.1|K02147,ATPeV1B,XP_013338046.1|-,…	http://amigo.geneontology.org/amigo/term/GO:0006818
single-organism carbohydrate catabolic process	Biological Process	GO:0044724	23	309	1916	115694	0.0120042	0.00267084	3.29e-09	6.57e-08	K01834,PGAM,XP_013235424.1|K00927,PGK,XP_013332747.1|K00927,PGK,XP_013438037.1|K00134,GAPDH,XP_013439292.1|K01803,TPI,AET50814.1|K01196,AGL,XP_013437407.1|K00927,PGK,XP_013228897.1|K00134,GAPDH,AET50575.1|K01196,AGL,XP_003884209.1|K01689,ENO,AAK38886.1|K03841,FBP,XP_013230653.1|K01810,GPI,XP_013440080.1|K03841,FBP,XP_013440015.1|K01803,TPI,XP_013434223.1|K01689,ENO,XP_013435662.1|K01623,ALDO,XP_0…	http://amigo.geneontology.org/amigo/term/GO:0044724
membrane-bounded organelle	Cellular Component	GO:0043227	190	7452	1916	115694	0.0991649	0.0644113	3.37e-09	6.66e-08	-,-,XP_013337273.1|-,-,XP_013232169.1|K08874,TRRAP,XP_013234517.1|K02737,PSMB5,XP_013229090.1|K03013,RPB5,XP_013234561.1|K10707,VAPB,XP_013438502.1|K00232,E1.3.3.6,XP_013436140.1|K05863,SLC25A4S,XP_013436671.1|K09580,PDIA1,XP_013231631.1|K03145,TFIIS,XP_013439591.1|K11251,H2A,XP_013227805.1|K13103,TFIP11,XP_013433456.1|K15272,SLC35A1_2_3,XP_013435622.1|K14857,SPB1,XP_013234823.1|K12843,PRPF3,XP_0…	http://amigo.geneontology.org/amigo/term/GO:0043227
translation initiation factor activity	Molecular Function	GO:0003743	40	829	1916	115694	0.0208768	0.00716545	3.51e-09	6.86e-08	K03237,EIF2S1,XP_013234193.1|K15028,EIF3K,XP_013436939.1|K03248,EIF3G,AET50859.1|-,-,XP_013436602.1|K03264,EIF6,XP_013434426.1|K19911,SYT11,XP_013435603.1|K03259,EIF4E,AET50767.1|K03250,EIF3E,XP_013432495.1|K03241,EIF2B3,XP_013438309.1|K03236,EIF1A,XP_013434527.1|K03240,EIF2B5,XP_013232287.1|K03247,EIF3H,XP_013436813.1|K15030,EIF3M,XP_013232519.1|-,-,XP_013440816.1|K12834,PHF5A,KFH12228.1|K15029,…	http://amigo.geneontology.org/amigo/term/GO:0003743
carbohydrate catabolic process	Biological Process	GO:0016052	23	312	1916	115694	0.0120042	0.00269677	3.95e-09	7.59e-08	K01834,PGAM,XP_013235424.1|K00927,PGK,XP_013332747.1|K00927,PGK,XP_013438037.1|K00134,GAPDH,XP_013439292.1|K01803,TPI,AET50814.1|K01196,AGL,XP_013437407.1|K00927,PGK,XP_013228897.1|K00134,GAPDH,AET50575.1|K01196,AGL,XP_003884209.1|K01689,ENO,AAK38886.1|K03841,FBP,XP_013230653.1|K01810,GPI,XP_013440080.1|K03841,FBP,XP_013440015.1|K01803,TPI,XP_013434223.1|K01689,ENO,XP_013435662.1|K01623,ALDO,XP_0…	http://amigo.geneontology.org/amigo/term/GO:0016052
organonitrogen compound metabolic process	Biological Process	GO:1901564	122	4227	1916	115694	0.0636743	0.036536	3.96e-09	7.59e-08	K00927,PGK,XP_013332747.1|K01803,TPI,AET50814.1|-,-,XP_013231279.1|-,-,XP_013228270.1|K00763,pncB,XP_013231951.1|K01870,IARS,XP_013228261.1|-,-,XP_013233599.1|K02147,ATPeV1B,XP_013338046.1|-,-,XP_013227828.1|K00876,udk,AET50663.1|K01889,FARSA,XP_013437144.1|K02132,ATPeF1A,XP_013227899.1|K12948,SPCS3,XP_013232280.1|K11540,CAD,XP_013440067.1|K01893,NARS,XP_013432907.1|K01623,ALDO,XP_013233987.1|K01…	http://amigo.geneontology.org/amigo/term/GO:1901564
cofactor binding	Molecular Function	GO:0048037	53	1315	1916	115694	0.0276618	0.0113662	5.9e-09	1.12e-07	-,-,XP_013434061.1|K00108,betA,XP_013433824.1|K00036,G6PD,XP_013334758.1|K00814,GPT,XP_013438015.1|K00164,OGDH,XP_013436205.1|K00031,IDH1,EUT80144.1|-,-,XP_013438847.1|K00232,E1.3.3.6,XP_013436140.1|K02377,TSTA3,XP_013233085.1|K00134,GAPDH,XP_013439292.1|K00803,AGPS,XP_013436048.1|K00134,GAPDH,XP_013229416.1|-,-,XP_013439430.1|K00031,IDH1,XP_013433520.1|-,-,XP_013433189.1|K00323,NNT,XP_013338270.…	http://amigo.geneontology.org/amigo/term/GO:0048037
monovalent inorganic cation transport	Biological Process	GO:0015672	25	376	1916	115694	0.013048	0.00324995	6.88e-09	1.29e-07	K02145,ATPeV1A,KYF45761.1|K02133,ATPeF1B,XP_013232478.1|K00323,NNT,AAA29077.1|K02146,ATPeV0D,XP_013235840.1|K02154,ATPeV0A,XP_013234022.1|K02147,ATPeV1B,XP_013436893.1|K02150,ATPeV1E,XP_013432643.1|-,-,XP_013233298.1|K02132,ATPeF1A,XP_013440097.1|K02148,ATPeV1C,XP_013435816.1|K02133,ATPeF1B,XP_013435812.1|K02151,ATPeV1F,XP_013229878.1|K02137,ATPeF0O,XP_013433082.1|K02147,ATPeV1B,XP_013338046.1|-,…	http://amigo.geneontology.org/amigo/term/GO:0015672
protein catabolic process	Biological Process	GO:0030163	47	1099	1916	115694	0.0245303	0.0094992	7.08e-09	1.32e-07	K05610,UCHL5,XP_013231575.1|K02737,PSMB5,XP_013229090.1|K03033,PSMD3,XP_013437975.1|K11836,USP5_13,XP_013438870.1|K03063,PSMC4,KFG50771.1|K05610,UCHL5,XP_013439421.1|K03066,PSMC5,S51042|K02731,PSMA7,XP_013232658.1|K10609,CUL4,XP_013437271.1|K02725,PSMA1,XP_013438566.1|K02732,PSMB1,XP_013234813.1|K03066,PSMC5,KYF41490.1|K02729,PSMA5,XP_013235870.1|K11835,USP4_11_15,XP_013228227.1|-,-,XP_013439542.…	http://amigo.geneontology.org/amigo/term/GO:0030163
cell redox homeostasis	Biological Process	GO:0045454	33	618	1916	115694	0.0172234	0.00534168	7.26e-09	1.34e-07	-,-,XP_013434061.1|-,-,XP_013438849.1|K09580,PDIA1,XP_013231631.1|-,-,KEP66640.1|K10758,QSOX,XP_013435127.1|K13279,PRDX1,XP_013233671.1|-,-,XP_013440624.1|-,-,XP_013228806.1|K17609,NXN,XP_013440187.1|-,-,XP_013234207.1|K09580,PDIA1,XP_013437378.1|K17609,NXN,XP_013230659.1|K09584,PDIA6,XP_013233595.1|-,-,XP_013438479.1|-,-,XP_013234415.1|K13279,PRDX1,AET50460.1|K11188,PRDX6,XP_013439428.1|K09580,P…	http://amigo.geneontology.org/amigo/term/GO:0045454
regulation of biological process	Biological Process	GO:0050789	110	3729	1916	115694	0.0574113	0.0322316	7.61e-09	1.39e-07	-,-,XP_013434061.1|-,-,XP_013337273.1|K15028,EIF3K,XP_013436939.1|K17255,GDI1_2,XP_013233841.1|K03248,EIF3G,AET50859.1|K11338,RUVBL2,XP_013234880.1|K07942,ARL1,XP_013335632.1|K00901,dgkA,XP_013233713.1|-,-,XP_013438849.1|K09580,PDIA1,XP_013231631.1|-,-,KEP66640.1|K07937,ARF1,XP_013232368.1|K07889,RAB5C,XP_013234516.1|K15979,SND1,XP_013439499.1|K10758,QSOX,XP_013435127.1|K03250,EIF3E,XP_013432495.…	http://amigo.geneontology.org/amigo/term/GO:0050789
nucleobase-containing small molecule metabolic process	Biological Process	GO:0055086	71	2047	1916	115694	0.0370564	0.0176932	8.99e-09	1.63e-07	K00927,PGK,XP_013332747.1|K02377,TSTA3,XP_013233085.1|K01803,TPI,AET50814.1|-,-,XP_013231279.1|K00763,pncB,XP_013231951.1|K02147,ATPeV1B,XP_013338046.1|-,-,XP_013227828.1|K00876,udk,AET50663.1|K02132,ATPeF1A,XP_013227899.1|K11540,CAD,XP_013440067.1|K01623,ALDO,XP_013233987.1|-,-,XP_013438427.1|K00844,HK,XP_013438650.1|K00940,ndk,XP_013228808.1|-,-,XP_013228331.1|-,-,XP_013435628.1|K00088,guaB,AET…	http://amigo.geneontology.org/amigo/term/GO:0055086
regulation of cellular process	Biological Process	GO:0050794	104	3536	1916	115694	0.0542797	0.0305634	2.27e-08	4.06e-07	-,-,XP_013434061.1|-,-,XP_013337273.1|K15028,EIF3K,XP_013436939.1|K17255,GDI1_2,XP_013233841.1|K03248,EIF3G,AET50859.1|K11338,RUVBL2,XP_013234880.1|K07942,ARL1,XP_013335632.1|K00901,dgkA,XP_013233713.1|-,-,XP_013438849.1|K09580,PDIA1,XP_013231631.1|-,-,KEP66640.1|K07937,ARF1,XP_013232368.1|K07889,RAB5C,XP_013234516.1|K10758,QSOX,XP_013435127.1|K03250,EIF3E,XP_013432495.1|K03145,TFIIS,XP_013439591…	http://amigo.geneontology.org/amigo/term/GO:0050794
single-organism localization	Biological Process	GO:1902578	75	2293	1916	115694	0.039144	0.0198195	3.77e-08	6.59e-07	-,-,XP_013233767.1|K05863,SLC25A4S,XP_013436671.1|K01551,arsA,AET50582.1|-,-,XP_013432703.1|-,-,XP_013233298.1|K03107,SRP68,XP_013436645.1|K03106,SRP54,XP_013228755.1|-,-,XP_013227852.1|-,-,XP_013438159.1|-,-,XP_013434286.1|K02147,ATPeV1B,XP_013338046.1|K02132,ATPeF1A,XP_013227899.1|K05863,SLC25A4S,AET50812.1|K05019,CLNS1A,XP_013435951.1|-,-,XP_013439956.1|K02144,ATPeV1H,XP_013234833.1|K20302,TRA…	http://amigo.geneontology.org/amigo/term/GO:1902578
monocarboxylic acid metabolic process	Biological Process	GO:0032787	34	696	1916	115694	0.0177453	0.00601587	3.78e-08	6.59e-07	K00927,PGK,XP_013332747.1|K00232,E1.3.3.6,XP_013436140.1|K00134,GAPDH,XP_013439292.1|K01803,TPI,AET50814.1|-,-,XP_013228364.1|K01069,E3.1.2.6,XP_013435322.1|-,-,XP_013433189.1|K01810,GPI,XP_013440080.1|-,-,XP_013438716.1|K01689,ENO,XP_013435662.1|K01623,ALDO,XP_013233987.1|K00844,HK,XP_013438738.1|-,-,XP_013438810.1|K01803,TPI,XP_013437914.1|-,-,XP_013233585.1|K00844,HK,XP_013438650.1|-,-,XP_0134…	http://amigo.geneontology.org/amigo/term/GO:0032787
proton-transporting two-sector ATPase complex	Cellular Component	GO:0016469	21	297	1916	115694	0.0109603	0.00256712	3.78e-08	6.59e-07	K02145,ATPeV1A,KYF45761.1|K02133,ATPeF1B,XP_013232478.1|K02146,ATPeV0D,XP_013235840.1|K02154,ATPeV0A,XP_013234022.1|K02147,ATPeV1B,XP_013436893.1|K02150,ATPeV1E,XP_013432643.1|K02132,ATPeF1A,XP_013440097.1|K02148,ATPeV1C,XP_013435816.1|K02133,ATPeF1B,XP_013435812.1|K02151,ATPeV1F,XP_013229878.1|K02147,ATPeV1B,XP_013338046.1|-,-,XP_013230530.1|K02132,ATPeF1A,XP_013227899.1|K02146,ATPeV0D,XP_013434…	http://amigo.geneontology.org/amigo/term/GO:0016469
single-organism metabolic process	Biological Process	GO:0044710	221	9288	1916	115694	0.115344	0.0802807	4.33e-08	7.48e-07	K08874,TRRAP,XP_013234517.1|K00164,OGDH,XP_013436205.1|K00031,IDH1,EUT80144.1|K00232,E1.3.3.6,XP_013436140.1|K02377,TSTA3,XP_013233085.1|K00134,GAPDH,XP_013229416.1|-,-,XP_013435519.1|K01196,AGL,XP_003884209.1|K03781,katE,XP_013436398.1|K00763,pncB,XP_013231951.1|K01770,ispF,XP_013433375.1|K00981,E2.7.7.41,XP_013229930.1|K01870,IARS,XP_013228261.1|-,-,XP_013233599.1|K11340,ACTL6A,XP_013231284.1|K…	http://amigo.geneontology.org/amigo/term/GO:0044710
proton-transporting two-sector ATPase complex, catalytic domain	Cellular Component	GO:0033178	15	152	1916	115694	0.00782881	0.00131381	4.4e-08	7.54e-07	K02151,ATPeV1F,XP_013229878.1|K02147,ATPeV1B,XP_013338046.1|K02145,ATPeV1A,KYF45761.1|K02132,ATPeF1A,XP_013227899.1|K02133,ATPeF1B,XP_013232478.1|K02147,ATPeV1B,XP_013436893.1|K02132,ATPeF1A,CEL73732.1|K02150,ATPeV1E,XP_013432643.1|K02136,ATPeF1G,XP_013438726.1|-,-,XP_013437807.1|K02144,ATPeV1H,XP_013433907.1|K02132,ATPeF1A,XP_013440097.1|K02144,ATPeV1H,XP_013234833.1|K02133,ATPeF1B,XP_013435812.…	http://amigo.geneontology.org/amigo/term/GO:0033178
inorganic cation transmembrane transport	Biological Process	GO:0098662	21	303	1916	115694	0.0109603	0.00261898	5.31e-08	8.86e-07	K02145,ATPeV1A,KYF45761.1|K02133,ATPeF1B,XP_013232478.1|K02146,ATPeV0D,XP_013235840.1|K02154,ATPeV0A,XP_013234022.1|K02147,ATPeV1B,XP_013436893.1|K02150,ATPeV1E,XP_013432643.1|K02132,ATPeF1A,XP_013440097.1|K02148,ATPeV1C,XP_013435816.1|K02133,ATPeF1B,XP_013435812.1|K02137,ATPeF0O,XP_013433082.1|K02151,ATPeV1F,XP_013229878.1|K02147,ATPeV1B,XP_013338046.1|K02132,ATPeF1A,XP_013227899.1|K02146,ATPeV0…	http://amigo.geneontology.org/amigo/term/GO:0098662
cation transmembrane transport	Biological Process	GO:0098655	21	303	1916	115694	0.0109603	0.00261898	5.31e-08	8.86e-07	K02145,ATPeV1A,KYF45761.1|K02133,ATPeF1B,XP_013232478.1|K02146,ATPeV0D,XP_013235840.1|K02154,ATPeV0A,XP_013234022.1|K02147,ATPeV1B,XP_013436893.1|K02150,ATPeV1E,XP_013432643.1|K02132,ATPeF1A,XP_013440097.1|K02148,ATPeV1C,XP_013435816.1|K02133,ATPeF1B,XP_013435812.1|K02137,ATPeF0O,XP_013433082.1|K02151,ATPeV1F,XP_013229878.1|K02147,ATPeV1B,XP_013338046.1|K02132,ATPeF1A,XP_013227899.1|K02146,ATPeV0…	http://amigo.geneontology.org/amigo/term/GO:0098655
hydrogen ion transmembrane transport	Biological Process	GO:1902600	21	303	1916	115694	0.0109603	0.00261898	5.31e-08	8.86e-07	K02145,ATPeV1A,KYF45761.1|K02133,ATPeF1B,XP_013232478.1|K02146,ATPeV0D,XP_013235840.1|K02154,ATPeV0A,XP_013234022.1|K02147,ATPeV1B,XP_013436893.1|K02150,ATPeV1E,XP_013432643.1|K02132,ATPeF1A,XP_013440097.1|K02148,ATPeV1C,XP_013435816.1|K02133,ATPeF1B,XP_013435812.1|K02137,ATPeF0O,XP_013433082.1|K02151,ATPeV1F,XP_013229878.1|K02147,ATPeV1B,XP_013338046.1|K02132,ATPeF1A,XP_013227899.1|K02146,ATPeV0…	http://amigo.geneontology.org/amigo/term/GO:1902600
single-organism transport	Biological Process	GO:0044765	72	2188	1916	115694	0.0375783	0.018912	5.57e-08	9.13e-07	-,-,XP_013233767.1|K05863,SLC25A4S,XP_013436671.1|-,-,XP_013432703.1|-,-,XP_013233298.1|K03107,SRP68,XP_013436645.1|K03106,SRP54,XP_013228755.1|-,-,XP_013227852.1|-,-,XP_013438159.1|-,-,XP_013434286.1|K02147,ATPeV1B,XP_013338046.1|K02132,ATPeF1A,XP_013227899.1|K05863,SLC25A4S,AET50812.1|K05019,CLNS1A,XP_013435951.1|-,-,XP_013439956.1|K02144,ATPeV1H,XP_013234833.1|K20302,TRAPPC3,XP_013334041.1|K12…	http://amigo.geneontology.org/amigo/term/GO:0044765
inorganic ion transmembrane transport	Biological Process	GO:0098660	21	304	1916	115694	0.0109603	0.00262762	5.62e-08	9.13e-07	K02145,ATPeV1A,KYF45761.1|K02133,ATPeF1B,XP_013232478.1|K02146,ATPeV0D,XP_013235840.1|K02154,ATPeV0A,XP_013234022.1|K02147,ATPeV1B,XP_013436893.1|K02150,ATPeV1E,XP_013432643.1|K02132,ATPeF1A,XP_013440097.1|K02148,ATPeV1C,XP_013435816.1|K02133,ATPeF1B,XP_013435812.1|K02137,ATPeF0O,XP_013433082.1|K02151,ATPeV1F,XP_013229878.1|K02147,ATPeV1B,XP_013338046.1|K02132,ATPeF1A,XP_013227899.1|K02146,ATPeV0…	http://amigo.geneontology.org/amigo/term/GO:0098660
nicotinamide nucleotide metabolic process	Biological Process	GO:0046496	26	449	1916	115694	0.0135699	0.00388093	5.66e-08	9.13e-07	K01950,E6.3.5.1,XP_013435266.1|K00036,G6PD,XP_013334758.1|K01834,PGAM,XP_013235424.1|K00927,PGK,XP_013332747.1|K00616,E2.2.1.2,XP_013232030.1|K00927,PGK,XP_013438037.1|K00134,GAPDH,XP_013439292.1|K01803,TPI,AET50814.1|K00927,PGK,XP_013228897.1|K00134,GAPDH,AET50575.1|K00858,ppnK,XP_013438205.1|K01689,ENO,AAK38886.1|K00763,pncB,XP_013231951.1|K17757,CARKD,XP_013440488.1|K01810,GPI,XP_013440080.1|K…	http://amigo.geneontology.org/amigo/term/GO:0046496
pyridine nucleotide metabolic process	Biological Process	GO:0019362	26	449	1916	115694	0.0135699	0.00388093	5.66e-08	9.13e-07	K01950,E6.3.5.1,XP_013435266.1|K00036,G6PD,XP_013334758.1|K01834,PGAM,XP_013235424.1|K00927,PGK,XP_013332747.1|K00616,E2.2.1.2,XP_013232030.1|K00927,PGK,XP_013438037.1|K00134,GAPDH,XP_013439292.1|K01803,TPI,AET50814.1|K00927,PGK,XP_013228897.1|K00134,GAPDH,AET50575.1|K00858,ppnK,XP_013438205.1|K01689,ENO,AAK38886.1|K00763,pncB,XP_013231951.1|K17757,CARKD,XP_013440488.1|K01810,GPI,XP_013440080.1|K…	http://amigo.geneontology.org/amigo/term/GO:0019362
adenyl nucleotide binding	Molecular Function	GO:0030554	293	13094	1916	115694	0.152923	0.113178	6.8e-08	1.09e-06	K12854,SNRNP200,XP_013231061.1|K09497,CCT5,AET50736.1|K09495,CCT3,XP_013232042.1|K04649,HIP2,AET50656.1|K03083,GSK3B,ETW30644.1|K18408,TDRD9,XP_013435591.1|K08857,NEK,KYF44911.1|K01870,IARS,XP_013228261.1|K03283,HSPA1_8,AET50612.1|K14575,AFG2,XP_013235464.1|-,-,XP_013434304.1|K08794,CAMK1,XP_013230658.1|K01893,NARS,XP_013432907.1|K02542,MCM6,XP_013433451.1|K12812,UAP56,XP_013433177.1|K04079,htpG,…	http://amigo.geneontology.org/amigo/term/GO:0030554
endomembrane system	Cellular Component	GO:0012505	48	1226	1916	115694	0.0250522	0.0105969	7.15e-08	1.13e-06	K20347,TMED2,XP_013231637.1|K10707,VAPB,XP_013438502.1|K12391,AP1G1,XP_013437085.1|-,-,XP_013432747.1|K09580,PDIA1,XP_013231631.1|K01551,arsA,AET50582.1|K20346,TMED4_9_11,XP_013232191.1|K18468,VPS35,XP_013436867.1|K04710,CERS,XP_013234310.1|K15272,SLC35A1_2_3,XP_013435622.1|K07953,SAR1,KYF42869.1|K14297,NUP98,XP_013433069.1|K10949,KDELR,XP_013229496.1|-,-,XP_013436743.1|K17267,COPG,XP_013434170.1…	http://amigo.geneontology.org/amigo/term/GO:0012505
purine-containing compound metabolic process	Biological Process	GO:0072521	41	977	1916	115694	0.0213987	0.00844469	1.04e-07	1.63e-06	K00760,hprT,XP_013228452.1|K02145,ATPeV1A,KYF45761.1|K00927,PGK,XP_013332747.1|-,-,XP_013440101.1|K00134,GAPDH,XP_013439292.1|K01803,TPI,AET50814.1|K02133,ATPeF1B,XP_013232478.1|K00088,guaB,XP_013230284.1|K02133,ATPeF1B,XP_013435812.1|K01810,GPI,XP_013440080.1|K02137,ATPeF0O,XP_013433082.1|K02147,ATPeV1B,XP_013338046.1|-,-,XP_013227828.1|K02132,ATPeF1A,XP_013227899.1|K01689,ENO,XP_013435662.1|K01…	http://amigo.geneontology.org/amigo/term/GO:0072521
energy coupled proton transmembrane transport, against electrochemical gradient	Biological Process	GO:0015988	18	237	1916	115694	0.00939457	0.00204851	1.2e-07	1.84e-06	K02145,ATPeV1A,KYF45761.1|K02133,ATPeF1B,XP_013232478.1|K02146,ATPeV0D,XP_013235840.1|K02154,ATPeV0A,XP_013234022.1|K02147,ATPeV1B,XP_013436893.1|K02150,ATPeV1E,XP_013432643.1|K02132,ATPeF1A,XP_013440097.1|K02133,ATPeF1B,XP_013435812.1|K02148,ATPeV1C,XP_013435816.1|K02151,ATPeV1F,XP_013229878.1|K02147,ATPeV1B,XP_013338046.1|K02132,ATPeF1A,XP_013227899.1|K02154,ATPeV0A,XP_013438565.1|K02146,ATPeV0…	http://amigo.geneontology.org/amigo/term/GO:0015988
ATP hydrolysis coupled proton transport	Biological Process	GO:0015991	18	237	1916	115694	0.00939457	0.00204851	1.2e-07	1.84e-06	K02145,ATPeV1A,KYF45761.1|K02133,ATPeF1B,XP_013232478.1|K02146,ATPeV0D,XP_013235840.1|K02154,ATPeV0A,XP_013234022.1|K02147,ATPeV1B,XP_013436893.1|K02150,ATPeV1E,XP_013432643.1|K02132,ATPeF1A,XP_013440097.1|K02133,ATPeF1B,XP_013435812.1|K02148,ATPeV1C,XP_013435816.1|K02151,ATPeV1F,XP_013229878.1|K02147,ATPeV1B,XP_013338046.1|K02132,ATPeF1A,XP_013227899.1|K02154,ATPeV0A,XP_013438565.1|K02146,ATPeV0…	http://amigo.geneontology.org/amigo/term/GO:0015991
adenyl ribonucleotide binding	Molecular Function	GO:0032559	291	13071	1916	115694	0.151879	0.112979	1.2e-07	1.84e-06	K12854,SNRNP200,XP_013231061.1|K09497,CCT5,AET50736.1|K09495,CCT3,XP_013232042.1|K04649,HIP2,AET50656.1|K03083,GSK3B,ETW30644.1|K18408,TDRD9,XP_013435591.1|K08857,NEK,KYF44911.1|K01870,IARS,XP_013228261.1|K03283,HSPA1_8,AET50612.1|K14575,AFG2,XP_013235464.1|-,-,XP_013434304.1|K08794,CAMK1,XP_013230658.1|K01893,NARS,XP_013432907.1|K02542,MCM6,XP_013433451.1|K12812,UAP56,XP_013433177.1|K04079,htpG,…	http://amigo.geneontology.org/amigo/term/GO:0032559
ATP binding	Molecular Function	GO:0005524	290	13053	1916	115694	0.151357	0.112823	1.52e-07	2.31e-06	K12854,SNRNP200,XP_013231061.1|K09497,CCT5,AET50736.1|K09495,CCT3,XP_013232042.1|K04649,HIP2,AET50656.1|K03083,GSK3B,ETW30644.1|K18408,TDRD9,XP_013435591.1|K08857,NEK,KYF44911.1|K01870,IARS,XP_013228261.1|K03283,HSPA1_8,AET50612.1|K14575,AFG2,XP_013235464.1|-,-,XP_013434304.1|K08794,CAMK1,XP_013230658.1|K01893,NARS,XP_013432907.1|K02542,MCM6,XP_013433451.1|K12812,UAP56,XP_013433177.1|K04079,htpG,…	http://amigo.geneontology.org/amigo/term/GO:0005524
bounding membrane of organelle	Cellular Component	GO:0098588	43	1068	1916	115694	0.0224426	0.00923125	1.59e-07	2.4e-06	K20347,TMED2,XP_013231637.1|K10707,VAPB,XP_013438502.1|-,-,XP_013433278.1|K20346,TMED4_9_11,XP_013232191.1|K15272,SLC35A1_2_3,XP_013435622.1|-,-,XP_013436743.1|K13338,PEX1,XP_013229789.1|K17267,COPG,XP_013434170.1|K12948,SPCS3,XP_013232280.1|K17301,COPB1,XP_013232491.1|K13345,PEX12,XP_013434765.1|K14007,SEC24,XP_013440926.1|-,-,XP_013438072.1|-,-,XP_013439956.1|K19036,IGHMBP2,XP_013438125.1|-,-,X…	http://amigo.geneontology.org/amigo/term/GO:0098588
ion transmembrane transport	Biological Process	GO:0034220	21	324	1916	115694	0.0109603	0.00280049	1.64e-07	2.46e-06	K02145,ATPeV1A,KYF45761.1|K02133,ATPeF1B,XP_013232478.1|K02146,ATPeV0D,XP_013235840.1|K02154,ATPeV0A,XP_013234022.1|K02147,ATPeV1B,XP_013436893.1|K02150,ATPeV1E,XP_013432643.1|K02132,ATPeF1A,XP_013440097.1|K02148,ATPeV1C,XP_013435816.1|K02133,ATPeF1B,XP_013435812.1|K02137,ATPeF0O,XP_013433082.1|K02151,ATPeV1F,XP_013229878.1|K02147,ATPeV1B,XP_013338046.1|K02132,ATPeF1A,XP_013227899.1|K02146,ATPeV0…	http://amigo.geneontology.org/amigo/term/GO:0034220
oxidoreduction coenzyme metabolic process	Biological Process	GO:0006733	27	507	1916	115694	0.0140919	0.00438225	1.71e-07	2.54e-06	K01950,E6.3.5.1,XP_013435266.1|K00036,G6PD,XP_013334758.1|K01834,PGAM,XP_013235424.1|K00927,PGK,XP_013332747.1|K00616,E2.2.1.2,XP_013232030.1|K00927,PGK,XP_013438037.1|K00134,GAPDH,XP_013439292.1|K01803,TPI,AET50814.1|K00927,PGK,XP_013228897.1|K00134,GAPDH,AET50575.1|K00858,ppnK,XP_013438205.1|K01689,ENO,AAK38886.1|K00763,pncB,XP_013231951.1|K17757,CARKD,XP_013440488.1|K01810,GPI,XP_013440080.1|K…	http://amigo.geneontology.org/amigo/term/GO:0006733
pyridine-containing compound metabolic process	Biological Process	GO:0072524	27	512	1916	115694	0.0140919	0.00442547	2.07e-07	3.06e-06	K01950,E6.3.5.1,XP_013435266.1|K00036,G6PD,XP_013334758.1|K01834,PGAM,XP_013235424.1|K00927,PGK,XP_013332747.1|K00616,E2.2.1.2,XP_013232030.1|K00927,PGK,XP_013438037.1|K00134,GAPDH,XP_013439292.1|K01803,TPI,AET50814.1|K00927,PGK,XP_013228897.1|K00134,GAPDH,AET50575.1|K00858,ppnK,XP_013438205.1|K01689,ENO,AAK38886.1|K00763,pncB,XP_013231951.1|K17757,CARKD,XP_013440488.1|K01810,GPI,XP_013440080.1|K…	http://amigo.geneontology.org/amigo/term/GO:0072524
glycolytic process	Biological Process	GO:0006096	18	249	1916	115694	0.00939457	0.00215223	2.49e-07	3.66e-06	K01834,PGAM,XP_013235424.1|K00927,PGK,XP_013332747.1|K00927,PGK,XP_013438037.1|K00134,GAPDH,XP_013439292.1|K01803,TPI,AET50814.1|K00927,PGK,XP_013228897.1|K00134,GAPDH,AET50575.1|K01689,ENO,AAK38886.1|K01810,GPI,XP_013440080.1|K01803,TPI,XP_013434223.1|K01689,ENO,XP_013435662.1|K01623,ALDO,XP_013233987.1|K00844,HK,XP_013438738.1|K01803,TPI,XP_013437914.1|-,-,XP_013438810.1|K00844,HK,ANF07129.1|K0…	http://amigo.geneontology.org/amigo/term/GO:0006096
purine ribonucleoside metabolic process	Biological Process	GO:0046128	39	937	1916	115694	0.0203549	0.00809895	2.58e-07	3.72e-06	K00760,hprT,XP_013228452.1|K02145,ATPeV1A,KYF45761.1|K00927,PGK,XP_013332747.1|-,-,XP_013440101.1|K00134,GAPDH,XP_013439292.1|K01803,TPI,AET50814.1|K02133,ATPeF1B,XP_013232478.1|K00088,guaB,XP_013230284.1|K02133,ATPeF1B,XP_013435812.1|K01810,GPI,XP_013440080.1|K02137,ATPeF0O,XP_013433082.1|K02147,ATPeV1B,XP_013338046.1|-,-,XP_013227828.1|K02132,ATPeF1A,XP_013227899.1|K01689,ENO,XP_013435662.1|K01…	http://amigo.geneontology.org/amigo/term/GO:0046128
purine nucleoside metabolic process	Biological Process	GO:0042278	39	937	1916	115694	0.0203549	0.00809895	2.58e-07	3.72e-06	K00760,hprT,XP_013228452.1|K02145,ATPeV1A,KYF45761.1|K00927,PGK,XP_013332747.1|-,-,XP_013440101.1|K00134,GAPDH,XP_013439292.1|K01803,TPI,AET50814.1|K02133,ATPeF1B,XP_013232478.1|K00088,guaB,XP_013230284.1|K02133,ATPeF1B,XP_013435812.1|K01810,GPI,XP_013440080.1|K02137,ATPeF0O,XP_013433082.1|K02147,ATPeV1B,XP_013338046.1|-,-,XP_013227828.1|K02132,ATPeF1A,XP_013227899.1|K01689,ENO,XP_013435662.1|K01…	http://amigo.geneontology.org/amigo/term/GO:0042278
nucleobase-containing compound metabolic process	Biological Process	GO:0006139	244	10714	1916	115694	0.127349	0.0926064	2.71e-07	3.88e-06	-,-,XP_013337273.1|K12841,CHERP,XP_013231584.1|K03013,RPB5,XP_013234561.1|K02377,TSTA3,XP_013233085.1|K13217,PRPF39,XP_013435635.1|K03145,TFIIS,XP_013439591.1|K11088,SNRPD3,CAK51481.1|-,-,XP_013433765.1|K00763,pncB,XP_013231951.1|K13103,TFIP11,XP_013433456.1|K01870,IARS,XP_013228261.1|K12843,PRPF3,XP_013229415.1|K11340,ACTL6A,XP_013231284.1|K02606,ORC4,XP_013433967.1|K02147,ATPeV1B,XP_013338046.1…	http://amigo.geneontology.org/amigo/term/GO:0006139
pyruvate metabolic process	Biological Process	GO:0006090	20	307	1916	115694	0.0104384	0.00265355	2.95e-07	4.19e-06	K01834,PGAM,XP_013235424.1|K00927,PGK,XP_013332747.1|K00927,PGK,XP_013438037.1|K00134,GAPDH,XP_013439292.1|K01803,TPI,AET50814.1|-,-,XP_013437121.1|K00927,PGK,XP_013228897.1|K00134,GAPDH,AET50575.1|K01689,ENO,AAK38886.1|K01810,GPI,XP_013440080.1|K01803,TPI,XP_013434223.1|K01689,ENO,XP_013435662.1|-,-,XP_013438716.1|K01623,ALDO,XP_013233987.1|K00844,HK,XP_013438738.1|K01803,TPI,XP_013437914.1|-,-,…	http://amigo.geneontology.org/amigo/term/GO:0006090
biological_process	Biological Process	GO:0008150	927	49459	1916	115694	0.48382	0.427498	3.16e-07	4.47e-06	K08874,TRRAP,XP_013234517.1|K10598,PPIL2,XP_013433152.1|K00164,OGDH,XP_013436205.1|K00031,IDH1,EUT80144.1|K17255,GDI1_2,XP_013233841.1|K02377,TSTA3,XP_013233085.1|K07889,RAB5C,XP_013234516.1|K03250,EIF3E,XP_013432495.1|K11088,SNRPD3,CAK51481.1|-,-,XP_013233298.1|-,-,XP_013433765.1|K00763,pncB,XP_013231951.1|K02951,RP-S12e,XP_013228879.1|K01770,ispF,XP_013433375.1|K02927,RP-L40e,XP_013337466.1|K01…	http://amigo.geneontology.org/amigo/term/GO:0008150
cellular nitrogen compound metabolic process	Biological Process	GO:0034641	256	11374	1916	115694	0.133612	0.0983111	3.37e-07	4.72e-06	K03013,RPB5,XP_013234561.1|K02377,TSTA3,XP_013233085.1|K13217,PRPF39,XP_013435635.1|K11088,SNRPD3,CAK51481.1|-,-,XP_013433765.1|K00763,pncB,XP_013231951.1|K01870,IARS,XP_013228261.1|K11340,ACTL6A,XP_013231284.1|-,-,XP_013434504.1|K04799,FEN1,CDJ68457.1|K01893,NARS,XP_013432907.1|K01623,ALDO,XP_013233987.1|K02542,MCM6,XP_013433451.1|-,-,XP_013437320.1|K01880,GARS,XP_013434858.1|-,-,XP_013336541.1|…	http://amigo.geneontology.org/amigo/term/GO:0034641
eukaryotic translation initiation factor 3 complex	Cellular Component	GO:0005852	16	207	1916	115694	0.00835073	0.0017892	4.67e-07	6.5e-06	K15028,EIF3K,XP_013436939.1|K03248,EIF3G,AET50859.1|K03254,EIF3A,XP_013230438.1|K15029,EIF3L,XP_013438321.1|K15029,EIF3L,XP_013234190.1|K03246,EIF3I,AET50834.1|K03250,EIF3E,XP_013432495.1|K03247,EIF3H,XP_013436813.1|K03253,EIF3B,XP_013432734.1|K15030,EIF3M,XP_013232519.1|K15029,EIF3L,XP_013435179.1|K03254,EIF3A,XP_013437201.1|K03251,EIF3D,AJT47279.1|K03253,EIF3B,XP_013232691.1|K03249,EIF3F,XP_013…	http://amigo.geneontology.org/amigo/term/GO:0005852
ribosomal subunit	Cellular Component	GO:0044391	21	348	1916	115694	0.0109603	0.00300794	5.3e-07	7.32e-06	K02984,RP-S3Ae,AAD08643.1|K02998,RP-SAe,AET50459.1|K02900,RP-L27Ae,XP_013228850.1|K02938,RP-L8e,XP_013435920.1|K02997,RP-S9e,AET50489.1|K02900,RP-L27Ae,KYF47673.1|K02898,RP-L26e,XP_013228291.1|K02872,RP-L13Ae,KYF44914.1|K02973,RP-S23e,XP_013332946.1|K02880,RP-L17e,XP_013231429.1|K02900,RP-L27Ae,XP_013437331.1|K02872,RP-L13Ae,XP_013440321.1|K02938,RP-L8e,AET50496.1|K02969,RP-S20e,XP_013233383.1|K0…	http://amigo.geneontology.org/amigo/term/GO:0044391
cation transport	Biological Process	GO:0006812	28	571	1916	115694	0.0146138	0.00493543	5.35e-07	7.34e-06	K02145,ATPeV1A,KYF45761.1|K02133,ATPeF1B,XP_013232478.1|K00323,NNT,AAA29077.1|K02146,ATPeV0D,XP_013235840.1|K02154,ATPeV0A,XP_013234022.1|K02147,ATPeV1B,XP_013436893.1|K02150,ATPeV1E,XP_013432643.1|-,-,XP_013233298.1|K14950,ATP13A1,XP_013440559.1|K02132,ATPeF1A,XP_013440097.1|K02148,ATPeV1C,XP_013435816.1|-,-,XP_013233795.1|K02133,ATPeF1B,XP_013435812.1|K02151,ATPeV1F,XP_013229878.1|K02137,ATPeF0…	http://amigo.geneontology.org/amigo/term/GO:0006812
ATPase activity, coupled to transmembrane movement of ions, rotational mechanism	Molecular Function	GO:0044769	13	137	1916	115694	0.00678497	0.00118416	5.42e-07	7.38e-06	K02151,ATPeV1F,XP_013229878.1|K02137,ATPeF0O,XP_013433082.1|K02145,ATPeV1A,KYF45761.1|K02132,ATPeF1A,XP_013227899.1|K02133,ATPeF1B,XP_013232478.1|K02132,ATPeF1A,CEL73732.1|K02150,ATPeV1E,XP_013432643.1|K02136,ATPeF1G,XP_013438726.1|-,-,XP_013437807.1|K02144,ATPeV1H,XP_013433907.1|K02132,ATPeF1A,XP_013440097.1|K02144,ATPeV1H,XP_013234833.1|K02133,ATPeF1B,XP_013435812.1	http://amigo.geneontology.org/amigo/term/GO:0044769
coenzyme binding	Molecular Function	GO:0050662	43	1131	1916	115694	0.0224426	0.00977579	7.21e-07	9.75e-06	-,-,XP_013434061.1|K00108,betA,XP_013433824.1|K00036,G6PD,XP_013334758.1|K00164,OGDH,XP_013436205.1|K00031,IDH1,EUT80144.1|-,-,XP_013438847.1|K00232,E1.3.3.6,XP_013436140.1|K02377,TSTA3,XP_013233085.1|K00134,GAPDH,XP_013439292.1|K00803,AGPS,XP_013436048.1|K00134,GAPDH,XP_013229416.1|-,-,XP_013439430.1|K00031,IDH1,XP_013433520.1|-,-,XP_013433189.1|K00323,NNT,XP_013338270.1|-,-,XP_013228806.1|-,-,X…	http://amigo.geneontology.org/amigo/term/GO:0050662
ion transport	Biological Process	GO:0006811	30	649	1916	115694	0.0156576	0.00560963	7.31e-07	9.82e-06	K02145,ATPeV1A,KYF45761.1|K02133,ATPeF1B,XP_013232478.1|K00323,NNT,AAA29077.1|K02146,ATPeV0D,XP_013235840.1|K02154,ATPeV0A,XP_013234022.1|K02147,ATPeV1B,XP_013436893.1|K02150,ATPeV1E,XP_013432643.1|-,-,XP_013233298.1|K14950,ATP13A1,XP_013440559.1|K02132,ATPeF1A,XP_013440097.1|K02148,ATPeV1C,XP_013435816.1|K02133,ATPeF1B,XP_013435812.1|-,-,XP_013233795.1|K02151,ATPeV1F,XP_013229878.1|K02137,ATPeF0…	http://amigo.geneontology.org/amigo/term/GO:0006811
nitrogen compound metabolic process	Biological Process	GO:0006807	270	12300	1916	115694	0.140919	0.106315	1.15e-06	1.54e-05	K03013,RPB5,XP_013234561.1|K02377,TSTA3,XP_013233085.1|K13217,PRPF39,XP_013435635.1|K11088,SNRPD3,CAK51481.1|-,-,XP_013433765.1|K00763,pncB,XP_013231951.1|K01870,IARS,XP_013228261.1|K11340,ACTL6A,XP_013231284.1|-,-,XP_013434504.1|K04799,FEN1,CDJ68457.1|K01893,NARS,XP_013432907.1|K01623,ALDO,XP_013233987.1|K02542,MCM6,XP_013433451.1|-,-,XP_013437320.1|K01880,GARS,XP_013434858.1|-,-,XP_013336541.1|…	http://amigo.geneontology.org/amigo/term/GO:0006807
ribonucleoside metabolic process	Biological Process	GO:0009119	40	1039	1916	115694	0.0208768	0.00898059	1.28e-06	1.69e-05	K00760,hprT,XP_013228452.1|K02145,ATPeV1A,KYF45761.1|K00927,PGK,XP_013332747.1|-,-,XP_013440101.1|K00134,GAPDH,XP_013439292.1|K01803,TPI,AET50814.1|K02133,ATPeF1B,XP_013232478.1|K00088,guaB,XP_013230284.1|K02133,ATPeF1B,XP_013435812.1|K01810,GPI,XP_013440080.1|K02137,ATPeF0O,XP_013433082.1|K02147,ATPeV1B,XP_013338046.1|-,-,XP_013227828.1|K02132,ATPeF1A,XP_013227899.1|K01689,ENO,XP_013435662.1|K01…	http://amigo.geneontology.org/amigo/term/GO:0009119
response to temperature stimulus	Biological Process	GO:0009266	14	173	1916	115694	0.00730689	0.00149532	1.39e-06	1.78e-05	-,-,XP_013236289.1|-,-,XP_013433854.1|-,-,CDJ65632.1|K03039,PSMD13,XP_013433644.1|K13218,PTBP1,XP_013439273.1|-,-,XP_013438201.1|-,-,XP_013438127.1|-,-,XP_013433278.1|-,-,XP_013440784.1|-,-,XP_013435751.1|K09502,DNAJA1,XP_013440025.1|-,-,XP_013440607.1|-,-,XP_013229403.1|-,-,XP_013231326.1	http://amigo.geneontology.org/amigo/term/GO:0009266
homoiothermy	Biological Process	GO:0042309	12	126	1916	115694	0.00626305	0.00108908	1.41e-06	1.78e-05	-,-,XP_013236289.1|-,-,XP_013433854.1|-,-,CDJ65632.1|K03039,PSMD13,XP_013433644.1|K13218,PTBP1,XP_013439273.1|-,-,XP_013438201.1|-,-,XP_013438127.1|-,-,XP_013433278.1|-,-,XP_013440784.1|-,-,XP_013435751.1|-,-,XP_013440607.1|-,-,XP_013229403.1	http://amigo.geneontology.org/amigo/term/GO:0042309
temperature homeostasis	Biological Process	GO:0001659	12	126	1916	115694	0.00626305	0.00108908	1.41e-06	1.78e-05	-,-,XP_013236289.1|-,-,XP_013433854.1|-,-,CDJ65632.1|K03039,PSMD13,XP_013433644.1|K13218,PTBP1,XP_013439273.1|-,-,XP_013438201.1|-,-,XP_013438127.1|-,-,XP_013433278.1|-,-,XP_013440784.1|-,-,XP_013435751.1|-,-,XP_013440607.1|-,-,XP_013229403.1	http://amigo.geneontology.org/amigo/term/GO:0001659
ice binding	Molecular Function	GO:0050825	12	126	1916	115694	0.00626305	0.00108908	1.41e-06	1.78e-05	-,-,XP_013236289.1|-,-,XP_013433854.1|-,-,CDJ65632.1|K03039,PSMD13,XP_013433644.1|K13218,PTBP1,XP_013439273.1|-,-,XP_013438201.1|-,-,XP_013438127.1|-,-,XP_013433278.1|-,-,XP_013440784.1|-,-,XP_013435751.1|-,-,XP_013440607.1|-,-,XP_013229403.1	http://amigo.geneontology.org/amigo/term/GO:0050825
response to cold	Biological Process	GO:0009409	12	126	1916	115694	0.00626305	0.00108908	1.41e-06	1.78e-05	-,-,XP_013236289.1|-,-,XP_013433854.1|-,-,CDJ65632.1|K03039,PSMD13,XP_013433644.1|K13218,PTBP1,XP_013439273.1|-,-,XP_013438201.1|-,-,XP_013438127.1|-,-,XP_013433278.1|-,-,XP_013440784.1|-,-,XP_013435751.1|-,-,XP_013440607.1|-,-,XP_013229403.1	http://amigo.geneontology.org/amigo/term/GO:0009409
response to freezing	Biological Process	GO:0050826	12	126	1916	115694	0.00626305	0.00108908	1.41e-06	1.78e-05	-,-,XP_013236289.1|-,-,XP_013433854.1|-,-,CDJ65632.1|K03039,PSMD13,XP_013433644.1|K13218,PTBP1,XP_013439273.1|-,-,XP_013438201.1|-,-,XP_013438127.1|-,-,XP_013433278.1|-,-,XP_013440784.1|-,-,XP_013435751.1|-,-,XP_013440607.1|-,-,XP_013229403.1	http://amigo.geneontology.org/amigo/term/GO:0050826
water binding	Molecular Function	GO:0050824	12	126	1916	115694	0.00626305	0.00108908	1.41e-06	1.78e-05	-,-,XP_013236289.1|-,-,XP_013433854.1|-,-,CDJ65632.1|K03039,PSMD13,XP_013433644.1|K13218,PTBP1,XP_013439273.1|-,-,XP_013438201.1|-,-,XP_013438127.1|-,-,XP_013433278.1|-,-,XP_013440784.1|-,-,XP_013435751.1|-,-,XP_013440607.1|-,-,XP_013229403.1	http://amigo.geneontology.org/amigo/term/GO:0050824
carbohydrate derivative metabolic process	Biological Process	GO:1901135	73	2437	1916	115694	0.0381002	0.0210642	1.47e-06	1.85e-05	K00927,PGK,XP_013332747.1|K02377,TSTA3,XP_013233085.1|K01803,TPI,AET50814.1|-,-,XP_013231279.1|K02147,ATPeV1B,XP_013338046.1|-,-,XP_013227828.1|K00876,udk,AET50663.1|K02132,ATPeF1A,XP_013227899.1|K01623,ALDO,XP_013233987.1|K07151,STT3,XP_013433750.1|-,-,XP_013438427.1|K00844,HK,XP_013438650.1|K00940,ndk,XP_013228808.1|-,-,XP_013228331.1|-,-,XP_013435628.1|K03877,B3GALT5,XP_013435231.1|K00088,guaB…	http://amigo.geneontology.org/amigo/term/GO:1901135
single-organism catabolic process	Biological Process	GO:0044712	30	672	1916	115694	0.0156576	0.00580843	1.48e-06	1.85e-05	K01834,PGAM,XP_013235424.1|K00927,PGK,XP_013332747.1|K00927,PGK,XP_013438037.1|K00232,E1.3.3.6,XP_013436140.1|K00134,GAPDH,XP_013439292.1|K01803,TPI,AET50814.1|K01196,AGL,XP_013437407.1|K00927,PGK,XP_013228897.1|K00134,GAPDH,AET50575.1|-,-,XP_013439471.1|K01196,AGL,XP_003884209.1|K03781,katE,XP_013436398.1|K01069,E3.1.2.6,XP_013435322.1|K01689,ENO,AAK38886.1|K03841,FBP,XP_013230653.1|K05605,HIBCH…	http://amigo.geneontology.org/amigo/term/GO:0044712
proteolysis	Biological Process	GO:0006508	49	1411	1916	115694	0.0255741	0.012196	1.65e-06	2.05e-05	K05610,UCHL5,XP_013231575.1|K02737,PSMB5,XP_013229090.1|K11836,USP5_13,XP_013438870.1|K06013,STE24,XP_013233627.1|-,-,XP_013435249.1|K05610,UCHL5,XP_013439421.1|K06013,STE24,XP_013437387.1|K02731,PSMA7,XP_013232658.1|K10609,CUL4,XP_013437271.1|K02725,PSMA1,XP_013438566.1|K02732,PSMB1,XP_013234813.1|-,-,XP_013235137.1|K02729,PSMA5,XP_013235870.1|K11835,USP4_11_15,XP_013228227.1|K12948,SPCS3,XP_013…	http://amigo.geneontology.org/amigo/term/GO:0006508
multicellular organismal homeostasis	Biological Process	GO:0048871	12	128	1916	115694	0.00626305	0.00110637	1.67e-06	2.06e-05	-,-,XP_013236289.1|-,-,XP_013433854.1|-,-,CDJ65632.1|K03039,PSMD13,XP_013433644.1|K13218,PTBP1,XP_013439273.1|-,-,XP_013438201.1|-,-,XP_013438127.1|-,-,XP_013433278.1|-,-,XP_013440784.1|-,-,XP_013435751.1|-,-,XP_013440607.1|-,-,XP_013229403.1	http://amigo.geneontology.org/amigo/term/GO:0048871
ribose phosphate metabolic process	Biological Process	GO:0019693	39	1013	1916	115694	0.0203549	0.00875586	1.72e-06	2.08e-05	K02145,ATPeV1A,KYF45761.1|K00036,G6PD,XP_013334758.1|K00927,PGK,XP_013332747.1|K00134,GAPDH,XP_013439292.1|K01803,TPI,AET50814.1|K02133,ATPeF1B,XP_013232478.1|K00088,guaB,XP_013230284.1|K02133,ATPeF1B,XP_013435812.1|K01810,GPI,XP_013440080.1|K02137,ATPeF0O,XP_013433082.1|K02147,ATPeV1B,XP_013338046.1|-,-,XP_013227828.1|K02132,ATPeF1A,XP_013227899.1|K01689,ENO,XP_013435662.1|K01937,pyrG,XP_0134347…	http://amigo.geneontology.org/amigo/term/GO:0019693
purine ribonucleoside monophosphate metabolic process	Biological Process	GO:0009167	33	786	1916	115694	0.0172234	0.00679378	1.72e-06	2.08e-05	K02145,ATPeV1A,KYF45761.1|K00927,PGK,XP_013332747.1|K00134,GAPDH,XP_013439292.1|K01803,TPI,AET50814.1|K02133,ATPeF1B,XP_013232478.1|K00088,guaB,XP_013230284.1|K02133,ATPeF1B,XP_013435812.1|K01810,GPI,XP_013440080.1|K02137,ATPeF0O,XP_013433082.1|K02147,ATPeV1B,XP_013338046.1|-,-,XP_013227828.1|K02132,ATPeF1A,XP_013227899.1|K01689,ENO,XP_013435662.1|K01623,ALDO,XP_013233987.1|K00844,HK,XP_013438738…	http://amigo.geneontology.org/amigo/term/GO:0009167
purine nucleoside monophosphate metabolic process	Biological Process	GO:0009126	33	786	1916	115694	0.0172234	0.00679378	1.72e-06	2.08e-05	K02145,ATPeV1A,KYF45761.1|K00927,PGK,XP_013332747.1|K00134,GAPDH,XP_013439292.1|K01803,TPI,AET50814.1|K02133,ATPeF1B,XP_013232478.1|K00088,guaB,XP_013230284.1|K02133,ATPeF1B,XP_013435812.1|K01810,GPI,XP_013440080.1|K02137,ATPeF0O,XP_013433082.1|K02147,ATPeV1B,XP_013338046.1|-,-,XP_013227828.1|K02132,ATPeF1A,XP_013227899.1|K01689,ENO,XP_013435662.1|K01623,ALDO,XP_013233987.1|K00844,HK,XP_013438738…	http://amigo.geneontology.org/amigo/term/GO:0009126
ribonucleoside monophosphate metabolic process	Biological Process	GO:0009161	33	789	1916	115694	0.0172234	0.00681971	1.87e-06	2.24e-05	K02145,ATPeV1A,KYF45761.1|K00927,PGK,XP_013332747.1|K00134,GAPDH,XP_013439292.1|K01803,TPI,AET50814.1|K02133,ATPeF1B,XP_013232478.1|K00088,guaB,XP_013230284.1|K02133,ATPeF1B,XP_013435812.1|K01810,GPI,XP_013440080.1|K02137,ATPeF0O,XP_013433082.1|K02147,ATPeV1B,XP_013338046.1|-,-,XP_013227828.1|K02132,ATPeF1A,XP_013227899.1|K01689,ENO,XP_013435662.1|K01623,ALDO,XP_013233987.1|K00844,HK,XP_013438738…	http://amigo.geneontology.org/amigo/term/GO:0009161
heterocycle metabolic process	Biological Process	GO:0046483	252	11439	1916	115694	0.131524	0.0988729	2.14e-06	2.55e-05	-,-,XP_013337273.1|K12841,CHERP,XP_013231584.1|K03013,RPB5,XP_013234561.1|K02377,TSTA3,XP_013233085.1|K13217,PRPF39,XP_013435635.1|K03145,TFIIS,XP_013439591.1|K11088,SNRPD3,CAK51481.1|-,-,XP_013433765.1|K00763,pncB,XP_013231951.1|K13103,TFIP11,XP_013433456.1|K01870,IARS,XP_013228261.1|K12843,PRPF3,XP_013229415.1|K11340,ACTL6A,XP_013231284.1|K02606,ORC4,XP_013433967.1|K02147,ATPeV1B,XP_013338046.1…	http://amigo.geneontology.org/amigo/term/GO:0046483
purine nucleotide metabolic process	Biological Process	GO:0006163	36	907	1916	115694	0.0187891	0.00783965	2.15e-06	2.55e-05	K02145,ATPeV1A,KYF45761.1|K00927,PGK,XP_013332747.1|K00134,GAPDH,XP_013439292.1|K01803,TPI,AET50814.1|K02133,ATPeF1B,XP_013232478.1|K00088,guaB,XP_013230284.1|K02133,ATPeF1B,XP_013435812.1|K01810,GPI,XP_013440080.1|K02137,ATPeF0O,XP_013433082.1|K02147,ATPeV1B,XP_013338046.1|-,-,XP_013227828.1|K02132,ATPeF1A,XP_013227899.1|K01689,ENO,XP_013435662.1|K01623,ALDO,XP_013233987.1|K00844,HK,XP_013438738…	http://amigo.geneontology.org/amigo/term/GO:0006163
vesicle-mediated transport	Biological Process	GO:0016192	44	1227	1916	115694	0.0229645	0.0106056	2.45e-06	2.89e-05	K12391,AP1G1,XP_013437085.1|K11826,AP2M1,XP_013439052.1|-,-,XP_013437834.1|K08516,YKT6,XP_013234859.1|K17301,COPB1,XP_013435385.1|K18468,VPS35,XP_013436867.1|K08490,STX5,XP_013437471.1|K07953,SAR1,KYF42869.1|-,-,XP_013438159.1|K17267,COPG,XP_013434170.1|K17301,COPB1,XP_013232491.1|K14007,SEC24,XP_013440926.1|K08517,SEC22,XP_013437046.1|-,-,XP_013437187.1|K14006,SEC23,AAF02543.1|K12401,AP4B1,XP_01…	http://amigo.geneontology.org/amigo/term/GO:0016192
oxidoreductase activity, acting on CH-OH group of donors	Molecular Function	GO:0016614	30	692	1916	115694	0.0156576	0.0059813	2.66e-06	3.12e-05	-,-,XP_013433854.1|K00088,guaB,AET50798.1|K00108,betA,XP_013433824.1|K00036,G6PD,XP_013334758.1|K00109,E1.1.99.2,CAK51433.1|K00033,PGD,XP_013437159.1|K00031,IDH1,EUT80144.1|-,-,XP_013438847.1|K00803,AGPS,XP_013436048.1|K00088,guaB,XP_013230284.1|K00031,IDH1,XP_013433520.1|-,-,XP_013435519.1|-,-,XP_013234413.1|K00031,IDH1,XP_013433519.1|-,-,AAN38977.1|-,-,KFG59574.1|-,-,XP_013433189.1|K00111,glpA,…	http://amigo.geneontology.org/amigo/term/GO:0016614
cellular aromatic compound metabolic process	Biological Process	GO:0006725	249	11318	1916	115694	0.129958	0.097827	2.73e-06	3.18e-05	-,-,XP_013337273.1|K12841,CHERP,XP_013231584.1|K03013,RPB5,XP_013234561.1|K02377,TSTA3,XP_013233085.1|K13217,PRPF39,XP_013435635.1|K03145,TFIIS,XP_013439591.1|K11088,SNRPD3,CAK51481.1|-,-,XP_013433765.1|K00763,pncB,XP_013231951.1|K13103,TFIP11,XP_013433456.1|K01870,IARS,XP_013228261.1|K12843,PRPF3,XP_013229415.1|K11340,ACTL6A,XP_013231284.1|K02606,ORC4,XP_013433967.1|K02147,ATPeV1B,XP_013338046.1…	http://amigo.geneontology.org/amigo/term/GO:0006725
ribonucleotide metabolic process	Biological Process	GO:0009259	36	921	1916	115694	0.0187891	0.00796066	3.02e-06	3.5e-05	K02145,ATPeV1A,KYF45761.1|K00927,PGK,XP_013332747.1|K00134,GAPDH,XP_013439292.1|K01803,TPI,AET50814.1|K02133,ATPeF1B,XP_013232478.1|K00088,guaB,XP_013230284.1|K02133,ATPeF1B,XP_013435812.1|K01810,GPI,XP_013440080.1|K02137,ATPeF0O,XP_013433082.1|K02147,ATPeV1B,XP_013338046.1|-,-,XP_013227828.1|K02132,ATPeF1A,XP_013227899.1|K01689,ENO,XP_013435662.1|K01937,pyrG,XP_013434741.1|K01623,ALDO,XP_0132339…	http://amigo.geneontology.org/amigo/term/GO:0009259
organic cyclic compound metabolic process	Biological Process	GO:1901360	252	11501	1916	115694	0.131524	0.0994088	3.17e-06	3.65e-05	-,-,XP_013337273.1|K12841,CHERP,XP_013231584.1|K03013,RPB5,XP_013234561.1|K02377,TSTA3,XP_013233085.1|K13217,PRPF39,XP_013435635.1|K03145,TFIIS,XP_013439591.1|K11088,SNRPD3,CAK51481.1|-,-,XP_013433765.1|K00763,pncB,XP_013231951.1|K13103,TFIP11,XP_013433456.1|K01870,IARS,XP_013228261.1|K12843,PRPF3,XP_013229415.1|K11340,ACTL6A,XP_013231284.1|K02606,ORC4,XP_013433967.1|K02147,ATPeV1B,XP_013338046.1…	http://amigo.geneontology.org/amigo/term/GO:1901360
hexose metabolic process	Biological Process	GO:0019318	15	214	1916	115694	0.00782881	0.00184971	3.55e-06	4.07e-05	K03841,FBP,XP_013440015.1|K00036,G6PD,XP_013236015.1|K00036,G6PD,XP_013334758.1|K01803,TPI,XP_013434223.1|K00134,GAPDH,XP_013439292.1|K00134,GAPDH,XP_013229416.1|K01803,TPI,AET50814.1|K00134,GAPDH,AET50575.1|-,-,XP_013233390.1|K00134,GAPDH,XP_003883969.1|K03841,FBP,XP_013230653.1|K01803,TPI,XP_013437914.1|-,-,XP_013233391.1|-,-,CDJ67779.1|K01810,GPI,XP_013440080.1	http://amigo.geneontology.org/amigo/term/GO:0019318
coenzyme metabolic process	Biological Process	GO:0006732	37	976	1916	115694	0.0193111	0.00843605	4.42e-06	5.03e-05	K00036,G6PD,XP_013334758.1|K00927,PGK,XP_013332747.1|K00134,GAPDH,XP_013439292.1|K01803,TPI,AET50814.1|K00858,ppnK,XP_013438205.1|K00763,pncB,XP_013231951.1|-,-,XP_013233599.1|K17757,CARKD,XP_013440488.1|K01810,GPI,XP_013440080.1|-,-,XP_013438716.1|K01689,ENO,XP_013435662.1|K01623,ALDO,XP_013233987.1|K00844,HK,XP_013438738.1|-,-,XP_013438810.1|K01803,TPI,XP_013437914.1|K00844,HK,XP_013438650.1|-,…	http://amigo.geneontology.org/amigo/term/GO:0006732
purine ribonucleotide metabolic process	Biological Process	GO:0009150	35	900	1916	115694	0.0182672	0.00777914	4.59e-06	5.19e-05	K02145,ATPeV1A,KYF45761.1|K00927,PGK,XP_013332747.1|K00134,GAPDH,XP_013439292.1|K01803,TPI,AET50814.1|K02133,ATPeF1B,XP_013232478.1|K00088,guaB,XP_013230284.1|K02133,ATPeF1B,XP_013435812.1|K01810,GPI,XP_013440080.1|K02137,ATPeF0O,XP_013433082.1|K02147,ATPeV1B,XP_013338046.1|-,-,XP_013227828.1|K02132,ATPeF1A,XP_013227899.1|K01689,ENO,XP_013435662.1|K01623,ALDO,XP_013233987.1|K00844,HK,XP_013438738…	http://amigo.geneontology.org/amigo/term/GO:0009150
cellular catabolic process	Biological Process	GO:0044248	52	1597	1916	115694	0.0271399	0.0138037	4.99e-06	5.61e-05	K05610,UCHL5,XP_013231575.1|K02737,PSMB5,XP_013229090.1|K11836,USP5_13,XP_013438870.1|K00232,E1.3.3.6,XP_013436140.1|K01196,AGL,XP_003884209.1|K03781,katE,XP_013436398.1|K01069,E3.1.2.6,XP_013435322.1|K05610,UCHL5,XP_013439421.1|K05605,HIBCH,XP_013432937.1|K02731,PSMA7,XP_013232658.1|K10609,CUL4,XP_013437271.1|K02725,PSMA1,XP_013438566.1|K02732,PSMB1,XP_013234813.1|-,-,XP_013440832.1|K04799,FEN1,…	http://amigo.geneontology.org/amigo/term/GO:0044248
cofactor metabolic process	Biological Process	GO:0051186	40	1108	1916	115694	0.0208768	0.00957699	5.87e-06	6.57e-05	K00036,G6PD,XP_013334758.1|K00927,PGK,XP_013332747.1|K00134,GAPDH,XP_013439292.1|K01803,TPI,AET50814.1|K00858,ppnK,XP_013438205.1|-,-,XP_013438481.1|K00763,pncB,XP_013231951.1|-,-,XP_013233599.1|K17757,CARKD,XP_013440488.1|K01810,GPI,XP_013440080.1|-,-,XP_013438716.1|K01689,ENO,XP_013435662.1|K01623,ALDO,XP_013233987.1|K00844,HK,XP_013438738.1|-,-,XP_013438810.1|K01803,TPI,XP_013437914.1|K00844,H…	http://amigo.geneontology.org/amigo/term/GO:0051186
single-organism biosynthetic process	Biological Process	GO:0044711	89	3294	1916	115694	0.0464509	0.0284717	6.88e-06	7.65e-05	K02355,fusA,XP_013439779.1|K02377,TSTA3,XP_013233085.1|K00803,AGPS,XP_013436048.1|K01803,TPI,AET50814.1|-,-,XP_013228270.1|K00763,pncB,XP_013231951.1|K01770,ispF,XP_013433375.1|K00981,E2.7.7.41,XP_013229930.1|-,-,XP_013233599.1|K02132,ATPeF1A,XP_013227899.1|-,-,XP_013438716.1|K11540,CAD,XP_013440067.1|-,-,XP_013233390.1|K00803,AGPS,XP_013438238.1|-,-,XP_013233585.1|-,-,XP_013438203.1|K00940,ndk,X…	http://amigo.geneontology.org/amigo/term/GO:0044711
monosaccharide metabolic process	Biological Process	GO:0005996	15	229	1916	115694	0.00782881	0.00197936	8.07e-06	8.92e-05	K03841,FBP,XP_013440015.1|K00036,G6PD,XP_013236015.1|K00036,G6PD,XP_013334758.1|K01803,TPI,XP_013434223.1|K00134,GAPDH,XP_013439292.1|K00134,GAPDH,XP_013229416.1|K01803,TPI,AET50814.1|K00134,GAPDH,AET50575.1|-,-,XP_013233390.1|K00134,GAPDH,XP_003883969.1|K03841,FBP,XP_013230653.1|K01803,TPI,XP_013437914.1|-,-,XP_013233391.1|-,-,CDJ67779.1|K01810,GPI,XP_013440080.1	http://amigo.geneontology.org/amigo/term/GO:0005996
response to abiotic stimulus	Biological Process	GO:0009628	14	202	1916	115694	0.00730689	0.00174599	8.45e-06	9.29e-05	-,-,XP_013236289.1|-,-,XP_013433854.1|-,-,CDJ65632.1|K03039,PSMD13,XP_013433644.1|K13218,PTBP1,XP_013439273.1|-,-,XP_013438201.1|-,-,XP_013438127.1|-,-,XP_013433278.1|-,-,XP_013440784.1|-,-,XP_013435751.1|K09502,DNAJA1,XP_013440025.1|-,-,XP_013440607.1|-,-,XP_013229403.1|-,-,XP_013231326.1	http://amigo.geneontology.org/amigo/term/GO:0009628
cellular macromolecule catabolic process	Biological Process	GO:0044265	40	1126	1916	115694	0.0208768	0.00973257	8.52e-06	9.31e-05	K05610,UCHL5,XP_013231575.1|K02737,PSMB5,XP_013229090.1|K11836,USP5_13,XP_013438870.1|K05610,UCHL5,XP_013439421.1|K02731,PSMA7,XP_013232658.1|K10609,CUL4,XP_013437271.1|K02725,PSMA1,XP_013438566.1|K02732,PSMB1,XP_013234813.1|-,-,XP_013440832.1|K04799,FEN1,CDJ68457.1|K02729,PSMA5,XP_013235870.1|K11835,USP4_11_15,XP_013228227.1|K12606,RCD1,XP_013228995.1|K02738,PSMB6,XP_013435511.1|-,-,XP_013435872…	http://amigo.geneontology.org/amigo/term/GO:0044265
intracellular organelle part	Cellular Component	GO:0044446	141	5872	1916	115694	0.0735908	0.0507546	9e-06	9.78e-05	-,-,XP_013337273.1|-,-,XP_013232169.1|K08874,TRRAP,XP_013234517.1|K10707,VAPB,XP_013438502.1|K05863,SLC25A4S,XP_013436671.1|K11251,H2A,XP_013227805.1|K15272,SLC35A1_2_3,XP_013435622.1|K12843,PRPF3,XP_013229415.1|K11340,ACTL6A,XP_013231284.1|K02606,ORC4,XP_013433967.1|-,-,XP_013434504.1|K03687,GRPE,XP_013337289.1|K02973,RP-S23e,XP_013332946.1|K04799,FEN1,CDJ68457.1|-,-,XP_013231643.1|K05863,SLC25A…	http://amigo.geneontology.org/amigo/term/GO:0044446
membrane coat	Cellular Component	GO:0030117	27	631	1916	115694	0.0140919	0.00545404	1.03e-05	0.000111	K12393,AP1M,XP_013227875.1|K04646,CLTC,XP_013438787.1|-,-,XP_013433452.1|-,-,XP_013235330.1|K12391,AP1G1,XP_013437085.1|K12397,AP3B,CDJ68456.1|K05236,COPA,XP_013333298.1|K20471,COPD,XP_013232797.1|K11826,AP2M1,XP_013439052.1|-,-,XP_013437834.1|K17267,COPG,XP_013235100.1|K11825,AP2B1,XP_013233694.1|K17301,COPB1,XP_013435385.1|K14006,SEC23,XP_013432539.1|K12399,AP3S,EPT26482.1|K17267,COPG,XP_013434…	http://amigo.geneontology.org/amigo/term/GO:0030117
coated membrane	Cellular Component	GO:0048475	27	631	1916	115694	0.0140919	0.00545404	1.03e-05	0.000111	K12393,AP1M,XP_013227875.1|K04646,CLTC,XP_013438787.1|-,-,XP_013433452.1|-,-,XP_013235330.1|K12391,AP1G1,XP_013437085.1|K12397,AP3B,CDJ68456.1|K05236,COPA,XP_013333298.1|K20471,COPD,XP_013232797.1|K11826,AP2M1,XP_013439052.1|-,-,XP_013437834.1|K17267,COPG,XP_013235100.1|K11825,AP2B1,XP_013233694.1|K17301,COPB1,XP_013435385.1|K14006,SEC23,XP_013432539.1|K12399,AP3S,EPT26482.1|K17267,COPG,XP_013434…	http://amigo.geneontology.org/amigo/term/GO:0048475
enzyme regulator activity	Molecular Function	GO:0030234	25	559	1916	115694	0.013048	0.00483171	1.03e-05	0.000111	K03033,PSMD3,XP_013437975.1|K17255,GDI1_2,XP_013233841.1|-,-,XP_013432774.1|-,-,XP_013434200.1|K12492,ARFGAP1,XP_013440924.1|K04802,PCNA,XP_013232052.1|K03687,GRPE,XP_013230006.1|-,-,XP_013439336.1|K03115,CSNK2B,AET50630.1|K12492,ARFGAP1,XP_013437026.1|-,-,XP_013433605.1|K03115,CSNK2B,XP_013434555.1|-,-,XP_013439057.1|K03687,GRPE,XP_013337289.1|-,-,XP_013228343.1|K12486,SMAP,XP_013232840.1|-,-,XP…	http://amigo.geneontology.org/amigo/term/GO:0030234
phosphopantetheine binding	Molecular Function	GO:0031177	10	106	1916	115694	0.00521921	0.00091621	1.14e-05	0.000121	-,-,XP_013434294.1|-,-,XP_013231748.1|-,-,XP_013434711.1|-,-,XP_013335773.1|-,-,XP_013433087.1|-,-,XP_013436672.1|-,-,XP_013434943.1|-,-,KFG59574.1|-,-,XP_013439400.1|-,-,XP_013231514.1	http://amigo.geneontology.org/amigo/term/GO:0031177
modified amino acid binding	Molecular Function	GO:0072341	10	106	1916	115694	0.00521921	0.00091621	1.14e-05	0.000121	-,-,XP_013434294.1|-,-,XP_013231748.1|-,-,XP_013434711.1|-,-,XP_013335773.1|-,-,XP_013433087.1|-,-,XP_013436672.1|-,-,XP_013434943.1|-,-,KFG59574.1|-,-,XP_013439400.1|-,-,XP_013231514.1	http://amigo.geneontology.org/amigo/term/GO:0072341
organelle part	Cellular Component	GO:0044422	142	5962	1916	115694	0.0741127	0.0515325	1.25e-05	0.000131	-,-,XP_013337273.1|-,-,XP_013232169.1|K08874,TRRAP,XP_013234517.1|K10707,VAPB,XP_013438502.1|K05863,SLC25A4S,XP_013436671.1|K11251,H2A,XP_013227805.1|K15272,SLC35A1_2_3,XP_013435622.1|K12843,PRPF3,XP_013229415.1|K11340,ACTL6A,XP_013231284.1|K02606,ORC4,XP_013433967.1|-,-,XP_013434504.1|K03687,GRPE,XP_013337289.1|K02973,RP-S23e,XP_013332946.1|K04799,FEN1,CDJ68457.1|-,-,XP_013231643.1|K05863,SLC25A…	http://amigo.geneontology.org/amigo/term/GO:0044422
amide binding	Molecular Function	GO:0033218	14	210	1916	115694	0.00730689	0.00181513	1.31e-05	0.000137	K10949,KDELR,XP_013229496.1|-,-,XP_013434294.1|-,-,XP_013231748.1|-,-,XP_013434711.1|-,-,XP_013335773.1|-,-,XP_013433087.1|K03104,SRP14,XP_013438871.1|-,-,XP_013436672.1|-,-,XP_013434943.1|K03107,SRP68,XP_013436645.1|-,-,KFG59574.1|-,-,XP_013439400.1|K10949,KDELR,XP_013234765.1|-,-,XP_013231514.1	http://amigo.geneontology.org/amigo/term/GO:0033218
whole membrane	Cellular Component	GO:0098805	22	467	1916	115694	0.0114823	0.00403651	1.56e-05	0.000162	K04646,CLTC,XP_013438787.1|-,-,XP_013433452.1|-,-,XP_013440436.1|-,-,XP_013433278.1|K05236,COPA,XP_013333298.1|K20471,COPD,XP_013232797.1|K08339,ATG5,XP_013434313.1|K14006,SEC23,XP_013432539.1|-,-,XP_013230530.1|K13338,PEX1,XP_013229789.1|K17267,COPG,XP_013434170.1|K17301,COPB1,XP_013232491.1|K13345,PEX12,XP_013434765.1|K14007,SEC24,XP_013440926.1|-,-,XP_013439956.1|K14007,SEC24,XP_013434125.1|-,…	http://amigo.geneontology.org/amigo/term/GO:0098805
threonine-type endopeptidase activity	Molecular Function	GO:0004298	14	214	1916	115694	0.00730689	0.00184971	1.62e-05	0.000167	K02728,PSMA4,XP_013435483.1|K02737,PSMB5,XP_013229090.1|K02730,PSMA6,XP_013435746.1|K02729,PSMA5,XP_013235870.1|K02738,PSMB6,XP_013435511.1|K02726,PSMA2,XP_013234323.1|K02727,PSMA3,XP_013433573.1|K02731,PSMA7,XP_013232658.1|K02735,PSMB3,XP_013233697.1|K02734,PSMB2,XP_013438006.1|K02725,PSMA1,XP_013438566.1|K02736,PSMB4,XP_013233337.1|K02732,PSMB1,XP_013234813.1|K02739,PSMB7,AET50720.1	http://amigo.geneontology.org/amigo/term/GO:0004298
threonine-type peptidase activity	Molecular Function	GO:0070003	14	214	1916	115694	0.00730689	0.00184971	1.62e-05	0.000167	K02728,PSMA4,XP_013435483.1|K02737,PSMB5,XP_013229090.1|K02730,PSMA6,XP_013435746.1|K02729,PSMA5,XP_013235870.1|K02738,PSMB6,XP_013435511.1|K02726,PSMA2,XP_013234323.1|K02727,PSMA3,XP_013433573.1|K02731,PSMA7,XP_013232658.1|K02735,PSMB3,XP_013233697.1|K02734,PSMB2,XP_013438006.1|K02725,PSMA1,XP_013438566.1|K02736,PSMB4,XP_013233337.1|K02732,PSMB1,XP_013234813.1|K02739,PSMB7,AET50720.1	http://amigo.geneontology.org/amigo/term/GO:0070003
proton-transporting V-type ATPase complex	Cellular Component	GO:0033176	13	188	1916	115694	0.00678497	0.00162498	1.8e-05	0.000183	K02151,ATPeV1F,XP_013229878.1|K02147,ATPeV1B,XP_013338046.1|K02145,ATPeV1A,KYF45761.1|-,-,XP_013230530.1|K02146,ATPeV0D,XP_013434141.1|K02154,ATPeV0A,XP_013438565.1|K02146,ATPeV0D,XP_013235840.1|K02154,ATPeV0A,XP_013234022.1|K02154,ATPeV0A,XP_013437265.1|K02147,ATPeV1B,XP_013436893.1|K02144,ATPeV1H,XP_013433907.1|K02144,ATPeV1H,XP_013234833.1|K02148,ATPeV1C,XP_013435816.1	http://amigo.geneontology.org/amigo/term/GO:0033176
proteasome core complex	Cellular Component	GO:0005839	14	216	1916	115694	0.00730689	0.00186699	1.8e-05	0.000183	K02728,PSMA4,XP_013435483.1|K02737,PSMB5,XP_013229090.1|K02730,PSMA6,XP_013435746.1|K02729,PSMA5,XP_013235870.1|K02738,PSMB6,XP_013435511.1|K02726,PSMA2,XP_013234323.1|K02727,PSMA3,XP_013433573.1|K02731,PSMA7,XP_013232658.1|K02735,PSMB3,XP_013233697.1|K02734,PSMB2,XP_013438006.1|K02725,PSMA1,XP_013438566.1|K02736,PSMB4,XP_013233337.1|K02732,PSMB1,XP_013234813.1|K02739,PSMB7,AET50720.1	http://amigo.geneontology.org/amigo/term/GO:0005839
small GTPase mediated signal transduction	Biological Process	GO:0007264	24	542	1916	115694	0.0125261	0.00468477	1.81e-05	0.000183	K18441,CYTH,XP_013432656.1|K07905,RAB11B,XP_013235950.1|K17255,GDI1_2,XP_013233841.1|K07942,ARL1,XP_013335632.1|K07877,RAB2A,XP_013228453.1|K07901,RAB8A,XP_013440806.1|K07937,ARF1,XP_013232368.1|K07889,RAB5C,XP_013234516.1|K07877,RAB2A,XP_013335089.1|K07888,RAB5B,XP_013437062.1|K06883,K06883,XP_013335752.1|K10357,MYO5,XP_013230806.1|K07901,RAB8A,XP_013234443.1|-,-,XP_013440366.1|K07880,RAB4B,XP_0…	http://amigo.geneontology.org/amigo/term/GO:0007264
single-multicellular organism process	Biological Process	GO:0044707	12	162	1916	115694	0.00626305	0.00140025	1.89e-05	0.00019	-,-,XP_013236289.1|-,-,XP_013433854.1|-,-,CDJ65632.1|K03039,PSMD13,XP_013433644.1|K13218,PTBP1,XP_013439273.1|-,-,XP_013438201.1|-,-,XP_013438127.1|-,-,XP_013433278.1|-,-,XP_013440784.1|-,-,XP_013435751.1|-,-,XP_013440607.1|-,-,XP_013229403.1	http://amigo.geneontology.org/amigo/term/GO:0044707
GTP binding	Molecular Function	GO:0005525	58	1949	1916	115694	0.0302714	0.0168462	2.03e-05	0.000204	K14536,RIA1,XP_013437347.1|K03234,EEF2,XP_013438065.1|K02355,fusA,XP_013439779.1|K07942,ARL1,XP_013335632.1|K12852,EFTUD2,XP_013437072.1|K07877,RAB2A,XP_013228453.1|K07901,RAB8A,XP_013440806.1|K07937,ARF1,XP_013232368.1|K07889,RAB5C,XP_013234516.1|K03234,EEF2,ETW29038.1|-,-,XP_013441055.1|K03231,EEF1A,XP_013440853.1|K03106,SRP54,XP_013228755.1|-,-,XP_013436692.1|K07953,SAR1,KYF42869.1|K06883,K068…	http://amigo.geneontology.org/amigo/term/GO:0005525
guanyl ribonucleotide binding	Molecular Function	GO:0032561	58	1950	1916	115694	0.0302714	0.0168548	2.06e-05	0.000205	K14536,RIA1,XP_013437347.1|K03234,EEF2,XP_013438065.1|K02355,fusA,XP_013439779.1|K07942,ARL1,XP_013335632.1|K12852,EFTUD2,XP_013437072.1|K07877,RAB2A,XP_013228453.1|K07901,RAB8A,XP_013440806.1|K07937,ARF1,XP_013232368.1|K07889,RAB5C,XP_013234516.1|K03234,EEF2,ETW29038.1|-,-,XP_013441055.1|K03231,EEF1A,XP_013440853.1|K03106,SRP54,XP_013228755.1|-,-,XP_013436692.1|K07953,SAR1,KYF42869.1|K06883,K068…	http://amigo.geneontology.org/amigo/term/GO:0032561
guanyl nucleotide binding	Molecular Function	GO:0019001	58	1950	1916	115694	0.0302714	0.0168548	2.06e-05	0.000205	K14536,RIA1,XP_013437347.1|K03234,EEF2,XP_013438065.1|K02355,fusA,XP_013439779.1|K07942,ARL1,XP_013335632.1|K12852,EFTUD2,XP_013437072.1|K07877,RAB2A,XP_013228453.1|K07901,RAB8A,XP_013440806.1|K07937,ARF1,XP_013232368.1|K07889,RAB5C,XP_013234516.1|K03234,EEF2,ETW29038.1|-,-,XP_013441055.1|K03231,EEF1A,XP_013440853.1|K03106,SRP54,XP_013228755.1|-,-,XP_013436692.1|K07953,SAR1,KYF42869.1|K06883,K068…	http://amigo.geneontology.org/amigo/term/GO:0019001
multicellular organismal process	Biological Process	GO:0032501	12	164	1916	115694	0.00626305	0.00141753	2.14e-05	0.000211	-,-,XP_013236289.1|-,-,XP_013433854.1|-,-,CDJ65632.1|K03039,PSMD13,XP_013433644.1|K13218,PTBP1,XP_013439273.1|-,-,XP_013438201.1|-,-,XP_013438127.1|-,-,XP_013433278.1|-,-,XP_013440784.1|-,-,XP_013435751.1|-,-,XP_013440607.1|-,-,XP_013229403.1	http://amigo.geneontology.org/amigo/term/GO:0032501
glucose metabolic process	Biological Process	GO:0006006	13	193	1916	115694	0.00678497	0.00166819	2.37e-05	0.000233	K00036,G6PD,XP_013236015.1|K00036,G6PD,XP_013334758.1|K01803,TPI,XP_013434223.1|K00134,GAPDH,XP_013439292.1|K00134,GAPDH,XP_013229416.1|K01803,TPI,AET50814.1|K00134,GAPDH,AET50575.1|-,-,XP_013233390.1|K00134,GAPDH,XP_003883969.1|K01803,TPI,XP_013437914.1|-,-,XP_013233391.1|-,-,CDJ67779.1|K01810,GPI,XP_013440080.1	http://amigo.geneontology.org/amigo/term/GO:0006006
nucleoside phosphate metabolic process	Biological Process	GO:0006753	54	1782	1916	115694	0.0281837	0.0154027	2.39e-05	0.000234	K02145,ATPeV1A,KYF45761.1|K00036,G6PD,XP_013334758.1|K00927,PGK,XP_013332747.1|-,-,XP_013440101.1|K02377,TSTA3,XP_013233085.1|K00134,GAPDH,XP_013439292.1|K01803,TPI,AET50814.1|K02133,ATPeF1B,XP_013232478.1|K00088,guaB,XP_013230284.1|K00858,ppnK,XP_013438205.1|K00763,pncB,XP_013231951.1|-,-,XP_013227893.1|K17757,CARKD,XP_013440488.1|K02133,ATPeF1B,XP_013435812.1|K01810,GPI,XP_013440080.1|K02137,AT…	http://amigo.geneontology.org/amigo/term/GO:0006753
proton-transporting ATPase activity, rotational mechanism	Molecular Function	GO:0046961	10	117	1916	115694	0.00521921	0.00101129	2.72e-05	0.000265	K02151,ATPeV1F,XP_013229878.1|K02145,ATPeV1A,KYF45761.1|K02132,ATPeF1A,XP_013227899.1|K02132,ATPeF1A,CEL73732.1|K02150,ATPeV1E,XP_013432643.1|K02136,ATPeF1G,XP_013438726.1|-,-,XP_013437807.1|K02144,ATPeV1H,XP_013433907.1|K02144,ATPeV1H,XP_013234833.1|K02132,ATPeF1A,XP_013440097.1	http://amigo.geneontology.org/amigo/term/GO:0046961
NAD binding	Molecular Function	GO:0051287	13	196	1916	115694	0.00678497	0.00169412	2.78e-05	0.000269	K00031,IDH1,EUT80144.1|-,-,XP_013438847.1|K00134,GAPDH,XP_013439292.1|K11415,SIRT5,AIQ77650.1|K00134,GAPDH,XP_013229416.1|-,-,XP_013228245.1|K00134,GAPDH,AET50575.1|K00031,IDH1,XP_013433520.1|K00134,GAPDH,XP_003883969.1|K11415,SIRT5,3U31_A|K00006,GPD1,XP_013439788.1|-,-,XP_013433189.1|-,-,XP_013233585.1	http://amigo.geneontology.org/amigo/term/GO:0051287
ligase activity	Molecular Function	GO:0016874	72	2618	1916	115694	0.0375783	0.0226287	2.91e-05	0.00028	-,-,XP_013228270.1|K10594,HERC1,XP_013233402.1|K01870,IARS,XP_013228261.1|-,-,XP_013233599.1|K10594,HERC1,XP_013434692.1|K01889,FARSA,XP_013437144.1|-,-,XP_013236028.1|K01893,NARS,XP_013432907.1|K01880,GARS,XP_013434858.1|K01899,LSC1,XP_013438149.1|K10685,UBLE1B,XP_013434406.1|K08337,ATG7,XP_013438794.1|K01868,TARS,XP_013435932.1|K01866,YARS,XP_013441082.1|K01892,HARS,CEL73547.1|K01869,LARS,XP_01…	http://amigo.geneontology.org/amigo/term/GO:0016874
nucleoside monophosphate metabolic process	Biological Process	GO:0009123	33	910	1916	115694	0.0172234	0.00786558	3.37e-05	0.000323	K02145,ATPeV1A,KYF45761.1|K00927,PGK,XP_013332747.1|K00134,GAPDH,XP_013439292.1|K01803,TPI,AET50814.1|K02133,ATPeF1B,XP_013232478.1|K00088,guaB,XP_013230284.1|K02133,ATPeF1B,XP_013435812.1|K01810,GPI,XP_013440080.1|K02137,ATPeF0O,XP_013433082.1|K02147,ATPeV1B,XP_013338046.1|-,-,XP_013227828.1|K02132,ATPeF1A,XP_013227899.1|K01689,ENO,XP_013435662.1|K01623,ALDO,XP_013233987.1|K00844,HK,XP_013438738…	http://amigo.geneontology.org/amigo/term/GO:0009123
organophosphate metabolic process	Biological Process	GO:0019637	73	2683	1916	115694	0.0381002	0.0231905	3.6e-05	0.000343	K00927,PGK,XP_013332747.1|K02377,TSTA3,XP_013233085.1|K01803,TPI,AET50814.1|K00763,pncB,XP_013231951.1|K00981,E2.7.7.41,XP_013229930.1|K02147,ATPeV1B,XP_013338046.1|-,-,XP_013227828.1|K02132,ATPeF1A,XP_013227899.1|-,-,XP_013433303.1|K01623,ALDO,XP_013233987.1|K00844,HK,XP_013438650.1|K00940,ndk,XP_013228808.1|K00088,guaB,AET50798.1|K00616,E2.2.1.2,XP_013232030.1|K00927,PGK,XP_013438037.1|-,-,XP_0…	http://amigo.geneontology.org/amigo/term/GO:0019637
organelle membrane	Cellular Component	GO:0031090	55	1857	1916	115694	0.0287056	0.016051	3.72e-05	0.000353	K20347,TMED2,XP_013231637.1|-,-,XP_013232169.1|-,-,XP_013233767.1|K10707,VAPB,XP_013438502.1|-,-,XP_013433278.1|K05863,SLC25A4S,XP_013436671.1|K20346,TMED4_9_11,XP_013232191.1|K15272,SLC35A1_2_3,XP_013435622.1|-,-,XP_013434286.1|-,-,XP_013227828.1|-,-,XP_013436743.1|K17267,COPG,XP_013434170.1|K05863,SLC25A4S,AET50812.1|K13338,PEX1,XP_013229789.1|K12948,SPCS3,XP_013232280.1|K17301,COPB1,XP_0132324…	http://amigo.geneontology.org/amigo/term/GO:0031090
nucleotide metabolic process	Biological Process	GO:0009117	53	1773	1916	115694	0.0276618	0.0153249	4.03e-05	0.00038	K02145,ATPeV1A,KYF45761.1|K00036,G6PD,XP_013334758.1|K00927,PGK,XP_013332747.1|-,-,XP_013440101.1|K02377,TSTA3,XP_013233085.1|K00134,GAPDH,XP_013439292.1|K01803,TPI,AET50814.1|K02133,ATPeF1B,XP_013232478.1|K00088,guaB,XP_013230284.1|K00858,ppnK,XP_013438205.1|K00763,pncB,XP_013231951.1|-,-,XP_013227893.1|K17757,CARKD,XP_013440488.1|K02133,ATPeF1B,XP_013435812.1|K01810,GPI,XP_013440080.1|K02137,AT…	http://amigo.geneontology.org/amigo/term/GO:0009117
regulation of cellular macromolecule biosynthetic process	Biological Process	GO:2000112	34	961	1916	115694	0.0177453	0.00830639	4.2e-05	0.000395	-,-,XP_013337273.1|K15028,EIF3K,XP_013436939.1|K03248,EIF3G,AET50859.1|-,-,XP_013234278.1|K11338,RUVBL2,XP_013234880.1|K03250,EIF3E,XP_013432495.1|K03145,TFIIS,XP_013439591.1|K13103,TFIP11,XP_013433456.1|K11338,RUVBL2,XP_013235082.1|K11340,ACTL6A,XP_013231284.1|-,-,XP_013440126.1|K15030,EIF3M,XP_013232519.1|K11338,RUVBL2,XP_013441019.1|K03263,EIF5A,XP_013433001.1|K04802,PCNA,XP_013439690.1|K01527…	http://amigo.geneontology.org/amigo/term/GO:2000112
proteolysis involved in cellular protein catabolic process	Biological Process	GO:0051603	32	881	1916	115694	0.0167015	0.00761491	4.26e-05	0.000397	K05610,UCHL5,XP_013231575.1|K02737,PSMB5,XP_013229090.1|K11836,USP5_13,XP_013438870.1|K05610,UCHL5,XP_013439421.1|K02731,PSMA7,XP_013232658.1|K10609,CUL4,XP_013437271.1|K02725,PSMA1,XP_013438566.1|K02732,PSMB1,XP_013234813.1|K02729,PSMA5,XP_013235870.1|K11835,USP4_11_15,XP_013228227.1|K02738,PSMB6,XP_013435511.1|-,-,XP_013435872.1|K03869,CUL3,XP_013234779.1|K02726,PSMA2,XP_013234323.1|K02736,PSMB…	http://amigo.geneontology.org/amigo/term/GO:0051603
cellular protein catabolic process	Biological Process	GO:0044257	32	881	1916	115694	0.0167015	0.00761491	4.26e-05	0.000397	K05610,UCHL5,XP_013231575.1|K02737,PSMB5,XP_013229090.1|K11836,USP5_13,XP_013438870.1|K05610,UCHL5,XP_013439421.1|K02731,PSMA7,XP_013232658.1|K10609,CUL4,XP_013437271.1|K02725,PSMA1,XP_013438566.1|K02732,PSMB1,XP_013234813.1|K02729,PSMA5,XP_013235870.1|K11835,USP4_11_15,XP_013228227.1|K02738,PSMB6,XP_013435511.1|-,-,XP_013435872.1|K03869,CUL3,XP_013234779.1|K02726,PSMA2,XP_013234323.1|K02736,PSMB…	http://amigo.geneontology.org/amigo/term/GO:0044257
regulation of cellular biosynthetic process	Biological Process	GO:0031326	34	962	1916	115694	0.0177453	0.00831504	4.29e-05	0.000397	-,-,XP_013337273.1|K15028,EIF3K,XP_013436939.1|K03248,EIF3G,AET50859.1|-,-,XP_013234278.1|K11338,RUVBL2,XP_013234880.1|K03250,EIF3E,XP_013432495.1|K03145,TFIIS,XP_013439591.1|K13103,TFIP11,XP_013433456.1|K11338,RUVBL2,XP_013235082.1|K11340,ACTL6A,XP_013231284.1|-,-,XP_013440126.1|K15030,EIF3M,XP_013232519.1|K11338,RUVBL2,XP_013441019.1|K03263,EIF5A,XP_013433001.1|K04802,PCNA,XP_013439690.1|K01527…	http://amigo.geneontology.org/amigo/term/GO:0031326
protein localization to organelle	Biological Process	GO:0033365	16	296	1916	115694	0.00835073	0.00255847	4.36e-05	0.000399	-,-,XP_013233767.1|K03109,SRP9,XP_013438791.1|-,-,XP_013437035.1|K03104,SRP14,XP_013438871.1|K01551,arsA,AET50582.1|K03106,SRP54,XP_013228755.1|K03107,SRP68,XP_013436645.1|-,-,XP_013440598.1|-,-,XP_013337535.1|-,-,XP_013438159.1|K10949,KDELR,XP_013229496.1|-,-,XP_013440596.1|K13338,PEX1,XP_013229789.1|K13345,PEX12,XP_013434765.1|K19036,IGHMBP2,XP_013438125.1|K10949,KDELR,XP_013234765.1	http://amigo.geneontology.org/amigo/term/GO:0033365
regulation of biosynthetic process	Biological Process	GO:0009889	34	963	1916	115694	0.0177453	0.00832368	4.38e-05	0.000399	-,-,XP_013337273.1|K15028,EIF3K,XP_013436939.1|K03248,EIF3G,AET50859.1|-,-,XP_013234278.1|K11338,RUVBL2,XP_013234880.1|K03250,EIF3E,XP_013432495.1|K03145,TFIIS,XP_013439591.1|K13103,TFIP11,XP_013433456.1|K11338,RUVBL2,XP_013235082.1|K11340,ACTL6A,XP_013231284.1|-,-,XP_013440126.1|K15030,EIF3M,XP_013232519.1|K11338,RUVBL2,XP_013441019.1|K03263,EIF5A,XP_013433001.1|K04802,PCNA,XP_013439690.1|K01527…	http://amigo.geneontology.org/amigo/term/GO:0009889
regulation of macromolecule biosynthetic process	Biological Process	GO:0010556	34	963	1916	115694	0.0177453	0.00832368	4.38e-05	0.000399	-,-,XP_013337273.1|K15028,EIF3K,XP_013436939.1|K03248,EIF3G,AET50859.1|-,-,XP_013234278.1|K11338,RUVBL2,XP_013234880.1|K03250,EIF3E,XP_013432495.1|K03145,TFIIS,XP_013439591.1|K13103,TFIP11,XP_013433456.1|K11338,RUVBL2,XP_013235082.1|K11340,ACTL6A,XP_013231284.1|-,-,XP_013440126.1|K15030,EIF3M,XP_013232519.1|K11338,RUVBL2,XP_013441019.1|K03263,EIF5A,XP_013433001.1|K04802,PCNA,XP_013439690.1|K01527…	http://amigo.geneontology.org/amigo/term/GO:0010556
alkylglycerone-phosphate synthase activity	Molecular Function	GO:0008609	3	5	1916	115694	0.00156576	4.32e-05	4.42e-05	0.000402	K00803,AGPS,XP_013438238.1|K00803,AGPS,XP_013229494.1|K00803,AGPS,XP_013436048.1	http://amigo.geneontology.org/amigo/term/GO:0008609
molecular function regulator	Molecular Function	GO:0098772	26	649	1916	115694	0.0135699	0.00560963	4.48e-05	0.000406	K18441,CYTH,XP_013432656.1|K03033,PSMD3,XP_013437975.1|K17255,GDI1_2,XP_013233841.1|-,-,XP_013432774.1|-,-,XP_013434200.1|K12492,ARFGAP1,XP_013440924.1|K04802,PCNA,XP_013232052.1|K03687,GRPE,XP_013230006.1|-,-,XP_013439336.1|K03115,CSNK2B,AET50630.1|K12492,ARFGAP1,XP_013437026.1|-,-,XP_013433605.1|K03115,CSNK2B,XP_013434555.1|-,-,XP_013439057.1|K03687,GRPE,XP_013337289.1|-,-,XP_013228343.1|K12486…	http://amigo.geneontology.org/amigo/term/GO:0098772
proton-transporting ATP synthase activity, rotational mechanism	Molecular Function	GO:0046933	8	78	1916	115694	0.00417537	0.000674192	4.68e-05	0.000421	K02137,ATPeF0O,XP_013433082.1|K02132,ATPeF1A,XP_013227899.1|K02133,ATPeF1B,XP_013232478.1|K02132,ATPeF1A,CEL73732.1|K02136,ATPeF1G,XP_013438726.1|-,-,XP_013437807.1|K02133,ATPeF1B,XP_013435812.1|K02132,ATPeF1A,XP_013440097.1	http://amigo.geneontology.org/amigo/term/GO:0046933
phosphorus metabolic process	Biological Process	GO:0006793	78	2964	1916	115694	0.0407098	0.0256193	5.86e-05	0.000525	K00927,PGK,XP_013332747.1|K02377,TSTA3,XP_013233085.1|K01803,TPI,AET50814.1|K00763,pncB,XP_013231951.1|K00981,E2.7.7.41,XP_013229930.1|K02147,ATPeV1B,XP_013338046.1|-,-,XP_013227828.1|K02132,ATPeF1A,XP_013227899.1|-,-,XP_013438716.1|-,-,XP_013433303.1|K01623,ALDO,XP_013233987.1|K00844,HK,XP_013438650.1|K00940,ndk,XP_013228808.1|K00088,guaB,AET50798.1|K00616,E2.2.1.2,XP_013232030.1|K00927,PGK,XP_0…	http://amigo.geneontology.org/amigo/term/GO:0006793
protein targeting	Biological Process	GO:0006605	14	245	1916	115694	0.00730689	0.00211765	7.11e-05	0.000634	-,-,XP_013233767.1|K03109,SRP9,XP_013438791.1|-,-,XP_013440596.1|K13338,PEX1,XP_013229789.1|-,-,XP_013437035.1|K13345,PEX12,XP_013434765.1|K03104,SRP14,XP_013438871.1|K19036,IGHMBP2,XP_013438125.1|K03106,SRP54,XP_013228755.1|K03107,SRP68,XP_013436645.1|-,-,XP_013440598.1|-,-,XP_013337535.1|K07342,SEC61G,XP_013233672.1|-,-,XP_013438159.1	http://amigo.geneontology.org/amigo/term/GO:0006605
transmembrane transport	Biological Process	GO:0055085	34	993	1916	115694	0.0177453	0.00858299	7.89e-05	0.0007	K02145,ATPeV1A,KYF45761.1|-,-,XP_013233767.1|K02133,ATPeF1B,XP_013232478.1|K05863,SLC25A4S,XP_013436671.1|K02154,ATPeV0A,XP_013234022.1|K02150,ATPeV1E,XP_013432643.1|K02133,ATPeF1B,XP_013435812.1|K02137,ATPeF0O,XP_013433082.1|K02147,ATPeV1B,XP_013338046.1|K02132,ATPeF1A,XP_013227899.1|K05863,SLC25A4S,AET50812.1|K02154,ATPeV0A,XP_013437265.1|-,-,XP_013439956.1|K15118,SLC25A38,XP_013440171.1|-,-,XP…	http://amigo.geneontology.org/amigo/term/GO:0055085
tricarboxylic acid metabolic process	Biological Process	GO:0072350	11	161	1916	115694	0.00574113	0.0013916	8.66e-05	0.000765	K00234,SDHA,XP_013228047.1|K00031,IDH1,XP_013440203.1|K00164,OGDH,XP_013436205.1|K00109,E1.1.99.2,CAK51433.1|K00031,IDH1,EUT80144.1|K00235,SDHB,XP_013440424.1|-,-,XP_003882425.1|K00031,IDH1,XP_013433520.1|-,-,XP_013234413.1|K00031,IDH1,XP_013433519.1|K01647,CS,XP_013434471.1	http://amigo.geneontology.org/amigo/term/GO:0072350
endoplasmic reticulum	Cellular Component	GO:0005783	28	755	1916	115694	0.0146138	0.00652583	8.79e-05	0.000773	K20347,TMED2,XP_013231637.1|K04710,CERS,AET50846.1|K20352,TMED10,XP_013437962.1|K07953,SAR1,XP_013234452.1|K10707,VAPB,XP_013438502.1|-,-,XP_013432747.1|K09580,PDIA1,XP_013231631.1|K01551,arsA,AET50582.1|K20346,TMED4_9_11,XP_013232191.1|K12670,WBP1,XP_013434824.1|K04710,CERS,XP_013234310.1|-,-,XP_013337535.1|K12946,SPCS1,XP_013231299.1|-,-,XP_013231896.1|K07953,SAR1,KYF42869.1|K10949,KDELR,XP_013…	http://amigo.geneontology.org/amigo/term/GO:0005783
proton-transporting V-type ATPase, V1 domain	Cellular Component	GO:0033180	7	65	1916	115694	0.00365344	0.000561827	0.000102	0.000891	K02151,ATPeV1F,XP_013229878.1|K02147,ATPeV1B,XP_013436893.1|K02147,ATPeV1B,XP_013338046.1|K02145,ATPeV1A,KYF45761.1|K02144,ATPeV1H,XP_013433907.1|K02148,ATPeV1C,XP_013435816.1|K02144,ATPeV1H,XP_013234833.1	http://amigo.geneontology.org/amigo/term/GO:0033180
oxidoreductase activity, acting on the CH-OH group of donors, NAD or NADP as acceptor	Molecular Function	GO:0016616	22	534	1916	115694	0.0114823	0.00461562	0.000112	0.000978	-,-,XP_013433854.1|K00088,guaB,AET50798.1|K00036,G6PD,XP_013334758.1|K00033,PGD,XP_013437159.1|K00031,IDH1,EUT80144.1|-,-,XP_013438847.1|K00088,guaB,XP_013230284.1|K00031,IDH1,XP_013433520.1|-,-,XP_013435519.1|-,-,XP_013234413.1|K00031,IDH1,XP_013433519.1|-,-,AAN38977.1|-,-,KFG59574.1|-,-,XP_013433189.1|K00036,G6PD,XP_013236015.1|K00031,IDH1,XP_013440203.1|-,-,XP_013228245.1|-,-,AAN38976.1|-,-,XP…	http://amigo.geneontology.org/amigo/term/GO:0016616
isocitrate dehydrogenase activity	Molecular Function	GO:0004448	5	30	1916	115694	0.0026096	0.000259305	0.000125	0.00108	K00031,IDH1,XP_013433520.1|-,-,XP_013234413.1|K00031,IDH1,XP_013433519.1|K00031,IDH1,XP_013440203.1|K00031,IDH1,EUT80144.1	http://amigo.geneontology.org/amigo/term/GO:0004448
isocitrate dehydrogenase (NADP+) activity	Molecular Function	GO:0004450	5	30	1916	115694	0.0026096	0.000259305	0.000125	0.00108	K00031,IDH1,XP_013433520.1|-,-,XP_013234413.1|K00031,IDH1,XP_013433519.1|K00031,IDH1,XP_013440203.1|K00031,IDH1,EUT80144.1	http://amigo.geneontology.org/amigo/term/GO:0004450
isocitrate metabolic process	Biological Process	GO:0006102	5	30	1916	115694	0.0026096	0.000259305	0.000125	0.00108	K00031,IDH1,XP_013433520.1|-,-,XP_013234413.1|K00031,IDH1,XP_013433519.1|K00031,IDH1,XP_013440203.1|K00031,IDH1,EUT80144.1	http://amigo.geneontology.org/amigo/term/GO:0006102
proton-transporting ATP synthase complex, catalytic core F(1)	Cellular Component	GO:0045261	7	69	1916	115694	0.00365344	0.000596401	0.000149	0.00128	K02132,ATPeF1A,CEL73732.1|K02132,ATPeF1A,XP_013227899.1|K02136,ATPeF1G,XP_013438726.1|K02133,ATPeF1B,XP_013232478.1|-,-,XP_013437807.1|K02132,ATPeF1A,XP_013440097.1|K02133,ATPeF1B,XP_013435812.1	http://amigo.geneontology.org/amigo/term/GO:0045261
endopeptidase activity	Molecular Function	GO:0004175	44	1465	1916	115694	0.0229645	0.0126627	0.000157	0.00134	K02737,PSMB5,XP_013229090.1|-,-,XP_013437267.1|-,-,XP_013438775.1|K06013,STE24,XP_013233627.1|-,-,XP_013435249.1|K06013,STE24,XP_013437387.1|-,-,XP_013436788.1|K02731,PSMA7,XP_013232658.1|K08956,AFG3,XP_013436029.1|K17732,PMPCB,XP_013232032.1|K02725,PSMA1,XP_013438566.1|K02732,PSMB1,XP_013234813.1|K04771,degP,XP_013437442.1|K02729,PSMA5,XP_013235870.1|K17732,PMPCB,XP_013438515.1|K02738,PSMB6,XP_0…	http://amigo.geneontology.org/amigo/term/GO:0004175
nucleoside-triphosphatase regulator activity	Molecular Function	GO:0060589	12	202	1916	115694	0.00626305	0.00174599	0.000159	0.00135	K03687,GRPE,XP_013337289.1|K17255,GDI1_2,XP_013233841.1|-,-,XP_013434200.1|-,-,XP_013228343.1|K12492,ARFGAP1,XP_013440924.1|K12486,SMAP,XP_013232840.1|-,-,XP_013233523.1|K03687,GRPE,XP_013230006.1|-,-,XP_013438407.1|-,-,XP_013438294.1|-,-,XP_013236222.1|K12492,ARFGAP1,XP_013437026.1	http://amigo.geneontology.org/amigo/term/GO:0060589
establishment of protein localization to organelle	Biological Process	GO:0072594	13	233	1916	115694	0.00678497	0.00201393	0.000161	0.00136	-,-,XP_013233767.1|K03109,SRP9,XP_013438791.1|-,-,XP_013440596.1|K13338,PEX1,XP_013229789.1|-,-,XP_013437035.1|K13345,PEX12,XP_013434765.1|K03104,SRP14,XP_013438871.1|K19036,IGHMBP2,XP_013438125.1|K03106,SRP54,XP_013228755.1|K03107,SRP68,XP_013436645.1|-,-,XP_013440598.1|-,-,XP_013337535.1|-,-,XP_013438159.1	http://amigo.geneontology.org/amigo/term/GO:0072594
mRNA splicing, via spliceosome	Biological Process	GO:0000398	21	511	1916	115694	0.0109603	0.00441682	0.000164	0.00137	K12827,SF3A3,XP_013233948.1|K12844,PRPF31,XP_013234474.1|K11097,SNRPE,XP_013232281.1|K12856,PRPF8,XP_013434282.1|K06063,SNW1,XP_013435861.1|-,-,XP_013235274.1|K11095,SNRPC,XP_013230079.1|-,-,XP_013437231.1|K12626,LSM7,XP_013231031.1|K13095,SF1,XP_013230495.1|-,-,XP_013434367.1|K12843,PRPF3,XP_013229415.1|K12855,PRPF6,XP_013440714.1|K05019,CLNS1A,XP_013435951.1|K11098,SNRPF,XP_013435101.1|-,-,XP_0…	http://amigo.geneontology.org/amigo/term/GO:0000398
RNA splicing, via transesterification reactions with bulged adenosine as nucleophile	Biological Process	GO:0000377	21	511	1916	115694	0.0109603	0.00441682	0.000164	0.00137	K12827,SF3A3,XP_013233948.1|K12844,PRPF31,XP_013234474.1|K11097,SNRPE,XP_013232281.1|K12856,PRPF8,XP_013434282.1|K06063,SNW1,XP_013435861.1|-,-,XP_013235274.1|K11095,SNRPC,XP_013230079.1|-,-,XP_013437231.1|K12626,LSM7,XP_013231031.1|K13095,SF1,XP_013230495.1|-,-,XP_013434367.1|K12843,PRPF3,XP_013229415.1|K12855,PRPF6,XP_013440714.1|K05019,CLNS1A,XP_013435951.1|K11098,SNRPF,XP_013435101.1|-,-,XP_0…	http://amigo.geneontology.org/amigo/term/GO:0000377
purine-containing compound biosynthetic process	Biological Process	GO:0072522	19	438	1916	115694	0.00991649	0.00378585	0.000167	0.00139	K00760,hprT,XP_013228452.1|K00088,guaB,AET50798.1|-,-,XP_013440101.1|K01939,purA,XP_013235248.1|K02133,ATPeF1B,XP_013232478.1|K00088,guaB,XP_013230284.1|K00789,metK,XP_013333045.1|K00760,hprT,XP_013434203.1|K02132,ATPeF1A,XP_013440097.1|K02133,ATPeF1B,XP_013435812.1|K02137,ATPeF0O,XP_013433082.1|K02132,ATPeF1A,XP_013227899.1|-,-,XP_013436963.1|K01490,AMPD,XP_013227977.1|K02132,ATPeF1A,CEL73732.1|…	http://amigo.geneontology.org/amigo/term/GO:0072522
RNA splicing, via transesterification reactions	Biological Process	GO:0000375	21	514	1916	115694	0.0109603	0.00444275	0.000178	0.00147	K12827,SF3A3,XP_013233948.1|K12844,PRPF31,XP_013234474.1|K11097,SNRPE,XP_013232281.1|K12856,PRPF8,XP_013434282.1|K06063,SNW1,XP_013435861.1|-,-,XP_013235274.1|K11095,SNRPC,XP_013230079.1|-,-,XP_013437231.1|K12626,LSM7,XP_013231031.1|K13095,SF1,XP_013230495.1|-,-,XP_013434367.1|K12843,PRPF3,XP_013229415.1|K12855,PRPF6,XP_013440714.1|K05019,CLNS1A,XP_013435951.1|K11098,SNRPF,XP_013435101.1|-,-,XP_0…	http://amigo.geneontology.org/amigo/term/GO:0000375
hydrogen-exporting ATPase activity	Molecular Function	GO:0036442	10	147	1916	115694	0.00521921	0.00127059	0.000186	0.00153	K02151,ATPeV1F,XP_013229878.1|K02145,ATPeV1A,KYF45761.1|K02132,ATPeF1A,XP_013227899.1|K02132,ATPeF1A,CEL73732.1|K02150,ATPeV1E,XP_013432643.1|K02136,ATPeF1G,XP_013438726.1|-,-,XP_013437807.1|K02144,ATPeV1H,XP_013433907.1|K02144,ATPeV1H,XP_013234833.1|K02132,ATPeF1A,XP_013440097.1	http://amigo.geneontology.org/amigo/term/GO:0036442
single-organism intracellular transport	Biological Process	GO:1902582	27	750	1916	115694	0.0140919	0.00648262	0.000187	0.00154	-,-,XP_013233767.1|K20302,TRAPPC3,XP_013334041.1|K03109,SRP9,XP_013438791.1|-,-,XP_013437035.1|K20471,COPD,XP_013232797.1|K03104,SRP14,XP_013438871.1|K03107,SRP68,XP_013436645.1|K03106,SRP54,XP_013228755.1|-,-,XP_013440598.1|K18468,VPS35,XP_013436867.1|-,-,XP_013337535.1|K14006,SEC23,XP_013432539.1|-,-,XP_013233795.1|-,-,XP_013438159.1|-,-,XP_013434286.1|-,-,XP_013440596.1|K13338,PEX1,XP_01322978…	http://amigo.geneontology.org/amigo/term/GO:1902582
regulation of gene expression	Biological Process	GO:0010468	33	1001	1916	115694	0.0172234	0.00865213	0.000198	0.00162	-,-,XP_013337273.1|K15028,EIF3K,XP_013436939.1|K03248,EIF3G,AET50859.1|-,-,XP_013234278.1|K11338,RUVBL2,XP_013234880.1|K15979,SND1,XP_013439499.1|K03250,EIF3E,XP_013432495.1|K03145,TFIIS,XP_013439591.1|K13103,TFIP11,XP_013433456.1|K11338,RUVBL2,XP_013235082.1|K11340,ACTL6A,XP_013231284.1|-,-,XP_013440126.1|K15030,EIF3M,XP_013232519.1|K11338,RUVBL2,XP_013441019.1|K03263,EIF5A,XP_013433001.1|K01527…	http://amigo.geneontology.org/amigo/term/GO:0010468
regulation of macromolecule metabolic process	Biological Process	GO:0060255	37	1173	1916	115694	0.0193111	0.0101388	0.0002	0.00163	-,-,XP_013337273.1|K15028,EIF3K,XP_013436939.1|K03033,PSMD3,XP_013437975.1|K03248,EIF3G,AET50859.1|-,-,XP_013234278.1|K11338,RUVBL2,XP_013234880.1|K15979,SND1,XP_013439499.1|K03250,EIF3E,XP_013432495.1|K03145,TFIIS,XP_013439591.1|K13103,TFIP11,XP_013433456.1|K11338,RUVBL2,XP_013235082.1|K11340,ACTL6A,XP_013231284.1|-,-,XP_013440126.1|K15030,EIF3M,XP_013232519.1|K11338,RUVBL2,XP_013441019.1|K03263…	http://amigo.geneontology.org/amigo/term/GO:0060255
mRNA metabolic process	Biological Process	GO:0016071	31	922	1916	115694	0.0161795	0.0079693	0.000217	0.00177	K12827,SF3A3,XP_013233948.1|K06965,PELO,XP_013436664.1|-,-,XP_013432774.1|K12844,PRPF31,XP_013234474.1|K12822,RBM25,XP_013437532.1|K11097,SNRPE,XP_013232281.1|K12856,PRPF8,XP_013434282.1|K12861,BCAS2,AET50591.1|K06063,SNW1,XP_013435861.1|-,-,XP_013235274.1|K12837,U2AF2,AET50571.1|K11095,SNRPC,XP_013230079.1|-,-,XP_013437231.1|K18328,DBR1,XP_013229723.1|K12626,LSM7,XP_013231031.1|K13095,SF1,XP_013…	http://amigo.geneontology.org/amigo/term/GO:0016071
sulfur compound metabolic process	Biological Process	GO:0006790	11	180	1916	115694	0.00574113	0.00155583	0.000231	0.00187	K13811,PAPSS,XP_013232973.1|K01895,ACSS,XP_013433758.1|-,-,XP_013438716.1|K00789,metK,XP_013333045.1|K00641,metX,XP_013440859.1|-,-,XP_013438539.1|K01895,ACSS,XP_013232261.1|K11204,GCLC,XP_013440755.1|K13811,PAPSS,XP_013439696.1|K11204,GCLC,XP_013232396.1|K01895,ACSS,XP_013336914.1	http://amigo.geneontology.org/amigo/term/GO:0006790
oxidoreductase activity, acting on peroxide as acceptor	Molecular Function	GO:0016684	8	98	1916	115694	0.00417537	0.000847062	0.000235	0.00189	K13279,PRDX1,XP_013440644.1|K00432,gpx,XP_013231991.1|K03386,PRDX2_4,XP_013335735.1|K08847,RIPK3,XP_013439902.1|K03781,katE,XP_013436398.1|K13279,PRDX1,AET50460.1|K11188,PRDX6,XP_013439428.1|K13279,PRDX1,XP_013233671.1	http://amigo.geneontology.org/amigo/term/GO:0016684
AMP binding	Molecular Function	GO:0016208	3	8	1916	115694	0.00156576	6.91e-05	0.000239	0.0019	K01895,ACSS,XP_013433758.1|K01895,ACSS,XP_013336914.1|K01895,ACSS,XP_013232261.1	http://amigo.geneontology.org/amigo/term/GO:0016208
acetate metabolic process	Biological Process	GO:0006083	3	8	1916	115694	0.00156576	6.91e-05	0.000239	0.0019	K01895,ACSS,XP_013433758.1|K01895,ACSS,XP_013336914.1|K01895,ACSS,XP_013232261.1	http://amigo.geneontology.org/amigo/term/GO:0006083
acetyl-CoA biosynthetic process from acetate	Biological Process	GO:0019427	3	8	1916	115694	0.00156576	6.91e-05	0.000239	0.0019	K01895,ACSS,XP_013433758.1|K01895,ACSS,XP_013336914.1|K01895,ACSS,XP_013232261.1	http://amigo.geneontology.org/amigo/term/GO:0019427
Golgi apparatus	Cellular Component	GO:0005794	14	279	1916	115694	0.00730689	0.00241153	0.000275	0.00218	K04646,CLTC,XP_013438787.1|K03877,B3GALT5,XP_013435231.1|-,-,XP_013433452.1|K07953,SAR1,XP_013234452.1|K17267,COPG,XP_013434170.1|K12391,AP1G1,XP_013437085.1|K17301,COPB1,XP_013232491.1|K09313,CUTL,XP_013433588.1|K05236,COPA,XP_013333298.1|K20471,COPD,XP_013232797.1|-,-,XP_013434560.1|K15272,SLC35A1_2_3,XP_013435622.1|K07953,SAR1,KYF42869.1|K05236,COPA,XP_013437179.1	http://amigo.geneontology.org/amigo/term/GO:0005794
peptidase activity	Molecular Function	GO:0008233	84	3416	1916	115694	0.0438413	0.0295262	0.000279	0.00221	K05610,UCHL5,XP_013231575.1|K02737,PSMB5,XP_013229090.1|-,-,XP_013437267.1|-,-,XP_013433050.1|K06013,STE24,XP_013233627.1|-,-,XP_013435249.1|K03063,PSMC4,KFG50771.1|-,-,XP_013438801.1|K06013,STE24,XP_013437387.1|-,-,XP_013336691.1|K08956,AFG3,XP_013436029.1|K02725,PSMA1,XP_013438566.1|K02732,PSMB1,XP_013234813.1|K04771,degP,XP_013437442.1|K02729,PSMA5,XP_013235870.1|K12948,SPCS3,XP_013232280.1|K1…	http://amigo.geneontology.org/amigo/term/GO:0008233
chromatin	Cellular Component	GO:0000785	8	101	1916	115694	0.00417537	0.000872993	0.000289	0.00227	K11252,H2B,XP_013235729.1|K11340,ACTL6A,XP_013436734.1|K11254,H4,XP_013233172.1|K11253,H3,XP_013434650.1|K11251,H2A,XP_003882857.1|K11251,H2A,XP_013227805.1|K11252,H2B,AAL01371.1|K11340,ACTL6A,XP_013231284.1	http://amigo.geneontology.org/amigo/term/GO:0000785
ATP synthesis coupled proton transport	Biological Process	GO:0015986	8	102	1916	115694	0.00417537	0.000881636	0.000309	0.00241	K02137,ATPeF0O,XP_013433082.1|K02132,ATPeF1A,XP_013227899.1|K02133,ATPeF1B,XP_013232478.1|K02132,ATPeF1A,CEL73732.1|K02136,ATPeF1G,XP_013438726.1|-,-,XP_013437807.1|K02133,ATPeF1B,XP_013435812.1|K02132,ATPeF1A,XP_013440097.1	http://amigo.geneontology.org/amigo/term/GO:0015986
energy coupled proton transport, down electrochemical gradient	Biological Process	GO:0015985	8	102	1916	115694	0.00417537	0.000881636	0.000309	0.00241	K02137,ATPeF0O,XP_013433082.1|K02132,ATPeF1A,XP_013227899.1|K02133,ATPeF1B,XP_013232478.1|K02132,ATPeF1A,CEL73732.1|K02136,ATPeF1G,XP_013438726.1|-,-,XP_013437807.1|K02133,ATPeF1B,XP_013435812.1|K02132,ATPeF1A,XP_013440097.1	http://amigo.geneontology.org/amigo/term/GO:0015985
small ribosomal subunit	Cellular Component	GO:0015935	10	157	1916	115694	0.00521921	0.00135703	0.000315	0.00243	K02973,RP-S23e,XP_013332946.1|K02984,RP-S3Ae,AAD08643.1|K02998,RP-SAe,AET50459.1|K02969,RP-S20e,XP_013233383.1|K02997,RP-S9e,AET50489.1|K02985,RP-S3e,AET50521.1|K02984,RP-S3Ae,XP_013432646.1|K02989,RP-S5e,XP_013440465.1|K02981,RP-S2e,XP_013440712.1|K02958,RP-S15e,XP_013231204.1	http://amigo.geneontology.org/amigo/term/GO:0015935
ligase activity, forming aminoacyl-tRNA and related compounds	Molecular Function	GO:0016876	33	1028	1916	115694	0.0172234	0.00888551	0.000316	0.00243	K06174,ABCE1,XP_013232968.1|K01872,AARS,XP_013433721.1|K01870,IARS,XP_013228261.1|-,-,XP_013436737.1|K01872,AARS,XP_013233756.1|K01889,FARSA,XP_013437144.1|K01893,NARS,XP_013432907.1|K07560,dtd,XP_013439159.1|K01880,GARS,XP_013434858.1|K01893,NARS,XP_013227989.1|K01883,CARS,XP_013332856.1|-,-,XP_013434644.1|K01880,GARS,XP_013235701.1|K01868,TARS,XP_013435932.1|-,-,XP_013435640.1|K01883,CARS,XP_01…	http://amigo.geneontology.org/amigo/term/GO:0016876
aminoacyl-tRNA ligase activity	Molecular Function	GO:0004812	33	1028	1916	115694	0.0172234	0.00888551	0.000316	0.00243	K06174,ABCE1,XP_013232968.1|K01872,AARS,XP_013433721.1|K01870,IARS,XP_013228261.1|-,-,XP_013436737.1|K01872,AARS,XP_013233756.1|K01889,FARSA,XP_013437144.1|K01893,NARS,XP_013432907.1|K07560,dtd,XP_013439159.1|K01880,GARS,XP_013434858.1|K01893,NARS,XP_013227989.1|K01883,CARS,XP_013332856.1|-,-,XP_013434644.1|K01880,GARS,XP_013235701.1|K01868,TARS,XP_013435932.1|-,-,XP_013435640.1|K01883,CARS,XP_01…	http://amigo.geneontology.org/amigo/term/GO:0004812
ligase activity, forming carbon-oxygen bonds	Molecular Function	GO:0016875	33	1028	1916	115694	0.0172234	0.00888551	0.000316	0.00243	K06174,ABCE1,XP_013232968.1|K01872,AARS,XP_013433721.1|K01870,IARS,XP_013228261.1|-,-,XP_013436737.1|K01872,AARS,XP_013233756.1|K01889,FARSA,XP_013437144.1|K01893,NARS,XP_013432907.1|K07560,dtd,XP_013439159.1|K01880,GARS,XP_013434858.1|K01893,NARS,XP_013227989.1|K01883,CARS,XP_013332856.1|-,-,XP_013434644.1|K01880,GARS,XP_013235701.1|K01868,TARS,XP_013435932.1|-,-,XP_013435640.1|K01883,CARS,XP_01…	http://amigo.geneontology.org/amigo/term/GO:0016875
phosphate-containing compound metabolic process	Biological Process	GO:0006796	74	2938	1916	115694	0.0386221	0.0253946	0.000322	0.00246	K00927,PGK,XP_013332747.1|K02377,TSTA3,XP_013233085.1|K01803,TPI,AET50814.1|K00763,pncB,XP_013231951.1|K00981,E2.7.7.41,XP_013229930.1|K02147,ATPeV1B,XP_013338046.1|-,-,XP_013227828.1|K02132,ATPeF1A,XP_013227899.1|-,-,XP_013433303.1|K01623,ALDO,XP_013233987.1|K00844,HK,XP_013438650.1|K00940,ndk,XP_013228808.1|K00088,guaB,AET50798.1|K00616,E2.2.1.2,XP_013232030.1|K00927,PGK,XP_013438037.1|-,-,XP_0…	http://amigo.geneontology.org/amigo/term/GO:0006796
cis-trans isomerase activity	Molecular Function	GO:0016859	15	318	1916	115694	0.00782881	0.00274863	0.000327	0.00248	K09578,PIN1,XP_013439032.1|K01802,E5.2.1.8,XP_013436114.1|K12734,PPIL3,AET50550.1|K10598,PPIL2,XP_013433152.1|K12735,PPIL4,XP_013439013.1|K09564,PPIE,XP_013234191.1|K09564,PPIE,XP_013235414.1|K12737,SDCCAG10,XP_013435398.1|K09567,PPIH,XP_013438803.1|K12736,PPWD1,XP_013439782.1|K05864,PPID,AET50588.1|K17605,PPP2R4,XP_013435010.1|K12735,PPIL4,XP_013230743.1|K09565,PPIF,XP_013440405.1|K09566,PPIG,XP…	http://amigo.geneontology.org/amigo/term/GO:0016859
peptidyl-prolyl cis-trans isomerase activity	Molecular Function	GO:0003755	15	318	1916	115694	0.00782881	0.00274863	0.000327	0.00248	K09578,PIN1,XP_013439032.1|K01802,E5.2.1.8,XP_013436114.1|K12734,PPIL3,AET50550.1|K10598,PPIL2,XP_013433152.1|K12735,PPIL4,XP_013439013.1|K09564,PPIE,XP_013234191.1|K09564,PPIE,XP_013235414.1|K12737,SDCCAG10,XP_013435398.1|K09567,PPIH,XP_013438803.1|K12736,PPWD1,XP_013439782.1|K05864,PPID,AET50588.1|K17605,PPP2R4,XP_013435010.1|K12735,PPIL4,XP_013230743.1|K09565,PPIF,XP_013440405.1|K09566,PPIG,XP…	http://amigo.geneontology.org/amigo/term/GO:0003755
RNA splicing	Biological Process	GO:0008380	23	617	1916	115694	0.0120042	0.00533303	0.000333	0.00252	-,-,XP_013234271.1|K12827,SF3A3,XP_013233948.1|K12844,PRPF31,XP_013234474.1|K11097,SNRPE,XP_013232281.1|K12856,PRPF8,XP_013434282.1|K06063,SNW1,XP_013435861.1|-,-,XP_013235274.1|K11095,SNRPC,XP_013230079.1|-,-,XP_013437231.1|K12626,LSM7,XP_013231031.1|K13095,SF1,XP_013230495.1|-,-,XP_013434367.1|K12843,PRPF3,XP_013229415.1|K12855,PRPF6,XP_013440714.1|K05019,CLNS1A,XP_013435951.1|K11098,SNRPF,XP_0…	http://amigo.geneontology.org/amigo/term/GO:0008380
peptidase activity, acting on L-amino acid peptides	Molecular Function	GO:0070011	72	2853	1916	115694	0.0375783	0.0246599	0.000365	0.00275	K05610,UCHL5,XP_013231575.1|K02737,PSMB5,XP_013229090.1|-,-,XP_013437267.1|-,-,XP_013433050.1|K06013,STE24,XP_013233627.1|-,-,XP_013435249.1|-,-,XP_013438801.1|K06013,STE24,XP_013437387.1|K08956,AFG3,XP_013436029.1|K02725,PSMA1,XP_013438566.1|K02732,PSMB1,XP_013234813.1|K04771,degP,XP_013437442.1|K02729,PSMA5,XP_013235870.1|K17732,PMPCB,XP_013438515.1|-,-,XP_013433646.1|K11863,ATXN3,XP_013233311.…	http://amigo.geneontology.org/amigo/term/GO:0070011
large ribosomal subunit	Cellular Component	GO:0015934	11	191	1916	115694	0.00574113	0.00165091	0.000383	0.00287	K02900,RP-L27Ae,XP_013437331.1|K02880,RP-L17e,XP_013231429.1|K02872,RP-L13Ae,XP_013440321.1|K02900,RP-L27Ae,XP_013228850.1|K02938,RP-L8e,XP_013435920.1|K02938,RP-L8e,AET50496.1|K02865,RP-L10Ae,XP_013434189.1|K02900,RP-L27Ae,KYF47673.1|K02898,RP-L26e,XP_013228291.1|K02872,RP-L13Ae,KYF44914.1|-,-,XP_013440773.1	http://amigo.geneontology.org/amigo/term/GO:0015934
cytoplasmic transport	Biological Process	GO:0016482	18	431	1916	115694	0.00939457	0.00372534	0.000384	0.00287	-,-,XP_013233767.1|K03109,SRP9,XP_013438791.1|-,-,XP_013437035.1|K03104,SRP14,XP_013438871.1|K03106,SRP54,XP_013228755.1|K03107,SRP68,XP_013436645.1|-,-,XP_013440598.1|-,-,XP_013337535.1|K14006,SEC23,XP_013432539.1|-,-,XP_013438159.1|-,-,XP_013440596.1|K13338,PEX1,XP_013229789.1|K13345,PEX12,XP_013434765.1|K14007,SEC24,XP_013440926.1|K19036,IGHMBP2,XP_013438125.1|K14007,SEC24,XP_013434125.1|K1400…	http://amigo.geneontology.org/amigo/term/GO:0016482
amino acid activation	Biological Process	GO:0043038	30	912	1916	115694	0.0156576	0.00788286	0.000389	0.00289	K06174,ABCE1,XP_013232968.1|K01874,MARS,XP_013437421.1|K01874,MARS,XP_013433270.1|K04567,KARS,XP_013433729.1|K01887,RARS,XP_003880756.1|K01872,AARS,XP_013433721.1|K01875,SARS,XP_013439833.1|K01870,IARS,XP_013228261.1|-,-,XP_013436737.1|K01867,WARS,XP_013334380.1|K01872,AARS,XP_013233756.1|K01889,FARSA,XP_013437144.1|K14163,EPRS,XP_013439915.1|K01893,NARS,XP_013432907.1|K01893,NARS,XP_013227989.1|…	http://amigo.geneontology.org/amigo/term/GO:0043038
tRNA aminoacylation	Biological Process	GO:0043039	30	912	1916	115694	0.0156576	0.00788286	0.000389	0.00289	K06174,ABCE1,XP_013232968.1|K01874,MARS,XP_013437421.1|K01874,MARS,XP_013433270.1|K04567,KARS,XP_013433729.1|K01887,RARS,XP_003880756.1|K01872,AARS,XP_013433721.1|K01875,SARS,XP_013439833.1|K01870,IARS,XP_013228261.1|-,-,XP_013436737.1|K01867,WARS,XP_013334380.1|K01872,AARS,XP_013233756.1|K01889,FARSA,XP_013437144.1|K14163,EPRS,XP_013439915.1|K01893,NARS,XP_013432907.1|K01893,NARS,XP_013227989.1|…	http://amigo.geneontology.org/amigo/term/GO:0043039
regulation of primary metabolic process	Biological Process	GO:0080090	36	1173	1916	115694	0.0187891	0.0101388	0.0004	0.00296	-,-,XP_013337273.1|K15028,EIF3K,XP_013436939.1|K03033,PSMD3,XP_013437975.1|K03248,EIF3G,AET50859.1|-,-,XP_013234278.1|K11338,RUVBL2,XP_013234880.1|K03250,EIF3E,XP_013432495.1|K03145,TFIIS,XP_013439591.1|K13103,TFIP11,XP_013433456.1|K11338,RUVBL2,XP_013235082.1|K11340,ACTL6A,XP_013231284.1|-,-,XP_013440126.1|K15030,EIF3M,XP_013232519.1|K11338,RUVBL2,XP_013441019.1|K03263,EIF5A,XP_013433001.1|K0480…	http://amigo.geneontology.org/amigo/term/GO:0080090
single-organism cellular localization	Biological Process	GO:1902580	14	291	1916	115694	0.00730689	0.00251526	0.000419	0.00308	-,-,XP_013233767.1|K03109,SRP9,XP_013438791.1|-,-,XP_013440596.1|K13338,PEX1,XP_013229789.1|-,-,XP_013437035.1|K13345,PEX12,XP_013434765.1|K03104,SRP14,XP_013438871.1|K01551,arsA,AET50582.1|K19036,IGHMBP2,XP_013438125.1|K03106,SRP54,XP_013228755.1|K03107,SRP68,XP_013436645.1|-,-,XP_013440598.1|-,-,XP_013337535.1|-,-,XP_013438159.1	http://amigo.geneontology.org/amigo/term/GO:1902580
purine nucleoside biosynthetic process	Biological Process	GO:0042451	17	399	1916	115694	0.00887265	0.00344875	0.00044	0.00321	K00760,hprT,XP_013228452.1|K00088,guaB,AET50798.1|-,-,XP_013440101.1|K02133,ATPeF1B,XP_013232478.1|K00088,guaB,XP_013230284.1|K00789,metK,XP_013333045.1|K00760,hprT,XP_013434203.1|K02132,ATPeF1A,XP_013440097.1|K02133,ATPeF1B,XP_013435812.1|K02137,ATPeF0O,XP_013433082.1|K02132,ATPeF1A,XP_013227899.1|-,-,XP_013436963.1|K02132,ATPeF1A,CEL73732.1|K02136,ATPeF1G,XP_013438726.1|-,-,XP_013434312.1|-,-,X…	http://amigo.geneontology.org/amigo/term/GO:0042451
purine ribonucleoside biosynthetic process	Biological Process	GO:0046129	17	399	1916	115694	0.00887265	0.00344875	0.00044	0.00321	K00760,hprT,XP_013228452.1|K00088,guaB,AET50798.1|-,-,XP_013440101.1|K02133,ATPeF1B,XP_013232478.1|K00088,guaB,XP_013230284.1|K00789,metK,XP_013333045.1|K00760,hprT,XP_013434203.1|K02132,ATPeF1A,XP_013440097.1|K02133,ATPeF1B,XP_013435812.1|K02137,ATPeF0O,XP_013433082.1|K02132,ATPeF1A,XP_013227899.1|-,-,XP_013436963.1|K02132,ATPeF1A,CEL73732.1|K02136,ATPeF1G,XP_013438726.1|-,-,XP_013434312.1|-,-,X…	http://amigo.geneontology.org/amigo/term/GO:0046129
vesicle coat	Cellular Component	GO:0030120	12	226	1916	115694	0.00626305	0.00195343	0.000443	0.00322	K04646,CLTC,XP_013438787.1|-,-,XP_013433452.1|K17267,COPG,XP_013434170.1|K17301,COPB1,XP_013232491.1|K05236,COPA,XP_013333298.1|K14007,SEC24,XP_013440926.1|K20471,COPD,XP_013232797.1|K14007,SEC24,XP_013434125.1|K14006,SEC23,AAF02543.1|K14006,SEC23,XP_013432539.1|K14007,SEC24,XP_013232099.1|K05236,COPA,XP_013437179.1	http://amigo.geneontology.org/amigo/term/GO:0030120
ribonucleoprotein complex assembly	Biological Process	GO:0022618	16	364	1916	115694	0.00835073	0.00314623	0.000457	0.00331	K03248,EIF3G,AET50859.1|K02998,RP-SAe,AET50459.1|K12844,PRPF31,XP_013234474.1|K15029,EIF3L,XP_013234190.1|K03246,EIF3I,AET50834.1|K03264,EIF6,XP_013434426.1|-,-,XP_013437231.1|K11095,SNRPC,XP_013230079.1|K03250,EIF3E,XP_013432495.1|K14574,SDO1,XP_013440315.1|-,-,XP_013434367.1|K15030,EIF3M,XP_013232519.1|K05019,CLNS1A,XP_013435951.1|K12844,PRPF31,XP_013235427.1|-,-,XP_013335069.1|K03252,EIF3C,XP_…	http://amigo.geneontology.org/amigo/term/GO:0022618
coated vesicle membrane	Cellular Component	GO:0030662	12	227	1916	115694	0.00626305	0.00196207	0.000461	0.00333	K04646,CLTC,XP_013438787.1|-,-,XP_013433452.1|K17267,COPG,XP_013434170.1|K17301,COPB1,XP_013232491.1|K05236,COPA,XP_013333298.1|K14007,SEC24,XP_013440926.1|K20471,COPD,XP_013232797.1|K14007,SEC24,XP_013434125.1|K14006,SEC23,AAF02543.1|K14006,SEC23,XP_013432539.1|K14007,SEC24,XP_013232099.1|K05236,COPA,XP_013437179.1	http://amigo.geneontology.org/amigo/term/GO:0030662
isomerase activity	Molecular Function	GO:0016853	47	1683	1916	115694	0.0245303	0.014547	0.000475	0.00342	K10598,PPIL2,XP_013433152.1|K01835,pgm,CDJ70347.1|-,-,XP_013435815.1|K08466,GPR144,XP_013234998.1|K09564,PPIE,XP_013235414.1|K03163,TOP1,PIM03681.1|K01803,TPI,AET50814.1|K12737,SDCCAG10,XP_013435398.1|-,-,XP_013432747.1|K09580,PDIA1,XP_013231631.1|K12736,PPWD1,XP_013439782.1|-,-,XP_013433765.1|K01810,GPI,XP_013440080.1|K09578,PIN1,XP_013439032.1|-,-,XP_013438061.1|K12663,ECH1,XP_013437850.1|K0957…	http://amigo.geneontology.org/amigo/term/GO:0016853
regulation of metabolic process	Biological Process	GO:0019222	38	1275	1916	115694	0.019833	0.0110204	0.000488	0.0035	-,-,XP_013337273.1|K15028,EIF3K,XP_013436939.1|K03033,PSMD3,XP_013437975.1|K03248,EIF3G,AET50859.1|-,-,XP_013234278.1|K11338,RUVBL2,XP_013234880.1|K15979,SND1,XP_013439499.1|K03250,EIF3E,XP_013432495.1|K03145,TFIIS,XP_013439591.1|K13103,TFIP11,XP_013433456.1|K11338,RUVBL2,XP_013235082.1|K11340,ACTL6A,XP_013231284.1|-,-,XP_013440126.1|K15030,EIF3M,XP_013232519.1|K11338,RUVBL2,XP_013441019.1|K03263…	http://amigo.geneontology.org/amigo/term/GO:0019222
coated vesicle	Cellular Component	GO:0030135	12	229	1916	115694	0.00626305	0.00197936	0.000498	0.00356	K04646,CLTC,XP_013438787.1|-,-,XP_013433452.1|K17267,COPG,XP_013434170.1|K17301,COPB1,XP_013232491.1|K05236,COPA,XP_013333298.1|K14007,SEC24,XP_013440926.1|K20471,COPD,XP_013232797.1|K14007,SEC24,XP_013434125.1|K14006,SEC23,AAF02543.1|K14006,SEC23,XP_013432539.1|K14007,SEC24,XP_013232099.1|K05236,COPA,XP_013437179.1	http://amigo.geneontology.org/amigo/term/GO:0030135
nucleosome	Cellular Component	GO:0000786	6	61	1916	115694	0.00313152	0.000527253	0.000522	0.00372	K11252,H2B,XP_013235729.1|K11253,H3,XP_013434650.1|K11251,H2A,XP_003882857.1|K11252,H2B,AAL01371.1|K11251,H2A,XP_013227805.1|K11254,H4,XP_013233172.1	http://amigo.geneontology.org/amigo/term/GO:0000786
carbohydrate biosynthetic process	Biological Process	GO:0016051	11	199	1916	115694	0.00574113	0.00172006	0.000541	0.00383	K16055,TPS,XP_013228617.1|-,-,XP_013439156.1|K01803,TPI,XP_013434223.1|K01803,TPI,AET50814.1|-,-,XP_013233390.1|K01803,TPI,XP_013437914.1|K16055,TPS,XP_013438188.1|-,-,XP_013233391.1|-,-,CDJ67779.1|K01810,GPI,XP_013440080.1|-,-,XP_013438203.1	http://amigo.geneontology.org/amigo/term/GO:0016051
ribonucleoprotein complex subunit organization	Biological Process	GO:0071826	16	370	1916	115694	0.00835073	0.00319809	0.000545	0.00385	K03248,EIF3G,AET50859.1|K02998,RP-SAe,AET50459.1|K12844,PRPF31,XP_013234474.1|K15029,EIF3L,XP_013234190.1|K03246,EIF3I,AET50834.1|K03264,EIF6,XP_013434426.1|-,-,XP_013437231.1|K11095,SNRPC,XP_013230079.1|K03250,EIF3E,XP_013432495.1|K14574,SDO1,XP_013440315.1|-,-,XP_013434367.1|K15030,EIF3M,XP_013232519.1|K05019,CLNS1A,XP_013435951.1|K12844,PRPF31,XP_013235427.1|-,-,XP_013335069.1|K03252,EIF3C,XP_…	http://amigo.geneontology.org/amigo/term/GO:0071826
mRNA processing	Biological Process	GO:0006397	27	806	1916	115694	0.0140919	0.00696665	0.000564	0.00397	K12827,SF3A3,XP_013233948.1|K12844,PRPF31,XP_013234474.1|K12822,RBM25,XP_013437532.1|K11097,SNRPE,XP_013232281.1|K12856,PRPF8,XP_013434282.1|K12861,BCAS2,AET50591.1|K06063,SNW1,XP_013435861.1|-,-,XP_013235274.1|K12837,U2AF2,AET50571.1|K11095,SNRPC,XP_013230079.1|-,-,XP_013437231.1|K18328,DBR1,XP_013229723.1|K12626,LSM7,XP_013231031.1|K13095,SF1,XP_013230495.1|-,-,XP_013434367.1|K12843,PRPF3,XP_01…	http://amigo.geneontology.org/amigo/term/GO:0006397
acyl-CoA metabolic process	Biological Process	GO:0006637	4	24	1916	115694	0.00208768	0.000207444	0.000611	0.00421	K01895,ACSS,XP_013433758.1|-,-,XP_013438716.1|K01895,ACSS,XP_013336914.1|K01895,ACSS,XP_013232261.1	http://amigo.geneontology.org/amigo/term/GO:0006637
thioester biosynthetic process	Biological Process	GO:0035384	4	24	1916	115694	0.00208768	0.000207444	0.000611	0.00421	K01895,ACSS,XP_013433758.1|-,-,XP_013438716.1|K01895,ACSS,XP_013336914.1|K01895,ACSS,XP_013232261.1	http://amigo.geneontology.org/amigo/term/GO:0035384
thioester metabolic process	Biological Process	GO:0035383	4	24	1916	115694	0.00208768	0.000207444	0.000611	0.00421	K01895,ACSS,XP_013433758.1|-,-,XP_013438716.1|K01895,ACSS,XP_013336914.1|K01895,ACSS,XP_013232261.1	http://amigo.geneontology.org/amigo/term/GO:0035383
acetyl-CoA biosynthetic process	Biological Process	GO:0006085	4	24	1916	115694	0.00208768	0.000207444	0.000611	0.00421	K01895,ACSS,XP_013433758.1|-,-,XP_013438716.1|K01895,ACSS,XP_013336914.1|K01895,ACSS,XP_013232261.1	http://amigo.geneontology.org/amigo/term/GO:0006085
acetyl-CoA metabolic process	Biological Process	GO:0006084	4	24	1916	115694	0.00208768	0.000207444	0.000611	0.00421	K01895,ACSS,XP_013433758.1|-,-,XP_013438716.1|K01895,ACSS,XP_013336914.1|K01895,ACSS,XP_013232261.1	http://amigo.geneontology.org/amigo/term/GO:0006084
acyl-CoA biosynthetic process	Biological Process	GO:0071616	4	24	1916	115694	0.00208768	0.000207444	0.000611	0.00421	K01895,ACSS,XP_013433758.1|-,-,XP_013438716.1|K01895,ACSS,XP_013336914.1|K01895,ACSS,XP_013232261.1	http://amigo.geneontology.org/amigo/term/GO:0071616
cytoplasmic vesicle membrane	Cellular Component	GO:0030659	12	236	1916	115694	0.00626305	0.00203986	0.00065	0.00443	K04646,CLTC,XP_013438787.1|-,-,XP_013433452.1|K17267,COPG,XP_013434170.1|K17301,COPB1,XP_013232491.1|K05236,COPA,XP_013333298.1|K14007,SEC24,XP_013440926.1|K20471,COPD,XP_013232797.1|K14007,SEC24,XP_013434125.1|K14006,SEC23,AAF02543.1|K14006,SEC23,XP_013432539.1|K14007,SEC24,XP_013232099.1|K05236,COPA,XP_013437179.1	http://amigo.geneontology.org/amigo/term/GO:0030659
cytoplasmic vesicle part	Cellular Component	GO:0044433	12	236	1916	115694	0.00626305	0.00203986	0.00065	0.00443	K04646,CLTC,XP_013438787.1|-,-,XP_013433452.1|K17267,COPG,XP_013434170.1|K17301,COPB1,XP_013232491.1|K05236,COPA,XP_013333298.1|K14007,SEC24,XP_013440926.1|K20471,COPD,XP_013232797.1|K14007,SEC24,XP_013434125.1|K14006,SEC23,AAF02543.1|K14006,SEC23,XP_013432539.1|K14007,SEC24,XP_013232099.1|K05236,COPA,XP_013437179.1	http://amigo.geneontology.org/amigo/term/GO:0044433
vesicle membrane	Cellular Component	GO:0012506	12	236	1916	115694	0.00626305	0.00203986	0.00065	0.00443	K04646,CLTC,XP_013438787.1|-,-,XP_013433452.1|K17267,COPG,XP_013434170.1|K17301,COPB1,XP_013232491.1|K05236,COPA,XP_013333298.1|K14007,SEC24,XP_013440926.1|K20471,COPD,XP_013232797.1|K14007,SEC24,XP_013434125.1|K14006,SEC23,AAF02543.1|K14006,SEC23,XP_013432539.1|K14007,SEC24,XP_013232099.1|K05236,COPA,XP_013437179.1	http://amigo.geneontology.org/amigo/term/GO:0012506
regulation of cellular metabolic process	Biological Process	GO:0031323	34	1117	1916	115694	0.0177453	0.00965478	0.000656	0.00446	-,-,XP_013337273.1|K15028,EIF3K,XP_013436939.1|K03248,EIF3G,AET50859.1|-,-,XP_013234278.1|K11338,RUVBL2,XP_013234880.1|K03250,EIF3E,XP_013432495.1|K03145,TFIIS,XP_013439591.1|K13103,TFIP11,XP_013433456.1|K11338,RUVBL2,XP_013235082.1|K11340,ACTL6A,XP_013231284.1|-,-,XP_013440126.1|K15030,EIF3M,XP_013232519.1|K11338,RUVBL2,XP_013441019.1|K03263,EIF5A,XP_013433001.1|K04802,PCNA,XP_013439690.1|K01527…	http://amigo.geneontology.org/amigo/term/GO:0031323
tRNA aminoacylation for protein translation	Biological Process	GO:0006418	29	901	1916	115694	0.0151357	0.00778779	0.000676	0.00457	K06174,ABCE1,XP_013232968.1|K01874,MARS,XP_013437421.1|K01874,MARS,XP_013433270.1|K04567,KARS,XP_013433729.1|K01887,RARS,XP_003880756.1|K01872,AARS,XP_013433721.1|K01875,SARS,XP_013439833.1|K01870,IARS,XP_013228261.1|-,-,XP_013436737.1|K01867,WARS,XP_013334380.1|K01872,AARS,XP_013233756.1|K14163,EPRS,XP_013439915.1|K01893,NARS,XP_013432907.1|K01893,NARS,XP_013227989.1|K01880,GARS,XP_013434858.1|K…	http://amigo.geneontology.org/amigo/term/GO:0006418
proton-transporting ATP synthase complex	Cellular Component	GO:0045259	7	89	1916	115694	0.00365344	0.000769271	0.000715	0.00482	K02132,ATPeF1A,CEL73732.1|K02132,ATPeF1A,XP_013227899.1|K02136,ATPeF1G,XP_013438726.1|K02133,ATPeF1B,XP_013232478.1|-,-,XP_013437807.1|K02132,ATPeF1A,XP_013440097.1|K02133,ATPeF1B,XP_013435812.1	http://amigo.geneontology.org/amigo/term/GO:0045259
ubiquitin-dependent protein catabolic process	Biological Process	GO:0006511	25	736	1916	115694	0.013048	0.00636161	0.000727	0.00485	K05610,UCHL5,XP_013231575.1|K10609,CUL4,XP_013434235.1|K11836,USP5_13,XP_013438870.1|K05610,UCHL5,XP_013439421.1|K10839,RAD23,XP_013434855.1|K02735,PSMB3,XP_013233697.1|K02731,PSMA7,XP_013232658.1|K10609,CUL4,XP_013437271.1|K02725,PSMA1,XP_013438566.1|K11838,USP7,XP_013433679.1|K03029,PSMD4,XP_013432754.1|K02728,PSMA4,XP_013435483.1|K11843,USP14,XP_013440999.1|K02729,PSMA5,XP_013235870.1|K11835,U…	http://amigo.geneontology.org/amigo/term/GO:0006511
modification-dependent macromolecule catabolic process	Biological Process	GO:0043632	25	736	1916	115694	0.013048	0.00636161	0.000727	0.00485	K05610,UCHL5,XP_013231575.1|K10609,CUL4,XP_013434235.1|K11836,USP5_13,XP_013438870.1|K05610,UCHL5,XP_013439421.1|K10839,RAD23,XP_013434855.1|K02735,PSMB3,XP_013233697.1|K02731,PSMA7,XP_013232658.1|K10609,CUL4,XP_013437271.1|K02725,PSMA1,XP_013438566.1|K11838,USP7,XP_013433679.1|K03029,PSMD4,XP_013432754.1|K02728,PSMA4,XP_013435483.1|K11843,USP14,XP_013440999.1|K02729,PSMA5,XP_013235870.1|K11835,U…	http://amigo.geneontology.org/amigo/term/GO:0043632
modification-dependent protein catabolic process	Biological Process	GO:0019941	25	736	1916	115694	0.013048	0.00636161	0.000727	0.00485	K05610,UCHL5,XP_013231575.1|K10609,CUL4,XP_013434235.1|K11836,USP5_13,XP_013438870.1|K05610,UCHL5,XP_013439421.1|K10839,RAD23,XP_013434855.1|K02735,PSMB3,XP_013233697.1|K02731,PSMA7,XP_013232658.1|K10609,CUL4,XP_013437271.1|K02725,PSMA1,XP_013438566.1|K11838,USP7,XP_013433679.1|K03029,PSMD4,XP_013432754.1|K02728,PSMA4,XP_013435483.1|K11843,USP14,XP_013440999.1|K02729,PSMA5,XP_013235870.1|K11835,U…	http://amigo.geneontology.org/amigo/term/GO:0019941
proteasome core complex, alpha-subunit complex	Cellular Component	GO:0019773	6	66	1916	115694	0.00313152	0.00057047	0.000797	0.0053	K02728,PSMA4,XP_013435483.1|K02726,PSMA2,XP_013234323.1|K02727,PSMA3,XP_013433573.1|K02729,PSMA5,XP_013235870.1|K02731,PSMA7,XP_013232658.1|K02725,PSMA1,XP_013438566.1	http://amigo.geneontology.org/amigo/term/GO:0019773
transferase activity, transferring acyl groups	Molecular Function	GO:0016746	47	1731	1916	115694	0.0245303	0.0149619	0.00085	0.00563	-,-,XP_013228364.1|K07513,ACAA1,XP_013438170.1|-,-,KFG59574.1|-,-,XP_013439651.1|K01647,CS,XP_013434471.1|-,-,XP_013433189.1|-,-,XP_013233599.1|K09699,DBT,XP_013435579.1|K20028,ZDHHC2_15_20,XP_013434305.1|K02183,CALM,CAA69660.1|K00627,DLAT,XP_013436872.1|K00649,GNPAT,XP_013229117.1|K16675,ZDHHC9_14_18,XP_013232610.1|K00671,E2.3.1.97,KFH15497.1|-,-,XP_013433146.1|-,-,XP_013438395.1|K13510,LPCAT1_2…	http://amigo.geneontology.org/amigo/term/GO:0016746
protein localization to endoplasmic reticulum	Biological Process	GO:0070972	10	180	1916	115694	0.00521921	0.00155583	0.000916	0.00605	K10949,KDELR,XP_013229496.1|K03109,SRP9,XP_013438791.1|-,-,XP_013440596.1|K03104,SRP14,XP_013438871.1|K19036,IGHMBP2,XP_013438125.1|K03106,SRP54,XP_013228755.1|K03107,SRP68,XP_013436645.1|-,-,XP_013440598.1|-,-,XP_013337535.1|K10949,KDELR,XP_013234765.1	http://amigo.geneontology.org/amigo/term/GO:0070972
translation elongation factor activity	Molecular Function	GO:0003746	20	544	1916	115694	0.0104384	0.00470206	0.000928	0.00611	K14536,RIA1,XP_013437347.1|K03234,EEF2,XP_013438065.1|K02355,fusA,XP_013439779.1|-,-,XP_013440082.1|K03231,EEF1A,XP_013336300.1|K03231,EEF1A,AET50884.1|K03234,EEF2,ETW29038.1|K03231,EEF1A,XP_013440853.1|K03145,TFIIS,XP_013439591.1|-,-,XP_013435551.1|K15410,EEF1D,XP_013439341.1|K03232,EEF1B,AET50831.1|K03231,EEF1A,PIM00156.1|K03233,EEF1G,XP_013433959.1|K02358,tuf,KNC37995.1|K02358,tuf,CAK51431.1|K…	http://amigo.geneontology.org/amigo/term/GO:0003746
sulfur compound biosynthetic process	Biological Process	GO:0044272	9	151	1916	115694	0.00469729	0.00130517	0.000995	0.00653	K01895,ACSS,XP_013433758.1|-,-,XP_013438716.1|K00789,metK,XP_013333045.1|K00641,metX,XP_013440859.1|-,-,XP_013438539.1|K01895,ACSS,XP_013232261.1|K11204,GCLC,XP_013440755.1|K11204,GCLC,XP_013232396.1|K01895,ACSS,XP_013336914.1	http://amigo.geneontology.org/amigo/term/GO:0044272
ATP biosynthetic process	Biological Process	GO:0006754	8	122	1916	115694	0.00417537	0.00105451	0.00102	0.00664	K02137,ATPeF0O,XP_013433082.1|K02132,ATPeF1A,XP_013227899.1|K02133,ATPeF1B,XP_013232478.1|K02132,ATPeF1A,CEL73732.1|K02136,ATPeF1G,XP_013438726.1|-,-,XP_013437807.1|K02133,ATPeF1B,XP_013435812.1|K02132,ATPeF1A,XP_013440097.1	http://amigo.geneontology.org/amigo/term/GO:0006754
establishment of protein localization to membrane	Biological Process	GO:0090150	9	153	1916	115694	0.00469729	0.00132245	0.00109	0.00709	K03109,SRP9,XP_013438791.1|-,-,XP_013440596.1|K03104,SRP14,XP_013438871.1|K01551,arsA,AET50582.1|K19036,IGHMBP2,XP_013438125.1|K03106,SRP54,XP_013228755.1|K03107,SRP68,XP_013436645.1|-,-,XP_013440598.1|-,-,XP_013337535.1	http://amigo.geneontology.org/amigo/term/GO:0090150
protein localization to membrane	Biological Process	GO:0072657	9	153	1916	115694	0.00469729	0.00132245	0.00109	0.00709	K03109,SRP9,XP_013438791.1|-,-,XP_013440596.1|K03104,SRP14,XP_013438871.1|K01551,arsA,AET50582.1|K19036,IGHMBP2,XP_013438125.1|K03106,SRP54,XP_013228755.1|K03107,SRP68,XP_013436645.1|-,-,XP_013440598.1|-,-,XP_013337535.1	http://amigo.geneontology.org/amigo/term/GO:0072657
regulation of translation	Biological Process	GO:0006417	9	154	1916	115694	0.00469729	0.0013311	0.00114	0.0074	K15028,EIF3K,XP_013436939.1|K03248,EIF3G,AET50859.1|K15030,EIF3M,XP_013232519.1|K15029,EIF3L,XP_013234190.1|K03246,EIF3I,AET50834.1|K03263,EIF5A,XP_013433001.1|K03250,EIF3E,XP_013432495.1|K03252,EIF3C,XP_013437090.1|-,-,XP_013433605.1	http://amigo.geneontology.org/amigo/term/GO:0006417
cellular component organization	Biological Process	GO:0016043	76	3182	1916	115694	0.039666	0.0275036	0.00117	0.00754	K08874,TRRAP,XP_013234517.1|-,-,XP_013233767.1|K02355,fusA,XP_013439779.1|K03248,EIF3G,AET50859.1|K08466,GPR144,XP_013234998.1|K11727,SMARCA1,XP_013433740.1|K17261,CAP1_2,XP_013229850.1|K03163,TOP1,PIM03681.1|K01551,arsA,AET50582.1|K03250,EIF3E,XP_013432495.1|K03107,SRP68,XP_013436645.1|K03106,SRP54,XP_013228755.1|K14574,SDO1,XP_013440315.1|K08490,STX5,XP_013437471.1|K11340,ACTL6A,XP_013231284.1|…	http://amigo.geneontology.org/amigo/term/GO:0016043
establishment of protein localization to endoplasmic reticulum	Biological Process	GO:0072599	8	125	1916	115694	0.00417537	0.00108044	0.00119	0.00762	K03109,SRP9,XP_013438791.1|-,-,XP_013440596.1|K03104,SRP14,XP_013438871.1|K19036,IGHMBP2,XP_013438125.1|K03106,SRP54,XP_013228755.1|K03107,SRP68,XP_013436645.1|-,-,XP_013440598.1|-,-,XP_013337535.1	http://amigo.geneontology.org/amigo/term/GO:0072599
protein targeting to ER	Biological Process	GO:0045047	8	125	1916	115694	0.00417537	0.00108044	0.00119	0.00762	K03109,SRP9,XP_013438791.1|-,-,XP_013440596.1|K03104,SRP14,XP_013438871.1|K19036,IGHMBP2,XP_013438125.1|K03106,SRP54,XP_013228755.1|K03107,SRP68,XP_013436645.1|-,-,XP_013440598.1|-,-,XP_013337535.1	http://amigo.geneontology.org/amigo/term/GO:0045047
vitamin binding	Molecular Function	GO:0019842	12	255	1916	115694	0.00626305	0.00220409	0.00127	0.00807	K00164,OGDH,XP_013436205.1|-,-,XP_013434294.1|-,-,XP_013231748.1|-,-,XP_013434711.1|-,-,XP_013335773.1|-,-,XP_013433087.1|-,-,XP_013436672.1|K12670,WBP1,XP_013434824.1|-,-,XP_013434943.1|-,-,KFG59574.1|-,-,XP_013439400.1|-,-,XP_013231514.1	http://amigo.geneontology.org/amigo/term/GO:0019842
posttranscriptional regulation of gene expression	Biological Process	GO:0010608	10	188	1916	115694	0.00521921	0.00162498	0.00127	0.00807	K15028,EIF3K,XP_013436939.1|K03248,EIF3G,AET50859.1|K15030,EIF3M,XP_013232519.1|K15029,EIF3L,XP_013234190.1|K03246,EIF3I,AET50834.1|K03263,EIF5A,XP_013433001.1|K15979,SND1,XP_013439499.1|K03250,EIF3E,XP_013432495.1|K03252,EIF3C,XP_013437090.1|-,-,XP_013433605.1	http://amigo.geneontology.org/amigo/term/GO:0010608
enzyme activator activity	Molecular Function	GO:0008047	10	188	1916	115694	0.00521921	0.00162498	0.00127	0.00807	-,-,XP_013432774.1|-,-,XP_013434200.1|-,-,XP_013228343.1|K12492,ARFGAP1,XP_013440924.1|K12486,SMAP,XP_013232840.1|-,-,XP_013233523.1|-,-,XP_013438294.1|-,-,XP_013236222.1|K17605,PPP2R4,XP_013435010.1|K12492,ARFGAP1,XP_013437026.1	http://amigo.geneontology.org/amigo/term/GO:0008047
protein targeting to membrane	Biological Process	GO:0006612	8	128	1916	115694	0.00417537	0.00110637	0.00138	0.00875	K03109,SRP9,XP_013438791.1|-,-,XP_013440596.1|K03104,SRP14,XP_013438871.1|K19036,IGHMBP2,XP_013438125.1|K03106,SRP54,XP_013228755.1|K03107,SRP68,XP_013436645.1|-,-,XP_013440598.1|-,-,XP_013337535.1	http://amigo.geneontology.org/amigo/term/GO:0006612
cytoplasmic membrane-bounded vesicle	Cellular Component	GO:0016023	12	258	1916	115694	0.00626305	0.00223002	0.0014	0.00881	K04646,CLTC,XP_013438787.1|-,-,XP_013433452.1|K17267,COPG,XP_013434170.1|K17301,COPB1,XP_013232491.1|K05236,COPA,XP_013333298.1|K14007,SEC24,XP_013440926.1|K20471,COPD,XP_013232797.1|K14007,SEC24,XP_013434125.1|K14006,SEC23,AAF02543.1|K14006,SEC23,XP_013432539.1|K14007,SEC24,XP_013232099.1|K05236,COPA,XP_013437179.1	http://amigo.geneontology.org/amigo/term/GO:0016023
peroxiredoxin activity	Molecular Function	GO:0051920	5	50	1916	115694	0.0026096	0.000432175	0.00142	0.00889	K13279,PRDX1,XP_013440644.1|K13279,PRDX1,AET50460.1|K11188,PRDX6,XP_013439428.1|K13279,PRDX1,XP_013233671.1|K03386,PRDX2_4,XP_013335735.1	http://amigo.geneontology.org/amigo/term/GO:0051920
phosphoglycerate kinase activity	Molecular Function	GO:0004618	4	30	1916	115694	0.00208768	0.000259305	0.00146	0.0091	K00927,PGK,XP_013332747.1|K00927,PGK,XP_013438037.1|-,-,XP_013438810.1|K00927,PGK,XP_013228897.1	http://amigo.geneontology.org/amigo/term/GO:0004618
protein refolding	Biological Process	GO:0042026	4	30	1916	115694	0.00208768	0.000259305	0.00146	0.0091	K04077,groEL,XP_013235006.1|-,-,XP_013438943.1|-,-,XP_013433212.1|K04077,groEL,XP_013338599.1	http://amigo.geneontology.org/amigo/term/GO:0042026
oxidoreductase activity, acting on the aldehyde or oxo group of donors	Molecular Function	GO:0016903	11	226	1916	115694	0.00574113	0.00195343	0.00152	0.00946	-,-,XP_013227963.1|K00164,OGDH,XP_013436205.1|K00134,GAPDH,XP_013439292.1|K00134,GAPDH,XP_013229416.1|-,-,XP_013438716.1|K00134,GAPDH,AET50575.1|K00134,GAPDH,XP_003883969.1|K00166,BCKDHA,XP_013438420.1|K12657,ALDH18A1,XP_013433479.1|K00139,ALDH5A1,XP_013437833.1|K00134,GAPDH,XP_013440751.1	http://amigo.geneontology.org/amigo/term/GO:0016903
cytoplasmic vesicle	Cellular Component	GO:0031410	12	261	1916	115694	0.00626305	0.00225595	0.00154	0.00955	K04646,CLTC,XP_013438787.1|-,-,XP_013433452.1|K17267,COPG,XP_013434170.1|K17301,COPB1,XP_013232491.1|K05236,COPA,XP_013333298.1|K14007,SEC24,XP_013440926.1|K20471,COPD,XP_013232797.1|K14007,SEC24,XP_013434125.1|K14006,SEC23,AAF02543.1|K14006,SEC23,XP_013432539.1|K14007,SEC24,XP_013232099.1|K05236,COPA,XP_013437179.1	http://amigo.geneontology.org/amigo/term/GO:0031410
nucleus	Cellular Component	GO:0005634	101	4503	1916	115694	0.052714	0.0389216	0.00155	0.00961	-,-,XP_013337273.1|K08874,TRRAP,XP_013234517.1|K02737,PSMB5,XP_013229090.1|K03013,RPB5,XP_013234561.1|K11727,SMARCA1,XP_013433740.1|K11338,RUVBL2,XP_013234880.1|K12856,PRPF8,XP_013434282.1|K12837,U2AF2,AET50571.1|K11649,SMARCC,XP_013232460.1|K03145,TFIIS,XP_013439591.1|K11251,H2A,XP_013227805.1|K13103,TFIP11,XP_013433456.1|K02725,PSMA1,XP_013438566.1|K14857,SPB1,XP_013234823.1|K11338,RUVBL2,XP_01…	http://amigo.geneontology.org/amigo/term/GO:0005634
oxidoreductase activity, acting on the aldehyde or oxo group of donors, NAD or NADP as acceptor	Molecular Function	GO:0016620	8	131	1916	115694	0.00417537	0.0011323	0.0016	0.00988	-,-,XP_013227963.1|K00134,GAPDH,XP_013439292.1|K00134,GAPDH,XP_013229416.1|K00134,GAPDH,AET50575.1|K00134,GAPDH,XP_003883969.1|K12657,ALDH18A1,XP_013433479.1|K00139,ALDH5A1,XP_013437833.1|K00134,GAPDH,XP_013440751.1	http://amigo.geneontology.org/amigo/term/GO:0016620
ribonucleoside triphosphate biosynthetic process	Biological Process	GO:0009201	10	196	1916	115694	0.00521921	0.00169412	0.00173	0.0106	K02137,ATPeF0O,XP_013433082.1|K02132,ATPeF1A,XP_013227899.1|K02133,ATPeF1B,XP_013232478.1|K01937,pyrG,XP_013434741.1|K02132,ATPeF1A,CEL73732.1|K02136,ATPeF1G,XP_013438726.1|-,-,XP_013437807.1|K02132,ATPeF1A,XP_013440097.1|K00940,ndk,XP_013228808.1|K02133,ATPeF1B,XP_013435812.1	http://amigo.geneontology.org/amigo/term/GO:0009201
nucleoside triphosphate biosynthetic process	Biological Process	GO:0009142	10	196	1916	115694	0.00521921	0.00169412	0.00173	0.0106	K02137,ATPeF0O,XP_013433082.1|K02132,ATPeF1A,XP_013227899.1|K02133,ATPeF1B,XP_013232478.1|K01937,pyrG,XP_013434741.1|K02132,ATPeF1A,CEL73732.1|K02136,ATPeF1G,XP_013438726.1|-,-,XP_013437807.1|K02132,ATPeF1A,XP_013440097.1|K00940,ndk,XP_013228808.1|K02133,ATPeF1B,XP_013435812.1	http://amigo.geneontology.org/amigo/term/GO:0009142
carbohydrate homeostasis	Biological Process	GO:0033500	3	15	1916	115694	0.00156576	0.000129652	0.00178	0.0107	K00844,HK,XP_013438738.1|K00844,HK,ANF07129.1|K00844,HK,XP_013438650.1	http://amigo.geneontology.org/amigo/term/GO:0033500
cellular glucose homeostasis	Biological Process	GO:0001678	3	15	1916	115694	0.00156576	0.000129652	0.00178	0.0107	K00844,HK,XP_013438738.1|K00844,HK,ANF07129.1|K00844,HK,XP_013438650.1	http://amigo.geneontology.org/amigo/term/GO:0001678
hexokinase activity	Molecular Function	GO:0004396	3	15	1916	115694	0.00156576	0.000129652	0.00178	0.0107	K00844,HK,XP_013438738.1|K00844,HK,ANF07129.1|K00844,HK,XP_013438650.1	http://amigo.geneontology.org/amigo/term/GO:0004396
glucose homeostasis	Biological Process	GO:0042593	3	15	1916	115694	0.00156576	0.000129652	0.00178	0.0107	K00844,HK,XP_013438738.1|K00844,HK,ANF07129.1|K00844,HK,XP_013438650.1	http://amigo.geneontology.org/amigo/term/GO:0042593
glucose binding	Molecular Function	GO:0005536	3	15	1916	115694	0.00156576	0.000129652	0.00178	0.0107	K00844,HK,XP_013438738.1|K00844,HK,ANF07129.1|K00844,HK,XP_013438650.1	http://amigo.geneontology.org/amigo/term/GO:0005536
membrane organization	Biological Process	GO:0061024	10	198	1916	115694	0.00521921	0.00171141	0.00187	0.0112	K03109,SRP9,XP_013438791.1|-,-,XP_013440596.1|K03104,SRP14,XP_013438871.1|K01551,arsA,AET50582.1|K19036,IGHMBP2,XP_013438125.1|K03106,SRP54,XP_013228755.1|K03107,SRP68,XP_013436645.1|-,-,XP_013440598.1|-,-,XP_013337535.1|K08490,STX5,XP_013437471.1	http://amigo.geneontology.org/amigo/term/GO:0061024
Golgi membrane	Cellular Component	GO:0000139	10	200	1916	115694	0.00521921	0.0017287	0.00201	0.012	K04646,CLTC,XP_013438787.1|K03877,B3GALT5,XP_013435231.1|-,-,XP_013433452.1|K17267,COPG,XP_013434170.1|K17301,COPB1,XP_013232491.1|K09313,CUTL,XP_013433588.1|K05236,COPA,XP_013333298.1|K20471,COPD,XP_013232797.1|K15272,SLC35A1_2_3,XP_013435622.1|K05236,COPA,XP_013437179.1	http://amigo.geneontology.org/amigo/term/GO:0000139
ribonucleoside biosynthetic process	Biological Process	GO:0042455	18	501	1916	115694	0.00939457	0.00433039	0.00208	0.0124	K00760,hprT,XP_013228452.1|K00088,guaB,AET50798.1|-,-,XP_013440101.1|K02133,ATPeF1B,XP_013232478.1|K00088,guaB,XP_013230284.1|K00789,metK,XP_013333045.1|K00760,hprT,XP_013434203.1|K02132,ATPeF1A,XP_013440097.1|K02133,ATPeF1B,XP_013435812.1|K02137,ATPeF0O,XP_013433082.1|K02132,ATPeF1A,XP_013227899.1|-,-,XP_013436963.1|K01937,pyrG,XP_013434741.1|K02132,ATPeF1A,CEL73732.1|K02136,ATPeF1G,XP_013438726…	http://amigo.geneontology.org/amigo/term/GO:0042455
nucleoside biosynthetic process	Biological Process	GO:0009163	18	501	1916	115694	0.00939457	0.00433039	0.00208	0.0124	K00760,hprT,XP_013228452.1|K00088,guaB,AET50798.1|-,-,XP_013440101.1|K02133,ATPeF1B,XP_013232478.1|K00088,guaB,XP_013230284.1|K00789,metK,XP_013333045.1|K00760,hprT,XP_013434203.1|K02132,ATPeF1A,XP_013440097.1|K02133,ATPeF1B,XP_013435812.1|K02137,ATPeF0O,XP_013433082.1|K02132,ATPeF1A,XP_013227899.1|-,-,XP_013436963.1|K01937,pyrG,XP_013434741.1|K02132,ATPeF1A,CEL73732.1|K02136,ATPeF1G,XP_013438726…	http://amigo.geneontology.org/amigo/term/GO:0009163
cellular macromolecular complex assembly	Biological Process	GO:0034622	27	884	1916	115694	0.0140919	0.00764085	0.00212	0.0126	K16570,TUBGCP3,XP_013232792.1|K03248,EIF3G,AET50859.1|K02998,RP-SAe,AET50459.1|K12844,PRPF31,XP_013234474.1|K15029,EIF3L,XP_013234190.1|K03246,EIF3I,AET50834.1|K11254,H4,XP_013233172.1|K03264,EIF6,XP_013434426.1|K11095,SNRPC,XP_013230079.1|-,-,XP_013437231.1|K11279,NAP1L1,XP_013434281.1|K03250,EIF3E,XP_013432495.1|K14574,SDO1,XP_013440315.1|-,-,XP_013434367.1|K11290,SET,XP_013440634.1|K11886,ECM2…	http://amigo.geneontology.org/amigo/term/GO:0034622
acetate-CoA ligase activity	Molecular Function	GO:0003987	3	16	1916	115694	0.00156576	0.000138296	0.00216	0.0128	K01895,ACSS,XP_013433758.1|K01895,ACSS,XP_013336914.1|K01895,ACSS,XP_013232261.1	http://amigo.geneontology.org/amigo/term/GO:0003987
regulation of translational initiation	Biological Process	GO:0006446	7	108	1916	115694	0.00365344	0.000933497	0.00221	0.013	K15028,EIF3K,XP_013436939.1|K03250,EIF3E,XP_013432495.1|K03248,EIF3G,AET50859.1|K15030,EIF3M,XP_013232519.1|K15029,EIF3L,XP_013234190.1|K03246,EIF3I,AET50834.1|K03252,EIF3C,XP_013437090.1	http://amigo.geneontology.org/amigo/term/GO:0006446
membrane-bounded vesicle	Cellular Component	GO:0031988	12	274	1916	115694	0.00626305	0.00236832	0.0023	0.0135	K04646,CLTC,XP_013438787.1|-,-,XP_013433452.1|K17267,COPG,XP_013434170.1|K17301,COPB1,XP_013232491.1|K05236,COPA,XP_013333298.1|K14007,SEC24,XP_013440926.1|K20471,COPD,XP_013232797.1|K14007,SEC24,XP_013434125.1|K14006,SEC23,AAF02543.1|K14006,SEC23,XP_013432539.1|K14007,SEC24,XP_013232099.1|K05236,COPA,XP_013437179.1	http://amigo.geneontology.org/amigo/term/GO:0031988
ATPase regulator activity	Molecular Function	GO:0060590	5	57	1916	115694	0.0026096	0.000492679	0.00254	0.0149	-,-,XP_013233523.1|K03687,GRPE,XP_013230006.1|K03687,GRPE,XP_013337289.1|-,-,XP_013434200.1|-,-,XP_013236222.1	http://amigo.geneontology.org/amigo/term/GO:0060590
vesicle	Cellular Component	GO:0031982	12	279	1916	115694	0.00626305	0.00241153	0.00267	0.0156	K04646,CLTC,XP_013438787.1|-,-,XP_013433452.1|K17267,COPG,XP_013434170.1|K17301,COPB1,XP_013232491.1|K05236,COPA,XP_013333298.1|K14007,SEC24,XP_013440926.1|K20471,COPD,XP_013232797.1|K14007,SEC24,XP_013434125.1|K14006,SEC23,AAF02543.1|K14006,SEC23,XP_013432539.1|K14007,SEC24,XP_013232099.1|K05236,COPA,XP_013437179.1	http://amigo.geneontology.org/amigo/term/GO:0031982
glycosyl compound biosynthetic process	Biological Process	GO:1901659	18	513	1916	115694	0.00939457	0.00443411	0.00268	0.0156	K00760,hprT,XP_013228452.1|K00088,guaB,AET50798.1|-,-,XP_013440101.1|K02133,ATPeF1B,XP_013232478.1|K00088,guaB,XP_013230284.1|K00789,metK,XP_013333045.1|K00760,hprT,XP_013434203.1|K02132,ATPeF1A,XP_013440097.1|K02133,ATPeF1B,XP_013435812.1|K02137,ATPeF0O,XP_013433082.1|K02132,ATPeF1A,XP_013227899.1|-,-,XP_013436963.1|K01937,pyrG,XP_013434741.1|K02132,ATPeF1A,CEL73732.1|K02136,ATPeF1G,XP_013438726…	http://amigo.geneontology.org/amigo/term/GO:1901659
cotranslational protein targeting to membrane	Biological Process	GO:0006613	7	112	1916	115694	0.00365344	0.000968071	0.00271	0.0157	K03104,SRP14,XP_013438871.1|K19036,IGHMBP2,XP_013438125.1|K03109,SRP9,XP_013438791.1|-,-,XP_013440596.1|K03107,SRP68,XP_013436645.1|K03106,SRP54,XP_013228755.1|-,-,XP_013440598.1	http://amigo.geneontology.org/amigo/term/GO:0006613
SRP-dependent cotranslational protein targeting to membrane	Biological Process	GO:0006614	7	112	1916	115694	0.00365344	0.000968071	0.00271	0.0157	K03104,SRP14,XP_013438871.1|K19036,IGHMBP2,XP_013438125.1|K03109,SRP9,XP_013438791.1|-,-,XP_013440596.1|K03107,SRP68,XP_013436645.1|K03106,SRP54,XP_013228755.1|-,-,XP_013440598.1	http://amigo.geneontology.org/amigo/term/GO:0006614
cellular carbohydrate metabolic process	Biological Process	GO:0044262	8	143	1916	115694	0.00417537	0.00123602	0.00277	0.016	K16055,TPS,XP_013228617.1|-,-,XP_013439156.1|K01196,AGL,XP_013437407.1|K01196,AGL,XP_003884209.1|K01196,AGL,XP_013235456.1|K16055,TPS,XP_013438188.1|-,-,XP_013440141.1|-,-,XP_013438203.1	http://amigo.geneontology.org/amigo/term/GO:0044262
protein transporter activity	Molecular Function	GO:0008565	8	143	1916	115694	0.00417537	0.00123602	0.00277	0.016	K12399,AP3S,EPT26482.1|K12275,SEC62,XP_013439664.1|-,-,XP_013437035.1|K12391,AP1G1,XP_013437085.1|K12394,AP1S1_2,XP_013438296.1|K17795,TIM17,XP_013227835.1|K18468,VPS35,XP_013436867.1|K07342,SEC61G,XP_013233672.1	http://amigo.geneontology.org/amigo/term/GO:0008565
purine nucleoside monophosphate biosynthetic process	Biological Process	GO:0009127	11	247	1916	115694	0.00574113	0.00213494	0.00303	0.0173	K02137,ATPeF0O,XP_013433082.1|K00088,guaB,AET50798.1|K02132,ATPeF1A,XP_013227899.1|K02133,ATPeF1B,XP_013232478.1|K00088,guaB,XP_013230284.1|K01490,AMPD,XP_013227977.1|K02132,ATPeF1A,CEL73732.1|K02136,ATPeF1G,XP_013438726.1|-,-,XP_013437807.1|K02132,ATPeF1A,XP_013440097.1|K02133,ATPeF1B,XP_013435812.1	http://amigo.geneontology.org/amigo/term/GO:0009127
purine ribonucleoside monophosphate biosynthetic process	Biological Process	GO:0009168	11	247	1916	115694	0.00574113	0.00213494	0.00303	0.0173	K02137,ATPeF0O,XP_013433082.1|K00088,guaB,AET50798.1|K02132,ATPeF1A,XP_013227899.1|K02133,ATPeF1B,XP_013232478.1|K00088,guaB,XP_013230284.1|K01490,AMPD,XP_013227977.1|K02132,ATPeF1A,CEL73732.1|K02136,ATPeF1G,XP_013438726.1|-,-,XP_013437807.1|K02132,ATPeF1A,XP_013440097.1|K02133,ATPeF1B,XP_013435812.1	http://amigo.geneontology.org/amigo/term/GO:0009168
purine ribonucleoside triphosphate biosynthetic process	Biological Process	GO:0009206	9	178	1916	115694	0.00469729	0.00153854	0.00307	0.0174	K02137,ATPeF0O,XP_013433082.1|K02132,ATPeF1A,XP_013227899.1|K02133,ATPeF1B,XP_013232478.1|K02132,ATPeF1A,CEL73732.1|K02136,ATPeF1G,XP_013438726.1|-,-,XP_013437807.1|K00940,ndk,XP_013228808.1|K02133,ATPeF1B,XP_013435812.1|K02132,ATPeF1A,XP_013440097.1	http://amigo.geneontology.org/amigo/term/GO:0009206
single-organism membrane organization	Biological Process	GO:0044802	9	178	1916	115694	0.00469729	0.00153854	0.00307	0.0174	K03109,SRP9,XP_013438791.1|-,-,XP_013440596.1|K03104,SRP14,XP_013438871.1|K01551,arsA,AET50582.1|K19036,IGHMBP2,XP_013438125.1|K03106,SRP54,XP_013228755.1|K03107,SRP68,XP_013436645.1|-,-,XP_013440598.1|-,-,XP_013337535.1	http://amigo.geneontology.org/amigo/term/GO:0044802
purine nucleoside triphosphate biosynthetic process	Biological Process	GO:0009145	9	178	1916	115694	0.00469729	0.00153854	0.00307	0.0174	K02137,ATPeF0O,XP_013433082.1|K02132,ATPeF1A,XP_013227899.1|K02133,ATPeF1B,XP_013232478.1|K02132,ATPeF1A,CEL73732.1|K02136,ATPeF1G,XP_013438726.1|-,-,XP_013437807.1|K00940,ndk,XP_013228808.1|K02133,ATPeF1B,XP_013435812.1|K02132,ATPeF1A,XP_013440097.1	http://amigo.geneontology.org/amigo/term/GO:0009145
metallopeptidase activity	Molecular Function	GO:0008237	20	607	1916	115694	0.0104384	0.0052466	0.00329	0.0186	K06972,PITRM1,XP_013231866.1|K01267,DNPEP,XP_013440925.1|-,-,PUA83305.1|K06013,STE24,XP_013233627.1|K01408,IDE,XP_013334679.1|-,-,XP_013437290.1|K01262,pepP,XP_013440893.1|K06013,STE24,XP_013437387.1|K08956,AFG3,XP_013436029.1|K17732,PMPCB,XP_013232032.1|K01265,map,XP_013438584.1|K01408,IDE,XP_013233005.1|K17732,PMPCB,XP_013438515.1|-,-,XP_013436430.1|-,-,XP_013230979.1|-,-,XP_013439539.1|K08955,…	http://amigo.geneontology.org/amigo/term/GO:0008237
ribonucleoside monophosphate biosynthetic process	Biological Process	GO:0009156	11	250	1916	115694	0.00574113	0.00216087	0.00332	0.0187	K02137,ATPeF0O,XP_013433082.1|K00088,guaB,AET50798.1|K02132,ATPeF1A,XP_013227899.1|K02133,ATPeF1B,XP_013232478.1|K00088,guaB,XP_013230284.1|K01490,AMPD,XP_013227977.1|K02132,ATPeF1A,CEL73732.1|K02136,ATPeF1G,XP_013438726.1|-,-,XP_013437807.1|K02132,ATPeF1A,XP_013440097.1|K02133,ATPeF1B,XP_013435812.1	http://amigo.geneontology.org/amigo/term/GO:0009156
hydrolase activity	Molecular Function	GO:0016787	325	17042	1916	115694	0.169624	0.147302	0.00344	0.0194	K12854,SNRNP200,XP_013231061.1|K14008,ERLEC1,XP_013432694.1|K14536,RIA1,XP_013437347.1|K15423,PPP4C,XP_013437149.1|-,-,XP_013437267.1|-,-,XP_013433050.1|K06013,STE24,XP_013233627.1|-,-,XP_013435249.1|K18408,TDRD9,XP_013435591.1|-,-,XP_013233298.1|-,-,XP_013434432.1|K01870,IARS,XP_013228261.1|-,-,XP_013438312.1|K02732,PSMB1,XP_013234813.1|-,-,XP_013434504.1|K04799,FEN1,CDJ68457.1|K10389,TUBG,XP_01…	http://amigo.geneontology.org/amigo/term/GO:0016787
antioxidant activity	Molecular Function	GO:0016209	10	216	1916	115694	0.00521921	0.00186699	0.00349	0.0196	K13279,PRDX1,XP_013440644.1|K00432,gpx,XP_013231991.1|K03386,PRDX2_4,XP_013335735.1|K08847,RIPK3,XP_013439902.1|K03781,katE,XP_013436398.1|K13279,PRDX1,AET50460.1|-,-,XP_013435383.1|K11188,PRDX6,XP_013439428.1|K13279,PRDX1,XP_013233671.1|-,-,XP_013232304.1	http://amigo.geneontology.org/amigo/term/GO:0016209
regulation of nucleobase-containing compound metabolic process	Biological Process	GO:0019219	25	830	1916	115694	0.013048	0.0071741	0.0036	0.0201	-,-,XP_013337273.1|K12849,PRPF38A,XP_013440915.1|K01527,EGD1,XP_013228900.1|K12580,CNOT3,XP_013436591.1|-,-,XP_013234278.1|K11338,RUVBL2,XP_013234880.1|K11308,MYST1,XP_013440190.1|K04802,PCNA,XP_013232052.1|K11341,YEATS4,XP_013434424.1|K06067,HDAC1_2,XP_013229034.1|K03145,TFIIS,XP_013439591.1|K13103,TFIP11,XP_013433456.1|K11338,RUVBL2,XP_013235082.1|K11340,ACTL6A,XP_013231284.1|-,-,XP_013440126.1…	http://amigo.geneontology.org/amigo/term/GO:0019219
regulation of nitrogen compound metabolic process	Biological Process	GO:0051171	25	832	1916	115694	0.013048	0.00719138	0.00371	0.0207	-,-,XP_013337273.1|K12849,PRPF38A,XP_013440915.1|K01527,EGD1,XP_013228900.1|K12580,CNOT3,XP_013436591.1|-,-,XP_013234278.1|K11338,RUVBL2,XP_013234880.1|K11308,MYST1,XP_013440190.1|K04802,PCNA,XP_013232052.1|K11341,YEATS4,XP_013434424.1|K06067,HDAC1_2,XP_013229034.1|K03145,TFIIS,XP_013439591.1|K13103,TFIP11,XP_013433456.1|K11338,RUVBL2,XP_013235082.1|K11340,ACTL6A,XP_013231284.1|-,-,XP_013440126.1…	http://amigo.geneontology.org/amigo/term/GO:0051171
purine nucleotide biosynthetic process	Biological Process	GO:0006164	14	369	1916	115694	0.00730689	0.00318945	0.00385	0.0214	K02137,ATPeF0O,XP_013433082.1|K00088,guaB,AET50798.1|K01939,purA,XP_013235248.1|K02132,ATPeF1A,XP_013227899.1|K02133,ATPeF1B,XP_013232478.1|K00088,guaB,XP_013230284.1|K01490,AMPD,XP_013227977.1|K02132,ATPeF1A,CEL73732.1|-,-,XP_013434312.1|K02136,ATPeF1G,XP_013438726.1|-,-,XP_013437807.1|K02132,ATPeF1A,XP_013440097.1|K02133,ATPeF1B,XP_013435812.1|K00940,ndk,XP_013228808.1	http://amigo.geneontology.org/amigo/term/GO:0006164
sulfate assimilation	Biological Process	GO:0000103	2	6	1916	115694	0.00104384	5.19e-05	0.00393	0.0217	K13811,PAPSS,XP_013232973.1|K13811,PAPSS,XP_013439696.1	http://amigo.geneontology.org/amigo/term/GO:0000103
adenylylsulfate kinase activity	Molecular Function	GO:0004020	2	6	1916	115694	0.00104384	5.19e-05	0.00393	0.0217	K13811,PAPSS,XP_013232973.1|K13811,PAPSS,XP_013439696.1	http://amigo.geneontology.org/amigo/term/GO:0004020
flavin adenine dinucleotide binding	Molecular Function	GO:0050660	16	451	1916	115694	0.00835073	0.00389821	0.00402	0.0222	-,-,XP_013434061.1|K00234,SDHA,XP_013228047.1|K00384,trxB,XP_013234814.1|K00382,DLD,XP_013433469.1|K00108,betA,XP_013433824.1|K00232,E1.3.3.6,XP_013436140.1|K00803,AGPS,XP_013436048.1|-,-,XP_013438199.1|-,-,XP_013228806.1|-,-,XP_013233307.1|-,-,XP_013435736.1|K00803,AGPS,XP_013438238.1|K00803,AGPS,XP_013229494.1|K09478,ACADSB,XP_013436662.1|-,-,XP_013433977.1|K00252,GCDH,XP_013438059.1	http://amigo.geneontology.org/amigo/term/GO:0050660
ribosomal large subunit binding	Molecular Function	GO:0043023	3	20	1916	115694	0.00156576	0.00017287	0.00419	0.023	K19788,OLA1,PUA86461.1|K03264,EIF6,XP_013434426.1|K19788,OLA1,XP_013433968.1	http://amigo.geneontology.org/amigo/term/GO:0043023
Golgi vesicle transport	Biological Process	GO:0048193	11	258	1916	115694	0.00574113	0.00223002	0.0042	0.023	K20302,TRAPPC3,XP_013334041.1|K20280,TRAPPC5,XP_013234102.1|K09313,CUTL,XP_013433588.1|K14007,SEC24,XP_013440926.1|K20471,COPD,XP_013232797.1|K14007,SEC24,XP_013434125.1|K14006,SEC23,AAF02543.1|K14006,SEC23,XP_013432539.1|K14007,SEC24,XP_013232099.1|-,-,XP_013438159.1|K08498,STX6,XP_013436674.1	http://amigo.geneontology.org/amigo/term/GO:0048193
gluconeogenesis	Biological Process	GO:0006094	7	124	1916	115694	0.00365344	0.00107179	0.00476	0.0259	-,-,XP_013233390.1|K01803,TPI,XP_013434223.1|K01803,TPI,XP_013437914.1|K01803,TPI,AET50814.1|-,-,XP_013233391.1|-,-,CDJ67779.1|K01810,GPI,XP_013440080.1	http://amigo.geneontology.org/amigo/term/GO:0006094
monosaccharide biosynthetic process	Biological Process	GO:0046364	7	124	1916	115694	0.00365344	0.00107179	0.00476	0.0259	-,-,XP_013233390.1|K01803,TPI,XP_013434223.1|K01803,TPI,XP_013437914.1|K01803,TPI,AET50814.1|-,-,XP_013233391.1|-,-,CDJ67779.1|K01810,GPI,XP_013440080.1	http://amigo.geneontology.org/amigo/term/GO:0046364
hexose biosynthetic process	Biological Process	GO:0019319	7	124	1916	115694	0.00365344	0.00107179	0.00476	0.0259	-,-,XP_013233390.1|K01803,TPI,XP_013434223.1|K01803,TPI,XP_013437914.1|K01803,TPI,AET50814.1|-,-,XP_013233391.1|-,-,CDJ67779.1|K01810,GPI,XP_013440080.1	http://amigo.geneontology.org/amigo/term/GO:0019319
CoA-ligase activity	Molecular Function	GO:0016405	3	21	1916	115694	0.00156576	0.000181513	0.00483	0.0262	K01895,ACSS,XP_013433758.1|K01895,ACSS,XP_013336914.1|K01895,ACSS,XP_013232261.1	http://amigo.geneontology.org/amigo/term/GO:0016405
spliceosomal snRNP complex	Cellular Component	GO:0097525	7	125	1916	115694	0.00365344	0.00108044	0.00497	0.0269	K11095,SNRPC,XP_013230079.1|-,-,XP_013437231.1|K12844,PRPF31,XP_013235427.1|-,-,XP_013335069.1|K12844,PRPF31,XP_013234474.1|-,-,XP_013434367.1|K12843,PRPF3,XP_013229415.1	http://amigo.geneontology.org/amigo/term/GO:0097525
ribose phosphate biosynthetic process	Biological Process	GO:0046390	14	381	1916	115694	0.00730689	0.00329317	0.00508	0.0273	K02137,ATPeF0O,XP_013433082.1|K00088,guaB,AET50798.1|K02132,ATPeF1A,XP_013227899.1|K02133,ATPeF1B,XP_013232478.1|K00088,guaB,XP_013230284.1|K01937,pyrG,XP_013434741.1|K01490,AMPD,XP_013227977.1|K02132,ATPeF1A,CEL73732.1|-,-,XP_013434312.1|K02136,ATPeF1G,XP_013438726.1|-,-,XP_013437807.1|K02132,ATPeF1A,XP_013440097.1|K02133,ATPeF1B,XP_013435812.1|K00940,ndk,XP_013228808.1	http://amigo.geneontology.org/amigo/term/GO:0046390
ribonucleotide biosynthetic process	Biological Process	GO:0009260	14	381	1916	115694	0.00730689	0.00329317	0.00508	0.0273	K02137,ATPeF0O,XP_013433082.1|K00088,guaB,AET50798.1|K02132,ATPeF1A,XP_013227899.1|K02133,ATPeF1B,XP_013232478.1|K00088,guaB,XP_013230284.1|K01937,pyrG,XP_013434741.1|K01490,AMPD,XP_013227977.1|K02132,ATPeF1A,CEL73732.1|-,-,XP_013434312.1|K02136,ATPeF1G,XP_013438726.1|-,-,XP_013437807.1|K02132,ATPeF1A,XP_013440097.1|K02133,ATPeF1B,XP_013435812.1|K00940,ndk,XP_013228808.1	http://amigo.geneontology.org/amigo/term/GO:0009260
phosphotransferase activity, carboxyl group as acceptor	Molecular Function	GO:0016774	5	67	1916	115694	0.0026096	0.000579114	0.00512	0.0275	-,-,XP_013434130.1|K00927,PGK,XP_013332747.1|K00927,PGK,XP_013438037.1|-,-,XP_013438810.1|K00927,PGK,XP_013228897.1	http://amigo.geneontology.org/amigo/term/GO:0016774
transport vesicle membrane	Cellular Component	GO:0030658	7	126	1916	115694	0.00365344	0.00108908	0.00519	0.0277	K04646,CLTC,XP_013438787.1|-,-,XP_013433452.1|K14007,SEC24,XP_013434125.1|K14006,SEC23,AAF02543.1|K14006,SEC23,XP_013432539.1|K14007,SEC24,XP_013232099.1|K14007,SEC24,XP_013440926.1	http://amigo.geneontology.org/amigo/term/GO:0030658
transport vesicle	Cellular Component	GO:0030133	7	127	1916	115694	0.00365344	0.00109772	0.00541	0.0288	K04646,CLTC,XP_013438787.1|-,-,XP_013433452.1|K14007,SEC24,XP_013434125.1|K14006,SEC23,AAF02543.1|K14006,SEC23,XP_013432539.1|K14007,SEC24,XP_013232099.1|K14007,SEC24,XP_013440926.1	http://amigo.geneontology.org/amigo/term/GO:0030133
phosphorylase activity	Molecular Function	GO:0004645	2	7	1916	115694	0.00104384	6.05e-05	0.00545	0.0288	K00688,E2.4.1.1,XP_013433521.1|K00688,E2.4.1.1,XP_013231934.1	http://amigo.geneontology.org/amigo/term/GO:0004645
glycogen phosphorylase activity	Molecular Function	GO:0008184	2	7	1916	115694	0.00104384	6.05e-05	0.00545	0.0288	K00688,E2.4.1.1,XP_013433521.1|K00688,E2.4.1.1,XP_013231934.1	http://amigo.geneontology.org/amigo/term/GO:0008184
transferase activity, transferring acyl groups, acyl groups converted into alkyl on transfer	Molecular Function	GO:0046912	5	68	1916	115694	0.0026096	0.000587757	0.00546	0.0288	-,-,XP_013438395.1|K01647,CS,XP_013434471.1|-,-,XP_003882425.1|K01648,ACLY,XP_013439163.1|-,-,XP_013433146.1	http://amigo.geneontology.org/amigo/term/GO:0046912
intracellular signal transduction	Biological Process	GO:0035556	28	996	1916	115694	0.0146138	0.00860892	0.00547	0.0289	K18441,CYTH,XP_013432656.1|K07905,RAB11B,XP_013235950.1|K17255,GDI1_2,XP_013233841.1|K07942,ARL1,XP_013335632.1|K07877,RAB2A,XP_013228453.1|K00901,dgkA,XP_013233713.1|K07901,RAB8A,XP_013440806.1|K07937,ARF1,XP_013232368.1|K07889,RAB5C,XP_013234516.1|K19801,PI4KB,XP_013436229.1|K07877,RAB2A,XP_013335089.1|K06883,K06883,XP_013335752.1|K07888,RAB5B,XP_013437062.1|K10357,MYO5,XP_013230806.1|K07901,RA…	http://amigo.geneontology.org/amigo/term/GO:0035556
Golgi apparatus part	Cellular Component	GO:0044431	10	232	1916	115694	0.00521921	0.00200529	0.00573	0.0302	K04646,CLTC,XP_013438787.1|K03877,B3GALT5,XP_013435231.1|-,-,XP_013433452.1|K17267,COPG,XP_013434170.1|K17301,COPB1,XP_013232491.1|K09313,CUTL,XP_013433588.1|K05236,COPA,XP_013333298.1|K20471,COPD,XP_013232797.1|K15272,SLC35A1_2_3,XP_013435622.1|K05236,COPA,XP_013437179.1	http://amigo.geneontology.org/amigo/term/GO:0044431
glycogen metabolic process	Biological Process	GO:0005977	4	44	1916	115694	0.00208768	0.000380314	0.00601	0.0314	K01196,AGL,XP_003884209.1|-,-,XP_013439156.1|K01196,AGL,XP_013235456.1|K01196,AGL,XP_013437407.1	http://amigo.geneontology.org/amigo/term/GO:0005977
energy reserve metabolic process	Biological Process	GO:0006112	4	44	1916	115694	0.00208768	0.000380314	0.00601	0.0314	K01196,AGL,XP_003884209.1|-,-,XP_013439156.1|K01196,AGL,XP_013235456.1|K01196,AGL,XP_013437407.1	http://amigo.geneontology.org/amigo/term/GO:0006112
endoplasmic reticulum membrane	Cellular Component	GO:0005789	18	557	1916	115694	0.00939457	0.00481442	0.00618	0.0322	K20347,TMED2,XP_013231637.1|K20352,TMED10,XP_013437962.1|K10707,VAPB,XP_013438502.1|K20346,TMED4_9_11,XP_013232191.1|K12670,WBP1,XP_013434824.1|-,-,XP_013337535.1|K12946,SPCS1,XP_013231299.1|-,-,XP_013231896.1|-,-,XP_013436743.1|K12948,SPCS3,XP_013232280.1|-,-,XP_013234732.1|K05292,PIGT,XP_013439061.1|K12666,OST1,XP_013439312.1|-,-,XP_013438072.1|K19036,IGHMBP2,XP_013438125.1|-,-,XP_013435304.1|K…	http://amigo.geneontology.org/amigo/term/GO:0005789
nuclear outer membrane-endoplasmic reticulum membrane network	Cellular Component	GO:0042175	18	557	1916	115694	0.00939457	0.00481442	0.00618	0.0322	K20347,TMED2,XP_013231637.1|K20352,TMED10,XP_013437962.1|K10707,VAPB,XP_013438502.1|K20346,TMED4_9_11,XP_013232191.1|K12670,WBP1,XP_013434824.1|-,-,XP_013337535.1|K12946,SPCS1,XP_013231299.1|-,-,XP_013231896.1|-,-,XP_013436743.1|K12948,SPCS3,XP_013232280.1|-,-,XP_013234732.1|K05292,PIGT,XP_013439061.1|K12666,OST1,XP_013439312.1|-,-,XP_013438072.1|K19036,IGHMBP2,XP_013438125.1|-,-,XP_013435304.1|K…	http://amigo.geneontology.org/amigo/term/GO:0042175
translational initiation	Biological Process	GO:0006413	7	131	1916	115694	0.00365344	0.0011323	0.00639	0.0332	K15028,EIF3K,XP_013436939.1|K03250,EIF3E,XP_013432495.1|K03248,EIF3G,AET50859.1|K15030,EIF3M,XP_013232519.1|K15029,EIF3L,XP_013234190.1|K03246,EIF3I,AET50834.1|K03252,EIF3C,XP_013437090.1	http://amigo.geneontology.org/amigo/term/GO:0006413
mRNA splice site selection	Biological Process	GO:0006376	4	45	1916	115694	0.00208768	0.000388957	0.00651	0.0335	K11095,SNRPC,XP_013230079.1|-,-,XP_013437231.1|-,-,XP_013335069.1|-,-,XP_013434367.1	http://amigo.geneontology.org/amigo/term/GO:0006376
ribonucleoprotein complex binding	Molecular Function	GO:0043021	9	200	1916	115694	0.00469729	0.0017287	0.00652	0.0335	K19788,OLA1,PUA86461.1|K15028,EIF3K,XP_013436939.1|K03263,EIF5A,XP_013433001.1|K03264,EIF6,XP_013434426.1|K19036,IGHMBP2,XP_013438125.1|K03107,SRP68,XP_013436645.1|K17800,LETM1,XP_013439706.1|K19788,OLA1,XP_013433968.1|-,-,XP_013433605.1	http://amigo.geneontology.org/amigo/term/GO:0043021
endoplasmic reticulum part	Cellular Component	GO:0044432	18	560	1916	115694	0.00939457	0.00484036	0.00652	0.0335	K20347,TMED2,XP_013231637.1|K20352,TMED10,XP_013437962.1|K10707,VAPB,XP_013438502.1|K20346,TMED4_9_11,XP_013232191.1|K12670,WBP1,XP_013434824.1|-,-,XP_013337535.1|K12946,SPCS1,XP_013231299.1|-,-,XP_013231896.1|-,-,XP_013436743.1|K12948,SPCS3,XP_013232280.1|-,-,XP_013234732.1|K05292,PIGT,XP_013439061.1|K12666,OST1,XP_013439312.1|-,-,XP_013438072.1|K19036,IGHMBP2,XP_013438125.1|-,-,XP_013435304.1|K…	http://amigo.geneontology.org/amigo/term/GO:0044432
acetyltransferase complex	Cellular Component	GO:1902493	7	132	1916	115694	0.00365344	0.00114094	0.00665	0.034	K08874,TRRAP,XP_013434252.1|K08874,TRRAP,XP_013234517.1|K11344,EAF6,XP_013440757.1|K11340,ACTL6A,XP_013436734.1|K11324,DMAP1,XP_013235834.1|K11340,ACTL6A,XP_013231284.1|-,-,XP_013440471.1	http://amigo.geneontology.org/amigo/term/GO:1902493
histone acetyltransferase complex	Cellular Component	GO:0000123	7	132	1916	115694	0.00365344	0.00114094	0.00665	0.034	K08874,TRRAP,XP_013434252.1|K08874,TRRAP,XP_013234517.1|K11344,EAF6,XP_013440757.1|K11340,ACTL6A,XP_013436734.1|K11324,DMAP1,XP_013235834.1|K11340,ACTL6A,XP_013231284.1|-,-,XP_013440471.1	http://amigo.geneontology.org/amigo/term/GO:0000123
protein acetyltransferase complex	Cellular Component	GO:0031248	7	132	1916	115694	0.00365344	0.00114094	0.00665	0.034	K08874,TRRAP,XP_013434252.1|K08874,TRRAP,XP_013234517.1|K11344,EAF6,XP_013440757.1|K11340,ACTL6A,XP_013436734.1|K11324,DMAP1,XP_013235834.1|K11340,ACTL6A,XP_013231284.1|-,-,XP_013440471.1	http://amigo.geneontology.org/amigo/term/GO:0031248
DNA replication	Biological Process	GO:0006260	26	920	1916	115694	0.0135699	0.00795201	0.00678	0.0345	K02320,POLA1,XP_013436657.1|K10756,RFC3_5,XP_013440809.1|K02321,POLA2,XP_013233253.1|-,-,XP_013435936.1|-,-,XP_013440289.1|K04802,PCNA,XP_013232052.1|-,-,XP_013230065.1|K02212,MCM4,XP_013438325.1|K02540,MCM2,XP_013232609.1|K10755,RFC2_4,XP_013437192.1|K02606,ORC4,XP_013433967.1|K02328,POLD2,XP_013436912.1|K10754,RFC1,XP_013235601.1|K04799,FEN1,CDJ68457.1|K10756,RFC3_5,XP_013338068.1|K02212,MCM4,X…	http://amigo.geneontology.org/amigo/term/GO:0006260
citrate metabolic process	Biological Process	GO:0006101	7	133	1916	115694	0.00365344	0.00114958	0.00693	0.035	K00234,SDHA,XP_013228047.1|K00164,OGDH,XP_013436205.1|K00109,E1.1.99.2,CAK51433.1|K00031,IDH1,EUT80144.1|K01647,CS,XP_013434471.1|K00235,SDHB,XP_013440424.1|-,-,XP_003882425.1	http://amigo.geneontology.org/amigo/term/GO:0006101
ribosome binding	Molecular Function	GO:0043022	7	133	1916	115694	0.00365344	0.00114958	0.00693	0.035	K19788,OLA1,PUA86461.1|K03264,EIF6,XP_013434426.1|K15028,EIF3K,XP_013436939.1|K03263,EIF5A,XP_013433001.1|K17800,LETM1,XP_013439706.1|K19788,OLA1,XP_013433968.1|-,-,XP_013433605.1	http://amigo.geneontology.org/amigo/term/GO:0043022
tricarboxylic acid cycle	Biological Process	GO:0006099	7	133	1916	115694	0.00365344	0.00114958	0.00693	0.035	K00234,SDHA,XP_013228047.1|K00164,OGDH,XP_013436205.1|K00109,E1.1.99.2,CAK51433.1|K00031,IDH1,EUT80144.1|K01647,CS,XP_013434471.1|K00235,SDHB,XP_013440424.1|-,-,XP_003882425.1	http://amigo.geneontology.org/amigo/term/GO:0006099
phosphoenolpyruvate carboxykinase (ATP) activity	Molecular Function	GO:0004612	3	24	1916	115694	0.00156576	0.000207444	0.00708	0.0357	-,-,XP_013233390.1|-,-,XP_013233391.1|-,-,CDJ67779.1	http://amigo.geneontology.org/amigo/term/GO:0004612
macromolecular complex subunit organization	Biological Process	GO:0043933	41	1643	1916	115694	0.0213987	0.0142013	0.00724	0.0362	K16570,TUBGCP3,XP_013232792.1|K08874,TRRAP,XP_013234517.1|K03248,EIF3G,AET50859.1|K11727,SMARCA1,XP_013433740.1|K17261,CAP1_2,XP_013229850.1|K02998,RP-SAe,AET50459.1|K12844,PRPF31,XP_013234474.1|K03264,EIF6,XP_013434426.1|-,-,XP_013437231.1|K11279,NAP1L1,XP_013434281.1|K03250,EIF3E,XP_013432495.1|K14574,SDO1,XP_013440315.1|-,-,XP_013434367.1|K11340,ACTL6A,XP_013231284.1|K11290,SET,XP_013440634.1|…	http://amigo.geneontology.org/amigo/term/GO:0043933
regulation of RNA biosynthetic process	Biological Process	GO:2001141	23	788	1916	115694	0.0120042	0.00681107	0.00727	0.0362	-,-,XP_013337273.1|K12849,PRPF38A,XP_013440915.1|K01527,EGD1,XP_013228900.1|K12580,CNOT3,XP_013436591.1|-,-,XP_013234278.1|K11338,RUVBL2,XP_013234880.1|K11308,MYST1,XP_013440190.1|K11341,YEATS4,XP_013434424.1|K06067,HDAC1_2,XP_013229034.1|K03145,TFIIS,XP_013439591.1|K13103,TFIP11,XP_013433456.1|K11338,RUVBL2,XP_013235082.1|K11340,ACTL6A,XP_013231284.1|-,-,XP_013440126.1|K11340,ACTL6A,XP_013436734…	http://amigo.geneontology.org/amigo/term/GO:2001141
regulation of transcription, DNA-templated	Biological Process	GO:0006355	23	788	1916	115694	0.0120042	0.00681107	0.00727	0.0362	-,-,XP_013337273.1|K12849,PRPF38A,XP_013440915.1|K01527,EGD1,XP_013228900.1|K12580,CNOT3,XP_013436591.1|-,-,XP_013234278.1|K11338,RUVBL2,XP_013234880.1|K11308,MYST1,XP_013440190.1|K11341,YEATS4,XP_013434424.1|K06067,HDAC1_2,XP_013229034.1|K03145,TFIIS,XP_013439591.1|K13103,TFIP11,XP_013433456.1|K11338,RUVBL2,XP_013235082.1|K11340,ACTL6A,XP_013231284.1|-,-,XP_013440126.1|K11340,ACTL6A,XP_013436734…	http://amigo.geneontology.org/amigo/term/GO:0006355
regulation of nucleic acid-templated transcription	Biological Process	GO:1903506	23	788	1916	115694	0.0120042	0.00681107	0.00727	0.0362	-,-,XP_013337273.1|K12849,PRPF38A,XP_013440915.1|K01527,EGD1,XP_013228900.1|K12580,CNOT3,XP_013436591.1|-,-,XP_013234278.1|K11338,RUVBL2,XP_013234880.1|K11308,MYST1,XP_013440190.1|K11341,YEATS4,XP_013434424.1|K06067,HDAC1_2,XP_013229034.1|K03145,TFIIS,XP_013439591.1|K13103,TFIP11,XP_013433456.1|K11338,RUVBL2,XP_013235082.1|K11340,ACTL6A,XP_013231284.1|-,-,XP_013440126.1|K11340,ACTL6A,XP_013436734…	http://amigo.geneontology.org/amigo/term/GO:1903506
response to oxidative stress	Biological Process	GO:0006979	5	73	1916	115694	0.0026096	0.000630975	0.00735	0.0366	K03781,katE,XP_013436398.1|K00432,gpx,XP_013231991.1|K08847,RIPK3,XP_013439902.1|K07305,msrB,AND76646.1|K07304,msrA,XP_013231626.1	http://amigo.geneontology.org/amigo/term/GO:0006979
spliceosomal snRNP assembly	Biological Process	GO:0000387	4	47	1916	115694	0.00208768	0.000406244	0.0076	0.0377	K11095,SNRPC,XP_013230079.1|K12844,PRPF31,XP_013235427.1|K12844,PRPF31,XP_013234474.1|K05019,CLNS1A,XP_013435951.1	http://amigo.geneontology.org/amigo/term/GO:0000387
purine ribonucleotide biosynthetic process	Biological Process	GO:0009152	13	360	1916	115694	0.00678497	0.00311166	0.00777	0.0385	K02137,ATPeF0O,XP_013433082.1|K00088,guaB,AET50798.1|K02132,ATPeF1A,XP_013227899.1|K02133,ATPeF1B,XP_013232478.1|K00088,guaB,XP_013230284.1|K01490,AMPD,XP_013227977.1|K02132,ATPeF1A,CEL73732.1|-,-,XP_013434312.1|K02136,ATPeF1G,XP_013438726.1|-,-,XP_013437807.1|K02132,ATPeF1A,XP_013440097.1|K00940,ndk,XP_013228808.1|K02133,ATPeF1B,XP_013435812.1	http://amigo.geneontology.org/amigo/term/GO:0009152
protein processing	Biological Process	GO:0016485	7	138	1916	115694	0.00365344	0.0011928	0.00841	0.0415	K06013,STE24,XP_013437387.1|K12948,SPCS3,XP_013232280.1|K12946,SPCS1,XP_013231299.1|K06013,STE24,XP_013233627.1|K13280,SEC11,XP_013233792.1|-,-,XP_013231326.1|-,-,XP_013435249.1	http://amigo.geneontology.org/amigo/term/GO:0016485
macromolecular complex binding	Molecular Function	GO:0044877	10	246	1916	115694	0.00521921	0.0021263	0.0085	0.0418	K19788,OLA1,PUA86461.1|K15028,EIF3K,XP_013436939.1|K03263,EIF5A,XP_013433001.1|K03264,EIF6,XP_013434426.1|K19036,IGHMBP2,XP_013438125.1|K03107,SRP68,XP_013436645.1|K17800,LETM1,XP_013439706.1|K19788,OLA1,XP_013433968.1|-,-,XP_013433605.1|K06669,SMC3,XP_013233762.1	http://amigo.geneontology.org/amigo/term/GO:0044877
GTPase activity	Molecular Function	GO:0003924	24	845	1916	115694	0.0125261	0.00730375	0.00851	0.0418	K14536,RIA1,XP_013437347.1|K03234,EEF2,XP_013438065.1|K02355,fusA,XP_013439779.1|K12852,EFTUD2,XP_013437072.1|K03231,EEF1A,XP_013336300.1|-,-,XP_013436974.1|K03231,EEF1A,AET50884.1|K03234,EEF2,ETW29038.1|-,-,XP_013441055.1|K03231,EEF1A,XP_013440853.1|K17065,DNM1L,XP_013433064.1|K03106,SRP54,XP_013228755.1|K07375,TUBB,AAB41262.1|K03242,EIF2S3,XP_013336736.1|K12852,EFTUD2,XP_013227887.1|K17065,DNM1…	http://amigo.geneontology.org/amigo/term/GO:0003924
small nuclear ribonucleoprotein complex	Cellular Component	GO:0030532	7	139	1916	115694	0.00365344	0.00120144	0.00873	0.0428	K11095,SNRPC,XP_013230079.1|-,-,XP_013437231.1|K12844,PRPF31,XP_013235427.1|-,-,XP_013335069.1|K12844,PRPF31,XP_013234474.1|-,-,XP_013434367.1|K12843,PRPF3,XP_013229415.1	http://amigo.geneontology.org/amigo/term/GO:0030532
U1 snRNP	Cellular Component	GO:0005685	4	49	1916	115694	0.00208768	0.000423531	0.0088	0.043	K11095,SNRPC,XP_013230079.1|-,-,XP_013437231.1|-,-,XP_013335069.1|-,-,XP_013434367.1	http://amigo.geneontology.org/amigo/term/GO:0005685
organonitrogen compound biosynthetic process	Biological Process	GO:1901566	45	1870	1916	115694	0.0234864	0.0161633	0.00938	0.0457	K00760,hprT,XP_013228452.1|-,-,XP_013440101.1|K14293,KPNB1,XP_013333879.1|K02133,ATPeF1B,XP_013232478.1|K00088,guaB,XP_013230284.1|-,-,XP_013228270.1|-,-,XP_013438481.1|K00763,pncB,XP_013231951.1|-,-,XP_013233599.1|K02133,ATPeF1B,XP_013435812.1|K02137,ATPeF0O,XP_013433082.1|K02132,ATPeF1A,XP_013227899.1|K01937,pyrG,XP_013434741.1|K11540,CAD,XP_013440067.1|K00286,proC,XP_013432940.1|-,-,XP_0132330…	http://amigo.geneontology.org/amigo/term/GO:1901566
regulation of RNA metabolic process	Biological Process	GO:0051252	23	807	1916	115694	0.0120042	0.0069753	0.00947	0.0461	-,-,XP_013337273.1|K12849,PRPF38A,XP_013440915.1|K01527,EGD1,XP_013228900.1|K12580,CNOT3,XP_013436591.1|-,-,XP_013234278.1|K11338,RUVBL2,XP_013234880.1|K11308,MYST1,XP_013440190.1|K11341,YEATS4,XP_013434424.1|K06067,HDAC1_2,XP_013229034.1|K03145,TFIIS,XP_013439591.1|K13103,TFIP11,XP_013433456.1|K11338,RUVBL2,XP_013235082.1|K11340,ACTL6A,XP_013231284.1|-,-,XP_013440126.1|K11340,ACTL6A,XP_013436734…	http://amigo.geneontology.org/amigo/term/GO:0051252
nucleic acid metabolic process	Biological Process	GO:0090304	169	8538	1916	115694	0.0882046	0.0737981	0.00975	0.0473	-,-,XP_013337273.1|K12841,CHERP,XP_013231584.1|K03013,RPB5,XP_013234561.1|K13217,PRPF39,XP_013435635.1|K03145,TFIIS,XP_013439591.1|K11088,SNRPD3,CAK51481.1|-,-,XP_013433765.1|K13103,TFIP11,XP_013433456.1|K01870,IARS,XP_013228261.1|K12843,PRPF3,XP_013229415.1|K11340,ACTL6A,XP_013231284.1|K02606,ORC4,XP_013433967.1|-,-,XP_013434504.1|K04799,FEN1,CDJ68457.1|-,-,XP_013231643.1|K10872,DMC1,XP_01323374…	http://amigo.geneontology.org/amigo/term/GO:0090304
DNA topoisomerase type I activity	Molecular Function	GO:0003917	6	109	1916	115694	0.00313152	0.00094214	0.00978	0.0473	K03163,TOP1,XP_013433699.1|K03165,TOP3,XP_013437070.1|K08466,GPR144,XP_013234998.1|K03163,TOP1,PIM03681.1|K03165,TOP3,XP_013227889.1|K03163,TOP1,XP_013228281.1	http://amigo.geneontology.org/amigo/term/GO:0003917
cellular chemical homeostasis	Biological Process	GO:0055082	3	27	1916	115694	0.00156576	0.000233374	0.00986	0.0476	K00844,HK,XP_013438738.1|K00844,HK,ANF07129.1|K00844,HK,XP_013438650.1	http://amigo.geneontology.org/amigo/term/GO:0055082
RNA metabolic process	Biological Process	GO:0016070	123	6011	1916	115694	0.0641962	0.051956	0.0102	0.0491	-,-,XP_013337273.1|-,-,XP_013234271.1|K12841,CHERP,XP_013231584.1|K03013,RPB5,XP_013234561.1|K12869,CRN,XP_013436453.1|K11338,RUVBL2,XP_013234880.1|K12822,RBM25,XP_013437532.1|K12856,PRPF8,XP_013434282.1|K13217,PRPF39,XP_013435635.1|K12837,U2AF2,AET50571.1|K03145,TFIIS,XP_013439591.1|K11088,SNRPD3,CAK51481.1|-,-,XP_013433765.1|K13103,TFIP11,XP_013433456.1|K01870,IARS,XP_013228261.1|K11338,RUVBL2,…	http://amigo.geneontology.org/amigo/term/GO:0016070
Golgi-associated vesicle membrane	Cellular Component	GO:0030660	7	144	1916	115694	0.00365344	0.00124466	0.0105	0.0503	K20471,COPD,XP_013232797.1|K04646,CLTC,XP_013438787.1|-,-,XP_013433452.1|K17267,COPG,XP_013434170.1|K17301,COPB1,XP_013232491.1|K05236,COPA,XP_013333298.1|K05236,COPA,XP_013437179.1	http://amigo.geneontology.org/amigo/term/GO:0030660
Golgi-associated vesicle	Cellular Component	GO:0005798	7	145	1916	115694	0.00365344	0.00125331	0.0109	0.0518	K20471,COPD,XP_013232797.1|K04646,CLTC,XP_013438787.1|-,-,XP_013433452.1|K17267,COPG,XP_013434170.1|K17301,COPB1,XP_013232491.1|K05236,COPA,XP_013333298.1|K05236,COPA,XP_013437179.1	http://amigo.geneontology.org/amigo/term/GO:0005798
protein maturation	Biological Process	GO:0051604	7	145	1916	115694	0.00365344	0.00125331	0.0109	0.0518	K06013,STE24,XP_013437387.1|K12948,SPCS3,XP_013232280.1|K12946,SPCS1,XP_013231299.1|K06013,STE24,XP_013233627.1|K13280,SEC11,XP_013233792.1|-,-,XP_013231326.1|-,-,XP_013435249.1	http://amigo.geneontology.org/amigo/term/GO:0051604
GTPase regulator activity	Molecular Function	GO:0030695	7	145	1916	115694	0.00365344	0.00125331	0.0109	0.0518	-,-,XP_013438407.1|K17255,GDI1_2,XP_013233841.1|-,-,XP_013438294.1|-,-,XP_013228343.1|K12492,ARFGAP1,XP_013440924.1|K12492,ARFGAP1,XP_013437026.1|K12486,SMAP,XP_013232840.1	http://amigo.geneontology.org/amigo/term/GO:0030695
inner mitochondrial membrane protein complex	Cellular Component	GO:0098800	5	82	1916	115694	0.0026096	0.000708766	0.0118	0.0563	K00417,QCR7,XP_013434387.1|-,-,XP_013227828.1|-,-,XP_013233767.1|K17795,TIM17,XP_013227835.1|-,-,XP_013437807.1	http://amigo.geneontology.org/amigo/term/GO:0098800
carbohydrate binding	Molecular Function	GO:0030246	9	222	1916	115694	0.00469729	0.00191885	0.0124	0.0587	K00820,glmS,XP_013432924.1|K14165,K14165,XP_013439791.1|K00844,HK,XP_013438738.1|-,-,XP_013436222.1|-,-,XP_013435992.1|K12670,WBP1,XP_013434824.1|K13412,CPK,XP_013436846.1|K00844,HK,ANF07129.1|K00844,HK,XP_013438650.1	http://amigo.geneontology.org/amigo/term/GO:0030246
mitochondrial protein complex	Cellular Component	GO:0098798	5	83	1916	115694	0.0026096	0.00071741	0.0124	0.0587	K00417,QCR7,XP_013434387.1|-,-,XP_013227828.1|-,-,XP_013233767.1|K17795,TIM17,XP_013227835.1|-,-,XP_013437807.1	http://amigo.geneontology.org/amigo/term/GO:0098798
eukaryotic 43S preinitiation complex	Cellular Component	GO:0016282	6	115	1916	115694	0.00313152	0.000994001	0.0125	0.0587	K03250,EIF3E,XP_013432495.1|K03248,EIF3G,AET50859.1|K15030,EIF3M,XP_013232519.1|K15029,EIF3L,XP_013234190.1|K03246,EIF3I,AET50834.1|K03252,EIF3C,XP_013437090.1	http://amigo.geneontology.org/amigo/term/GO:0016282
eukaryotic 48S preinitiation complex	Cellular Component	GO:0033290	6	115	1916	115694	0.00313152	0.000994001	0.0125	0.0587	K03250,EIF3E,XP_013432495.1|K03248,EIF3G,AET50859.1|K15030,EIF3M,XP_013232519.1|K15029,EIF3L,XP_013234190.1|K03246,EIF3I,AET50834.1|K03252,EIF3C,XP_013437090.1	http://amigo.geneontology.org/amigo/term/GO:0033290
formation of translation preinitiation complex	Biological Process	GO:0001731	6	115	1916	115694	0.00313152	0.000994001	0.0125	0.0587	K03250,EIF3E,XP_013432495.1|K03248,EIF3G,AET50859.1|K15030,EIF3M,XP_013232519.1|K15029,EIF3L,XP_013234190.1|K03246,EIF3I,AET50834.1|K03252,EIF3C,XP_013437090.1	http://amigo.geneontology.org/amigo/term/GO:0001731
translation preinitiation complex	Cellular Component	GO:0070993	6	115	1916	115694	0.00313152	0.000994001	0.0125	0.0587	K03250,EIF3E,XP_013432495.1|K03248,EIF3G,AET50859.1|K15030,EIF3M,XP_013232519.1|K15029,EIF3L,XP_013234190.1|K03246,EIF3I,AET50834.1|K03252,EIF3C,XP_013437090.1	http://amigo.geneontology.org/amigo/term/GO:0070993
ER to Golgi transport vesicle membrane	Cellular Component	GO:0012507	5	84	1916	115694	0.0026096	0.000726053	0.013	0.0606	K14007,SEC24,XP_013434125.1|K14006,SEC23,AAF02543.1|K14006,SEC23,XP_013432539.1|K14007,SEC24,XP_013232099.1|K14007,SEC24,XP_013440926.1	http://amigo.geneontology.org/amigo/term/GO:0012507
COPII vesicle coat	Cellular Component	GO:0030127	5	84	1916	115694	0.0026096	0.000726053	0.013	0.0606	K14007,SEC24,XP_013434125.1|K14006,SEC23,AAF02543.1|K14006,SEC23,XP_013432539.1|K14007,SEC24,XP_013232099.1|K14007,SEC24,XP_013440926.1	http://amigo.geneontology.org/amigo/term/GO:0030127
ER to Golgi transport vesicle	Cellular Component	GO:0030134	5	84	1916	115694	0.0026096	0.000726053	0.013	0.0606	K14007,SEC24,XP_013434125.1|K14006,SEC23,AAF02543.1|K14006,SEC23,XP_013432539.1|K14007,SEC24,XP_013232099.1|K14007,SEC24,XP_013440926.1	http://amigo.geneontology.org/amigo/term/GO:0030134
acid-thiol ligase activity	Molecular Function	GO:0016878	4	55	1916	115694	0.00208768	0.000475392	0.0131	0.0608	K01895,ACSS,XP_013433758.1|-,-,KFG59574.1|K01895,ACSS,XP_013336914.1|K01895,ACSS,XP_013232261.1	http://amigo.geneontology.org/amigo/term/GO:0016878
cellular nitrogen compound biosynthetic process	Biological Process	GO:0044271	78	3634	1916	115694	0.0407098	0.0314104	0.0135	0.0623	-,-,XP_013337273.1|K03013,RPB5,XP_013234561.1|K02377,TSTA3,XP_013233085.1|K11338,RUVBL2,XP_013234880.1|K03145,TFIIS,XP_013439591.1|K00763,pncB,XP_013231951.1|K13103,TFIP11,XP_013433456.1|-,-,XP_013233599.1|K11338,RUVBL2,XP_013235082.1|K11340,ACTL6A,XP_013231284.1|-,-,XP_013231643.1|K02132,ATPeF1A,XP_013227899.1|K03006,RPB1,XP_013229513.1|K11540,CAD,XP_013440067.1|K11338,RUVBL2,XP_013441019.1|K009…	http://amigo.geneontology.org/amigo/term/GO:0044271
antibiotic biosynthetic process	Biological Process	GO:0017000	2	11	1916	115694	0.00104384	9.51e-05	0.0137	0.063	-,-,XP_013337504.1|-,-,XP_013440884.1	http://amigo.geneontology.org/amigo/term/GO:0017000
glucan catabolic process	Biological Process	GO:0009251	3	31	1916	115694	0.00156576	0.000267948	0.0144	0.0659	K01196,AGL,XP_003884209.1|K01196,AGL,XP_013235456.1|K01196,AGL,XP_013437407.1	http://amigo.geneontology.org/amigo/term/GO:0009251
cellular carbohydrate catabolic process	Biological Process	GO:0044275	3	31	1916	115694	0.00156576	0.000267948	0.0144	0.0659	K01196,AGL,XP_003884209.1|K01196,AGL,XP_013235456.1|K01196,AGL,XP_013437407.1	http://amigo.geneontology.org/amigo/term/GO:0044275
cellular polysaccharide catabolic process	Biological Process	GO:0044247	3	31	1916	115694	0.00156576	0.000267948	0.0144	0.0659	K01196,AGL,XP_003884209.1|K01196,AGL,XP_013235456.1|K01196,AGL,XP_013437407.1	http://amigo.geneontology.org/amigo/term/GO:0044247
amylo-alpha-1,6-glucosidase activity	Molecular Function	GO:0004135	3	31	1916	115694	0.00156576	0.000267948	0.0144	0.0659	K01196,AGL,XP_003884209.1|K01196,AGL,XP_013235456.1|K01196,AGL,XP_013437407.1	http://amigo.geneontology.org/amigo/term/GO:0004135
glycogen catabolic process	Biological Process	GO:0005980	3	31	1916	115694	0.00156576	0.000267948	0.0144	0.0659	K01196,AGL,XP_003884209.1|K01196,AGL,XP_013235456.1|K01196,AGL,XP_013437407.1	http://amigo.geneontology.org/amigo/term/GO:0005980
ligase activity, forming carbon-sulfur bonds	Molecular Function	GO:0016877	12	349	1916	115694	0.00626305	0.00301658	0.0146	0.0666	K01895,ACSS,XP_013433758.1|K03178,UBE1,XP_013434365.1|K01895,ACSS,XP_013232261.1|K03178,UBE1,XP_013234655.1|K03178,UBE1,XP_013436435.1|K08337,ATG7,XP_013438794.1|K10685,UBLE1B,XP_013434406.1|-,-,KFG59574.1|K03178,UBE1,XP_013234403.1|K12164,UBA5,XP_013433317.1|K01895,ACSS,XP_013336914.1|K10698,UBE1L,XP_013434506.1	http://amigo.geneontology.org/amigo/term/GO:0016877
protein disulfide oxidoreductase activity	Molecular Function	GO:0015035	7	154	1916	115694	0.00365344	0.0013311	0.0147	0.0669	-,-,XP_013438479.1|K03676,grxC,XP_013228648.1|-,-,XP_013234415.1|K03671,trxA,AET50497.1|-,-,XP_013228470.1|-,-,XP_013438849.1|-,-,KEP66640.1	http://amigo.geneontology.org/amigo/term/GO:0015035
mRNA binding	Molecular Function	GO:0003729	5	87	1916	115694	0.0026096	0.000751984	0.015	0.0679	K11095,SNRPC,XP_013230079.1|-,-,XP_013437231.1|K18710,SLBP,XP_013438437.1|-,-,XP_013335069.1|-,-,XP_013434367.1	http://amigo.geneontology.org/amigo/term/GO:0003729
carbohydrate derivative biosynthetic process	Biological Process	GO:1901137	33	1327	1916	115694	0.0172234	0.0114699	0.0154	0.0695	K00760,hprT,XP_013228452.1|-,-,XP_013440101.1|K02377,TSTA3,XP_013233085.1|K02133,ATPeF1B,XP_013232478.1|K00088,guaB,XP_013230284.1|K02133,ATPeF1B,XP_013435812.1|K02137,ATPeF0O,XP_013433082.1|K02132,ATPeF1A,XP_013227899.1|K01937,pyrG,XP_013434741.1|K07151,STT3,XP_013433750.1|K00940,ndk,XP_013228808.1|K00088,guaB,AET50798.1|K03877,B3GALT5,XP_013435231.1|K00789,metK,XP_013333045.1|-,-,XP_013433533.1…	http://amigo.geneontology.org/amigo/term/GO:1901137
MCM complex	Cellular Component	GO:0042555	5	88	1916	115694	0.0026096	0.000760627	0.0157	0.0707	K02540,MCM2,XP_013232609.1|-,-,XP_013233977.1|K02210,MCM7,XP_013233976.1|K02212,MCM4,XP_013234188.1|K02542,MCM6,XP_013433451.1	http://amigo.geneontology.org/amigo/term/GO:0042555
antibiotic metabolic process	Biological Process	GO:0016999	2	12	1916	115694	0.00104384	0.000103722	0.0162	0.0727	-,-,XP_013337504.1|-,-,XP_013440884.1	http://amigo.geneontology.org/amigo/term/GO:0016999
drug metabolic process	Biological Process	GO:0017144	2	12	1916	115694	0.00104384	0.000103722	0.0162	0.0727	-,-,XP_013337504.1|-,-,XP_013440884.1	http://amigo.geneontology.org/amigo/term/GO:0017144
7S RNA binding	Molecular Function	GO:0008312	5	89	1916	115694	0.0026096	0.000769271	0.0164	0.0734	K03104,SRP14,XP_013438871.1|K03109,SRP9,XP_013438791.1|-,-,XP_013440596.1|K03107,SRP68,XP_013436645.1|K03106,SRP54,XP_013228755.1	http://amigo.geneontology.org/amigo/term/GO:0008312
molybdate transmembrane-transporting ATPase activity	Molecular Function	GO:0015412	1	1	1916	115694	0.000521921	8.64e-06	0.0166	0.0737	-,-,XP_013234731.1	http://amigo.geneontology.org/amigo/term/GO:0015412
mannitol-1-phosphate 5-dehydrogenase activity	Molecular Function	GO:0008926	1	1	1916	115694	0.000521921	8.64e-06	0.0166	0.0737	-,-,XP_013433854.1	http://amigo.geneontology.org/amigo/term/GO:0008926
methylmalonyl-CoA carboxytransferase activity	Molecular Function	GO:0047154	1	1	1916	115694	0.000521921	8.64e-06	0.0166	0.0737	K10594,HERC1,XP_013434692.1	http://amigo.geneontology.org/amigo/term/GO:0047154
signal recognition particle	Cellular Component	GO:0048500	5	90	1916	115694	0.0026096	0.000777914	0.0171	0.076	K03104,SRP14,XP_013438871.1|K03109,SRP9,XP_013438791.1|-,-,XP_013440596.1|K03107,SRP68,XP_013436645.1|K03106,SRP54,XP_013228755.1	http://amigo.geneontology.org/amigo/term/GO:0048500
DNA replication initiation	Biological Process	GO:0006270	6	124	1916	115694	0.00313152	0.00107179	0.0176	0.0778	K02320,POLA1,XP_013436657.1|K02540,MCM2,XP_013232609.1|-,-,XP_013233977.1|K02210,MCM7,XP_013233976.1|K02212,MCM4,XP_013234188.1|K02542,MCM6,XP_013433451.1	http://amigo.geneontology.org/amigo/term/GO:0006270
cation-transporting ATPase activity	Molecular Function	GO:0019829	13	403	1916	115694	0.00678497	0.00348333	0.0183	0.0808	K02151,ATPeV1F,XP_013229878.1|K02137,ATPeF0O,XP_013433082.1|K02145,ATPeV1A,KYF45761.1|K02132,ATPeF1A,XP_013227899.1|K02133,ATPeF1B,XP_013232478.1|K02132,ATPeF1A,CEL73732.1|K02150,ATPeV1E,XP_013432643.1|K02136,ATPeF1G,XP_013438726.1|-,-,XP_013437807.1|K02144,ATPeV1H,XP_013433907.1|K02132,ATPeF1A,XP_013440097.1|K02144,ATPeV1H,XP_013234833.1|K02133,ATPeF1B,XP_013435812.1	http://amigo.geneontology.org/amigo/term/GO:0019829
ATPase activator activity	Molecular Function	GO:0001671	3	34	1916	115694	0.00156576	0.000293879	0.0185	0.0811	-,-,XP_013233523.1|-,-,XP_013434200.1|-,-,XP_013236222.1	http://amigo.geneontology.org/amigo/term/GO:0001671
rough endoplasmic reticulum	Cellular Component	GO:0005791	3	34	1916	115694	0.00156576	0.000293879	0.0185	0.0811	K19036,IGHMBP2,XP_013438125.1|-,-,XP_013337535.1|K09481,SEC61B,XP_013334802.1	http://amigo.geneontology.org/amigo/term/GO:0005791
polysaccharide catabolic process	Biological Process	GO:0000272	3	34	1916	115694	0.00156576	0.000293879	0.0185	0.0811	K01196,AGL,XP_003884209.1|K01196,AGL,XP_013235456.1|K01196,AGL,XP_013437407.1	http://amigo.geneontology.org/amigo/term/GO:0000272
rough endoplasmic reticulum membrane	Cellular Component	GO:0030867	3	34	1916	115694	0.00156576	0.000293879	0.0185	0.0811	K19036,IGHMBP2,XP_013438125.1|-,-,XP_013337535.1|K09481,SEC61B,XP_013334802.1	http://amigo.geneontology.org/amigo/term/GO:0030867
peptide metabolic process	Biological Process	GO:0006518	5	92	1916	115694	0.0026096	0.000795201	0.0187	0.0815	K11204,GCLC,XP_013232396.1|K12948,SPCS3,XP_013232280.1|K12946,SPCS1,XP_013231299.1|K13280,SEC11,XP_013233792.1|K11204,GCLC,XP_013440755.1	http://amigo.geneontology.org/amigo/term/GO:0006518
lactoylglutathione lyase activity	Molecular Function	GO:0004462	2	13	1916	115694	0.00104384	0.000112365	0.0189	0.0826	-,-,AET50864.1|K01759,GLO1,XP_013230404.1	http://amigo.geneontology.org/amigo/term/GO:0004462
regulation of DNA-templated transcription, elongation	Biological Process	GO:0032784	3	35	1916	115694	0.00156576	0.000302522	0.02	0.087	-,-,XP_013337273.1|K03145,TFIIS,XP_013439591.1|-,-,XP_013437894.1	http://amigo.geneontology.org/amigo/term/GO:0032784
poly(A) RNA binding	Molecular Function	GO:0044822	5	94	1916	115694	0.0026096	0.000812488	0.0203	0.088	K11095,SNRPC,XP_013230079.1|-,-,XP_013437231.1|K18710,SLBP,XP_013438437.1|-,-,XP_013335069.1|-,-,XP_013434367.1	http://amigo.geneontology.org/amigo/term/GO:0044822
metalloendopeptidase activity	Molecular Function	GO:0004222	9	242	1916	115694	0.00469729	0.00209173	0.0205	0.0887	K06013,STE24,XP_013233627.1|K01408,IDE,XP_013233005.1|K01408,IDE,XP_013334679.1|K17732,PMPCB,XP_013438515.1|K08955,YME1,XP_013435225.1|K06013,STE24,XP_013437387.1|-,-,XP_013229133.1|K08956,AFG3,XP_013436029.1|K17732,PMPCB,XP_013232032.1	http://amigo.geneontology.org/amigo/term/GO:0004222
heterocycle biosynthetic process	Biological Process	GO:0018130	77	3656	1916	115694	0.0401879	0.0316006	0.0206	0.0888	-,-,XP_013337273.1|K03013,RPB5,XP_013234561.1|K02377,TSTA3,XP_013233085.1|K11338,RUVBL2,XP_013234880.1|K03145,TFIIS,XP_013439591.1|K00763,pncB,XP_013231951.1|K13103,TFIP11,XP_013433456.1|K11338,RUVBL2,XP_013235082.1|K11340,ACTL6A,XP_013231284.1|-,-,XP_013231643.1|K02132,ATPeF1A,XP_013227899.1|K03006,RPB1,XP_013229513.1|K11540,CAD,XP_013440067.1|K11338,RUVBL2,XP_013441019.1|K00940,ndk,XP_013228808…	http://amigo.geneontology.org/amigo/term/GO:0018130
glucan metabolic process	Biological Process	GO:0044042	4	63	1916	115694	0.00208768	0.00054454	0.0206	0.0888	K01196,AGL,XP_003884209.1|-,-,XP_013439156.1|K01196,AGL,XP_013235456.1|K01196,AGL,XP_013437407.1	http://amigo.geneontology.org/amigo/term/GO:0044042
cellular glucan metabolic process	Biological Process	GO:0006073	4	63	1916	115694	0.00208768	0.00054454	0.0206	0.0888	K01196,AGL,XP_003884209.1|-,-,XP_013439156.1|K01196,AGL,XP_013235456.1|K01196,AGL,XP_013437407.1	http://amigo.geneontology.org/amigo/term/GO:0006073
cellular amino acid metabolic process	Biological Process	GO:0006520	44	1917	1916	115694	0.0229645	0.0165696	0.0208	0.0892	K06174,ABCE1,XP_013232968.1|-,-,XP_013228270.1|K05605,HIBCH,XP_013432937.1|K01872,AARS,XP_013433721.1|K01870,IARS,XP_013228261.1|K15371,GDH2,XP_013232970.1|-,-,XP_013436737.1|K01872,AARS,XP_013233756.1|K01889,FARSA,XP_013437144.1|K15371,GDH2,XP_013232965.1|K11540,CAD,XP_013440067.1|K01893,NARS,XP_013432907.1|K07560,dtd,XP_013439159.1|K01880,GARS,XP_013434858.1|K01893,NARS,XP_013227989.1|K01883,CA…	http://amigo.geneontology.org/amigo/term/GO:0006520
purine-containing compound salvage	Biological Process	GO:0043101	5	95	1916	115694	0.0026096	0.000821132	0.0211	0.0904	K00760,hprT,XP_013228452.1|-,-,XP_013440101.1|-,-,XP_013436963.1|K00760,hprT,XP_013434203.1|K01490,AMPD,XP_013227977.1	http://amigo.geneontology.org/amigo/term/GO:0043101
oxidoreductase activity, acting on a sulfur group of donors	Molecular Function	GO:0016667	13	412	1916	115694	0.00678497	0.00356112	0.0214	0.0915	K00382,DLD,XP_013433469.1|K03671,trxA,AET50497.1|-,-,XP_013228470.1|-,-,XP_013432747.1|K00383,GSR,XP_013235109.1|-,-,XP_013438849.1|K07304,msrA,XP_013231626.1|-,-,KEP66640.1|-,-,XP_013438479.1|-,-,XP_013234415.1|K03676,grxC,XP_013228648.1|K10758,QSOX,XP_013435127.1|K07305,msrB,AND76646.1	http://amigo.geneontology.org/amigo/term/GO:0016667
disaccharide biosynthetic process	Biological Process	GO:0046351	3	36	1916	115694	0.00156576	0.000311166	0.0216	0.0915	K16055,TPS,XP_013228617.1|K16055,TPS,XP_013438188.1|-,-,XP_013438203.1	http://amigo.geneontology.org/amigo/term/GO:0046351
oligosaccharide biosynthetic process	Biological Process	GO:0009312	3	36	1916	115694	0.00156576	0.000311166	0.0216	0.0915	K16055,TPS,XP_013228617.1|K16055,TPS,XP_013438188.1|-,-,XP_013438203.1	http://amigo.geneontology.org/amigo/term/GO:0009312
trehalose biosynthetic process	Biological Process	GO:0005992	3	36	1916	115694	0.00156576	0.000311166	0.0216	0.0915	K16055,TPS,XP_013228617.1|K16055,TPS,XP_013438188.1|-,-,XP_013438203.1	http://amigo.geneontology.org/amigo/term/GO:0005992
cellular polysaccharide metabolic process	Biological Process	GO:0044264	4	64	1916	115694	0.00208768	0.000553183	0.0217	0.092	K01196,AGL,XP_003884209.1|-,-,XP_013439156.1|K01196,AGL,XP_013235456.1|K01196,AGL,XP_013437407.1	http://amigo.geneontology.org/amigo/term/GO:0044264
fructose catabolic process	Biological Process	GO:0006001	2	14	1916	115694	0.00104384	0.000121009	0.0219	0.092	K03841,FBP,XP_013440015.1|K03841,FBP,XP_013230653.1	http://amigo.geneontology.org/amigo/term/GO:0006001
fructose metabolic process	Biological Process	GO:0006000	2	14	1916	115694	0.00104384	0.000121009	0.0219	0.092	K03841,FBP,XP_013440015.1|K03841,FBP,XP_013230653.1	http://amigo.geneontology.org/amigo/term/GO:0006000
hexose catabolic process	Biological Process	GO:0019320	2	14	1916	115694	0.00104384	0.000121009	0.0219	0.092	K03841,FBP,XP_013440015.1|K03841,FBP,XP_013230653.1	http://amigo.geneontology.org/amigo/term/GO:0019320
pyrimidine nucleobase metabolic process	Biological Process	GO:0006206	5	96	1916	115694	0.0026096	0.000829775	0.022	0.0921	-,-,XP_013440865.1|-,-,XP_013439214.1|K14293,KPNB1,XP_013333879.1|K11540,CAD,XP_013440067.1|K01948,CPS1,XP_013432515.1	http://amigo.geneontology.org/amigo/term/GO:0006206
pyrimidine nucleobase biosynthetic process	Biological Process	GO:0019856	5	96	1916	115694	0.0026096	0.000829775	0.022	0.0921	-,-,XP_013440865.1|-,-,XP_013439214.1|K14293,KPNB1,XP_013333879.1|K11540,CAD,XP_013440067.1|K01948,CPS1,XP_013432515.1	http://amigo.geneontology.org/amigo/term/GO:0019856
ubiquitin-like protein-specific protease activity	Molecular Function	GO:0019783	7	168	1916	115694	0.00365344	0.00145211	0.0225	0.094	K05610,UCHL5,XP_013228361.1|K11863,ATXN3,XP_013433828.1|K05610,UCHL5,XP_013231575.1|K11863,ATXN3,XP_013233311.1|K05610,UCHL5,XP_013439421.1|-,-,XP_013234883.1|-,-,XP_013435872.1	http://amigo.geneontology.org/amigo/term/GO:0019783
ubiquitin-specific protease activity	Molecular Function	GO:0004843	7	168	1916	115694	0.00365344	0.00145211	0.0225	0.094	K05610,UCHL5,XP_013228361.1|K11863,ATXN3,XP_013433828.1|K05610,UCHL5,XP_013231575.1|K11863,ATXN3,XP_013233311.1|K05610,UCHL5,XP_013439421.1|-,-,XP_013234883.1|-,-,XP_013435872.1	http://amigo.geneontology.org/amigo/term/GO:0004843
prefoldin complex	Cellular Component	GO:0016272	4	65	1916	115694	0.00208768	0.000561827	0.0229	0.0952	K09549,PFDN2,XP_013435339.1|-,-,AET50708.1|K04798,pfdB,XP_013228290.1|K04797,pfdA,XP_013436079.1	http://amigo.geneontology.org/amigo/term/GO:0016272
protein-DNA complex	Cellular Component	GO:0032993	6	132	1916	115694	0.00313152	0.00114094	0.0231	0.0959	K11252,H2B,XP_013235729.1|K11253,H3,XP_013434650.1|K11251,H2A,XP_003882857.1|K11252,H2B,AAL01371.1|K11251,H2A,XP_013227805.1|K11254,H4,XP_013233172.1	http://amigo.geneontology.org/amigo/term/GO:0032993
organelle outer membrane	Cellular Component	GO:0031968	3	37	1916	115694	0.00156576	0.000319809	0.0232	0.0959	-,-,XP_013439956.1|-,-,XP_013440436.1|-,-,XP_013232707.1	http://amigo.geneontology.org/amigo/term/GO:0031968
mitochondrial outer membrane	Cellular Component	GO:0005741	3	37	1916	115694	0.00156576	0.000319809	0.0232	0.0959	-,-,XP_013439956.1|-,-,XP_013440436.1|-,-,XP_013232707.1	http://amigo.geneontology.org/amigo/term/GO:0005741
nucleobase biosynthetic process	Biological Process	GO:0046112	5	98	1916	115694	0.0026096	0.000847062	0.0238	0.0979	-,-,XP_013440865.1|-,-,XP_013439214.1|K14293,KPNB1,XP_013333879.1|K11540,CAD,XP_013440067.1|K01948,CPS1,XP_013432515.1	http://amigo.geneontology.org/amigo/term/GO:0046112
nucleobase metabolic process	Biological Process	GO:0009112	5	98	1916	115694	0.0026096	0.000847062	0.0238	0.0979	-,-,XP_013440865.1|-,-,XP_013439214.1|K14293,KPNB1,XP_013333879.1|K11540,CAD,XP_013440067.1|K01948,CPS1,XP_013432515.1	http://amigo.geneontology.org/amigo/term/GO:0009112
DNA packaging complex	Cellular Component	GO:0044815	6	133	1916	115694	0.00313152	0.00114958	0.0239	0.098	K11252,H2B,XP_013235729.1|K11253,H3,XP_013434650.1|K11251,H2A,XP_003882857.1|K11252,H2B,AAL01371.1|K11251,H2A,XP_013227805.1|K11254,H4,XP_013233172.1	http://amigo.geneontology.org/amigo/term/GO:0044815
ATP-dependent 5'-3' DNA helicase activity	Molecular Function	GO:0043141	4	66	1916	115694	0.00208768	0.00057047	0.024	0.0985	K11338,RUVBL2,XP_013441019.1|K11338,RUVBL2,XP_013234880.1|K04499,RUVBL1,AET50589.1|K11338,RUVBL2,XP_013235082.1	http://amigo.geneontology.org/amigo/term/GO:0043141
COPI vesicle coat	Cellular Component	GO:0030126	5	99	1916	115694	0.0026096	0.000855706	0.0247	0.101	K20471,COPD,XP_013232797.1|K17267,COPG,XP_013434170.1|K17301,COPB1,XP_013232491.1|K05236,COPA,XP_013333298.1|K05236,COPA,XP_013437179.1	http://amigo.geneontology.org/amigo/term/GO:0030126
disaccharide metabolic process	Biological Process	GO:0005984	3	38	1916	115694	0.00156576	0.000328453	0.0249	0.101	K16055,TPS,XP_013228617.1|K16055,TPS,XP_013438188.1|-,-,XP_013438203.1	http://amigo.geneontology.org/amigo/term/GO:0005984
trehalose metabolic process	Biological Process	GO:0005991	3	38	1916	115694	0.00156576	0.000328453	0.0249	0.101	K16055,TPS,XP_013228617.1|K16055,TPS,XP_013438188.1|-,-,XP_013438203.1	http://amigo.geneontology.org/amigo/term/GO:0005991
regulation of protein metabolic process	Biological Process	GO:0051246	11	334	1916	115694	0.00574113	0.00288693	0.0249	0.101	K15028,EIF3K,XP_013436939.1|K03033,PSMD3,XP_013437975.1|K03248,EIF3G,AET50859.1|K15030,EIF3M,XP_013232519.1|K15029,EIF3L,XP_013234190.1|K03246,EIF3I,AET50834.1|K03263,EIF5A,XP_013433001.1|K03250,EIF3E,XP_013432495.1|K03028,PSMD2,XP_013432494.1|K03252,EIF3C,XP_013437090.1|-,-,XP_013433605.1	http://amigo.geneontology.org/amigo/term/GO:0051246
coproporphyrinogen oxidase activity	Molecular Function	GO:0004109	2	15	1916	115694	0.00104384	0.000129652	0.0249	0.101	K03165,TOP3,XP_013227889.1|K00228,CPOX,XP_013437500.1	http://amigo.geneontology.org/amigo/term/GO:0004109
organic cyclic compound biosynthetic process	Biological Process	GO:1901362	77	3692	1916	115694	0.0401879	0.0319118	0.025	0.101	-,-,XP_013337273.1|K03013,RPB5,XP_013234561.1|K02377,TSTA3,XP_013233085.1|K11338,RUVBL2,XP_013234880.1|K03145,TFIIS,XP_013439591.1|K00763,pncB,XP_013231951.1|K13103,TFIP11,XP_013433456.1|K11338,RUVBL2,XP_013235082.1|K11340,ACTL6A,XP_013231284.1|-,-,XP_013231643.1|K02132,ATPeF1A,XP_013227899.1|K03006,RPB1,XP_013229513.1|K11540,CAD,XP_013440067.1|K11338,RUVBL2,XP_013441019.1|K00940,ndk,XP_013228808…	http://amigo.geneontology.org/amigo/term/GO:1901362
polysaccharide metabolic process	Biological Process	GO:0005976	4	67	1916	115694	0.00208768	0.000579114	0.0252	0.102	K01196,AGL,XP_003884209.1|-,-,XP_013439156.1|K01196,AGL,XP_013235456.1|K01196,AGL,XP_013437407.1	http://amigo.geneontology.org/amigo/term/GO:0005976
purine ribonucleoside salvage	Biological Process	GO:0006166	4	67	1916	115694	0.00208768	0.000579114	0.0252	0.102	K00760,hprT,XP_013228452.1|-,-,XP_013440101.1|-,-,XP_013436963.1|K00760,hprT,XP_013434203.1	http://amigo.geneontology.org/amigo/term/GO:0006166
nucleoside salvage	Biological Process	GO:0043174	4	67	1916	115694	0.00208768	0.000579114	0.0252	0.102	K00760,hprT,XP_013228452.1|-,-,XP_013440101.1|-,-,XP_013436963.1|K00760,hprT,XP_013434203.1	http://amigo.geneontology.org/amigo/term/GO:0043174
COPI-coated vesicle membrane	Cellular Component	GO:0030663	5	100	1916	115694	0.0026096	0.000864349	0.0257	0.103	K20471,COPD,XP_013232797.1|K17267,COPG,XP_013434170.1|K17301,COPB1,XP_013232491.1|K05236,COPA,XP_013333298.1|K05236,COPA,XP_013437179.1	http://amigo.geneontology.org/amigo/term/GO:0030663
COPI-coated vesicle	Cellular Component	GO:0030137	5	100	1916	115694	0.0026096	0.000864349	0.0257	0.103	K20471,COPD,XP_013232797.1|K17267,COPG,XP_013434170.1|K17301,COPB1,XP_013232491.1|K05236,COPA,XP_013333298.1|K05236,COPA,XP_013437179.1	http://amigo.geneontology.org/amigo/term/GO:0030137
glyceraldehyde-3-phosphate metabolic process	Biological Process	GO:0019682	7	173	1916	115694	0.00365344	0.00149532	0.0259	0.103	K00036,G6PD,XP_013236015.1|K00036,G6PD,XP_013334758.1|K00616,E2.2.1.2,XP_013232030.1|K01803,TPI,XP_013434223.1|K01803,TPI,XP_013437914.1|K01803,TPI,AET50814.1|-,-,XP_013437121.1	http://amigo.geneontology.org/amigo/term/GO:0019682
O-acyltransferase activity	Molecular Function	GO:0008374	7	173	1916	115694	0.00365344	0.00149532	0.0259	0.103	K02183,CALM,CAA69660.1|K11155,DGAT1,XP_013230456.1|K11155,DGAT1,XP_013233477.1|K00649,GNPAT,XP_013229117.1|-,-,XP_013439651.1|K00649,GNPAT,XP_013440962.1|K00641,metX,XP_013440859.1	http://amigo.geneontology.org/amigo/term/GO:0008374
lipid metabolic process	Biological Process	GO:0006629	39	1689	1916	115694	0.0203549	0.0145989	0.026	0.103	-,-,XP_013436523.1|K00232,E1.3.3.6,XP_013436140.1|K00803,AGPS,XP_013436048.1|-,-,XP_013228364.1|K01770,ispF,XP_013433375.1|K00981,E2.7.7.41,XP_013229930.1|-,-,XP_013433189.1|K00649,GNPAT,XP_013229117.1|-,-,XP_013433303.1|K00803,AGPS,XP_013438238.1|K00649,GNPAT,XP_013440962.1|-,-,XP_013233585.1|-,-,XP_013433915.1|-,-,XP_013437121.1|-,-,XP_013437939.1|-,-,XP_013435957.1|-,-,XP_013435228.1|K19801,PI…	http://amigo.geneontology.org/amigo/term/GO:0006629
clathrin coat	Cellular Component	GO:0030118	8	214	1916	115694	0.00417537	0.00184971	0.0272	0.108	K12393,AP1M,XP_013227875.1|K04646,CLTC,XP_013438787.1|-,-,XP_013433452.1|-,-,XP_013235330.1|K12391,AP1G1,XP_013437085.1|K11826,AP2M1,XP_013439052.1|-,-,XP_013437834.1|K11825,AP2B1,XP_013233694.1	http://amigo.geneontology.org/amigo/term/GO:0030118
GTPase activator activity	Molecular Function	GO:0005096	5	102	1916	115694	0.0026096	0.000881636	0.0277	0.11	-,-,XP_013438294.1|-,-,XP_013228343.1|K12492,ARFGAP1,XP_013440924.1|K12492,ARFGAP1,XP_013437026.1|K12486,SMAP,XP_013232840.1	http://amigo.geneontology.org/amigo/term/GO:0005096
oxidoreductase activity, acting on a sulfur group of donors, disulfide as acceptor	Molecular Function	GO:0016671	3	40	1916	115694	0.00156576	0.00034574	0.0284	0.113	-,-,XP_013432747.1|K07305,msrB,AND76646.1|K07304,msrA,XP_013231626.1	http://amigo.geneontology.org/amigo/term/GO:0016671
cellular metabolic compound salvage	Biological Process	GO:0043094	6	139	1916	115694	0.00313152	0.00120144	0.0288	0.114	K00760,hprT,XP_013228452.1|-,-,XP_013440101.1|-,-,XP_013436963.1|K00760,hprT,XP_013434203.1|K00868,pdxK,XP_013437013.1|K01490,AMPD,XP_013227977.1	http://amigo.geneontology.org/amigo/term/GO:0043094
proteasome-mediated ubiquitin-dependent protein catabolic process	Biological Process	GO:0043161	4	70	1916	115694	0.00208768	0.000605044	0.029	0.114	K02729,PSMA5,XP_013235870.1|K10839,RAD23,XP_013434855.1|K02735,PSMB3,XP_013233697.1|K10601,SYVN1,XP_013234483.1	http://amigo.geneontology.org/amigo/term/GO:0043161
proteasomal protein catabolic process	Biological Process	GO:0010498	4	70	1916	115694	0.00208768	0.000605044	0.029	0.114	K02729,PSMA5,XP_013235870.1|K10839,RAD23,XP_013434855.1|K02735,PSMB3,XP_013233697.1|K10601,SYVN1,XP_013234483.1	http://amigo.geneontology.org/amigo/term/GO:0010498
disulfide oxidoreductase activity	Molecular Function	GO:0015036	7	178	1916	115694	0.00365344	0.00153854	0.0296	0.116	-,-,XP_013438479.1|K03676,grxC,XP_013228648.1|-,-,XP_013234415.1|K03671,trxA,AET50497.1|-,-,XP_013228470.1|-,-,XP_013438849.1|-,-,KEP66640.1	http://amigo.geneontology.org/amigo/term/GO:0015036
pyridoxal phosphate binding	Molecular Function	GO:0030170	6	140	1916	115694	0.00313152	0.00121009	0.0297	0.116	K00688,E2.4.1.1,XP_013433521.1|K01758,CTH,XP_013438518.1|K00819,rocD,XP_013227886.1|K00814,GPT,XP_013438015.1|K14454,GOT1,XP_013230025.1|K00688,E2.4.1.1,XP_013231934.1	http://amigo.geneontology.org/amigo/term/GO:0030170
ATP-dependent peptidase activity	Molecular Function	GO:0004176	3	41	1916	115694	0.00156576	0.000354383	0.0303	0.118	K08675,PRSS15,XP_013438040.1|K08675,PRSS15,XP_013231103.1|K08675,PRSS15,XP_013234686.1	http://amigo.geneontology.org/amigo/term/GO:0004176
vacuolar proton-transporting V-type ATPase complex	Cellular Component	GO:0016471	3	41	1916	115694	0.00156576	0.000354383	0.0303	0.118	-,-,XP_013230530.1|K02144,ATPeV1H,XP_013433907.1|K02144,ATPeV1H,XP_013234833.1	http://amigo.geneontology.org/amigo/term/GO:0016471
lipid biosynthetic process	Biological Process	GO:0008610	26	1052	1916	115694	0.0135699	0.00909295	0.0306	0.119	K00803,AGPS,XP_013436048.1|-,-,XP_013437121.1|-,-,XP_013435957.1|-,-,XP_013228364.1|-,-,XP_013437939.1|K01613,psd,XP_013437468.1|K11155,DGAT1,XP_013230456.1|-,-,XP_013439661.1|K01770,ispF,XP_013433375.1|K05283,PIGW,XP_013229652.1|K05284,PIGM,XP_013228180.1|K00981,E2.7.7.41,XP_013229930.1|-,-,XP_013433189.1|K03857,PIGA,XP_013439056.1|K00507,SCD,XP_013432854.1|K00993,EPT1,XP_013435627.1|K03955,NDUF…	http://amigo.geneontology.org/amigo/term/GO:0008610
cellular aldehyde metabolic process	Biological Process	GO:0006081	9	261	1916	115694	0.00469729	0.00225595	0.0312	0.121	K00036,G6PD,XP_013236015.1|K00036,G6PD,XP_013334758.1|K00616,E2.2.1.2,XP_013232030.1|K01803,TPI,XP_013434223.1|K01803,TPI,AET50814.1|-,-,XP_013437121.1|K01069,E3.1.2.6,XP_013435322.1|K01803,TPI,XP_013437914.1|K00868,pdxK,XP_013437013.1	http://amigo.geneontology.org/amigo/term/GO:0006081
serine-type exopeptidase activity	Molecular Function	GO:0070008	2	17	1916	115694	0.00104384	0.000146939	0.0316	0.122	K01322,PREP,XP_013229688.1|K01322,PREP,XP_003881672.1	http://amigo.geneontology.org/amigo/term/GO:0070008
fructose 1,6-bisphosphate 1-phosphatase activity	Molecular Function	GO:0042132	2	17	1916	115694	0.00104384	0.000146939	0.0316	0.122	K03841,FBP,XP_013440015.1|K03841,FBP,XP_013230653.1	http://amigo.geneontology.org/amigo/term/GO:0042132
spliceosomal complex assembly	Biological Process	GO:0000245	4	72	1916	115694	0.00208768	0.000622331	0.0318	0.122	K11095,SNRPC,XP_013230079.1|-,-,XP_013437231.1|-,-,XP_013335069.1|-,-,XP_013434367.1	http://amigo.geneontology.org/amigo/term/GO:0000245
DNA-templated transcription, elongation	Biological Process	GO:0006354	4	72	1916	115694	0.00208768	0.000622331	0.0318	0.122	-,-,XP_013337273.1|K03145,TFIIS,XP_013439591.1|-,-,XP_013437894.1|K15175,CDC73,XP_013432590.1	http://amigo.geneontology.org/amigo/term/GO:0006354
transferase complex	Cellular Component	GO:1990234	21	811	1916	115694	0.0109603	0.00700987	0.0318	0.123	K05954,FNTB,XP_013233765.1|K08874,TRRAP,XP_013234517.1|K15175,CDC73,XP_013432590.1|K11344,EAF6,XP_013440757.1|K12946,SPCS1,XP_013231299.1|K10609,CUL4,XP_013437271.1|K11340,ACTL6A,XP_013231284.1|-,-,XP_013441028.1|K07442,TRM61,XP_013432819.1|-,-,XP_013231643.1|K11340,ACTL6A,XP_013436734.1|K11324,DMAP1,XP_013235834.1|K12948,SPCS3,XP_013232280.1|K05019,CLNS1A,XP_013435951.1|-,-,XP_013440471.1|-,-,XP…	http://amigo.geneontology.org/amigo/term/GO:1990234
response to stimulus	Biological Process	GO:0050896	77	3739	1916	115694	0.0401879	0.032318	0.0319	0.123	-,-,XP_013236289.1|-,-,XP_013433854.1|K17255,GDI1_2,XP_013233841.1|-,-,XP_013438201.1|K07942,ARL1,XP_013335632.1|K00901,dgkA,XP_013233713.1|K04079,htpG,XP_013232120.1|K07937,ARF1,XP_013232368.1|K07889,RAB5C,XP_013234516.1|K03781,katE,XP_013436398.1|K06883,K06883,XP_013335752.1|K07305,msrB,AND76646.1|K07888,RAB5B,XP_013437062.1|K11340,ACTL6A,XP_013231284.1|-,-,XP_013434504.1|K04799,FEN1,CDJ68457.1…	http://amigo.geneontology.org/amigo/term/GO:0050896
rRNA binding	Molecular Function	GO:0019843	6	143	1916	115694	0.00313152	0.00123602	0.0324	0.123	K02997,RP-S9e,AET50489.1|K02932,RP-L5e,XP_013437380.1|-,-,XP_013236341.1|K02987,RP-S4e,AET50615.1|K02940,RP-L9e,XP_013230909.1|K02922,RP-L37e,XP_013436144.1	http://amigo.geneontology.org/amigo/term/GO:0019843
protein kinase regulator activity	Molecular Function	GO:0019887	6	143	1916	115694	0.00313152	0.00123602	0.0324	0.123	-,-,XP_013439057.1|-,-,XP_013439336.1|K03115,CSNK2B,AET50630.1|K04739,PRKAR,XP_013432889.1|-,-,XP_013433605.1|K03115,CSNK2B,XP_013434555.1	http://amigo.geneontology.org/amigo/term/GO:0019887
kinase regulator activity	Molecular Function	GO:0019207	6	143	1916	115694	0.00313152	0.00123602	0.0324	0.123	-,-,XP_013439057.1|-,-,XP_013439336.1|K03115,CSNK2B,AET50630.1|K04739,PRKAR,XP_013432889.1|-,-,XP_013433605.1|K03115,CSNK2B,XP_013434555.1	http://amigo.geneontology.org/amigo/term/GO:0019207
pICln-Sm protein complex	Cellular Component	GO:0034715	1	2	1916	115694	0.000521921	1.73e-05	0.0328	0.123	K05019,CLNS1A,XP_013435951.1	http://amigo.geneontology.org/amigo/term/GO:0034715
chloride transport	Biological Process	GO:0006821	1	2	1916	115694	0.000521921	1.73e-05	0.0328	0.123	K05019,CLNS1A,XP_013435951.1	http://amigo.geneontology.org/amigo/term/GO:0006821
cell volume homeostasis	Biological Process	GO:0006884	1	2	1916	115694	0.000521921	1.73e-05	0.0328	0.123	K05019,CLNS1A,XP_013435951.1	http://amigo.geneontology.org/amigo/term/GO:0006884
fumarate metabolic process	Biological Process	GO:0006106	1	2	1916	115694	0.000521921	1.73e-05	0.0328	0.123	K15371,GDH2,XP_013232965.1	http://amigo.geneontology.org/amigo/term/GO:0006106
N-acetylglucosamine metabolic process	Biological Process	GO:0006044	1	2	1916	115694	0.000521921	1.73e-05	0.0328	0.123	K00036,G6PD,XP_013236015.1	http://amigo.geneontology.org/amigo/term/GO:0006044
methylosome	Cellular Component	GO:0034709	1	2	1916	115694	0.000521921	1.73e-05	0.0328	0.123	K05019,CLNS1A,XP_013435951.1	http://amigo.geneontology.org/amigo/term/GO:0034709
dicarboxylic acid catabolic process	Biological Process	GO:0043649	1	2	1916	115694	0.000521921	1.73e-05	0.0328	0.123	K15371,GDH2,XP_013232965.1	http://amigo.geneontology.org/amigo/term/GO:0043649
glutamate catabolic process	Biological Process	GO:0006538	1	2	1916	115694	0.000521921	1.73e-05	0.0328	0.123	K15371,GDH2,XP_013232965.1	http://amigo.geneontology.org/amigo/term/GO:0006538
glucosamine-6-phosphate deaminase activity	Molecular Function	GO:0004342	1	2	1916	115694	0.000521921	1.73e-05	0.0328	0.123	K00036,G6PD,XP_013236015.1	http://amigo.geneontology.org/amigo/term/GO:0004342
glutamate catabolic process to 2-oxoglutarate	Biological Process	GO:0019551	1	2	1916	115694	0.000521921	1.73e-05	0.0328	0.123	K15371,GDH2,XP_013232965.1	http://amigo.geneontology.org/amigo/term/GO:0019551
2-oxoglutarate metabolic process	Biological Process	GO:0006103	1	2	1916	115694	0.000521921	1.73e-05	0.0328	0.123	K15371,GDH2,XP_013232965.1	http://amigo.geneontology.org/amigo/term/GO:0006103
fatty acid synthase activity	Molecular Function	GO:0004312	5	107	1916	115694	0.0026096	0.000924853	0.0331	0.123	-,-,KFG59574.1|-,-,XP_013433189.1|-,-,XP_013233585.1|-,-,XP_013433915.1|-,-,XP_013228364.1	http://amigo.geneontology.org/amigo/term/GO:0004312
ribonucleoside triphosphate metabolic process	Biological Process	GO:0009199	14	484	1916	115694	0.00730689	0.00418345	0.0331	0.123	K02137,ATPeF0O,XP_013433082.1|K02147,ATPeV1B,XP_013338046.1|-,-,XP_013227828.1|K02145,ATPeV1A,KYF45761.1|K02132,ATPeF1A,XP_013227899.1|K02133,ATPeF1B,XP_013232478.1|K01937,pyrG,XP_013434741.1|K00417,QCR7,XP_013434387.1|K02132,ATPeF1A,CEL73732.1|K02136,ATPeF1G,XP_013438726.1|-,-,XP_013437807.1|K02132,ATPeF1A,XP_013440097.1|K00940,ndk,XP_013228808.1|K02133,ATPeF1B,XP_013435812.1	http://amigo.geneontology.org/amigo/term/GO:0009199
regulation of cellular protein metabolic process	Biological Process	GO:0032268	9	265	1916	115694	0.00469729	0.00229052	0.0339	0.126	K15028,EIF3K,XP_013436939.1|K03248,EIF3G,AET50859.1|K15030,EIF3M,XP_013232519.1|K15029,EIF3L,XP_013234190.1|K03246,EIF3I,AET50834.1|K03263,EIF5A,XP_013433001.1|K03250,EIF3E,XP_013432495.1|K03252,EIF3C,XP_013437090.1|-,-,XP_013433605.1	http://amigo.geneontology.org/amigo/term/GO:0032268
3-oxoacyl-[acyl-carrier-protein] reductase (NADPH) activity	Molecular Function	GO:0004316	3	43	1916	115694	0.00156576	0.00037167	0.0343	0.127	-,-,KFG59574.1|-,-,XP_013433189.1|-,-,XP_013233585.1	http://amigo.geneontology.org/amigo/term/GO:0004316
intramolecular oxidoreductase activity	Molecular Function	GO:0016860	9	266	1916	115694	0.00469729	0.00229917	0.0346	0.128	K00036,G6PD,XP_013236015.1|K01803,TPI,XP_013434223.1|K01803,TPI,AET50814.1|-,-,XP_013433533.1|-,-,XP_013432747.1|K09580,PDIA1,XP_013231631.1|K01803,TPI,XP_013437914.1|K09580,PDIA1,XP_013435909.1|K01810,GPI,XP_013440080.1	http://amigo.geneontology.org/amigo/term/GO:0016860
mitochondrial matrix	Cellular Component	GO:0005759	4	74	1916	115694	0.00208768	0.000639618	0.0346	0.128	-,-,XP_013230515.1|K03687,GRPE,XP_013230006.1|K03687,GRPE,XP_013337289.1|-,-,XP_013434605.1	http://amigo.geneontology.org/amigo/term/GO:0005759
chromatin organization	Biological Process	GO:0006325	12	397	1916	115694	0.00626305	0.00343147	0.0349	0.129	K08874,TRRAP,XP_013234517.1|K11290,SET,XP_013440634.1|K11340,ACTL6A,XP_013436734.1|K11727,SMARCA1,XP_013433740.1|K11324,DMAP1,XP_013235834.1|K11254,H4,XP_013233172.1|K15175,CDC73,XP_013432590.1|K08874,TRRAP,XP_013434252.1|K11279,NAP1L1,XP_013434281.1|K11344,EAF6,XP_013440757.1|-,-,XP_013433985.1|K11340,ACTL6A,XP_013231284.1	http://amigo.geneontology.org/amigo/term/GO:0006325
protein repair	Biological Process	GO:0030091	2	18	1916	115694	0.00104384	0.000155583	0.0352	0.129	K07305,msrB,AND76646.1|K07304,msrA,XP_013231626.1	http://amigo.geneontology.org/amigo/term/GO:0030091
eukaryotic translation elongation factor 1 complex	Cellular Component	GO:0005853	2	18	1916	115694	0.00104384	0.000155583	0.0352	0.129	K15410,EEF1D,XP_013439341.1|K03232,EEF1B,AET50831.1	http://amigo.geneontology.org/amigo/term/GO:0005853
DNA polymerase processivity factor activity	Molecular Function	GO:0030337	2	18	1916	115694	0.00104384	0.000155583	0.0352	0.129	K04802,PCNA,XP_013439690.1|K04802,PCNA,XP_013232052.1	http://amigo.geneontology.org/amigo/term/GO:0030337
intramolecular transferase activity, phosphotransferases	Molecular Function	GO:0016868	5	109	1916	115694	0.0026096	0.00094214	0.0354	0.129	K01835,pgm,CDJ70347.1|K01834,PGAM,XP_013235424.1|K01836,PGM3,XP_013437947.1|K01835,pgm,XP_013333468.1|K15779,PGM2,XP_013433837.1	http://amigo.geneontology.org/amigo/term/GO:0016868
cellular carbohydrate biosynthetic process	Biological Process	GO:0034637	4	75	1916	115694	0.00208768	0.000648262	0.0361	0.132	K16055,TPS,XP_013228617.1|-,-,XP_013439156.1|K16055,TPS,XP_013438188.1|-,-,XP_013438203.1	http://amigo.geneontology.org/amigo/term/GO:0034637
cellular component organization or biogenesis	Biological Process	GO:0071840	82	4038	1916	115694	0.0427975	0.0349024	0.0363	0.132	K08874,TRRAP,XP_013234517.1|-,-,XP_013233767.1|K02355,fusA,XP_013439779.1|K03248,EIF3G,AET50859.1|K08466,GPR144,XP_013234998.1|K11727,SMARCA1,XP_013433740.1|K17261,CAP1_2,XP_013229850.1|K03163,TOP1,PIM03681.1|K01551,arsA,AET50582.1|K03250,EIF3E,XP_013432495.1|K03107,SRP68,XP_013436645.1|K03106,SRP54,XP_013228755.1|K14574,SDO1,XP_013440315.1|K08490,STX5,XP_013437471.1|K11340,ACTL6A,XP_013231284.1|…	http://amigo.geneontology.org/amigo/term/GO:0071840
nucleobase-containing compound biosynthetic process	Biological Process	GO:0034654	63	3007	1916	115694	0.032881	0.025991	0.0365	0.133	-,-,XP_013337273.1|K00760,hprT,XP_013228452.1|K03013,RPB5,XP_013236141.1|K03013,RPB5,XP_013234561.1|-,-,XP_013440101.1|-,-,XP_013234278.1|K02377,TSTA3,XP_013233085.1|K11338,RUVBL2,XP_013234880.1|K02133,ATPeF1B,XP_013232478.1|K00088,guaB,XP_013230284.1|K03145,TFIIS,XP_013439591.1|K00763,pncB,XP_013231951.1|-,-,XP_013227893.1|K13103,TFIP11,XP_013433456.1|K11338,RUVBL2,XP_013235082.1|K02133,ATPeF1B,…	http://amigo.geneontology.org/amigo/term/GO:0034654
signal transduction	Biological Process	GO:0007165	36	1579	1916	115694	0.0187891	0.0136481	0.0365	0.133	K17255,GDI1_2,XP_013233841.1|K07942,ARL1,XP_013335632.1|K07877,RAB2A,XP_013228453.1|K00901,dgkA,XP_013233713.1|K07901,RAB8A,XP_013440806.1|K07937,ARF1,XP_013232368.1|K07889,RAB5C,XP_013234516.1|K06883,K06883,XP_013335752.1|K07888,RAB5B,XP_013437062.1|K07880,RAB4B,XP_013235949.1|K07875,RAB1B,XP_013232563.1|K07893,RAB6A,AET50598.1|K11584,PPP2R5,XP_013438721.1|-,-,XP_013438407.1|K07887,RAB5A,XP_0132…	http://amigo.geneontology.org/amigo/term/GO:0007165
single organism signaling	Biological Process	GO:0044700	36	1580	1916	115694	0.0187891	0.0136567	0.0368	0.133	K17255,GDI1_2,XP_013233841.1|K07942,ARL1,XP_013335632.1|K07877,RAB2A,XP_013228453.1|K00901,dgkA,XP_013233713.1|K07901,RAB8A,XP_013440806.1|K07937,ARF1,XP_013232368.1|K07889,RAB5C,XP_013234516.1|K06883,K06883,XP_013335752.1|K07888,RAB5B,XP_013437062.1|K07880,RAB4B,XP_013235949.1|K07875,RAB1B,XP_013232563.1|K07893,RAB6A,AET50598.1|K11584,PPP2R5,XP_013438721.1|-,-,XP_013438407.1|K07887,RAB5A,XP_0132…	http://amigo.geneontology.org/amigo/term/GO:0044700
signaling	Biological Process	GO:0023052	36	1580	1916	115694	0.0187891	0.0136567	0.0368	0.133	K17255,GDI1_2,XP_013233841.1|K07942,ARL1,XP_013335632.1|K07877,RAB2A,XP_013228453.1|K00901,dgkA,XP_013233713.1|K07901,RAB8A,XP_013440806.1|K07937,ARF1,XP_013232368.1|K07889,RAB5C,XP_013234516.1|K06883,K06883,XP_013335752.1|K07888,RAB5B,XP_013437062.1|K07880,RAB4B,XP_013235949.1|K07875,RAB1B,XP_013232563.1|K07893,RAB6A,AET50598.1|K11584,PPP2R5,XP_013438721.1|-,-,XP_013438407.1|K07887,RAB5A,XP_0132…	http://amigo.geneontology.org/amigo/term/GO:0023052
mitochondrion organization	Biological Process	GO:0007005	5	111	1916	115694	0.0026096	0.000959427	0.0378	0.136	-,-,XP_013233767.1|K02355,fusA,XP_013439779.1|K01872,AARS,XP_013233756.1|K01872,AARS,XP_013433721.1|-,-,XP_013231531.1	http://amigo.geneontology.org/amigo/term/GO:0007005
ER to Golgi vesicle-mediated transport	Biological Process	GO:0006888	5	111	1916	115694	0.0026096	0.000959427	0.0378	0.136	K14007,SEC24,XP_013434125.1|K14006,SEC23,AAF02543.1|K14006,SEC23,XP_013432539.1|K14007,SEC24,XP_013232099.1|K14007,SEC24,XP_013440926.1	http://amigo.geneontology.org/amigo/term/GO:0006888
organelle organization	Biological Process	GO:0006996	44	2002	1916	115694	0.0229645	0.0173043	0.0382	0.137	K16570,TUBGCP3,XP_013232792.1|K08874,TRRAP,XP_013234517.1|-,-,XP_013233767.1|-,-,XP_013235105.1|K02355,fusA,XP_013439779.1|K08466,GPR144,XP_013234998.1|K11727,SMARCA1,XP_013433740.1|K17261,CAP1_2,XP_013229850.1|K03163,TOP1,PIM03681.1|K02998,RP-SAe,AET50459.1|-,-,XP_013433278.1|K03264,EIF6,XP_013434426.1|K01551,arsA,AET50582.1|K11279,NAP1L1,XP_013434281.1|K01872,AARS,XP_013433721.1|K14574,SDO1,XP_…	http://amigo.geneontology.org/amigo/term/GO:0006996
serine hydrolase activity	Molecular Function	GO:0017171	19	731	1916	115694	0.00991649	0.00631839	0.0384	0.138	K02857,RHBDL1_2_3,ABC50099.1|-,-,XP_013437267.1|-,-,XP_013437838.1|-,-,XP_013439805.1|K12618,XRN1,XP_013433844.1|K08656,DPP9,XP_013440390.1|K01303,APEH,XP_013435200.1|K04771,degP,XP_013437442.1|K01322,PREP,XP_013229688.1|K01322,PREP,XP_003881672.1|K01352,GZMA,NP_989788.1|K08675,PRSS15,XP_013438040.1|-,-,XP_013433646.1|K08675,PRSS15,XP_013231103.1|-,-,CAK51402.1|K15336,TRDMT1,XP_013233249.1|K01336…	http://amigo.geneontology.org/amigo/term/GO:0017171
serine-type peptidase activity	Molecular Function	GO:0008236	19	731	1916	115694	0.00991649	0.00631839	0.0384	0.138	K02857,RHBDL1_2_3,ABC50099.1|-,-,XP_013437267.1|-,-,XP_013437838.1|-,-,XP_013439805.1|K12618,XRN1,XP_013433844.1|K08656,DPP9,XP_013440390.1|K01303,APEH,XP_013435200.1|K04771,degP,XP_013437442.1|K01322,PREP,XP_013229688.1|K01322,PREP,XP_003881672.1|K01352,GZMA,NP_989788.1|K08675,PRSS15,XP_013438040.1|-,-,XP_013433646.1|K08675,PRSS15,XP_013231103.1|-,-,CAK51402.1|K15336,TRDMT1,XP_013233249.1|K01336…	http://amigo.geneontology.org/amigo/term/GO:0008236
P-P-bond-hydrolysis-driven protein transmembrane transporter activity	Molecular Function	GO:0015450	2	19	1916	115694	0.00104384	0.000164226	0.0389	0.138	K17795,TIM17,XP_013227835.1|K07342,SEC61G,XP_013233672.1	http://amigo.geneontology.org/amigo/term/GO:0015450
protein transmembrane transporter activity	Molecular Function	GO:0008320	2	19	1916	115694	0.00104384	0.000164226	0.0389	0.138	K17795,TIM17,XP_013227835.1|K07342,SEC61G,XP_013233672.1	http://amigo.geneontology.org/amigo/term/GO:0008320
CAAX-box protein maturation	Biological Process	GO:0080120	2	19	1916	115694	0.00104384	0.000164226	0.0389	0.138	K06013,STE24,XP_013437387.1|K06013,STE24,XP_013233627.1	http://amigo.geneontology.org/amigo/term/GO:0080120
CAAX-box protein processing	Biological Process	GO:0071586	2	19	1916	115694	0.00104384	0.000164226	0.0389	0.138	K06013,STE24,XP_013437387.1|K06013,STE24,XP_013233627.1	http://amigo.geneontology.org/amigo/term/GO:0071586
nucleotide biosynthetic process	Biological Process	GO:0009165	24	978	1916	115694	0.0125261	0.00845333	0.0391	0.139	K01950,E6.3.5.1,XP_013435266.1|K00088,guaB,AET50798.1|K02377,TSTA3,XP_013233085.1|K01939,purA,XP_013235248.1|K02133,ATPeF1B,XP_013232478.1|K00088,guaB,XP_013230284.1|-,-,XP_013433533.1|K00763,pncB,XP_013231951.1|-,-,XP_013235922.1|-,-,XP_013227893.1|K10808,RRM2,XP_013435114.1|K02132,ATPeF1A,XP_013440097.1|K02133,ATPeF1B,XP_013435812.1|K02137,ATPeF0O,XP_013433082.1|K02132,ATPeF1A,XP_013227899.1|K0…	http://amigo.geneontology.org/amigo/term/GO:0009165
cytosol	Cellular Component	GO:0005829	9	273	1916	115694	0.00469729	0.00235967	0.0397	0.141	K02984,RP-S3Ae,AAD08643.1|K01689,ENO,XP_013435662.1|K02998,RP-SAe,AET50459.1|K05019,CLNS1A,XP_013435951.1|K01689,ENO,AAK38886.1|-,-,XP_013438801.1|-,-,XP_013231048.1|K02984,RP-S3Ae,XP_013432646.1|K18468,VPS35,XP_013436867.1	http://amigo.geneontology.org/amigo/term/GO:0005829
mitochondrion	Cellular Component	GO:0005739	33	1437	1916	115694	0.0172234	0.0124207	0.0403	0.142	-,-,XP_013232169.1|-,-,XP_013233767.1|K02355,fusA,XP_013439779.1|-,-,CAK51405.1|K05863,SLC25A4S,XP_013436671.1|-,-,AHB82174.1|K05605,HIBCH,XP_013432937.1|K01872,AARS,XP_013433721.1|-,-,XP_013335578.1|K08738,CYC,XP_013435120.1|-,-,XP_013434286.1|-,-,XP_013227828.1|K04799,FEN1,CDJ68457.1|K03687,GRPE,XP_013337289.1|K01872,AARS,XP_013233756.1|K05863,SLC25A4S,AET50812.1|-,-,XP_013230515.1|-,-,XP_01343…	http://amigo.geneontology.org/amigo/term/GO:0005739
glucose 6-phosphate metabolic process	Biological Process	GO:0051156	6	151	1916	115694	0.00313152	0.00130517	0.0406	0.143	K00036,G6PD,XP_013236015.1|K00036,G6PD,XP_013334758.1|K00616,E2.2.1.2,XP_013232030.1|K01803,TPI,XP_013434223.1|K01803,TPI,XP_013437914.1|K01803,TPI,AET50814.1	http://amigo.geneontology.org/amigo/term/GO:0051156
pentose-phosphate shunt	Biological Process	GO:0006098	6	151	1916	115694	0.00313152	0.00130517	0.0406	0.143	K00036,G6PD,XP_013236015.1|K00036,G6PD,XP_013334758.1|K00616,E2.2.1.2,XP_013232030.1|K01803,TPI,XP_013434223.1|K01803,TPI,XP_013437914.1|K01803,TPI,AET50814.1	http://amigo.geneontology.org/amigo/term/GO:0006098
organophosphate biosynthetic process	Biological Process	GO:0090407	36	1593	1916	115694	0.0187891	0.0137691	0.0406	0.143	K02377,TSTA3,XP_013233085.1|K02133,ATPeF1B,XP_013232478.1|K00088,guaB,XP_013230284.1|K00763,pncB,XP_013231951.1|-,-,XP_013227893.1|K00981,E2.7.7.41,XP_013229930.1|K02133,ATPeF1B,XP_013435812.1|K02137,ATPeF0O,XP_013433082.1|K02132,ATPeF1A,XP_013227899.1|K01937,pyrG,XP_013434741.1|K00940,ndk,XP_013228808.1|K01950,E6.3.5.1,XP_013435266.1|K00088,guaB,AET50798.1|K01939,purA,XP_013235248.1|-,-,XP_01343…	http://amigo.geneontology.org/amigo/term/GO:0090407
nucleoside phosphate biosynthetic process	Biological Process	GO:1901293	24	982	1916	115694	0.0125261	0.00848791	0.0407	0.143	K01950,E6.3.5.1,XP_013435266.1|K00088,guaB,AET50798.1|K02377,TSTA3,XP_013233085.1|K01939,purA,XP_013235248.1|K02133,ATPeF1B,XP_013232478.1|K00088,guaB,XP_013230284.1|-,-,XP_013433533.1|K00763,pncB,XP_013231951.1|-,-,XP_013235922.1|-,-,XP_013227893.1|K10808,RRM2,XP_013435114.1|K02132,ATPeF1A,XP_013440097.1|K02133,ATPeF1B,XP_013435812.1|K02137,ATPeF0O,XP_013433082.1|K02132,ATPeF1A,XP_013227899.1|K0…	http://amigo.geneontology.org/amigo/term/GO:1901293
small protein activating enzyme activity	Molecular Function	GO:0008641	8	233	1916	115694	0.00417537	0.00201393	0.0416	0.146	K03178,UBE1,XP_013434365.1|K03178,UBE1,XP_013234655.1|K03178,UBE1,XP_013436435.1|K08337,ATG7,XP_013438794.1|K10685,UBLE1B,XP_013434406.1|K12164,UBA5,XP_013433317.1|K03178,UBE1,XP_013234403.1|K10698,UBE1L,XP_013434506.1	http://amigo.geneontology.org/amigo/term/GO:0008641
proton-transporting V-type ATPase, V0 domain	Cellular Component	GO:0033179	5	114	1916	115694	0.0026096	0.000985358	0.0416	0.146	K02154,ATPeV0A,XP_013234022.1|K02154,ATPeV0A,XP_013437265.1|K02146,ATPeV0D,XP_013434141.1|K02154,ATPeV0A,XP_013438565.1|K02146,ATPeV0D,XP_013235840.1	http://amigo.geneontology.org/amigo/term/GO:0033179
cell communication	Biological Process	GO:0007154	36	1599	1916	115694	0.0187891	0.0138209	0.0424	0.148	K17255,GDI1_2,XP_013233841.1|K07942,ARL1,XP_013335632.1|K07877,RAB2A,XP_013228453.1|K00901,dgkA,XP_013233713.1|K07901,RAB8A,XP_013440806.1|K07937,ARF1,XP_013232368.1|K07889,RAB5C,XP_013234516.1|K06883,K06883,XP_013335752.1|K07888,RAB5B,XP_013437062.1|K07880,RAB4B,XP_013235949.1|K07875,RAB1B,XP_013232563.1|K07893,RAB6A,AET50598.1|K11584,PPP2R5,XP_013438721.1|-,-,XP_013438407.1|K07887,RAB5A,XP_0132…	http://amigo.geneontology.org/amigo/term/GO:0007154
ATP metabolic process	Biological Process	GO:0046034	12	410	1916	115694	0.00626305	0.00354383	0.0427	0.148	K02137,ATPeF0O,XP_013433082.1|K02147,ATPeV1B,XP_013338046.1|-,-,XP_013227828.1|K02145,ATPeV1A,KYF45761.1|K02132,ATPeF1A,XP_013227899.1|K02133,ATPeF1B,XP_013232478.1|K00417,QCR7,XP_013434387.1|K02132,ATPeF1A,CEL73732.1|K02136,ATPeF1G,XP_013438726.1|-,-,XP_013437807.1|K02133,ATPeF1B,XP_013435812.1|K02132,ATPeF1A,XP_013440097.1	http://amigo.geneontology.org/amigo/term/GO:0046034
orotidine-5'-phosphate decarboxylase activity	Molecular Function	GO:0004590	2	20	1916	115694	0.00104384	0.00017287	0.0428	0.148	-,-,XP_013440865.1|K14293,KPNB1,XP_013333879.1	http://amigo.geneontology.org/amigo/term/GO:0004590
ATP-dependent NAD(P)H-hydrate dehydratase activity	Molecular Function	GO:0047453	2	20	1916	115694	0.00104384	0.00017287	0.0428	0.148	K17757,CARKD,XP_013232657.1|K17757,CARKD,XP_013440488.1	http://amigo.geneontology.org/amigo/term/GO:0047453
4-alpha-glucanotransferase activity	Molecular Function	GO:0004134	3	47	1916	115694	0.00156576	0.000406244	0.0429	0.148	K01196,AGL,XP_003884209.1|K01196,AGL,XP_013235456.1|K01196,AGL,XP_013437407.1	http://amigo.geneontology.org/amigo/term/GO:0004134
sulfate adenylyltransferase (ATP) activity	Molecular Function	GO:0004781	3	47	1916	115694	0.00156576	0.000406244	0.0429	0.148	K13811,PAPSS,XP_013232973.1|K13811,PAPSS,XP_013439696.1|K03231,EEF1A,PIM00156.1	http://amigo.geneontology.org/amigo/term/GO:0004781
glycogen debranching enzyme activity	Molecular Function	GO:0004133	3	47	1916	115694	0.00156576	0.000406244	0.0429	0.148	K01196,AGL,XP_003884209.1|K01196,AGL,XP_013235456.1|K01196,AGL,XP_013437407.1	http://amigo.geneontology.org/amigo/term/GO:0004133
sulfate adenylyltransferase activity	Molecular Function	GO:0004779	3	47	1916	115694	0.00156576	0.000406244	0.0429	0.148	K13811,PAPSS,XP_013232973.1|K13811,PAPSS,XP_013439696.1|K03231,EEF1A,PIM00156.1	http://amigo.geneontology.org/amigo/term/GO:0004779
cytosolic small ribosomal subunit	Cellular Component	GO:0022627	3	47	1916	115694	0.00156576	0.000406244	0.0429	0.148	K02984,RP-S3Ae,AAD08643.1|K02984,RP-S3Ae,XP_013432646.1|K02998,RP-SAe,AET50459.1	http://amigo.geneontology.org/amigo/term/GO:0022627
ATPase activity, coupled to transmembrane movement of ions	Molecular Function	GO:0042625	14	504	1916	115694	0.00730689	0.00435632	0.0438	0.151	K02151,ATPeV1F,XP_013229878.1|K02137,ATPeF0O,XP_013433082.1|K02145,ATPeV1A,KYF45761.1|K02132,ATPeF1A,XP_013227899.1|K02133,ATPeF1B,XP_013232478.1|K02132,ATPeF1A,CEL73732.1|K02150,ATPeV1E,XP_013432643.1|K02136,ATPeF1G,XP_013438726.1|-,-,XP_013437807.1|-,-,XP_013234731.1|K02144,ATPeV1H,XP_013433907.1|K02132,ATPeF1A,XP_013440097.1|K02144,ATPeV1H,XP_013234833.1|K02133,ATPeF1B,XP_013435812.1	http://amigo.geneontology.org/amigo/term/GO:0042625
cellular lipid metabolic process	Biological Process	GO:0044255	29	1245	1916	115694	0.0151357	0.0107611	0.0447	0.153	K00232,E1.3.3.6,XP_013436140.1|-,-,XP_013437121.1|-,-,XP_013435957.1|-,-,XP_013228364.1|-,-,XP_013437939.1|K01613,psd,XP_013437468.1|K19801,PI4KB,XP_013436229.1|K11155,DGAT1,XP_013230456.1|-,-,XP_013439661.1|K01770,ispF,XP_013433375.1|K05283,PIGW,XP_013229652.1|K05284,PIGM,XP_013228180.1|K00981,E2.7.7.41,XP_013229930.1|-,-,XP_013433189.1|K03857,PIGA,XP_013439056.1|K00507,SCD,XP_013432854.1|K00649…	http://amigo.geneontology.org/amigo/term/GO:0044255
TRAPP complex	Cellular Component	GO:0030008	3	48	1916	115694	0.00156576	0.000414888	0.0452	0.154	K20302,TRAPPC3,XP_013334041.1|K20280,TRAPPC5,XP_013234102.1|-,-,XP_013440254.1	http://amigo.geneontology.org/amigo/term/GO:0030008
oxidoreductase activity, acting on the CH-CH group of donors, oxygen as acceptor	Molecular Function	GO:0016634	3	48	1916	115694	0.00156576	0.000414888	0.0452	0.154	K00232,E1.3.3.6,XP_013436140.1|K03165,TOP3,XP_013227889.1|K00228,CPOX,XP_013437500.1	http://amigo.geneontology.org/amigo/term/GO:0016634
phosphoenolpyruvate carboxykinase activity	Molecular Function	GO:0004611	3	48	1916	115694	0.00156576	0.000414888	0.0452	0.154	-,-,XP_013233390.1|-,-,XP_013233391.1|-,-,CDJ67779.1	http://amigo.geneontology.org/amigo/term/GO:0004611
nucleoside triphosphate metabolic process	Biological Process	GO:0009141	14	507	1916	115694	0.00730689	0.00438225	0.0456	0.155	K02137,ATPeF0O,XP_013433082.1|K02147,ATPeV1B,XP_013338046.1|-,-,XP_013227828.1|K02145,ATPeV1A,KYF45761.1|K02132,ATPeF1A,XP_013227899.1|K02133,ATPeF1B,XP_013232478.1|K01937,pyrG,XP_013434741.1|K00417,QCR7,XP_013434387.1|K02132,ATPeF1A,CEL73732.1|K02136,ATPeF1G,XP_013438726.1|-,-,XP_013437807.1|K02132,ATPeF1A,XP_013440097.1|K00940,ndk,XP_013228808.1|K02133,ATPeF1B,XP_013435812.1	http://amigo.geneontology.org/amigo/term/GO:0009141
phosphopyruvate hydratase activity	Molecular Function	GO:0004634	2	21	1916	115694	0.00104384	0.000181513	0.0468	0.158	K01689,ENO,AAK38886.1|K01689,ENO,XP_013435662.1	http://amigo.geneontology.org/amigo/term/GO:0004634
glutamate-ammonia ligase activity	Molecular Function	GO:0004356	2	21	1916	115694	0.00104384	0.000181513	0.0468	0.158	-,-,XP_013433575.1|-,-,XP_013228270.1	http://amigo.geneontology.org/amigo/term/GO:0004356
hypoxanthine phosphoribosyltransferase activity	Molecular Function	GO:0004422	2	21	1916	115694	0.00104384	0.000181513	0.0468	0.158	K00760,hprT,XP_013228452.1|K00760,hprT,XP_013434203.1	http://amigo.geneontology.org/amigo/term/GO:0004422
phosphopyruvate hydratase complex	Cellular Component	GO:0000015	2	21	1916	115694	0.00104384	0.000181513	0.0468	0.158	K01689,ENO,AAK38886.1|K01689,ENO,XP_013435662.1	http://amigo.geneontology.org/amigo/term/GO:0000015
nucleoside monophosphate biosynthetic process	Biological Process	GO:0009124	11	371	1916	115694	0.00574113	0.00320674	0.0471	0.159	K02137,ATPeF0O,XP_013433082.1|K00088,guaB,AET50798.1|K02132,ATPeF1A,XP_013227899.1|K02133,ATPeF1B,XP_013232478.1|K00088,guaB,XP_013230284.1|K01490,AMPD,XP_013227977.1|K02132,ATPeF1A,CEL73732.1|K02136,ATPeF1G,XP_013438726.1|-,-,XP_013437807.1|K02132,ATPeF1A,XP_013440097.1|K02133,ATPeF1B,XP_013435812.1	http://amigo.geneontology.org/amigo/term/GO:0009124
NADP binding	Molecular Function	GO:0050661	9	283	1916	115694	0.00469729	0.00244611	0.0479	0.161	K00036,G6PD,XP_013236015.1|K00036,G6PD,XP_013334758.1|K00134,GAPDH,XP_013439292.1|K00134,GAPDH,XP_013229416.1|K00323,NNT,AAA29077.1|K00134,GAPDH,AET50575.1|K00134,GAPDH,XP_003883969.1|K00323,NNT,XP_013338270.1|-,-,XP_013233023.1	http://amigo.geneontology.org/amigo/term/GO:0050661
AP-type membrane coat adaptor complex	Cellular Component	GO:0030119	8	240	1916	115694	0.00417537	0.00207444	0.048	0.161	K12393,AP1M,XP_013227875.1|-,-,XP_013235330.1|K12399,AP3S,EPT26482.1|K12391,AP1G1,XP_013437085.1|K12397,AP3B,CDJ68456.1|K11826,AP2M1,XP_013439052.1|-,-,XP_013437834.1|K11825,AP2B1,XP_013233694.1	http://amigo.geneontology.org/amigo/term/GO:0030119
protein-succinyllysine desuccinylase activity	Molecular Function	GO:0036055	1	3	1916	115694	0.000521921	2.59e-05	0.0489	0.164	K11415,SIRT5,3U31_A	http://amigo.geneontology.org/amigo/term/GO:0036055
dephospho-CoA kinase activity	Molecular Function	GO:0004140	1	3	1916	115694	0.000521921	2.59e-05	0.0489	0.164	-,-,XP_013434312.1	http://amigo.geneontology.org/amigo/term/GO:0004140
protein-malonyllysine demalonylase activity	Molecular Function	GO:0036054	1	3	1916	115694	0.000521921	2.59e-05	0.0489	0.164	K11415,SIRT5,3U31_A	http://amigo.geneontology.org/amigo/term/GO:0036054
purine ribonucleoside triphosphate metabolic process	Biological Process	GO:0009205	13	466	1916	115694	0.00678497	0.00402787	0.0493	0.165	K02137,ATPeF0O,XP_013433082.1|K02147,ATPeV1B,XP_013338046.1|-,-,XP_013227828.1|K02145,ATPeV1A,KYF45761.1|K02132,ATPeF1A,XP_013227899.1|K02133,ATPeF1B,XP_013232478.1|K00417,QCR7,XP_013434387.1|K02132,ATPeF1A,CEL73732.1|K02136,ATPeF1G,XP_013438726.1|-,-,XP_013437807.1|K02132,ATPeF1A,XP_013440097.1|K00940,ndk,XP_013228808.1|K02133,ATPeF1B,XP_013435812.1	http://amigo.geneontology.org/amigo/term/GO:0009205
purine nucleoside triphosphate metabolic process	Biological Process	GO:0009144	13	466	1916	115694	0.00678497	0.00402787	0.0493	0.165	K02137,ATPeF0O,XP_013433082.1|K02147,ATPeV1B,XP_013338046.1|-,-,XP_013227828.1|K02145,ATPeV1A,KYF45761.1|K02132,ATPeF1A,XP_013227899.1|K02133,ATPeF1B,XP_013232478.1|K00417,QCR7,XP_013434387.1|K02132,ATPeF1A,CEL73732.1|K02136,ATPeF1G,XP_013438726.1|-,-,XP_013437807.1|K02132,ATPeF1A,XP_013440097.1|K00940,ndk,XP_013228808.1|K02133,ATPeF1B,XP_013435812.1	http://amigo.geneontology.org/amigo/term/GO:0009144
DNA-dependent DNA replication	Biological Process	GO:0006261	8	242	1916	115694	0.00417537	0.00209173	0.0499	0.166	K02320,POLA1,XP_013436657.1|-,-,XP_013435936.1|K04799,FEN1,CDJ68457.1|K02212,MCM4,XP_013234188.1|K02542,MCM6,XP_013433451.1|-,-,XP_013233977.1|K02540,MCM2,XP_013232609.1|K02210,MCM7,XP_013233976.1	http://amigo.geneontology.org/amigo/term/GO:0006261
N-terminal protein myristoylation	Biological Process	GO:0006499	2	22	1916	115694	0.00104384	0.000190157	0.0509	0.167	K00671,E2.3.1.97,XP_013337270.1|K00671,E2.3.1.97,KFH15497.1	http://amigo.geneontology.org/amigo/term/GO:0006499
regulation of DNA replication	Biological Process	GO:0006275	2	22	1916	115694	0.00104384	0.000190157	0.0509	0.167	K04802,PCNA,XP_013439690.1|K04802,PCNA,XP_013232052.1	http://amigo.geneontology.org/amigo/term/GO:0006275
N-terminal protein lipidation	Biological Process	GO:0006498	2	22	1916	115694	0.00104384	0.000190157	0.0509	0.167	K00671,E2.3.1.97,XP_013337270.1|K00671,E2.3.1.97,KFH15497.1	http://amigo.geneontology.org/amigo/term/GO:0006498
ammonia ligase activity	Molecular Function	GO:0016211	2	22	1916	115694	0.00104384	0.000190157	0.0509	0.167	-,-,XP_013433575.1|-,-,XP_013228270.1	http://amigo.geneontology.org/amigo/term/GO:0016211
acid-ammonia (or amide) ligase activity	Molecular Function	GO:0016880	2	22	1916	115694	0.00104384	0.000190157	0.0509	0.167	-,-,XP_013433575.1|-,-,XP_013228270.1	http://amigo.geneontology.org/amigo/term/GO:0016880
protein myristoylation	Biological Process	GO:0018377	2	22	1916	115694	0.00104384	0.000190157	0.0509	0.167	K00671,E2.3.1.97,XP_013337270.1|K00671,E2.3.1.97,KFH15497.1	http://amigo.geneontology.org/amigo/term/GO:0018377
carboxyl- or carbamoyltransferase activity	Molecular Function	GO:0016743	2	22	1916	115694	0.00104384	0.000190157	0.0509	0.167	K10594,HERC1,XP_013434692.1|K11540,CAD,XP_013440067.1	http://amigo.geneontology.org/amigo/term/GO:0016743
vacuolar proton-transporting V-type ATPase, V1 domain	Cellular Component	GO:0000221	2	22	1916	115694	0.00104384	0.000190157	0.0509	0.167	K02144,ATPeV1H,XP_013433907.1|K02144,ATPeV1H,XP_013234833.1	http://amigo.geneontology.org/amigo/term/GO:0000221
microbody	Cellular Component	GO:0042579	4	84	1916	115694	0.00208768	0.000726053	0.0512	0.167	K00232,E1.3.3.6,XP_013436140.1|K13338,PEX1,XP_013229789.1|-,-,XP_013433278.1|K13345,PEX12,XP_013434765.1	http://amigo.geneontology.org/amigo/term/GO:0042579
signal sequence binding	Molecular Function	GO:0005048	4	84	1916	115694	0.00208768	0.000726053	0.0512	0.167	K10949,KDELR,XP_013229496.1|K03104,SRP14,XP_013438871.1|K03107,SRP68,XP_013436645.1|K10949,KDELR,XP_013234765.1	http://amigo.geneontology.org/amigo/term/GO:0005048
peroxisome	Cellular Component	GO:0005777	4	84	1916	115694	0.00208768	0.000726053	0.0512	0.167	K00232,E1.3.3.6,XP_013436140.1|K13338,PEX1,XP_013229789.1|-,-,XP_013433278.1|K13345,PEX12,XP_013434765.1	http://amigo.geneontology.org/amigo/term/GO:0005777
cytosolic part	Cellular Component	GO:0044445	7	201	1916	115694	0.00365344	0.00173734	0.0512	0.167	K01689,ENO,AAK38886.1|-,-,XP_013438801.1|-,-,XP_013231048.1|K02984,RP-S3Ae,AAD08643.1|K01689,ENO,XP_013435662.1|K02984,RP-S3Ae,XP_013432646.1|K02998,RP-SAe,AET50459.1	http://amigo.geneontology.org/amigo/term/GO:0044445
ubiquitin-like protein transferase activity	Molecular Function	GO:0019787	13	471	1916	115694	0.00678497	0.00407108	0.0528	0.172	K09561,STUB1,XP_013436040.1|K10594,HERC1,XP_013440928.1|K11969,ARIH2,CDJ59864.1|K10590,TRIP12,XP_013435436.1|K10594,HERC1,XP_013434692.1|K10589,UBE3C,XP_013436131.1|K10594,HERC1,XP_013439474.1|K10577,UBE2I,AET50682.1|K10592,HUWE1,XP_013439851.1|K10594,HERC1,XP_013233402.1|K10597,UBE4B,XP_013436648.1|K10601,SYVN1,XP_013234483.1|K09848,TRAF4,XP_013440896.1	http://amigo.geneontology.org/amigo/term/GO:0019787
peptide binding	Molecular Function	GO:0042277	4	85	1916	115694	0.00208768	0.000734697	0.053	0.172	K10949,KDELR,XP_013229496.1|K03104,SRP14,XP_013438871.1|K03107,SRP68,XP_013436645.1|K10949,KDELR,XP_013234765.1	http://amigo.geneontology.org/amigo/term/GO:0042277
tRNA metabolic process	Biological Process	GO:0006399	34	1526	1916	115694	0.0177453	0.01319	0.0532	0.173	K06174,ABCE1,XP_013232968.1|-,-,XP_013234271.1|K14563,NOP1,XP_003885136.1|K01872,AARS,XP_013433721.1|K01870,IARS,XP_013228261.1|-,-,XP_013436737.1|K01872,AARS,XP_013233756.1|K01889,FARSA,XP_013437144.1|K01893,NARS,XP_013432907.1|-,-,XP_013439968.1|K01880,GARS,XP_013434858.1|-,-,XP_013433902.1|K01893,NARS,XP_013227989.1|K01883,CARS,XP_013332856.1|-,-,XP_013434644.1|K01880,GARS,XP_013235701.1|K0186…	http://amigo.geneontology.org/amigo/term/GO:0006399
intramolecular oxidoreductase activity, interconverting aldoses and ketoses	Molecular Function	GO:0016861	6	162	1916	115694	0.00313152	0.00140025	0.0537	0.174	K00036,G6PD,XP_013236015.1|K01803,TPI,XP_013434223.1|K01803,TPI,XP_013437914.1|K01803,TPI,AET50814.1|-,-,XP_013433533.1|K01810,GPI,XP_013440080.1	http://amigo.geneontology.org/amigo/term/GO:0016861
fatty acid metabolic process	Biological Process	GO:0006631	10	335	1916	115694	0.00521921	0.00289557	0.0545	0.176	K00507,SCD,XP_013432854.1|K00232,E1.3.3.6,XP_013436140.1|K03955,NDUFAB1,XP_013228479.1|-,-,XP_013228364.1|K19703,FA2H,XP_013440066.1|K11262,ACACA,XP_013437840.1|-,-,XP_013433189.1|-,-,XP_013233585.1|-,-,XP_013433915.1|K10248,ELOVL3,XP_013227826.1	http://amigo.geneontology.org/amigo/term/GO:0006631
glucosidase activity	Molecular Function	GO:0015926	4	86	1916	115694	0.00208768	0.00074334	0.0549	0.176	K01196,AGL,XP_003884209.1|-,-,CEL75290.1|K01196,AGL,XP_013235456.1|K01196,AGL,XP_013437407.1	http://amigo.geneontology.org/amigo/term/GO:0015926
monosaccharide binding	Molecular Function	GO:0048029	4	86	1916	115694	0.00208768	0.00074334	0.0549	0.176	K00844,HK,XP_013438738.1|K12670,WBP1,XP_013434824.1|K00844,HK,ANF07129.1|K00844,HK,XP_013438650.1	http://amigo.geneontology.org/amigo/term/GO:0048029
mitochondrial respiratory chain complex III	Cellular Component	GO:0005750	2	23	1916	115694	0.00104384	0.0001988	0.0551	0.176	K00417,QCR7,XP_013434387.1|-,-,XP_013227828.1	http://amigo.geneontology.org/amigo/term/GO:0005750
tRNA (guanine-N2-)-methyltransferase activity	Molecular Function	GO:0004809	2	23	1916	115694	0.00104384	0.0001988	0.0551	0.176	K00555,TRMT1,XP_013233413.1|K00555,TRMT1,XP_013438404.1	http://amigo.geneontology.org/amigo/term/GO:0004809
mitochondrial respiratory chain	Cellular Component	GO:0005746	2	23	1916	115694	0.00104384	0.0001988	0.0551	0.176	K00417,QCR7,XP_013434387.1|-,-,XP_013227828.1	http://amigo.geneontology.org/amigo/term/GO:0005746
adenyl-nucleotide exchange factor activity	Molecular Function	GO:0000774	2	23	1916	115694	0.00104384	0.0001988	0.0551	0.176	K03687,GRPE,XP_013230006.1|K03687,GRPE,XP_013337289.1	http://amigo.geneontology.org/amigo/term/GO:0000774
hydrogen ion transmembrane transporter activity	Molecular Function	GO:0015078	22	917	1916	115694	0.0114823	0.00792608	0.0566	0.181	K02145,ATPeV1A,KYF45761.1|K02133,ATPeF1B,XP_013232478.1|-,-,CAK51405.1|K02146,ATPeV0D,XP_013235840.1|-,-,AET50707.1|K02154,ATPeV0A,XP_013234022.1|K02150,ATPeV1E,XP_013432643.1|K00411,UQCRFS1,XP_013434477.1|K02132,ATPeF1A,XP_013440097.1|K02148,ATPeV1C,XP_013435816.1|K02133,ATPeF1B,XP_013435812.1|K02151,ATPeV1F,XP_013229878.1|K02137,ATPeF0O,XP_013433082.1|K02132,ATPeF1A,XP_013227899.1|K02146,ATPeV0…	http://amigo.geneontology.org/amigo/term/GO:0015078
H4 histone acetyltransferase complex	Cellular Component	GO:1902562	4	88	1916	115694	0.00208768	0.000760627	0.0588	0.187	K11340,ACTL6A,XP_013436734.1|K11324,DMAP1,XP_013235834.1|K11340,ACTL6A,XP_013231284.1|-,-,XP_013440471.1	http://amigo.geneontology.org/amigo/term/GO:1902562
NuA4 histone acetyltransferase complex	Cellular Component	GO:0035267	4	88	1916	115694	0.00208768	0.000760627	0.0588	0.187	K11340,ACTL6A,XP_013436734.1|K11324,DMAP1,XP_013235834.1|K11340,ACTL6A,XP_013231284.1|-,-,XP_013440471.1	http://amigo.geneontology.org/amigo/term/GO:0035267
H4/H2A histone acetyltransferase complex	Cellular Component	GO:0043189	4	88	1916	115694	0.00208768	0.000760627	0.0588	0.187	K11340,ACTL6A,XP_013436734.1|K11324,DMAP1,XP_013235834.1|K11340,ACTL6A,XP_013231284.1|-,-,XP_013440471.1	http://amigo.geneontology.org/amigo/term/GO:0043189
RNA catabolic process	Biological Process	GO:0006401	6	166	1916	115694	0.00313152	0.00143482	0.0591	0.187	-,-,XP_013233794.1|K14326,UPF1,XP_013230581.1|K04799,FEN1,CDJ68457.1|K06965,PELO,XP_013436664.1|-,-,XP_013432774.1|K12606,RCD1,XP_013228995.1	http://amigo.geneontology.org/amigo/term/GO:0006401
CTP synthase activity	Molecular Function	GO:0003883	2	24	1916	115694	0.00104384	0.000207444	0.0595	0.187	K01937,pyrG,KFG46611.1|K01937,pyrG,XP_013434741.1	http://amigo.geneontology.org/amigo/term/GO:0003883
respiratory chain complex III	Cellular Component	GO:0045275	2	24	1916	115694	0.00104384	0.000207444	0.0595	0.187	K00417,QCR7,XP_013434387.1|-,-,XP_013227828.1	http://amigo.geneontology.org/amigo/term/GO:0045275
respiratory chain complex	Cellular Component	GO:0098803	2	24	1916	115694	0.00104384	0.000207444	0.0595	0.187	K00417,QCR7,XP_013434387.1|-,-,XP_013227828.1	http://amigo.geneontology.org/amigo/term/GO:0098803
ADP-dependent NAD(P)H-hydrate dehydratase activity	Molecular Function	GO:0052855	2	24	1916	115694	0.00104384	0.000207444	0.0595	0.187	K17757,CARKD,XP_013232657.1|K17757,CARKD,XP_013440488.1	http://amigo.geneontology.org/amigo/term/GO:0052855
IMP dehydrogenase activity	Molecular Function	GO:0003938	2	24	1916	115694	0.00104384	0.000207444	0.0595	0.187	K00088,guaB,AET50798.1|K00088,guaB,XP_013230284.1	http://amigo.geneontology.org/amigo/term/GO:0003938
cytochrome complex	Cellular Component	GO:0070069	2	24	1916	115694	0.00104384	0.000207444	0.0595	0.187	K00417,QCR7,XP_013434387.1|-,-,XP_013227828.1	http://amigo.geneontology.org/amigo/term/GO:0070069
transferase activity	Molecular Function	GO:0016740	274	15128	1916	115694	0.143006	0.130759	0.0596	0.187	K03013,RPB5,XP_013234561.1|-,-,XP_013234996.1|K03083,GSK3B,ETW30644.1|K00710,GALNT,XP_013438762.1|K08857,NEK,KYF44911.1|K00763,pncB,XP_013231951.1|K00981,E2.7.7.41,XP_013229930.1|K06127,COQ5,XP_013434105.1|K14753,RACK1,XP_013229205.1|K14857,SPB1,XP_013234823.1|-,-,XP_013440947.1|-,-,XP_013434304.1|K03231,EEF1A,PIM00156.1|K08794,CAMK1,XP_013230658.1|K00898,PDK2_3_4,XP_013437474.1|K17544,TBCK,XP_01…	http://amigo.geneontology.org/amigo/term/GO:0016740
fatty-acyl-CoA binding	Molecular Function	GO:0000062	3	54	1916	115694	0.00156576	0.000466748	0.0604	0.189	-,-,XP_013234417.1|K13239,PECI,XP_013433322.1|-,-,XP_013229650.1	http://amigo.geneontology.org/amigo/term/GO:0000062
signal peptide processing	Biological Process	GO:0006465	3	54	1916	115694	0.00156576	0.000466748	0.0604	0.189	K12948,SPCS3,XP_013232280.1|K12946,SPCS1,XP_013231299.1|K13280,SEC11,XP_013233792.1	http://amigo.geneontology.org/amigo/term/GO:0006465
tRNA binding	Molecular Function	GO:0000049	7	210	1916	115694	0.00365344	0.00181513	0.0618	0.193	-,-,XP_013436737.1|K01872,AARS,XP_013233756.1|K01889,FARSA,XP_013437144.1|K01872,AARS,XP_013433721.1|K15437,AIMP1,XP_013232401.1|K01870,IARS,XP_013228261.1|K15437,AIMP1,XP_013440760.1	http://amigo.geneontology.org/amigo/term/GO:0000049
exopeptidase activity	Molecular Function	GO:0008238	12	436	1916	115694	0.00626305	0.00376856	0.062	0.193	K01267,DNPEP,XP_013440925.1|-,-,PUA83305.1|K01322,PREP,XP_013229688.1|K01265,map,XP_013438584.1|-,-,XP_003880798.1|K01322,PREP,XP_003881672.1|-,-,XP_013433050.1|-,-,XP_013437290.1|K01262,pepP,XP_013440893.1|-,-,XP_013439539.1|-,-,XP_013437565.1|-,-,XP_013434101.1	http://amigo.geneontology.org/amigo/term/GO:0008238
mitochondrial membrane part	Cellular Component	GO:0044455	5	128	1916	115694	0.0026096	0.00110637	0.0624	0.194	K00417,QCR7,XP_013434387.1|-,-,XP_013227828.1|-,-,XP_013233767.1|K17795,TIM17,XP_013227835.1|-,-,XP_013437807.1	http://amigo.geneontology.org/amigo/term/GO:0044455
macromolecular complex assembly	Biological Process	GO:0065003	29	1289	1916	115694	0.0151357	0.0111415	0.0633	0.197	K16570,TUBGCP3,XP_013232792.1|K03248,EIF3G,AET50859.1|K02998,RP-SAe,AET50459.1|K12844,PRPF31,XP_013234474.1|K15029,EIF3L,XP_013234190.1|K03246,EIF3I,AET50834.1|K11254,H4,XP_013233172.1|K03264,EIF6,XP_013434426.1|K11095,SNRPC,XP_013230079.1|-,-,XP_013437231.1|K11279,NAP1L1,XP_013434281.1|K03250,EIF3E,XP_013432495.1|K14574,SDO1,XP_013440315.1|-,-,XP_013434367.1|K11290,SET,XP_013440634.1|K11886,ECM2…	http://amigo.geneontology.org/amigo/term/GO:0065003
glyceraldehyde-3-phosphate dehydrogenase (NAD+) (phosphorylating) activity	Molecular Function	GO:0004365	2	25	1916	115694	0.00104384	0.000216087	0.064	0.198	K00134,GAPDH,XP_013439292.1|K00134,GAPDH,AET50575.1	http://amigo.geneontology.org/amigo/term/GO:0004365
mannitol metabolic process	Biological Process	GO:0019594	1	4	1916	115694	0.000521921	3.46e-05	0.0646	0.198	-,-,XP_013440141.1	http://amigo.geneontology.org/amigo/term/GO:0019594
alditol metabolic process	Biological Process	GO:0019400	1	4	1916	115694	0.000521921	3.46e-05	0.0646	0.198	-,-,XP_013440141.1	http://amigo.geneontology.org/amigo/term/GO:0019400
hexitol metabolic process	Biological Process	GO:0006059	1	4	1916	115694	0.000521921	3.46e-05	0.0646	0.198	-,-,XP_013440141.1	http://amigo.geneontology.org/amigo/term/GO:0006059
regulatory region DNA binding	Molecular Function	GO:0000975	1	4	1916	115694	0.000521921	3.46e-05	0.0646	0.198	K10155,IRF8,AAR24075.2	http://amigo.geneontology.org/amigo/term/GO:0000975
regulatory region nucleic acid binding	Molecular Function	GO:0001067	1	4	1916	115694	0.000521921	3.46e-05	0.0646	0.198	K10155,IRF8,AAR24075.2	http://amigo.geneontology.org/amigo/term/GO:0001067
protein acylation	Biological Process	GO:0043543	6	170	1916	115694	0.00313152	0.00146939	0.0647	0.198	K08874,TRRAP,XP_013434252.1|K08874,TRRAP,XP_013234517.1|K11344,EAF6,XP_013440757.1|K00671,E2.3.1.97,XP_013337270.1|K11324,DMAP1,XP_013235834.1|K00671,E2.3.1.97,KFH15497.1	http://amigo.geneontology.org/amigo/term/GO:0043543
NADP metabolic process	Biological Process	GO:0006739	6	170	1916	115694	0.00313152	0.00146939	0.0647	0.198	K00036,G6PD,XP_013236015.1|K00036,G6PD,XP_013334758.1|K00616,E2.2.1.2,XP_013232030.1|K01803,TPI,XP_013434223.1|K01803,TPI,XP_013437914.1|K01803,TPI,AET50814.1	http://amigo.geneontology.org/amigo/term/GO:0006739
ubiquitin ligase complex	Cellular Component	GO:0000151	4	91	1916	115694	0.00208768	0.000786558	0.0649	0.199	K03869,CUL3,XP_013234779.1|K10597,UBE4B,XP_013436648.1|K10601,SYVN1,XP_013234483.1|K10609,CUL4,XP_013437271.1	http://amigo.geneontology.org/amigo/term/GO:0000151
acyl-CoA dehydrogenase activity	Molecular Function	GO:0003995	3	56	1916	115694	0.00156576	0.000484035	0.0659	0.201	K00232,E1.3.3.6,XP_013436140.1|K09478,ACADSB,XP_013436662.1|K00252,GCDH,XP_013438059.1	http://amigo.geneontology.org/amigo/term/GO:0003995
clathrin adaptor complex	Cellular Component	GO:0030131	6	171	1916	115694	0.00313152	0.00147804	0.0662	0.202	K12393,AP1M,XP_013227875.1|K11825,AP2B1,XP_013233694.1|-,-,XP_013437834.1|K11826,AP2M1,XP_013439052.1|-,-,XP_013235330.1|K12391,AP1G1,XP_013437085.1	http://amigo.geneontology.org/amigo/term/GO:0030131
ubiquitin-protein transferase activity	Molecular Function	GO:0004842	12	442	1916	115694	0.00626305	0.00382042	0.0671	0.205	K09561,STUB1,XP_013436040.1|K10594,HERC1,XP_013440928.1|K11969,ARIH2,CDJ59864.1|K10590,TRIP12,XP_013435436.1|K10594,HERC1,XP_013434692.1|K10589,UBE3C,XP_013436131.1|K10594,HERC1,XP_013439474.1|K10592,HUWE1,XP_013439851.1|K10594,HERC1,XP_013233402.1|K10597,UBE4B,XP_013436648.1|K10601,SYVN1,XP_013234483.1|K09848,TRAF4,XP_013440896.1	http://amigo.geneontology.org/amigo/term/GO:0004842
glycylpeptide N-tetradecanoyltransferase activity	Molecular Function	GO:0004379	2	26	1916	115694	0.00104384	0.000224731	0.0686	0.208	K00671,E2.3.1.97,XP_013337270.1|K00671,E2.3.1.97,KFH15497.1	http://amigo.geneontology.org/amigo/term/GO:0004379
myristoyltransferase activity	Molecular Function	GO:0019107	2	26	1916	115694	0.00104384	0.000224731	0.0686	0.208	K00671,E2.3.1.97,XP_013337270.1|K00671,E2.3.1.97,KFH15497.1	http://amigo.geneontology.org/amigo/term/GO:0019107
polynucleotide 5'-phosphatase activity	Molecular Function	GO:0004651	2	26	1916	115694	0.00104384	0.000224731	0.0686	0.208	-,-,XP_013334278.1|-,-,XP_013228402.1	http://amigo.geneontology.org/amigo/term/GO:0004651
regulation of DNA metabolic process	Biological Process	GO:0051052	2	26	1916	115694	0.00104384	0.000224731	0.0686	0.208	K04802,PCNA,XP_013439690.1|K04802,PCNA,XP_013232052.1	http://amigo.geneontology.org/amigo/term/GO:0051052
peroxisome organization	Biological Process	GO:0007031	3	57	1916	115694	0.00156576	0.000492679	0.0687	0.208	K13338,PEX1,XP_013229789.1|-,-,XP_013433278.1|K13345,PEX12,XP_013434765.1	http://amigo.geneontology.org/amigo/term/GO:0007031
aromatic compound biosynthetic process	Biological Process	GO:0019438	69	3469	1916	115694	0.0360125	0.0299843	0.0707	0.213	-,-,XP_013337273.1|K03013,RPB5,XP_013234561.1|K02377,TSTA3,XP_013233085.1|K11338,RUVBL2,XP_013234880.1|K03145,TFIIS,XP_013439591.1|K00763,pncB,XP_013231951.1|K13103,TFIP11,XP_013433456.1|K11338,RUVBL2,XP_013235082.1|K11340,ACTL6A,XP_013231284.1|-,-,XP_013231643.1|K02132,ATPeF1A,XP_013227899.1|K03006,RPB1,XP_013229513.1|K11338,RUVBL2,XP_013441019.1|K00940,ndk,XP_013228808.1|K12849,PRPF38A,XP_01344…	http://amigo.geneontology.org/amigo/term/GO:0019438
aminopeptidase activity	Molecular Function	GO:0004177	8	261	1916	115694	0.00417537	0.00225595	0.0708	0.213	K01267,DNPEP,XP_013440925.1|-,-,PUA83305.1|K01265,map,XP_013438584.1|-,-,XP_003880798.1|-,-,XP_013437290.1|K01262,pepP,XP_013440893.1|-,-,XP_013439539.1|-,-,XP_013434101.1	http://amigo.geneontology.org/amigo/term/GO:0004177
glutamine family amino acid biosynthetic process	Biological Process	GO:0009084	4	94	1916	115694	0.00208768	0.000812488	0.0713	0.214	-,-,XP_013434130.1|-,-,XP_013228270.1|K00286,proC,XP_013432940.1|K12657,ALDH18A1,XP_013433479.1	http://amigo.geneontology.org/amigo/term/GO:0009084
alpha-glucosidase activity	Molecular Function	GO:0090599	3	58	1916	115694	0.00156576	0.000501322	0.0716	0.214	K01196,AGL,XP_003884209.1|K01196,AGL,XP_013235456.1|K01196,AGL,XP_013437407.1	http://amigo.geneontology.org/amigo/term/GO:0090599
methyltransferase complex	Cellular Component	GO:0034708	3	58	1916	115694	0.00156576	0.000501322	0.0716	0.214	K07442,TRM61,XP_013432819.1|K05019,CLNS1A,XP_013435951.1|-,-,XP_013439968.1	http://amigo.geneontology.org/amigo/term/GO:0034708
oxidoreductase activity, acting on paired donors, with incorporation or reduction of molecular oxygen, 2-oxoglutarate as one donor, and incorporation of one atom each of oxygen into both donors	Molecular Function	GO:0016706	3	58	1916	115694	0.00156576	0.000501322	0.0716	0.214	-,-,XP_013334663.1|-,-,XP_013235662.1|-,-,XP_013231783.1	http://amigo.geneontology.org/amigo/term/GO:0016706
DNA replication factor C complex	Cellular Component	GO:0005663	2	27	1916	115694	0.00104384	0.000233374	0.0733	0.218	-,-,XP_013333372.1|K10754,RFC1,XP_013235601.1	http://amigo.geneontology.org/amigo/term/GO:0005663
protein-DNA loading ATPase activity	Molecular Function	GO:0033170	2	27	1916	115694	0.00104384	0.000233374	0.0733	0.218	-,-,XP_013333372.1|K10754,RFC1,XP_013235601.1	http://amigo.geneontology.org/amigo/term/GO:0033170
glycyl-tRNA aminoacylation	Biological Process	GO:0006426	2	27	1916	115694	0.00104384	0.000233374	0.0733	0.218	K01880,GARS,XP_013434858.1|K01880,GARS,XP_013235701.1	http://amigo.geneontology.org/amigo/term/GO:0006426
3-oxoacyl-[acyl-carrier-protein] synthase activity	Molecular Function	GO:0004315	2	27	1916	115694	0.00104384	0.000233374	0.0733	0.218	-,-,XP_013433915.1|-,-,XP_013228364.1	http://amigo.geneontology.org/amigo/term/GO:0004315
DNA clamp loader activity	Molecular Function	GO:0003689	2	27	1916	115694	0.00104384	0.000233374	0.0733	0.218	-,-,XP_013333372.1|K10754,RFC1,XP_013235601.1	http://amigo.geneontology.org/amigo/term/GO:0003689
transferase activity, transferring acyl groups other than amino-acyl groups	Molecular Function	GO:0016747	31	1418	1916	115694	0.0161795	0.0122565	0.0753	0.224	K14457,MOGAT2,XP_013439720.1|K11308,MYST1,XP_013440190.1|K00641,metX,XP_013440859.1|-,-,XP_013228364.1|K19801,PI4KB,XP_013436229.1|K07513,ACAA1,XP_013438170.1|K11155,DGAT1,XP_013230456.1|-,-,XP_013436311.1|K00671,E2.3.1.97,XP_013337270.1|-,-,KFG59574.1|K14458,MOGAT1,XP_013435134.1|-,-,XP_013439651.1|-,-,XP_013433189.1|K06062,PCAF,XP_013231475.1|-,-,XP_013233599.1|K20028,ZDHHC2_15_20,XP_013434305.…	http://amigo.geneontology.org/amigo/term/GO:0016747
chromatin modification	Biological Process	GO:0016568	9	311	1916	115694	0.00469729	0.00268813	0.0764	0.226	K08874,TRRAP,XP_013234517.1|K11340,ACTL6A,XP_013436734.1|K11727,SMARCA1,XP_013433740.1|K11324,DMAP1,XP_013235834.1|K15175,CDC73,XP_013432590.1|K08874,TRRAP,XP_013434252.1|K11344,EAF6,XP_013440757.1|-,-,XP_013433985.1|K11340,ACTL6A,XP_013231284.1	http://amigo.geneontology.org/amigo/term/GO:0016568
carboxy-lyase activity	Molecular Function	GO:0016831	7	221	1916	115694	0.00365344	0.00191021	0.0765	0.226	K01613,psd,XP_013437468.1|-,-,XP_013233390.1|-,-,XP_013440865.1|K01613,psd,XP_013235530.1|K14293,KPNB1,XP_013333879.1|-,-,XP_013233391.1|-,-,CDJ67779.1	http://amigo.geneontology.org/amigo/term/GO:0016831
proton-transporting two-sector ATPase complex, proton-transporting domain	Cellular Component	GO:0033177	5	136	1916	115694	0.0026096	0.00117552	0.0765	0.226	K02154,ATPeV0A,XP_013234022.1|K02154,ATPeV0A,XP_013437265.1|K02146,ATPeV0D,XP_013434141.1|K02154,ATPeV0A,XP_013438565.1|K02146,ATPeV0D,XP_013235840.1	http://amigo.geneontology.org/amigo/term/GO:0033177
proteasome assembly	Biological Process	GO:0043248	3	60	1916	115694	0.00156576	0.000518609	0.0775	0.228	-,-,XP_013434928.1|K11886,ECM29,XP_013334895.1|K11886,ECM29,XP_013437971.1	http://amigo.geneontology.org/amigo/term/GO:0043248
triose-phosphate isomerase activity	Molecular Function	GO:0004807	3	60	1916	115694	0.00156576	0.000518609	0.0775	0.228	K01803,TPI,XP_013434223.1|K01803,TPI,XP_013437914.1|K01803,TPI,AET50814.1	http://amigo.geneontology.org/amigo/term/GO:0004807
chromosome organization	Biological Process	GO:0051276	24	1057	1916	115694	0.0125261	0.00913617	0.0782	0.23	K03163,TOP1,XP_013433699.1|K08874,TRRAP,XP_013234517.1|-,-,XP_013235105.1|K08466,GPR144,XP_013234998.1|K11727,SMARCA1,XP_013433740.1|K03163,TOP1,PIM03681.1|K11254,H4,XP_013233172.1|K15175,CDC73,XP_013432590.1|K11279,NAP1L1,XP_013434281.1|K11344,EAF6,XP_013440757.1|K10866,RAD50,XP_013234679.1|K11340,ACTL6A,XP_013231284.1|K03165,TOP3,XP_013437070.1|-,-,XP_013434504.1|K11290,SET,XP_013440634.1|K1134…	http://amigo.geneontology.org/amigo/term/GO:0051276
monocarboxylic acid biosynthetic process	Biological Process	GO:0072330	9	313	1916	115694	0.00469729	0.00270541	0.0788	0.231	K00507,SCD,XP_013432854.1|K03955,NDUFAB1,XP_013228479.1|-,-,XP_013228364.1|K19703,FA2H,XP_013440066.1|K11262,ACACA,XP_013437840.1|-,-,XP_013433189.1|-,-,XP_013233585.1|K10248,ELOVL3,XP_013227826.1|-,-,XP_013433915.1	http://amigo.geneontology.org/amigo/term/GO:0072330
fatty acid biosynthetic process	Biological Process	GO:0006633	9	313	1916	115694	0.00469729	0.00270541	0.0788	0.231	K00507,SCD,XP_013432854.1|K03955,NDUFAB1,XP_013228479.1|-,-,XP_013228364.1|K19703,FA2H,XP_013440066.1|K11262,ACACA,XP_013437840.1|-,-,XP_013433189.1|-,-,XP_013233585.1|K10248,ELOVL3,XP_013227826.1|-,-,XP_013433915.1	http://amigo.geneontology.org/amigo/term/GO:0006633
1-acylglycerophosphocholine O-acyltransferase activity	Molecular Function	GO:0047184	1	5	1916	115694	0.000521921	4.32e-05	0.0801	0.235	K02183,CALM,CAA69660.1	http://amigo.geneontology.org/amigo/term/GO:0047184
pyrimidine-containing compound biosynthetic process	Biological Process	GO:0072528	10	361	1916	115694	0.00521921	0.0031203	0.0804	0.235	-,-,XP_013439214.1|K14293,KPNB1,XP_013333879.1|K01937,pyrG,KFG46611.1|K01937,pyrG,XP_013434741.1|K11540,CAD,XP_013440067.1|K01948,CPS1,XP_013432515.1|-,-,XP_013438539.1|-,-,XP_013440865.1|-,-,XP_013235922.1|K00940,ndk,XP_013228808.1	http://amigo.geneontology.org/amigo/term/GO:0072528
translational elongation	Biological Process	GO:0006414	3	61	1916	115694	0.00156576	0.000527253	0.0806	0.235	K03263,EIF5A,XP_013433001.1|K02355,fusA,XP_013439779.1|K02943,RP-LP2,XP_013436239.1	http://amigo.geneontology.org/amigo/term/GO:0006414
proline biosynthetic process	Biological Process	GO:0006561	3	61	1916	115694	0.00156576	0.000527253	0.0806	0.235	-,-,XP_013434130.1|K00286,proC,XP_013432940.1|K12657,ALDH18A1,XP_013433479.1	http://amigo.geneontology.org/amigo/term/GO:0006561
chromosomal part	Cellular Component	GO:0044427	14	554	1916	115694	0.00730689	0.00478849	0.0808	0.235	K11252,H2B,XP_013235729.1|K10754,RFC1,XP_013235601.1|K11340,ACTL6A,XP_013436734.1|K11254,H4,XP_013233172.1|-,-,XP_013437320.1|K11253,H3,XP_013434650.1|-,-,XP_013230065.1|K11251,H2A,XP_003882857.1|-,-,XP_013333372.1|K11251,H2A,XP_013227805.1|K11252,H2B,AAL01371.1|K06669,SMC3,XP_013233762.1|K02606,ORC4,XP_013433967.1|K11340,ACTL6A,XP_013231284.1	http://amigo.geneontology.org/amigo/term/GO:0044427
chromatin remodeling	Biological Process	GO:0006338	5	139	1916	115694	0.0026096	0.00120144	0.0822	0.237	-,-,XP_013433985.1|K11340,ACTL6A,XP_013436734.1|K11727,SMARCA1,XP_013433740.1|K11324,DMAP1,XP_013235834.1|K11340,ACTL6A,XP_013231284.1	http://amigo.geneontology.org/amigo/term/GO:0006338
nucleosome organization	Biological Process	GO:0034728	4	99	1916	115694	0.00208768	0.000855706	0.0826	0.237	K11290,SET,XP_013440634.1|K11279,NAP1L1,XP_013434281.1|-,-,XP_013433985.1|K11254,H4,XP_013233172.1	http://amigo.geneontology.org/amigo/term/GO:0034728
mitochondrial electron transport, ubiquinol to cytochrome c	Biological Process	GO:0006122	2	29	1916	115694	0.00104384	0.000250661	0.083	0.237	K00417,QCR7,XP_013434387.1|-,-,XP_013227828.1	http://amigo.geneontology.org/amigo/term/GO:0006122
succinate dehydrogenase (ubiquinone) activity	Molecular Function	GO:0008177	2	29	1916	115694	0.00104384	0.000250661	0.083	0.237	K00234,SDHA,XP_013228047.1|K00235,SDHB,XP_013440424.1	http://amigo.geneontology.org/amigo/term/GO:0008177
tRNA aminoacylation for mitochondrial protein translation	Biological Process	GO:0070127	2	29	1916	115694	0.00104384	0.000250661	0.083	0.237	K01872,AARS,XP_013233756.1|K01872,AARS,XP_013433721.1	http://amigo.geneontology.org/amigo/term/GO:0070127
ATP synthesis coupled electron transport	Biological Process	GO:0042773	2	29	1916	115694	0.00104384	0.000250661	0.083	0.237	K00417,QCR7,XP_013434387.1|-,-,XP_013227828.1	http://amigo.geneontology.org/amigo/term/GO:0042773
mitochondrial alanyl-tRNA aminoacylation	Biological Process	GO:0070143	2	29	1916	115694	0.00104384	0.000250661	0.083	0.237	K01872,AARS,XP_013233756.1|K01872,AARS,XP_013433721.1	http://amigo.geneontology.org/amigo/term/GO:0070143
monosaccharide catabolic process	Biological Process	GO:0046365	2	29	1916	115694	0.00104384	0.000250661	0.083	0.237	K03841,FBP,XP_013440015.1|K03841,FBP,XP_013230653.1	http://amigo.geneontology.org/amigo/term/GO:0046365
mitochondrial RNA metabolic process	Biological Process	GO:0000959	2	29	1916	115694	0.00104384	0.000250661	0.083	0.237	K01872,AARS,XP_013233756.1|K01872,AARS,XP_013433721.1	http://amigo.geneontology.org/amigo/term/GO:0000959
racemase and epimerase activity, acting on carbohydrates and derivatives	Molecular Function	GO:0016857	2	29	1916	115694	0.00104384	0.000250661	0.083	0.237	K12401,AP4B1,XP_013440980.1|K01783,rpe,XP_013229431.1	http://amigo.geneontology.org/amigo/term/GO:0016857
endoplasmic reticulum signal peptide binding	Molecular Function	GO:0030942	2	29	1916	115694	0.00104384	0.000250661	0.083	0.237	K03104,SRP14,XP_013438871.1|K03107,SRP68,XP_013436645.1	http://amigo.geneontology.org/amigo/term/GO:0030942
succinate dehydrogenase activity	Molecular Function	GO:0000104	2	29	1916	115694	0.00104384	0.000250661	0.083	0.237	K00234,SDHA,XP_013228047.1|K00235,SDHB,XP_013440424.1	http://amigo.geneontology.org/amigo/term/GO:0000104
mitochondrial ATP synthesis coupled electron transport	Biological Process	GO:0042775	2	29	1916	115694	0.00104384	0.000250661	0.083	0.237	K00417,QCR7,XP_013434387.1|-,-,XP_013227828.1	http://amigo.geneontology.org/amigo/term/GO:0042775
peptidyl-lysine modification	Biological Process	GO:0018205	6	182	1916	115694	0.00313152	0.00157311	0.0835	0.238	K08874,TRRAP,XP_013434252.1|K08874,TRRAP,XP_013234517.1|K12160,SUMO,XP_013333022.1|K11344,EAF6,XP_013440757.1|K00809,DHPS,XP_013435480.1|K11324,DMAP1,XP_013235834.1	http://amigo.geneontology.org/amigo/term/GO:0018205
outer membrane	Cellular Component	GO:0019867	3	62	1916	115694	0.00156576	0.000535896	0.0837	0.238	-,-,XP_013439956.1|-,-,XP_013440436.1|-,-,XP_013232707.1	http://amigo.geneontology.org/amigo/term/GO:0019867
DNA topological change	Biological Process	GO:0006265	8	273	1916	115694	0.00417537	0.00235967	0.0864	0.245	K03163,TOP1,XP_013433699.1|K03165,TOP3,XP_013437070.1|K08466,GPR144,XP_013234998.1|K03163,TOP1,PIM03681.1|K03163,TOP1,XP_013228281.1|-,-,KFH01019.1|K03165,TOP3,XP_013227889.1|K03164,TOP2,XP_013335762.1	http://amigo.geneontology.org/amigo/term/GO:0006265
signal recognition particle, endoplasmic reticulum targeting	Cellular Component	GO:0005786	2	30	1916	115694	0.00104384	0.000259305	0.0879	0.249	K03104,SRP14,XP_013438871.1|K03107,SRP68,XP_013436645.1	http://amigo.geneontology.org/amigo/term/GO:0005786
protein-DNA complex subunit organization	Biological Process	GO:0071824	4	102	1916	115694	0.00208768	0.000881636	0.0899	0.254	K11290,SET,XP_013440634.1|K11279,NAP1L1,XP_013434281.1|-,-,XP_013433985.1|K11254,H4,XP_013233172.1	http://amigo.geneontology.org/amigo/term/GO:0071824
5'-3' DNA helicase activity	Molecular Function	GO:0043139	4	102	1916	115694	0.00208768	0.000881636	0.0899	0.254	K11338,RUVBL2,XP_013441019.1|K11338,RUVBL2,XP_013234880.1|K04499,RUVBL1,AET50589.1|K11338,RUVBL2,XP_013235082.1	http://amigo.geneontology.org/amigo/term/GO:0043139
mitochondrial translation	Biological Process	GO:0032543	3	64	1916	115694	0.00156576	0.000553183	0.0901	0.254	K02355,fusA,XP_013439779.1|K01872,AARS,XP_013233756.1|K01872,AARS,XP_013433721.1	http://amigo.geneontology.org/amigo/term/GO:0032543
hydrogen-translocating pyrophosphatase activity	Molecular Function	GO:0009678	2	31	1916	115694	0.00104384	0.000267948	0.093	0.261	-,-,XP_003886081.1|-,-,XP_013233298.1	http://amigo.geneontology.org/amigo/term/GO:0009678
pantothenate metabolic process	Biological Process	GO:0015939	2	31	1916	115694	0.00104384	0.000267948	0.093	0.261	-,-,XP_013233599.1|-,-,XP_013233023.1	http://amigo.geneontology.org/amigo/term/GO:0015939
pantothenate biosynthetic process	Biological Process	GO:0015940	2	31	1916	115694	0.00104384	0.000267948	0.093	0.261	-,-,XP_013233599.1|-,-,XP_013233023.1	http://amigo.geneontology.org/amigo/term/GO:0015940
phosphatidylserine decarboxylase activity	Molecular Function	GO:0004609	2	31	1916	115694	0.00104384	0.000267948	0.093	0.261	K01613,psd,XP_013437468.1|K01613,psd,XP_013235530.1	http://amigo.geneontology.org/amigo/term/GO:0004609
carbohydrate kinase activity	Molecular Function	GO:0019200	5	145	1916	115694	0.0026096	0.00125331	0.0942	0.264	K00844,HK,XP_013438738.1|-,-,XP_013434970.1|K00844,HK,ANF07129.1|K00844,HK,XP_013438650.1|-,-,XP_013438173.1	http://amigo.geneontology.org/amigo/term/GO:0019200
pyrimidine-containing compound metabolic process	Biological Process	GO:0072527	10	373	1916	115694	0.00521921	0.00322402	0.0946	0.264	-,-,XP_013439214.1|K14293,KPNB1,XP_013333879.1|K01937,pyrG,KFG46611.1|K01937,pyrG,XP_013434741.1|K11540,CAD,XP_013440067.1|K01948,CPS1,XP_013432515.1|-,-,XP_013438539.1|-,-,XP_013440865.1|-,-,XP_013235922.1|K00940,ndk,XP_013228808.1	http://amigo.geneontology.org/amigo/term/GO:0072527
homoserine O-acetyltransferase activity	Molecular Function	GO:0004414	1	6	1916	115694	0.000521921	5.19e-05	0.0953	0.264	K00641,metX,XP_013440859.1	http://amigo.geneontology.org/amigo/term/GO:0004414
positive regulation of protein complex disassembly	Biological Process	GO:0043243	1	6	1916	115694	0.000521921	5.19e-05	0.0953	0.264	K03263,EIF5A,XP_013433001.1	http://amigo.geneontology.org/amigo/term/GO:0043243
mRNA 5'-splice site recognition	Biological Process	GO:0000395	1	6	1916	115694	0.000521921	5.19e-05	0.0953	0.264	K11095,SNRPC,XP_013230079.1	http://amigo.geneontology.org/amigo/term/GO:0000395
positive regulation of translational termination	Biological Process	GO:0045905	1	6	1916	115694	0.000521921	5.19e-05	0.0953	0.264	K03263,EIF5A,XP_013433001.1	http://amigo.geneontology.org/amigo/term/GO:0045905
U1 snRNA binding	Molecular Function	GO:0030619	1	6	1916	115694	0.000521921	5.19e-05	0.0953	0.264	K11095,SNRPC,XP_013230079.1	http://amigo.geneontology.org/amigo/term/GO:0030619
commitment complex	Cellular Component	GO:0000243	1	6	1916	115694	0.000521921	5.19e-05	0.0953	0.264	K11095,SNRPC,XP_013230079.1	http://amigo.geneontology.org/amigo/term/GO:0000243
positive regulation of translational elongation	Biological Process	GO:0045901	1	6	1916	115694	0.000521921	5.19e-05	0.0953	0.264	K03263,EIF5A,XP_013433001.1	http://amigo.geneontology.org/amigo/term/GO:0045901
translational frameshifting	Biological Process	GO:0006452	1	6	1916	115694	0.000521921	5.19e-05	0.0953	0.264	K03263,EIF5A,XP_013433001.1	http://amigo.geneontology.org/amigo/term/GO:0006452
regulation of translational termination	Biological Process	GO:0006449	1	6	1916	115694	0.000521921	5.19e-05	0.0953	0.264	K03263,EIF5A,XP_013433001.1	http://amigo.geneontology.org/amigo/term/GO:0006449
DNA topoisomerase activity	Molecular Function	GO:0003916	8	280	1916	115694	0.00417537	0.00242018	0.0963	0.266	K03163,TOP1,XP_013433699.1|K03165,TOP3,XP_013437070.1|K08466,GPR144,XP_013234998.1|K03163,TOP1,PIM03681.1|K03163,TOP1,XP_013228281.1|-,-,KFH01019.1|K03165,TOP3,XP_013227889.1|K03164,TOP2,XP_013335762.1	http://amigo.geneontology.org/amigo/term/GO:0003916
glutamate-cysteine ligase activity	Molecular Function	GO:0004357	2	32	1916	115694	0.00104384	0.000276592	0.0982	0.269	K11204,GCLC,XP_013232396.1|K11204,GCLC,XP_013440755.1	http://amigo.geneontology.org/amigo/term/GO:0004357
signal recognition particle binding	Molecular Function	GO:0005047	2	32	1916	115694	0.00104384	0.000276592	0.0982	0.269	K19036,IGHMBP2,XP_013438125.1|K03107,SRP68,XP_013436645.1	http://amigo.geneontology.org/amigo/term/GO:0005047
nonribosomal peptide biosynthetic process	Biological Process	GO:0019184	2	32	1916	115694	0.00104384	0.000276592	0.0982	0.269	K11204,GCLC,XP_013232396.1|K11204,GCLC,XP_013440755.1	http://amigo.geneontology.org/amigo/term/GO:0019184
peptide biosynthetic process	Biological Process	GO:0043043	2	32	1916	115694	0.00104384	0.000276592	0.0982	0.269	K11204,GCLC,XP_013232396.1|K11204,GCLC,XP_013440755.1	http://amigo.geneontology.org/amigo/term/GO:0043043
glutathione biosynthetic process	Biological Process	GO:0006750	2	32	1916	115694	0.00104384	0.000276592	0.0982	0.269	K11204,GCLC,XP_013232396.1|K11204,GCLC,XP_013440755.1	http://amigo.geneontology.org/amigo/term/GO:0006750
glutamine family amino acid metabolic process	Biological Process	GO:0009064	6	191	1916	115694	0.00313152	0.00165091	0.0994	0.271	-,-,XP_013434130.1|-,-,XP_013228270.1|K00286,proC,XP_013432940.1|K15371,GDH2,XP_013232965.1|K12657,ALDH18A1,XP_013433479.1|K01948,CPS1,XP_013432515.1	http://amigo.geneontology.org/amigo/term/GO:0009064
transferase activity, transferring nitrogenous groups	Molecular Function	GO:0016769	6	191	1916	115694	0.00313152	0.00165091	0.0994	0.271	K00820,glmS,XP_013432924.1|K00819,rocD,XP_013227886.1|K00814,GPT,XP_013438015.1|K00831,serC,XP_013440835.1|K00830,AGXT,XP_013438934.1|K14454,GOT1,XP_013230025.1	http://amigo.geneontology.org/amigo/term/GO:0016769
transaminase activity	Molecular Function	GO:0008483	6	191	1916	115694	0.00313152	0.00165091	0.0994	0.271	K00820,glmS,XP_013432924.1|K00819,rocD,XP_013227886.1|K00814,GPT,XP_013438015.1|K00831,serC,XP_013440835.1|K00830,AGXT,XP_013438934.1|K14454,GOT1,XP_013230025.1	http://amigo.geneontology.org/amigo/term/GO:0008483
chemical homeostasis	Biological Process	GO:0048878	3	68	1916	115694	0.00156576	0.000587757	0.103	0.28	K00844,HK,XP_013438738.1|K00844,HK,ANF07129.1|K00844,HK,XP_013438650.1	http://amigo.geneontology.org/amigo/term/GO:0048878
snRNA binding	Molecular Function	GO:0017069	3	68	1916	115694	0.00156576	0.000587757	0.103	0.28	K11095,SNRPC,XP_013230079.1|K12856,PRPF8,XP_013434282.1|K11094,SNRPB2,XP_013228052.1	http://amigo.geneontology.org/amigo/term/GO:0017069
signal peptidase complex	Cellular Component	GO:0005787	2	33	1916	115694	0.00104384	0.000285235	0.103	0.28	K12948,SPCS3,XP_013232280.1|K12946,SPCS1,XP_013231299.1	http://amigo.geneontology.org/amigo/term/GO:0005787
ER membrane protein complex	Cellular Component	GO:0072546	2	33	1916	115694	0.00104384	0.000285235	0.103	0.28	-,-,XP_013435304.1|-,-,XP_013234732.1	http://amigo.geneontology.org/amigo/term/GO:0072546
spliceosomal tri-snRNP complex assembly	Biological Process	GO:0000244	2	33	1916	115694	0.00104384	0.000285235	0.103	0.28	K12844,PRPF31,XP_013235427.1|K12844,PRPF31,XP_013234474.1	http://amigo.geneontology.org/amigo/term/GO:0000244
response to stress	Biological Process	GO:0006950	40	1955	1916	115694	0.0208768	0.016898	0.104	0.282	-,-,XP_013236289.1|-,-,XP_013433854.1|K00432,gpx,XP_013231991.1|-,-,XP_013438201.1|K04079,htpG,XP_013232120.1|-,-,XP_013433278.1|K03781,katE,XP_013436398.1|K09502,DNAJA1,XP_013440025.1|K07305,msrB,AND76646.1|K01669,phrB,XP_013437082.1|K11340,ACTL6A,XP_013231284.1|-,-,XP_013434504.1|K09487,HSP90B,XP_013229579.1|K04799,FEN1,CDJ68457.1|K13218,PTBP1,XP_013439273.1|K08847,RIPK3,XP_013439902.1|K04079,h…	http://amigo.geneontology.org/amigo/term/GO:0006950
hydrolase activity, hydrolyzing O-glycosyl compounds	Molecular Function	GO:0004553	7	239	1916	115694	0.00365344	0.00206579	0.104	0.282	K01196,AGL,XP_003884209.1|-,-,CEL75290.1|-,-,XP_013439156.1|K00700,glgB,XP_013234470.1|K01196,AGL,XP_013235456.1|K05546,GANAB,XP_013438619.1|K01196,AGL,XP_013437407.1	http://amigo.geneontology.org/amigo/term/GO:0004553
transmembrane transporter complex	Cellular Component	GO:1902495	3	69	1916	115694	0.00156576	0.000596401	0.107	0.288	K00417,QCR7,XP_013434387.1|-,-,XP_013227828.1|-,-,XP_013333630.1	http://amigo.geneontology.org/amigo/term/GO:1902495
sugar-phosphatase activity	Molecular Function	GO:0050308	2	34	1916	115694	0.00104384	0.000293879	0.109	0.292	K03841,FBP,XP_013440015.1|K03841,FBP,XP_013230653.1	http://amigo.geneontology.org/amigo/term/GO:0050308
serine-type endopeptidase activity	Molecular Function	GO:0004252	15	634	1916	115694	0.00782881	0.00547997	0.11	0.292	K02857,RHBDL1_2_3,ABC50099.1|K04771,degP,XP_013437442.1|K01322,PREP,XP_013229688.1|-,-,XP_013437267.1|K01322,PREP,XP_003881672.1|-,-,XP_013437838.1|-,-,XP_013439805.1|K01352,GZMA,NP_989788.1|K08675,PRSS15,XP_013438040.1|-,-,XP_013433646.1|-,-,CAK51402.1|K08675,PRSS15,XP_013231103.1|K15336,TRDMT1,XP_013233249.1|K08675,PRSS15,XP_013234686.1|K01336,E3.4.21.48,XP_013335882.1	http://amigo.geneontology.org/amigo/term/GO:0004252
mitochondrial part	Cellular Component	GO:0044429	20	892	1916	115694	0.0104384	0.00770999	0.11	0.292	K00234,SDHA,XP_013228047.1|-,-,XP_013232169.1|-,-,XP_013233767.1|-,-,XP_013440436.1|-,-,CAK51405.1|K05863,SLC25A4S,XP_013436671.1|K00417,QCR7,XP_013434387.1|K03687,GRPE,XP_013230006.1|-,-,XP_013434605.1|K00412,CYTB,ADW23642.1|-,-,XP_013434286.1|-,-,XP_013227828.1|K03687,GRPE,XP_013337289.1|K05863,SLC25A4S,AET50812.1|K00235,SDHB,XP_013440424.1|-,-,XP_013230515.1|-,-,XP_013439956.1|K17795,TIM17,XP_…	http://amigo.geneontology.org/amigo/term/GO:0044429
transporter complex	Cellular Component	GO:1990351	3	70	1916	115694	0.00156576	0.000605044	0.11	0.292	K00417,QCR7,XP_013434387.1|-,-,XP_013227828.1|-,-,XP_013333630.1	http://amigo.geneontology.org/amigo/term/GO:1990351
peroxisomal part	Cellular Component	GO:0044439	3	70	1916	115694	0.00156576	0.000605044	0.11	0.292	K13338,PEX1,XP_013229789.1|-,-,XP_013433278.1|K13345,PEX12,XP_013434765.1	http://amigo.geneontology.org/amigo/term/GO:0044439
peroxisomal membrane	Cellular Component	GO:0005778	3	70	1916	115694	0.00156576	0.000605044	0.11	0.292	K13338,PEX1,XP_013229789.1|-,-,XP_013433278.1|K13345,PEX12,XP_013434765.1	http://amigo.geneontology.org/amigo/term/GO:0005778
microbody membrane	Cellular Component	GO:0031903	3	70	1916	115694	0.00156576	0.000605044	0.11	0.292	K13338,PEX1,XP_013229789.1|-,-,XP_013433278.1|K13345,PEX12,XP_013434765.1	http://amigo.geneontology.org/amigo/term/GO:0031903
microbody part	Cellular Component	GO:0044438	3	70	1916	115694	0.00156576	0.000605044	0.11	0.292	K13338,PEX1,XP_013229789.1|-,-,XP_013433278.1|K13345,PEX12,XP_013434765.1	http://amigo.geneontology.org/amigo/term/GO:0044438
monovalent inorganic cation transmembrane transporter activity	Molecular Function	GO:0015077	24	1103	1916	115694	0.0125261	0.00953377	0.11	0.292	K02145,ATPeV1A,KYF45761.1|K02133,ATPeF1B,XP_013232478.1|-,-,CAK51405.1|K02146,ATPeV0D,XP_013235840.1|-,-,AET50707.1|K02154,ATPeV0A,XP_013234022.1|K02150,ATPeV1E,XP_013432643.1|K00411,UQCRFS1,XP_013434477.1|K02132,ATPeF1A,XP_013440097.1|K02148,ATPeV1C,XP_013435816.1|K02133,ATPeF1B,XP_013435812.1|K02151,ATPeV1F,XP_013229878.1|K02137,ATPeF0O,XP_013433082.1|K02132,ATPeF1A,XP_013227899.1|K05038,SLC6A5…	http://amigo.geneontology.org/amigo/term/GO:0015077
protein insertion into ER membrane	Biological Process	GO:0045048	1	7	1916	115694	0.000521921	6.05e-05	0.11	0.292	K01551,arsA,AET50582.1	http://amigo.geneontology.org/amigo/term/GO:0045048
cytochrome-b5 reductase activity, acting on NAD(P)H	Molecular Function	GO:0004128	1	7	1916	115694	0.000521921	6.05e-05	0.11	0.292	K00326,E1.6.2.2,AET50763.1	http://amigo.geneontology.org/amigo/term/GO:0004128
regulation of translational elongation	Biological Process	GO:0006448	1	7	1916	115694	0.000521921	6.05e-05	0.11	0.292	K03263,EIF5A,XP_013433001.1	http://amigo.geneontology.org/amigo/term/GO:0006448
endoplasmic reticulum organization	Biological Process	GO:0007029	1	7	1916	115694	0.000521921	6.05e-05	0.11	0.292	K01551,arsA,AET50582.1	http://amigo.geneontology.org/amigo/term/GO:0007029
translational termination	Biological Process	GO:0006415	1	7	1916	115694	0.000521921	6.05e-05	0.11	0.292	K03263,EIF5A,XP_013433001.1	http://amigo.geneontology.org/amigo/term/GO:0006415
mRNA catabolic process	Biological Process	GO:0006402	4	110	1916	115694	0.00208768	0.000950784	0.111	0.292	K14326,UPF1,XP_013230581.1|K06965,PELO,XP_013436664.1|-,-,XP_013432774.1|K12606,RCD1,XP_013228995.1	http://amigo.geneontology.org/amigo/term/GO:0006402
SWI/SNF superfamily-type complex	Cellular Component	GO:0070603	3	71	1916	115694	0.00156576	0.000613688	0.114	0.297	K11340,ACTL6A,XP_013436734.1|K11727,SMARCA1,XP_013433740.1|K11340,ACTL6A,XP_013231284.1	http://amigo.geneontology.org/amigo/term/GO:0070603
spliceosomal tri-snRNP complex	Cellular Component	GO:0097526	3	71	1916	115694	0.00156576	0.000613688	0.114	0.297	K12844,PRPF31,XP_013235427.1|K12844,PRPF31,XP_013234474.1|K12843,PRPF3,XP_013229415.1	http://amigo.geneontology.org/amigo/term/GO:0097526
U4/U6 x U5 tri-snRNP complex	Cellular Component	GO:0046540	3	71	1916	115694	0.00156576	0.000613688	0.114	0.297	K12844,PRPF31,XP_013235427.1|K12844,PRPF31,XP_013234474.1|K12843,PRPF3,XP_013229415.1	http://amigo.geneontology.org/amigo/term/GO:0046540
small nucleolar ribonucleoprotein complex	Cellular Component	GO:0005732	3	71	1916	115694	0.00156576	0.000613688	0.114	0.297	K11098,SNRPF,XP_013435101.1|-,-,XP_013435148.1|K12626,LSM7,XP_013231031.1	http://amigo.geneontology.org/amigo/term/GO:0005732
DNA helicase complex	Cellular Component	GO:0033202	2	35	1916	115694	0.00104384	0.000302522	0.114	0.297	K11340,ACTL6A,XP_013436734.1|K11340,ACTL6A,XP_013231284.1	http://amigo.geneontology.org/amigo/term/GO:0033202
Ino80 complex	Cellular Component	GO:0031011	2	35	1916	115694	0.00104384	0.000302522	0.114	0.297	K11340,ACTL6A,XP_013436734.1|K11340,ACTL6A,XP_013231284.1	http://amigo.geneontology.org/amigo/term/GO:0031011
INO80-type complex	Cellular Component	GO:0097346	2	35	1916	115694	0.00104384	0.000302522	0.114	0.297	K11340,ACTL6A,XP_013436734.1|K11340,ACTL6A,XP_013231284.1	http://amigo.geneontology.org/amigo/term/GO:0097346
cullin-RING ubiquitin ligase complex	Cellular Component	GO:0031461	2	35	1916	115694	0.00104384	0.000302522	0.114	0.297	K03869,CUL3,XP_013234779.1|K10609,CUL4,XP_013437271.1	http://amigo.geneontology.org/amigo/term/GO:0031461
protein kinase CK2 complex	Cellular Component	GO:0005956	2	35	1916	115694	0.00104384	0.000302522	0.114	0.297	K03115,CSNK2B,AET50630.1|K03115,CSNK2B,XP_013434555.1	http://amigo.geneontology.org/amigo/term/GO:0005956
mRNA cis splicing, via spliceosome	Biological Process	GO:0045292	2	35	1916	115694	0.00104384	0.000302522	0.114	0.297	K11095,SNRPC,XP_013230079.1|K12883,NCBP2,XP_013436062.1	http://amigo.geneontology.org/amigo/term/GO:0045292
helicase activity	Molecular Function	GO:0004386	40	1973	1916	115694	0.0208768	0.0170536	0.114	0.298	K12854,SNRNP200,XP_013231061.1|K12599,SKI2,XP_013229123.1|K12823,DDX5,XP_013435285.1|K12854,SNRNP200,XP_013435697.1|K11338,RUVBL2,XP_013234880.1|K18408,TDRD9,XP_013435591.1|K03257,EIF4A,CAB38640.1|K11338,RUVBL2,XP_013235082.1|K12823,DDX5,XP_013232152.1|K14439,SMARCAD1,XP_013234226.1|K14326,UPF1,XP_013232437.1|K12614,DDX6,XP_013440876.1|K02542,MCM6,XP_013433451.1|K12811,DDX46,XP_013438451.1|K11338…	http://amigo.geneontology.org/amigo/term/GO:0004386
protein kinase C-activating G-protein coupled receptor signaling pathway	Biological Process	GO:0007205	3	72	1916	115694	0.00156576	0.000622331	0.117	0.304	-,-,XP_013439828.1|-,-,XP_013234433.1|K00901,dgkA,XP_013233713.1	http://amigo.geneontology.org/amigo/term/GO:0007205
dynactin complex	Cellular Component	GO:0005869	3	72	1916	115694	0.00156576	0.000622331	0.117	0.304	K10426,DCTN4,XP_013433661.1|K10424,DCTN2,XP_013433788.1|K16575,ACTR1,XP_013229727.1	http://amigo.geneontology.org/amigo/term/GO:0005869
oxidoreductase activity, acting on the CH-NH2 group of donors	Molecular Function	GO:0016638	3	72	1916	115694	0.00156576	0.000622331	0.117	0.304	K00262,E1.4.1.4,XP_013233310.1|K15371,GDH2,XP_013232965.1|K11182,AOC1,XP_013435528.1	http://amigo.geneontology.org/amigo/term/GO:0016638
nuclear chromatin	Cellular Component	GO:0000790	2	36	1916	115694	0.00104384	0.000311166	0.12	0.309	K11340,ACTL6A,XP_013436734.1|K11340,ACTL6A,XP_013231284.1	http://amigo.geneontology.org/amigo/term/GO:0000790
fructose 6-phosphate metabolic process	Biological Process	GO:0006002	2	36	1916	115694	0.00104384	0.000311166	0.12	0.309	-,-,XP_013434970.1|-,-,XP_013438173.1	http://amigo.geneontology.org/amigo/term/GO:0006002
glutathione metabolic process	Biological Process	GO:0006749	2	36	1916	115694	0.00104384	0.000311166	0.12	0.309	K11204,GCLC,XP_013232396.1|K11204,GCLC,XP_013440755.1	http://amigo.geneontology.org/amigo/term/GO:0006749
oxidoreductase complex	Cellular Component	GO:1990204	5	157	1916	115694	0.0026096	0.00135703	0.121	0.31	K00417,QCR7,XP_013434387.1|-,-,XP_013227828.1|K00006,GPD1,XP_013439788.1|K00111,glpA,XP_013438016.1|K10808,RRM2,XP_013435114.1	http://amigo.geneontology.org/amigo/term/GO:1990204
pattern binding	Molecular Function	GO:0001871	3	73	1916	115694	0.00156576	0.000630975	0.121	0.31	-,-,XP_013436222.1|-,-,XP_013435992.1|K13412,CPK,XP_013436846.1	http://amigo.geneontology.org/amigo/term/GO:0001871
starch binding	Molecular Function	GO:2001070	3	73	1916	115694	0.00156576	0.000630975	0.121	0.31	-,-,XP_013436222.1|-,-,XP_013435992.1|K13412,CPK,XP_013436846.1	http://amigo.geneontology.org/amigo/term/GO:2001070
arginyl-tRNA aminoacylation	Biological Process	GO:0006420	3	73	1916	115694	0.00156576	0.000630975	0.121	0.31	K06174,ABCE1,XP_013232968.1|K01887,RARS,XP_003880756.1|K01887,RARS,XP_013433656.1	http://amigo.geneontology.org/amigo/term/GO:0006420
oligosaccharide metabolic process	Biological Process	GO:0009311	3	73	1916	115694	0.00156576	0.000630975	0.121	0.31	K16055,TPS,XP_013228617.1|K16055,TPS,XP_013438188.1|-,-,XP_013438203.1	http://amigo.geneontology.org/amigo/term/GO:0009311
polysaccharide binding	Molecular Function	GO:0030247	3	73	1916	115694	0.00156576	0.000630975	0.121	0.31	-,-,XP_013436222.1|-,-,XP_013435992.1|K13412,CPK,XP_013436846.1	http://amigo.geneontology.org/amigo/term/GO:0030247
chromosome	Cellular Component	GO:0005694	18	800	1916	115694	0.00939457	0.00691479	0.121	0.31	K03163,TOP1,XP_013433699.1|K11252,H2B,XP_013235729.1|-,-,XP_013235105.1|K03163,TOP1,PIM03681.1|K11254,H4,XP_013233172.1|-,-,XP_013230065.1|K11251,H2A,XP_013227805.1|K02606,ORC4,XP_013433967.1|K11340,ACTL6A,XP_013231284.1|K10754,RFC1,XP_013235601.1|K11340,ACTL6A,XP_013436734.1|K03163,TOP1,XP_013228281.1|-,-,XP_013437320.1|K11253,H3,XP_013434650.1|K11251,H2A,XP_003882857.1|-,-,XP_013333372.1|K11252…	http://amigo.geneontology.org/amigo/term/GO:0005694
2 iron, 2 sulfur cluster binding	Molecular Function	GO:0051537	5	158	1916	115694	0.0026096	0.00136567	0.123	0.314	-,-,XP_013230515.1|-,-,XP_013232271.1|-,-,XP_013438547.1|K00235,SDHB,XP_013440424.1|K00411,UQCRFS1,XP_013434477.1	http://amigo.geneontology.org/amigo/term/GO:0051537
cation binding	Molecular Function	GO:0043169	179	9925	1916	115694	0.0934238	0.0857866	0.123	0.314	K11969,ARIH2,CDJ59864.1|K00164,OGDH,XP_013436205.1|K00031,IDH1,EUT80144.1|-,-,XP_013231833.1|K03781,katE,XP_013436398.1|K03145,TFIIS,XP_013439591.1|-,-,XP_013440503.1|-,-,XP_013233542.1|K01412,PMPCA,XP_013434930.1|K04799,FEN1,CDJ68457.1|-,-,CAI72625.1|K17732,PMPCB,XP_013438515.1|-,-,XP_013230515.1|K13412,CPK,XP_013436846.1|K10771,APEX1,XP_013437847.1|K01408,IDE,XP_013334679.1|K12670,WBP1,XP_01343…	http://amigo.geneontology.org/amigo/term/GO:0043169
7-methylguanosine RNA capping	Biological Process	GO:0009452	3	74	1916	115694	0.00156576	0.000639618	0.125	0.314	K14292,TGS1,XP_013439478.1|-,-,XP_013438504.1|K13917,RNGTT,XP_013228673.1	http://amigo.geneontology.org/amigo/term/GO:0009452
RNA capping	Biological Process	GO:0036260	3	74	1916	115694	0.00156576	0.000639618	0.125	0.314	K14292,TGS1,XP_013439478.1|-,-,XP_013438504.1|K13917,RNGTT,XP_013228673.1	http://amigo.geneontology.org/amigo/term/GO:0036260
arginine-tRNA ligase activity	Molecular Function	GO:0004814	3	74	1916	115694	0.00156576	0.000639618	0.125	0.314	K06174,ABCE1,XP_013232968.1|K01887,RARS,XP_003880756.1|K01887,RARS,XP_013433656.1	http://amigo.geneontology.org/amigo/term/GO:0004814
mature ribosome assembly	Biological Process	GO:0042256	2	37	1916	115694	0.00104384	0.000319809	0.125	0.314	K03264,EIF6,XP_013434426.1|K14574,SDO1,XP_013440315.1	http://amigo.geneontology.org/amigo/term/GO:0042256
mitochondrial transport	Biological Process	GO:0006839	2	37	1916	115694	0.00104384	0.000319809	0.125	0.314	-,-,XP_013434286.1|-,-,XP_013233767.1	http://amigo.geneontology.org/amigo/term/GO:0006839
Sec61 translocon complex	Cellular Component	GO:0005784	1	8	1916	115694	0.000521921	6.91e-05	0.125	0.314	K09481,SEC61B,XP_013334802.1	http://amigo.geneontology.org/amigo/term/GO:0005784
beta-glucosidase activity	Molecular Function	GO:0008422	1	8	1916	115694	0.000521921	6.91e-05	0.125	0.314	-,-,CEL75290.1	http://amigo.geneontology.org/amigo/term/GO:0008422
glucan endo-1,3-beta-D-glucosidase activity	Molecular Function	GO:0042973	1	8	1916	115694	0.000521921	6.91e-05	0.125	0.314	-,-,CEL75290.1	http://amigo.geneontology.org/amigo/term/GO:0042973
translocon complex	Cellular Component	GO:0071256	1	8	1916	115694	0.000521921	6.91e-05	0.125	0.314	K09481,SEC61B,XP_013334802.1	http://amigo.geneontology.org/amigo/term/GO:0071256
U2-type prespliceosome	Cellular Component	GO:0071004	1	8	1916	115694	0.000521921	6.91e-05	0.125	0.314	K11095,SNRPC,XP_013230079.1	http://amigo.geneontology.org/amigo/term/GO:0071004
peptide-methionine (S)-S-oxide reductase activity	Molecular Function	GO:0008113	1	8	1916	115694	0.000521921	6.91e-05	0.125	0.314	K07304,msrA,XP_013231626.1	http://amigo.geneontology.org/amigo/term/GO:0008113
methionine metabolic process	Biological Process	GO:0006555	1	8	1916	115694	0.000521921	6.91e-05	0.125	0.314	K00641,metX,XP_013440859.1	http://amigo.geneontology.org/amigo/term/GO:0006555
methionine biosynthetic process	Biological Process	GO:0009086	1	8	1916	115694	0.000521921	6.91e-05	0.125	0.314	K00641,metX,XP_013440859.1	http://amigo.geneontology.org/amigo/term/GO:0009086
ubiquitinyl hydrolase activity	Molecular Function	GO:0036459	12	497	1916	115694	0.00626305	0.00429581	0.127	0.318	K11863,ATXN3,XP_013433828.1|K05610,UCHL5,XP_013231575.1|K11836,USP5_13,XP_013438870.1|K11843,USP14,XP_013440999.1|K11835,USP4_11_15,XP_013228227.1|-,-,XP_013435872.1|K05610,UCHL5,XP_013228361.1|K11835,USP4_11_15,XP_013440217.1|K05610,UCHL5,XP_013439421.1|K11863,ATXN3,XP_013233311.1|-,-,XP_013234883.1|K11838,USP7,XP_013433679.1	http://amigo.geneontology.org/amigo/term/GO:0036459
lyase activity	Molecular Function	GO:0016829	26	1231	1916	115694	0.0135699	0.0106401	0.127	0.318	-,-,XP_013234729.1|K14293,KPNB1,XP_013333879.1|K01676,E4.2.1.2A,XP_013440417.1|K01613,psd,XP_013437468.1|K01689,ENO,AAK38886.1|-,-,XP_003881581.1|-,-,XP_013438481.1|K01770,ispF,XP_013433375.1|-,-,XP_013232103.1|-,-,XP_013436063.1|K01681,ACO,XP_013236090.1|K17757,CARKD,XP_013440488.1|-,-,CDJ67779.1|K01669,phrB,XP_013437082.1|K01758,CTH,XP_013438518.1|K01759,GLO1,XP_013230404.1|K01689,ENO,XP_013435…	http://amigo.geneontology.org/amigo/term/GO:0016829
proline metabolic process	Biological Process	GO:0006560	3	75	1916	115694	0.00156576	0.000648262	0.128	0.321	-,-,XP_013434130.1|K00286,proC,XP_013432940.1|K12657,ALDH18A1,XP_013433479.1	http://amigo.geneontology.org/amigo/term/GO:0006560
carbon-carbon lyase activity	Molecular Function	GO:0016830	10	398	1916	115694	0.00521921	0.00344011	0.128	0.321	K14293,KPNB1,XP_013333879.1|K01623,ALDO,XP_013233987.1|K01613,psd,XP_013437468.1|-,-,XP_013233390.1|-,-,XP_013440865.1|K01613,psd,XP_013235530.1|-,-,XP_013233391.1|K01623,ALDO,XP_013437064.1|K01669,phrB,XP_013437082.1|-,-,CDJ67779.1	http://amigo.geneontology.org/amigo/term/GO:0016830
peroxidase activity	Molecular Function	GO:0004601	3	76	1916	115694	0.00156576	0.000656905	0.132	0.329	K03781,katE,XP_013436398.1|K00432,gpx,XP_013231991.1|K08847,RIPK3,XP_013439902.1	http://amigo.geneontology.org/amigo/term/GO:0004601
cofactor biosynthetic process	Biological Process	GO:0051188	16	708	1916	115694	0.00835073	0.00611959	0.134	0.333	K01950,E6.3.5.1,XP_013435266.1|K01895,ACSS,XP_013433758.1|K00789,metK,XP_013333045.1|K01895,ACSS,XP_013232261.1|-,-,XP_013438481.1|K00763,pncB,XP_013231951.1|K00228,CPOX,XP_013437500.1|-,-,XP_013233599.1|K01895,ACSS,XP_013336914.1|-,-,XP_013438716.1|-,-,XP_013438539.1|K03165,TOP3,XP_013227889.1|-,-,XP_013434312.1|K00591,COQ3,XP_013440239.1|K00868,pdxK,XP_013437013.1|-,-,XP_013233023.1	http://amigo.geneontology.org/amigo/term/GO:0051188
polynucleotide phosphatase activity	Molecular Function	GO:0098518	2	39	1916	115694	0.00104384	0.000337096	0.136	0.339	-,-,XP_013334278.1|-,-,XP_013228402.1	http://amigo.geneontology.org/amigo/term/GO:0098518
orotate phosphoribosyltransferase activity	Molecular Function	GO:0004588	1	9	1916	115694	0.000521921	7.78e-05	0.14	0.344	-,-,XP_013235922.1	http://amigo.geneontology.org/amigo/term/GO:0004588
histidine-tRNA ligase activity	Molecular Function	GO:0004821	1	9	1916	115694	0.000521921	7.78e-05	0.14	0.344	K01892,HARS,CEL73547.1	http://amigo.geneontology.org/amigo/term/GO:0004821
mitochondrial proton-transporting ATP synthase complex, catalytic core F(1)	Cellular Component	GO:0000275	1	9	1916	115694	0.000521921	7.78e-05	0.14	0.344	-,-,XP_013437807.1	http://amigo.geneontology.org/amigo/term/GO:0000275
hydrogen peroxide catabolic process	Biological Process	GO:0042744	1	9	1916	115694	0.000521921	7.78e-05	0.14	0.344	K03781,katE,XP_013436398.1	http://amigo.geneontology.org/amigo/term/GO:0042744
histidyl-tRNA aminoacylation	Biological Process	GO:0006427	1	9	1916	115694	0.000521921	7.78e-05	0.14	0.344	K01892,HARS,CEL73547.1	http://amigo.geneontology.org/amigo/term/GO:0006427
glutamate-5-semialdehyde dehydrogenase activity	Molecular Function	GO:0004350	1	9	1916	115694	0.000521921	7.78e-05	0.14	0.344	K12657,ALDH18A1,XP_013433479.1	http://amigo.geneontology.org/amigo/term/GO:0004350
protein import into mitochondrial matrix	Biological Process	GO:0030150	1	9	1916	115694	0.000521921	7.78e-05	0.14	0.344	-,-,XP_013233767.1	http://amigo.geneontology.org/amigo/term/GO:0030150
NAD(P)+ transhydrogenase (AB-specific) activity	Molecular Function	GO:0008750	2	40	1916	115694	0.00104384	0.00034574	0.142	0.348	K00323,NNT,AAA29077.1|K00323,NNT,XP_013338270.1	http://amigo.geneontology.org/amigo/term/GO:0008750
mitochondrial inner membrane presequence translocase complex	Cellular Component	GO:0005744	2	40	1916	115694	0.00104384	0.00034574	0.142	0.348	-,-,XP_013233767.1|K17795,TIM17,XP_013227835.1	http://amigo.geneontology.org/amigo/term/GO:0005744
glucose-6-phosphate dehydrogenase activity	Molecular Function	GO:0004345	2	40	1916	115694	0.00104384	0.00034574	0.142	0.348	K00036,G6PD,XP_013236015.1|K00036,G6PD,XP_013334758.1	http://amigo.geneontology.org/amigo/term/GO:0004345
macromolecule transmembrane transporter activity	Molecular Function	GO:0022884	2	40	1916	115694	0.00104384	0.00034574	0.142	0.348	K17795,TIM17,XP_013227835.1|K07342,SEC61G,XP_013233672.1	http://amigo.geneontology.org/amigo/term/GO:0022884
protein disulfide isomerase activity	Molecular Function	GO:0003756	3	79	1916	115694	0.00156576	0.000682836	0.143	0.35	K09580,PDIA1,XP_013435909.1|-,-,XP_013432747.1|K09580,PDIA1,XP_013231631.1	http://amigo.geneontology.org/amigo/term/GO:0003756
intramolecular oxidoreductase activity, transposing S-S bonds	Molecular Function	GO:0016864	3	79	1916	115694	0.00156576	0.000682836	0.143	0.35	K09580,PDIA1,XP_013435909.1|-,-,XP_013432747.1|K09580,PDIA1,XP_013231631.1	http://amigo.geneontology.org/amigo/term/GO:0016864
diacylglycerol kinase activity	Molecular Function	GO:0004143	3	79	1916	115694	0.00156576	0.000682836	0.143	0.35	-,-,XP_013439828.1|-,-,XP_013234433.1|K00901,dgkA,XP_013233713.1	http://amigo.geneontology.org/amigo/term/GO:0004143
nucleobase-containing compound catabolic process	Biological Process	GO:0034655	8	309	1916	115694	0.00417537	0.00267084	0.144	0.351	-,-,XP_013440832.1|-,-,XP_013233794.1|K04799,FEN1,CDJ68457.1|K06965,PELO,XP_013436664.1|-,-,XP_013432774.1|K12606,RCD1,XP_013228995.1|K14326,UPF1,XP_013230581.1|-,-,XP_013227958.1	http://amigo.geneontology.org/amigo/term/GO:0034655
chromatin assembly	Biological Process	GO:0031497	3	80	1916	115694	0.00156576	0.000691479	0.147	0.358	K11290,SET,XP_013440634.1|K11279,NAP1L1,XP_013434281.1|K11254,H4,XP_013233172.1	http://amigo.geneontology.org/amigo/term/GO:0031497
nucleosome assembly	Biological Process	GO:0006334	3	80	1916	115694	0.00156576	0.000691479	0.147	0.358	K11290,SET,XP_013440634.1|K11279,NAP1L1,XP_013434281.1|K11254,H4,XP_013233172.1	http://amigo.geneontology.org/amigo/term/GO:0006334
aromatic compound catabolic process	Biological Process	GO:0019439	8	311	1916	115694	0.00417537	0.00268813	0.148	0.358	-,-,XP_013440832.1|-,-,XP_013233794.1|K04799,FEN1,CDJ68457.1|K06965,PELO,XP_013436664.1|-,-,XP_013432774.1|K12606,RCD1,XP_013228995.1|K14326,UPF1,XP_013230581.1|-,-,XP_013227958.1	http://amigo.geneontology.org/amigo/term/GO:0019439
AP-3 adaptor complex	Cellular Component	GO:0030123	2	41	1916	115694	0.00104384	0.000354383	0.148	0.358	K12399,AP3S,EPT26482.1|K12397,AP3B,CDJ68456.1	http://amigo.geneontology.org/amigo/term/GO:0030123
catalytic complex	Cellular Component	GO:1902494	33	1640	1916	115694	0.0172234	0.0141753	0.149	0.362	K08874,TRRAP,XP_013234517.1|K10609,CUL4,XP_013437271.1|K11340,ACTL6A,XP_013231284.1|-,-,XP_013227828.1|-,-,XP_013231643.1|K01689,ENO,XP_013435662.1|K12948,SPCS3,XP_013232280.1|K05019,CLNS1A,XP_013435951.1|-,-,XP_013439968.1|K03869,CUL3,XP_013234779.1|K11584,PPP2R5,XP_013438721.1|K10408,DNAH,ETW36323.1|K04739,PRKAR,XP_013432889.1|K10418,DYNLL,AFS30550.1|K05954,FNTB,XP_013233765.1|K15175,CDC73,XP_0…	http://amigo.geneontology.org/amigo/term/GO:1902494
histone acetylation	Biological Process	GO:0016573	4	124	1916	115694	0.00208768	0.00107179	0.151	0.365	K08874,TRRAP,XP_013434252.1|K08874,TRRAP,XP_013234517.1|K11344,EAF6,XP_013440757.1|K11324,DMAP1,XP_013235834.1	http://amigo.geneontology.org/amigo/term/GO:0016573
oxidoreductase activity, acting on CH or CH2 groups	Molecular Function	GO:0016725	3	81	1916	115694	0.00156576	0.000700123	0.151	0.365	-,-,XP_013437121.1|K10807,RRM1,XP_013234865.1|-,-,XP_013435957.1	http://amigo.geneontology.org/amigo/term/GO:0016725
DNA binding	Molecular Function	GO:0003677	66	3496	1916	115694	0.0344468	0.0302176	0.153	0.365	K14008,ERLEC1,XP_013432694.1|K03013,RPB5,XP_013234561.1|K08466,GPR144,XP_013234998.1|K11727,SMARCA1,XP_013433740.1|K03163,TOP1,PIM03681.1|K11649,SMARCC,XP_013232460.1|K03627,MBF1,AET50520.1|K03145,TFIIS,XP_013439591.1|K11251,H2A,XP_013227805.1|K13103,TFIP11,XP_013433456.1|K02606,ORC4,XP_013433967.1|K09522,DNAJC2,XP_013229184.1|K04799,FEN1,CDJ68457.1|K10872,DMC1,XP_013233743.1|K03006,RPB1,XP_01322…	http://amigo.geneontology.org/amigo/term/GO:0003677
protein transmembrane transport	Biological Process	GO:0071806	2	42	1916	115694	0.00104384	0.000363027	0.153	0.365	-,-,XP_013233767.1|-,-,XP_013337535.1	http://amigo.geneontology.org/amigo/term/GO:0071806
intracellular protein transmembrane transport	Biological Process	GO:0065002	2	42	1916	115694	0.00104384	0.000363027	0.153	0.365	-,-,XP_013233767.1|-,-,XP_013337535.1	http://amigo.geneontology.org/amigo/term/GO:0065002
coated pit	Cellular Component	GO:0005905	2	42	1916	115694	0.00104384	0.000363027	0.153	0.365	K04646,CLTC,XP_013438787.1|-,-,XP_013433452.1	http://amigo.geneontology.org/amigo/term/GO:0005905
clathrin coat of trans-Golgi network vesicle	Cellular Component	GO:0030130	2	42	1916	115694	0.00104384	0.000363027	0.153	0.365	K04646,CLTC,XP_013438787.1|-,-,XP_013433452.1	http://amigo.geneontology.org/amigo/term/GO:0030130
trans-Golgi network transport vesicle membrane	Cellular Component	GO:0012510	2	42	1916	115694	0.00104384	0.000363027	0.153	0.365	K04646,CLTC,XP_013438787.1|-,-,XP_013433452.1	http://amigo.geneontology.org/amigo/term/GO:0012510
clathrin coat of coated pit	Cellular Component	GO:0030132	2	42	1916	115694	0.00104384	0.000363027	0.153	0.365	K04646,CLTC,XP_013438787.1|-,-,XP_013433452.1	http://amigo.geneontology.org/amigo/term/GO:0030132
proteasome core complex, beta-subunit complex	Cellular Component	GO:0019774	1	10	1916	115694	0.000521921	8.64e-05	0.154	0.365	K02735,PSMB3,XP_013233697.1	http://amigo.geneontology.org/amigo/term/GO:0019774
hydrogen peroxide metabolic process	Biological Process	GO:0042743	1	10	1916	115694	0.000521921	8.64e-05	0.154	0.365	K03781,katE,XP_013436398.1	http://amigo.geneontology.org/amigo/term/GO:0042743
mitochondrial fission	Biological Process	GO:0000266	1	10	1916	115694	0.000521921	8.64e-05	0.154	0.365	-,-,XP_013231531.1	http://amigo.geneontology.org/amigo/term/GO:0000266
lovastatin nonaketide synthase activity	Molecular Function	GO:0050637	1	10	1916	115694	0.000521921	8.64e-05	0.154	0.365	-,-,KFG59574.1	http://amigo.geneontology.org/amigo/term/GO:0050637
RNA ligase (ATP) activity	Molecular Function	GO:0003972	1	10	1916	115694	0.000521921	8.64e-05	0.154	0.365	K14415,RTCB,XP_013439773.1	http://amigo.geneontology.org/amigo/term/GO:0003972
prespliceosome	Cellular Component	GO:0071010	1	10	1916	115694	0.000521921	8.64e-05	0.154	0.365	K11095,SNRPC,XP_013230079.1	http://amigo.geneontology.org/amigo/term/GO:0071010
peptide-methionine (R)-S-oxide reductase activity	Molecular Function	GO:0033743	1	10	1916	115694	0.000521921	8.64e-05	0.154	0.365	K07305,msrB,AND76646.1	http://amigo.geneontology.org/amigo/term/GO:0033743
coenzyme biosynthetic process	Biological Process	GO:0009108	13	569	1916	115694	0.00678497	0.00491815	0.155	0.367	K01950,E6.3.5.1,XP_013435266.1|K01895,ACSS,XP_013433758.1|-,-,XP_013438716.1|K00789,metK,XP_013333045.1|-,-,XP_013438539.1|K01895,ACSS,XP_013232261.1|K00763,pncB,XP_013231951.1|K00591,COQ3,XP_013440239.1|-,-,XP_013434312.1|K00868,pdxK,XP_013437013.1|-,-,XP_013233599.1|K01895,ACSS,XP_013336914.1|-,-,XP_013233023.1	http://amigo.geneontology.org/amigo/term/GO:0009108
phosphatase activity	Molecular Function	GO:0016791	30	1487	1916	115694	0.0156576	0.0128529	0.159	0.371	-,-,XP_013334278.1|K14165,K14165,XP_013439791.1|K01102,PDP,XP_013439083.1|-,-,XP_013440101.1|-,-,XP_013433702.1|K06269,PPP1C,XP_013229005.1|-,-,XP_013439953.1|-,-,XP_013434428.1|-,-,XP_013437190.1|K03841,FBP,XP_013435254.1|K10147,PPM1D,XP_013234963.1|K02866,RP-L10e,ETW29209.1|K03841,FBP,XP_013230653.1|K03841,FBP,XP_013234467.1|K04460,PPP5C,XP_013434558.1|-,-,XP_013438312.1|K03841,FBP,XP_013440015…	http://amigo.geneontology.org/amigo/term/GO:0016791
protein-DNA complex assembly	Biological Process	GO:0065004	3	83	1916	115694	0.00156576	0.00071741	0.159	0.371	K11290,SET,XP_013440634.1|K11279,NAP1L1,XP_013434281.1|K11254,H4,XP_013233172.1	http://amigo.geneontology.org/amigo/term/GO:0065004
clathrin vesicle coat	Cellular Component	GO:0030125	2	43	1916	115694	0.00104384	0.00037167	0.159	0.371	K04646,CLTC,XP_013438787.1|-,-,XP_013433452.1	http://amigo.geneontology.org/amigo/term/GO:0030125
establishment of protein localization to peroxisome	Biological Process	GO:0072663	2	43	1916	115694	0.00104384	0.00037167	0.159	0.371	K13338,PEX1,XP_013229789.1|K13345,PEX12,XP_013434765.1	http://amigo.geneontology.org/amigo/term/GO:0072663
tryptophan-tRNA ligase activity	Molecular Function	GO:0004830	2	43	1916	115694	0.00104384	0.00037167	0.159	0.371	K01867,WARS,XP_013334380.1|-,-,XP_013439589.1	http://amigo.geneontology.org/amigo/term/GO:0004830
glycine-tRNA ligase activity	Molecular Function	GO:0004820	2	43	1916	115694	0.00104384	0.00037167	0.159	0.371	K01880,GARS,XP_013434858.1|K01880,GARS,XP_013235701.1	http://amigo.geneontology.org/amigo/term/GO:0004820
tryptophanyl-tRNA aminoacylation	Biological Process	GO:0006436	2	43	1916	115694	0.00104384	0.00037167	0.159	0.371	K01867,WARS,XP_013334380.1|-,-,XP_013439589.1	http://amigo.geneontology.org/amigo/term/GO:0006436
protein localization to peroxisome	Biological Process	GO:0072662	2	43	1916	115694	0.00104384	0.00037167	0.159	0.371	K13338,PEX1,XP_013229789.1|K13345,PEX12,XP_013434765.1	http://amigo.geneontology.org/amigo/term/GO:0072662
alanyl-tRNA aminoacylation	Biological Process	GO:0006419	2	43	1916	115694	0.00104384	0.00037167	0.159	0.371	K01872,AARS,XP_013233756.1|K01872,AARS,XP_013433721.1	http://amigo.geneontology.org/amigo/term/GO:0006419
peroxisomal transport	Biological Process	GO:0043574	2	43	1916	115694	0.00104384	0.00037167	0.159	0.371	K13338,PEX1,XP_013229789.1|K13345,PEX12,XP_013434765.1	http://amigo.geneontology.org/amigo/term/GO:0043574
carbon-sulfur lyase activity	Molecular Function	GO:0016846	2	43	1916	115694	0.00104384	0.00037167	0.159	0.371	-,-,AET50864.1|K01759,GLO1,XP_013230404.1	http://amigo.geneontology.org/amigo/term/GO:0016846
trans-Golgi network transport vesicle	Cellular Component	GO:0030140	2	43	1916	115694	0.00104384	0.00037167	0.159	0.371	K04646,CLTC,XP_013438787.1|-,-,XP_013433452.1	http://amigo.geneontology.org/amigo/term/GO:0030140
protein targeting to peroxisome	Biological Process	GO:0006625	2	43	1916	115694	0.00104384	0.00037167	0.159	0.371	K13338,PEX1,XP_013229789.1|K13345,PEX12,XP_013434765.1	http://amigo.geneontology.org/amigo/term/GO:0006625
clathrin-coated vesicle membrane	Cellular Component	GO:0030665	2	43	1916	115694	0.00104384	0.00037167	0.159	0.371	K04646,CLTC,XP_013438787.1|-,-,XP_013433452.1	http://amigo.geneontology.org/amigo/term/GO:0030665
hydrolase activity, acting on acid anhydrides	Molecular Function	GO:0016817	131	7254	1916	115694	0.0683716	0.0626999	0.162	0.377	K12854,SNRNP200,XP_013231061.1|K14536,RIA1,XP_013437347.1|K18408,TDRD9,XP_013435591.1|-,-,XP_013233298.1|K03106,SRP54,XP_013228755.1|K02147,ATPeV1B,XP_013338046.1|-,-,XP_013434504.1|K10872,DMC1,XP_013233743.1|K10389,TUBG,XP_013233720.1|K02542,MCM6,XP_013433451.1|K11338,RUVBL2,XP_013441019.1|K12598,MTR4,XP_013228427.1|K10408,DNAH,ETW36323.1|K08675,PRSS15,XP_013231103.1|K13177,DDX1,XP_013234802.1|K…	http://amigo.geneontology.org/amigo/term/GO:0016817
nuclear-transcribed mRNA catabolic process	Biological Process	GO:0000956	3	84	1916	115694	0.00156576	0.000726053	0.163	0.379	K14326,UPF1,XP_013230581.1|K06965,PELO,XP_013436664.1|-,-,XP_013432774.1	http://amigo.geneontology.org/amigo/term/GO:0000956
small molecule catabolic process	Biological Process	GO:0044282	5	174	1916	115694	0.0026096	0.00150397	0.164	0.38	K01069,E3.1.2.6,XP_013435322.1|K00232,E1.3.3.6,XP_013436140.1|K05605,HIBCH,XP_013432937.1|K15371,GDH2,XP_013232965.1|K07560,dtd,XP_013439159.1	http://amigo.geneontology.org/amigo/term/GO:0044282
clathrin-coated vesicle	Cellular Component	GO:0030136	2	44	1916	115694	0.00104384	0.000380314	0.165	0.38	K04646,CLTC,XP_013438787.1|-,-,XP_013433452.1	http://amigo.geneontology.org/amigo/term/GO:0030136
NAD(P)+ transhydrogenase activity	Molecular Function	GO:0008746	2	44	1916	115694	0.00104384	0.000380314	0.165	0.38	K00323,NNT,AAA29077.1|K00323,NNT,XP_013338270.1	http://amigo.geneontology.org/amigo/term/GO:0008746
oxidoreductase activity, acting on NAD(P)H, NAD(P) as acceptor	Molecular Function	GO:0016652	2	44	1916	115694	0.00104384	0.000380314	0.165	0.38	K00323,NNT,AAA29077.1|K00323,NNT,XP_013338270.1	http://amigo.geneontology.org/amigo/term/GO:0016652
N-terminal protein amino acid modification	Biological Process	GO:0031365	2	44	1916	115694	0.00104384	0.000380314	0.165	0.38	K00671,E2.3.1.97,XP_013337270.1|K00671,E2.3.1.97,KFH15497.1	http://amigo.geneontology.org/amigo/term/GO:0031365
nucleoside diphosphate metabolic process	Biological Process	GO:0009132	2	44	1916	115694	0.00104384	0.000380314	0.165	0.38	K10808,RRM2,XP_013441064.1|K10808,RRM2,XP_013435114.1	http://amigo.geneontology.org/amigo/term/GO:0009132
NAD biosynthetic process	Biological Process	GO:0009435	2	44	1916	115694	0.00104384	0.000380314	0.165	0.38	K01950,E6.3.5.1,XP_013435266.1|K00763,pncB,XP_013231951.1	http://amigo.geneontology.org/amigo/term/GO:0009435
deoxyribonucleoside diphosphate metabolic process	Biological Process	GO:0009186	2	44	1916	115694	0.00104384	0.000380314	0.165	0.38	K10808,RRM2,XP_013441064.1|K10808,RRM2,XP_013435114.1	http://amigo.geneontology.org/amigo/term/GO:0009186
alanine-tRNA ligase activity	Molecular Function	GO:0004813	2	44	1916	115694	0.00104384	0.000380314	0.165	0.38	K01872,AARS,XP_013233756.1|K01872,AARS,XP_013433721.1	http://amigo.geneontology.org/amigo/term/GO:0004813
transferase activity, transferring glycosyl groups	Molecular Function	GO:0016757	22	1058	1916	115694	0.0114823	0.00914481	0.167	0.381	-,-,XP_013439156.1|K00760,hprT,XP_013228452.1|K03877,B3GALT5,XP_013435231.1|K13675,B3GALTL,XP_013434485.1|-,-,XP_013435838.1|K01196,AGL,XP_013437407.1|K01196,AGL,XP_003884209.1|K00721,DPM1,XP_003886405.1|K12670,WBP1,XP_013434824.1|-,-,XP_013434727.1|K00763,pncB,XP_013231951.1|-,-,XP_013235922.1|K05284,PIGM,XP_013228180.1|K00760,hprT,XP_013434203.1|K00876,udk,XP_013438251.1|K00688,E2.4.1.1,XP_0134…	http://amigo.geneontology.org/amigo/term/GO:0016757
MAP kinase activity	Molecular Function	GO:0004707	4	129	1916	115694	0.00208768	0.00111501	0.167	0.381	K04441,P38,XP_013333560.1|K19603,MAPK15,XP_013439721.1|K04464,MAPK7,XP_013439082.1|K04441,P38,XP_013227921.1	http://amigo.geneontology.org/amigo/term/GO:0004707
dioxygenase activity	Molecular Function	GO:0051213	3	85	1916	115694	0.00156576	0.000734697	0.167	0.381	-,-,XP_013334663.1|-,-,XP_013235662.1|-,-,XP_013231783.1	http://amigo.geneontology.org/amigo/term/GO:0051213
protein dealkylation	Biological Process	GO:0008214	1	11	1916	115694	0.000521921	9.51e-05	0.168	0.381	K13617,PPME1,XP_013229080.1	http://amigo.geneontology.org/amigo/term/GO:0008214
transcription factor TFIIF complex	Cellular Component	GO:0005674	1	11	1916	115694	0.000521921	9.51e-05	0.168	0.381	-,-,XP_013231643.1	http://amigo.geneontology.org/amigo/term/GO:0005674
methionine adenosyltransferase activity	Molecular Function	GO:0004478	1	11	1916	115694	0.000521921	9.51e-05	0.168	0.381	K00789,metK,XP_013333045.1	http://amigo.geneontology.org/amigo/term/GO:0004478
malate dehydrogenase (quinone) activity	Molecular Function	GO:0008924	1	11	1916	115694	0.000521921	9.51e-05	0.168	0.381	K00109,E1.1.99.2,CAK51433.1	http://amigo.geneontology.org/amigo/term/GO:0008924
protein demethylation	Biological Process	GO:0006482	1	11	1916	115694	0.000521921	9.51e-05	0.168	0.381	K13617,PPME1,XP_013229080.1	http://amigo.geneontology.org/amigo/term/GO:0006482
S-adenosylmethionine metabolic process	Biological Process	GO:0046500	1	11	1916	115694	0.000521921	9.51e-05	0.168	0.381	K00789,metK,XP_013333045.1	http://amigo.geneontology.org/amigo/term/GO:0046500
UDP-N-acetylglucosamine diphosphorylase activity	Molecular Function	GO:0003977	1	11	1916	115694	0.000521921	9.51e-05	0.168	0.381	K00972,UAP1,ACV81910.1	http://amigo.geneontology.org/amigo/term/GO:0003977
S-adenosylmethionine biosynthetic process	Biological Process	GO:0006556	1	11	1916	115694	0.000521921	9.51e-05	0.168	0.381	K00789,metK,XP_013333045.1	http://amigo.geneontology.org/amigo/term/GO:0006556
GDP-dissociation inhibitor activity	Molecular Function	GO:0005092	2	45	1916	115694	0.00104384	0.000388957	0.171	0.388	-,-,XP_013438407.1|K17255,GDI1_2,XP_013233841.1	http://amigo.geneontology.org/amigo/term/GO:0005092
spliceosomal complex	Cellular Component	GO:0005681	6	226	1916	115694	0.00313152	0.00195343	0.174	0.395	K11098,SNRPF,XP_013435101.1|K06063,SNW1,XP_013435861.1|K11095,SNRPC,XP_013230079.1|K12827,SF3A3,XP_013233948.1|K11097,SNRPE,XP_013232281.1|K12856,PRPF8,XP_013434282.1	http://amigo.geneontology.org/amigo/term/GO:0005681
intrinsic component of organelle membrane	Cellular Component	GO:0031300	6	227	1916	115694	0.00313152	0.00196207	0.177	0.398	K05292,PIGT,XP_013439061.1|-,-,XP_013435304.1|-,-,XP_013433278.1|K09313,CUTL,XP_013433588.1|-,-,XP_013234732.1|K13345,PEX12,XP_013434765.1	http://amigo.geneontology.org/amigo/term/GO:0031300
integral component of organelle membrane	Cellular Component	GO:0031301	6	227	1916	115694	0.00313152	0.00196207	0.177	0.398	K05292,PIGT,XP_013439061.1|-,-,XP_013435304.1|-,-,XP_013433278.1|K09313,CUTL,XP_013433588.1|-,-,XP_013234732.1|K13345,PEX12,XP_013434765.1	http://amigo.geneontology.org/amigo/term/GO:0031301
nucleotide-sugar biosynthetic process	Biological Process	GO:0009226	2	46	1916	115694	0.00104384	0.000397601	0.177	0.398	K02377,TSTA3,XP_013233085.1|-,-,XP_013433533.1	http://amigo.geneontology.org/amigo/term/GO:0009226
racemase and epimerase activity	Molecular Function	GO:0016854	2	46	1916	115694	0.00104384	0.000397601	0.177	0.398	K12401,AP4B1,XP_013440980.1|K01783,rpe,XP_013229431.1	http://amigo.geneontology.org/amigo/term/GO:0016854
GMP biosynthetic process	Biological Process	GO:0006177	2	46	1916	115694	0.00104384	0.000397601	0.177	0.398	K00088,guaB,AET50798.1|K00088,guaB,XP_013230284.1	http://amigo.geneontology.org/amigo/term/GO:0006177
cellular component assembly	Biological Process	GO:0022607	31	1563	1916	115694	0.0161795	0.0135098	0.177	0.398	K16570,TUBGCP3,XP_013232792.1|-,-,XP_013439695.1|K03248,EIF3G,AET50859.1|K02998,RP-SAe,AET50459.1|K12844,PRPF31,XP_013234474.1|K15029,EIF3L,XP_013234190.1|K03246,EIF3I,AET50834.1|K11254,H4,XP_013233172.1|K03264,EIF6,XP_013434426.1|K11095,SNRPC,XP_013230079.1|-,-,XP_013437231.1|K11279,NAP1L1,XP_013434281.1|K03250,EIF3E,XP_013432495.1|K14574,SDO1,XP_013440315.1|-,-,XP_013434367.1|K11290,SET,XP_0134…	http://amigo.geneontology.org/amigo/term/GO:0022607
NAD metabolic process	Biological Process	GO:0019674	3	88	1916	115694	0.00156576	0.000760627	0.179	0.4	K01950,E6.3.5.1,XP_013435266.1|K00858,ppnK,XP_013438205.1|K00763,pncB,XP_013231951.1	http://amigo.geneontology.org/amigo/term/GO:0019674
posttranslational protein targeting to membrane	Biological Process	GO:0006620	1	12	1916	115694	0.000521921	0.000103722	0.182	0.4	-,-,XP_013337535.1	http://amigo.geneontology.org/amigo/term/GO:0006620
fatty acid catabolic process	Biological Process	GO:0009062	1	12	1916	115694	0.000521921	0.000103722	0.182	0.4	K00232,E1.3.3.6,XP_013436140.1	http://amigo.geneontology.org/amigo/term/GO:0009062
Sec62/Sec63 complex	Cellular Component	GO:0031207	1	12	1916	115694	0.000521921	0.000103722	0.182	0.4	-,-,XP_013337535.1	http://amigo.geneontology.org/amigo/term/GO:0031207
fatty acid beta-oxidation	Biological Process	GO:0006635	1	12	1916	115694	0.000521921	0.000103722	0.182	0.4	K00232,E1.3.3.6,XP_013436140.1	http://amigo.geneontology.org/amigo/term/GO:0006635
catalase activity	Molecular Function	GO:0004096	1	12	1916	115694	0.000521921	0.000103722	0.182	0.4	K03781,katE,XP_013436398.1	http://amigo.geneontology.org/amigo/term/GO:0004096
3 iron, 4 sulfur cluster binding	Molecular Function	GO:0051538	1	12	1916	115694	0.000521921	0.000103722	0.182	0.4	K00235,SDHB,XP_013440424.1	http://amigo.geneontology.org/amigo/term/GO:0051538
box H/ACA RNP complex	Cellular Component	GO:0072588	1	12	1916	115694	0.000521921	0.000103722	0.182	0.4	-,-,XP_013435148.1	http://amigo.geneontology.org/amigo/term/GO:0072588
fatty acid oxidation	Biological Process	GO:0019395	1	12	1916	115694	0.000521921	0.000103722	0.182	0.4	K00232,E1.3.3.6,XP_013436140.1	http://amigo.geneontology.org/amigo/term/GO:0019395
monocarboxylic acid catabolic process	Biological Process	GO:0072329	1	12	1916	115694	0.000521921	0.000103722	0.182	0.4	K00232,E1.3.3.6,XP_013436140.1	http://amigo.geneontology.org/amigo/term/GO:0072329
posttranslational protein targeting to membrane, translocation	Biological Process	GO:0031204	1	12	1916	115694	0.000521921	0.000103722	0.182	0.4	-,-,XP_013337535.1	http://amigo.geneontology.org/amigo/term/GO:0031204
peroxisome fission	Biological Process	GO:0016559	1	12	1916	115694	0.000521921	0.000103722	0.182	0.4	-,-,XP_013433278.1	http://amigo.geneontology.org/amigo/term/GO:0016559
box H/ACA snoRNP complex	Cellular Component	GO:0031429	1	12	1916	115694	0.000521921	0.000103722	0.182	0.4	-,-,XP_013435148.1	http://amigo.geneontology.org/amigo/term/GO:0031429
U2-type spliceosomal complex	Cellular Component	GO:0005684	1	12	1916	115694	0.000521921	0.000103722	0.182	0.4	K11095,SNRPC,XP_013230079.1	http://amigo.geneontology.org/amigo/term/GO:0005684
endoplasmic reticulum Sec complex	Cellular Component	GO:0031205	1	12	1916	115694	0.000521921	0.000103722	0.182	0.4	-,-,XP_013337535.1	http://amigo.geneontology.org/amigo/term/GO:0031205
dihydroorotase activity	Molecular Function	GO:0004151	1	12	1916	115694	0.000521921	0.000103722	0.182	0.4	-,-,XP_013439214.1	http://amigo.geneontology.org/amigo/term/GO:0004151
lipid oxidation	Biological Process	GO:0034440	1	12	1916	115694	0.000521921	0.000103722	0.182	0.4	K00232,E1.3.3.6,XP_013436140.1	http://amigo.geneontology.org/amigo/term/GO:0034440
magnesium ion binding	Molecular Function	GO:0000287	14	641	1916	115694	0.00730689	0.00554048	0.182	0.4	-,-,XP_013436737.1|K01835,pgm,CDJ70347.1|K04799,FEN1,CDJ68457.1|K00031,IDH1,EUT80144.1|-,-,XP_013440101.1|K00873,PK,XP_013435489.1|K01689,ENO,XP_013435662.1|K14802,DRS2,XP_013231816.1|K00031,IDH1,XP_013433520.1|K01689,ENO,AAK38886.1|K03979,obgE,XP_013230252.1|K01835,pgm,XP_013333468.1|K01890,FARSB,XP_013229352.1|-,-,XP_013227893.1	http://amigo.geneontology.org/amigo/term/GO:0000287
protein import	Biological Process	GO:0017038	2	47	1916	115694	0.00104384	0.000406244	0.183	0.4	-,-,XP_013233767.1|-,-,XP_013437035.1	http://amigo.geneontology.org/amigo/term/GO:0017038
response to heat	Biological Process	GO:0009408	2	47	1916	115694	0.00104384	0.000406244	0.183	0.4	K09502,DNAJA1,XP_013440025.1|-,-,XP_013231326.1	http://amigo.geneontology.org/amigo/term/GO:0009408
phenylalanyl-tRNA aminoacylation	Biological Process	GO:0006432	2	47	1916	115694	0.00104384	0.000406244	0.183	0.4	-,-,XP_013436737.1|K01890,FARSB,XP_013229352.1	http://amigo.geneontology.org/amigo/term/GO:0006432
lipoprotein metabolic process	Biological Process	GO:0042157	7	279	1916	115694	0.00365344	0.00241153	0.183	0.4	K03857,PIGA,XP_013439056.1|K05292,PIGT,XP_013439061.1|-,-,XP_013439661.1|K00671,E2.3.1.97,XP_013337270.1|K05283,PIGW,XP_013229652.1|K05284,PIGM,XP_013228180.1|K00671,E2.3.1.97,KFH15497.1	http://amigo.geneontology.org/amigo/term/GO:0042157
protein lipidation	Biological Process	GO:0006497	7	279	1916	115694	0.00365344	0.00241153	0.183	0.4	K03857,PIGA,XP_013439056.1|K05292,PIGT,XP_013439061.1|-,-,XP_013439661.1|K00671,E2.3.1.97,XP_013337270.1|K05283,PIGW,XP_013229652.1|K05284,PIGM,XP_013228180.1|K00671,E2.3.1.97,KFH15497.1	http://amigo.geneontology.org/amigo/term/GO:0006497
lipoprotein biosynthetic process	Biological Process	GO:0042158	7	279	1916	115694	0.00365344	0.00241153	0.183	0.4	K03857,PIGA,XP_013439056.1|K05292,PIGT,XP_013439061.1|-,-,XP_013439661.1|K00671,E2.3.1.97,XP_013337270.1|K05283,PIGW,XP_013229652.1|K05284,PIGM,XP_013228180.1|K00671,E2.3.1.97,KFH15497.1	http://amigo.geneontology.org/amigo/term/GO:0042158
proteinaceous extracellular matrix	Cellular Component	GO:0005578	2	48	1916	115694	0.00104384	0.000414888	0.189	0.412	-,-,XP_013231935.1|K13110,MFAP1,XP_013232048.1	http://amigo.geneontology.org/amigo/term/GO:0005578
extracellular matrix	Cellular Component	GO:0031012	2	48	1916	115694	0.00104384	0.000414888	0.189	0.412	-,-,XP_013231935.1|K13110,MFAP1,XP_013232048.1	http://amigo.geneontology.org/amigo/term/GO:0031012
GMP metabolic process	Biological Process	GO:0046037	2	48	1916	115694	0.00104384	0.000414888	0.189	0.412	K00088,guaB,AET50798.1|K00088,guaB,XP_013230284.1	http://amigo.geneontology.org/amigo/term/GO:0046037
origin recognition complex	Cellular Component	GO:0000808	3	91	1916	115694	0.00156576	0.000786558	0.192	0.418	-,-,XP_013230065.1|-,-,XP_013437320.1|K02606,ORC4,XP_013433967.1	http://amigo.geneontology.org/amigo/term/GO:0000808
DNA conformation change	Biological Process	GO:0071103	11	489	1916	115694	0.00574113	0.00422667	0.192	0.418	K03163,TOP1,XP_013433699.1|K03165,TOP3,XP_013437070.1|K11290,SET,XP_013440634.1|K08466,GPR144,XP_013234998.1|K03163,TOP1,PIM03681.1|K11254,H4,XP_013233172.1|K03163,TOP1,XP_013228281.1|-,-,KFH01019.1|K11279,NAP1L1,XP_013434281.1|K03165,TOP3,XP_013227889.1|K03164,TOP2,XP_013335762.1	http://amigo.geneontology.org/amigo/term/GO:0071103
calcium ion binding	Molecular Function	GO:0005509	26	1302	1916	115694	0.0135699	0.0112538	0.192	0.418	-,-,XP_013338531.1|K06268,PPP3R,XP_013234209.1|K13412,CPK,KYK71836.1|K08794,CAMK1,AAQ91345.1|K20045,ITSN,XP_013236059.1|K16466,CETN3,XP_013232528.1|K02180,BUB3,AET50773.1|-,-,XP_013231935.1|K02183,CALM,XP_013236335.1|K13412,CPK,XP_013337376.1|K08813,STK33,XP_013230915.1|K02183,CALM,CAA69660.1|-,-,XP_013436139.1|K05869,CAMK4,XP_013234162.1|K13412,CPK,XP_013437036.1|-,-,CAI72625.1|K04460,PPP5C,XP_0…	http://amigo.geneontology.org/amigo/term/GO:0005509
cellular nitrogen compound catabolic process	Biological Process	GO:0044270	8	334	1916	115694	0.00417537	0.00288693	0.193	0.418	-,-,XP_013440832.1|-,-,XP_013233794.1|K04799,FEN1,CDJ68457.1|K06965,PELO,XP_013436664.1|-,-,XP_013432774.1|K12606,RCD1,XP_013228995.1|K14326,UPF1,XP_013230581.1|-,-,XP_013227958.1	http://amigo.geneontology.org/amigo/term/GO:0044270
generation of precursor metabolites and energy	Biological Process	GO:0006091	33	1694	1916	115694	0.0172234	0.0146421	0.194	0.419	-,-,XP_013439156.1|K00927,PGK,XP_013332747.1|K00164,OGDH,XP_013436205.1|K00031,IDH1,EUT80144.1|K00134,GAPDH,XP_013439292.1|K01803,TPI,AET50814.1|K01676,E4.2.1.2A,XP_013440417.1|K01196,AGL,XP_003884209.1|K01647,CS,XP_013434471.1|K01810,GPI,XP_013440080.1|-,-,XP_013227828.1|K01689,ENO,XP_013435662.1|K01623,ALDO,XP_013233987.1|K00844,HK,XP_013438738.1|K01196,AGL,XP_013235456.1|-,-,XP_013438810.1|K01…	http://amigo.geneontology.org/amigo/term/GO:0006091
membrane region	Cellular Component	GO:0098589	2	49	1916	115694	0.00104384	0.000423531	0.195	0.419	K04646,CLTC,XP_013438787.1|-,-,XP_013433452.1	http://amigo.geneontology.org/amigo/term/GO:0098589
reactive oxygen species metabolic process	Biological Process	GO:0072593	1	13	1916	115694	0.000521921	0.000112365	0.195	0.419	K03781,katE,XP_013436398.1	http://amigo.geneontology.org/amigo/term/GO:0072593
ribonuclease H2 complex	Cellular Component	GO:0032299	1	13	1916	115694	0.000521921	0.000112365	0.195	0.419	-,-,XP_013233794.1	http://amigo.geneontology.org/amigo/term/GO:0032299
intrinsic component of Golgi membrane	Cellular Component	GO:0031228	1	13	1916	115694	0.000521921	0.000112365	0.195	0.419	K09313,CUTL,XP_013433588.1	http://amigo.geneontology.org/amigo/term/GO:0031228
integral component of Golgi membrane	Cellular Component	GO:0030173	1	13	1916	115694	0.000521921	0.000112365	0.195	0.419	K09313,CUTL,XP_013433588.1	http://amigo.geneontology.org/amigo/term/GO:0030173
hydrolase activity, acting on carbon-nitrogen (but not peptide) bonds, in cyclic amides	Molecular Function	GO:0016812	1	13	1916	115694	0.000521921	0.000112365	0.195	0.419	-,-,XP_013439214.1	http://amigo.geneontology.org/amigo/term/GO:0016812
U2AF	Cellular Component	GO:0089701	1	13	1916	115694	0.000521921	0.000112365	0.195	0.419	K12836,U2AF1,XP_013334246.1	http://amigo.geneontology.org/amigo/term/GO:0089701
glycogen biosynthetic process	Biological Process	GO:0005978	1	13	1916	115694	0.000521921	0.000112365	0.195	0.419	-,-,XP_013439156.1	http://amigo.geneontology.org/amigo/term/GO:0005978
positive regulation of cellular component organization	Biological Process	GO:0051130	1	13	1916	115694	0.000521921	0.000112365	0.195	0.419	K03263,EIF5A,XP_013433001.1	http://amigo.geneontology.org/amigo/term/GO:0051130
RNA processing	Biological Process	GO:0006396	50	2655	1916	115694	0.026096	0.0229485	0.195	0.419	-,-,XP_013234271.1|K12841,CHERP,XP_013231584.1|K12869,CRN,XP_013436453.1|K12844,PRPF31,XP_013234474.1|K12822,RBM25,XP_013437532.1|K12856,PRPF8,XP_013434282.1|K14563,NOP1,XP_003885136.1|K13217,PRPF39,XP_013435635.1|K12837,U2AF2,AET50571.1|-,-,XP_013437231.1|K11088,SNRPD3,CAK51481.1|K18328,DBR1,XP_013229723.1|K12626,LSM7,XP_013231031.1|K11087,SNRPD1,XP_013437114.1|-,-,XP_013434367.1|K12843,PRPF3,XP…	http://amigo.geneontology.org/amigo/term/GO:0006396
prenylation	Biological Process	GO:0097354	3	92	1916	115694	0.00156576	0.000795201	0.196	0.42	K05954,FNTB,XP_013233765.1|-,-,XP_013441028.1|-,-,XP_013335459.1	http://amigo.geneontology.org/amigo/term/GO:0097354
protein prenylation	Biological Process	GO:0018342	3	92	1916	115694	0.00156576	0.000795201	0.196	0.42	K05954,FNTB,XP_013233765.1|-,-,XP_013441028.1|-,-,XP_013335459.1	http://amigo.geneontology.org/amigo/term/GO:0018342
nucleoside-triphosphatase activity	Molecular Function	GO:0017111	125	6989	1916	115694	0.0652401	0.0604094	0.197	0.422	K05658,ABCB1,XP_013440552.1|K12854,SNRNP200,XP_013231061.1|K14536,RIA1,XP_013437347.1|K12599,SKI2,XP_013229123.1|K02355,fusA,XP_013439779.1|K11727,SMARCA1,XP_013433740.1|K11338,RUVBL2,XP_013234880.1|K12852,EFTUD2,XP_013437072.1|K14802,DRS2,XP_013231816.1|K03234,EEF2,ETW29038.1|K03231,EEF1A,XP_013440853.1|K18408,TDRD9,XP_013435591.1|K01551,arsA,AET50582.1|-,-,XP_013438801.1|K03106,SRP54,XP_0132287…	http://amigo.geneontology.org/amigo/term/GO:0017111
ligase activity, forming carbon-nitrogen bonds	Molecular Function	GO:0016879	12	546	1916	115694	0.00626305	0.00471935	0.199	0.425	K01950,E6.3.5.1,XP_013435266.1|K01939,purA,XP_013235248.1|K01937,pyrG,KFG46611.1|K01937,pyrG,XP_013434741.1|K01948,CPS1,XP_013432515.1|K11204,GCLC,XP_013440755.1|-,-,XP_013433575.1|-,-,XP_013228270.1|K11262,ACACA,XP_013437840.1|K10685,UBLE1B,XP_013434406.1|K11204,GCLC,XP_013232396.1|-,-,XP_013233599.1	http://amigo.geneontology.org/amigo/term/GO:0016879
histone modification	Biological Process	GO:0016570	5	187	1916	115694	0.0026096	0.00161633	0.2	0.426	K08874,TRRAP,XP_013434252.1|K08874,TRRAP,XP_013234517.1|K11344,EAF6,XP_013440757.1|K11324,DMAP1,XP_013235834.1|K15175,CDC73,XP_013432590.1	http://amigo.geneontology.org/amigo/term/GO:0016570
phosphogluconate dehydrogenase (decarboxylating) activity	Molecular Function	GO:0004616	2	50	1916	115694	0.00104384	0.000432175	0.201	0.427	K00033,PGD,XP_013437159.1|-,-,XP_013228245.1	http://amigo.geneontology.org/amigo/term/GO:0004616
oxidoreductase activity, acting on the CH-NH2 group of donors, NAD or NADP as acceptor	Molecular Function	GO:0016639	2	50	1916	115694	0.00104384	0.000432175	0.201	0.427	K00262,E1.4.1.4,XP_013233310.1|K15371,GDH2,XP_013232965.1	http://amigo.geneontology.org/amigo/term/GO:0016639
chromatin assembly or disassembly	Biological Process	GO:0006333	3	94	1916	115694	0.00156576	0.000812488	0.205	0.433	K11290,SET,XP_013440634.1|K11279,NAP1L1,XP_013434281.1|K11254,H4,XP_013233172.1	http://amigo.geneontology.org/amigo/term/GO:0006333
metal ion binding	Molecular Function	GO:0046872	173	9819	1916	115694	0.0902923	0.0848704	0.206	0.433	K11969,ARIH2,CDJ59864.1|K00031,IDH1,EUT80144.1|-,-,XP_013231833.1|K03781,katE,XP_013436398.1|K03145,TFIIS,XP_013439591.1|-,-,XP_013440503.1|-,-,XP_013233542.1|K01412,PMPCA,XP_013434930.1|K04799,FEN1,CDJ68457.1|-,-,CAI72625.1|K17732,PMPCB,XP_013438515.1|-,-,XP_013230515.1|K13412,CPK,XP_013436846.1|K10771,APEX1,XP_013437847.1|K01408,IDE,XP_013334679.1|K12670,WBP1,XP_013434824.1|K00412,CYTB,ADW23642…	http://amigo.geneontology.org/amigo/term/GO:0046872
methionine-tRNA ligase activity	Molecular Function	GO:0004825	2	51	1916	115694	0.00104384	0.000440818	0.207	0.433	K01874,MARS,XP_013433270.1|K01874,MARS,XP_013437421.1	http://amigo.geneontology.org/amigo/term/GO:0004825
intrinsic component of peroxisomal membrane	Cellular Component	GO:0031231	2	51	1916	115694	0.00104384	0.000440818	0.207	0.433	-,-,XP_013433278.1|K13345,PEX12,XP_013434765.1	http://amigo.geneontology.org/amigo/term/GO:0031231
transcription elongation from RNA polymerase II promoter	Biological Process	GO:0006368	2	51	1916	115694	0.00104384	0.000440818	0.207	0.433	-,-,XP_013337273.1|K15175,CDC73,XP_013432590.1	http://amigo.geneontology.org/amigo/term/GO:0006368
NAD+ binding	Molecular Function	GO:0070403	2	51	1916	115694	0.00104384	0.000440818	0.207	0.433	K11415,SIRT5,3U31_A|K11415,SIRT5,AIQ77650.1	http://amigo.geneontology.org/amigo/term/GO:0070403
integral component of peroxisomal membrane	Cellular Component	GO:0005779	2	51	1916	115694	0.00104384	0.000440818	0.207	0.433	-,-,XP_013433278.1|K13345,PEX12,XP_013434765.1	http://amigo.geneontology.org/amigo/term/GO:0005779
ligand-gated channel activity	Molecular Function	GO:0022834	1	14	1916	115694	0.000521921	0.000121009	0.208	0.433	-,-,XP_013433491.1	http://amigo.geneontology.org/amigo/term/GO:0022834
primary amine oxidase activity	Molecular Function	GO:0008131	1	14	1916	115694	0.000521921	0.000121009	0.208	0.433	K11182,AOC1,XP_013435528.1	http://amigo.geneontology.org/amigo/term/GO:0008131
ligand-gated ion channel activity	Molecular Function	GO:0015276	1	14	1916	115694	0.000521921	0.000121009	0.208	0.433	-,-,XP_013433491.1	http://amigo.geneontology.org/amigo/term/GO:0015276
regulation of transcription elongation from RNA polymerase II promoter	Biological Process	GO:0034243	1	14	1916	115694	0.000521921	0.000121009	0.208	0.433	-,-,XP_013337273.1	http://amigo.geneontology.org/amigo/term/GO:0034243
oxidoreductase activity, acting on the CH-NH2 group of donors, oxygen as acceptor	Molecular Function	GO:0016641	1	14	1916	115694	0.000521921	0.000121009	0.208	0.433	K11182,AOC1,XP_013435528.1	http://amigo.geneontology.org/amigo/term/GO:0016641
inward rectifier potassium channel activity	Molecular Function	GO:0005242	1	14	1916	115694	0.000521921	0.000121009	0.208	0.433	-,-,XP_013433491.1	http://amigo.geneontology.org/amigo/term/GO:0005242
negative regulation of DNA-templated transcription, elongation	Biological Process	GO:0032785	1	14	1916	115694	0.000521921	0.000121009	0.208	0.433	-,-,XP_013337273.1	http://amigo.geneontology.org/amigo/term/GO:0032785
bis(5'-nucleosyl)-tetraphosphatase activity	Molecular Function	GO:0008796	1	14	1916	115694	0.000521921	0.000121009	0.208	0.433	K01518,NUDT2,XP_013434604.1	http://amigo.geneontology.org/amigo/term/GO:0008796
adenylosuccinate synthase activity	Molecular Function	GO:0004019	1	14	1916	115694	0.000521921	0.000121009	0.208	0.433	K01939,purA,XP_013235248.1	http://amigo.geneontology.org/amigo/term/GO:0004019
dipeptidyl-peptidase activity	Molecular Function	GO:0008239	1	14	1916	115694	0.000521921	0.000121009	0.208	0.433	-,-,XP_013434101.1	http://amigo.geneontology.org/amigo/term/GO:0008239
negative regulation of transcription elongation from RNA polymerase II promoter	Biological Process	GO:0034244	1	14	1916	115694	0.000521921	0.000121009	0.208	0.433	-,-,XP_013337273.1	http://amigo.geneontology.org/amigo/term/GO:0034244
signal recognition particle receptor complex	Cellular Component	GO:0005785	1	14	1916	115694	0.000521921	0.000121009	0.208	0.433	K19036,IGHMBP2,XP_013438125.1	http://amigo.geneontology.org/amigo/term/GO:0005785
quinone binding	Molecular Function	GO:0048038	1	14	1916	115694	0.000521921	0.000121009	0.208	0.433	K11182,AOC1,XP_013435528.1	http://amigo.geneontology.org/amigo/term/GO:0048038
acetyl-CoA C-acyltransferase activity	Molecular Function	GO:0003988	1	14	1916	115694	0.000521921	0.000121009	0.208	0.433	K07513,ACAA1,KEP67050.1	http://amigo.geneontology.org/amigo/term/GO:0003988
glutaminyl-tRNA aminoacylation	Biological Process	GO:0006425	1	14	1916	115694	0.000521921	0.000121009	0.208	0.433	-,-,XP_013435640.1	http://amigo.geneontology.org/amigo/term/GO:0006425
covalent chromatin modification	Biological Process	GO:0016569	5	190	1916	115694	0.0026096	0.00164226	0.209	0.433	K08874,TRRAP,XP_013434252.1|K08874,TRRAP,XP_013234517.1|K11344,EAF6,XP_013440757.1|K11324,DMAP1,XP_013235834.1|K15175,CDC73,XP_013432590.1	http://amigo.geneontology.org/amigo/term/GO:0016569
oxidoreductase activity, acting on the aldehyde or oxo group of donors, disulfide as acceptor	Molecular Function	GO:0016624	3	95	1916	115694	0.00156576	0.000821132	0.209	0.433	K00164,OGDH,XP_013436205.1|K00166,BCKDHA,XP_013438420.1|-,-,XP_013438716.1	http://amigo.geneontology.org/amigo/term/GO:0016624
hydrolase activity, acting on carbon-nitrogen (but not peptide) bonds, in linear amides	Molecular Function	GO:0016811	4	142	1916	115694	0.00208768	0.00122738	0.21	0.434	-,-,XP_013337504.1|K06067,HDAC1_2,XP_013229034.1|K11415,SIRT5,3U31_A|-,-,XP_013440884.1	http://amigo.geneontology.org/amigo/term/GO:0016811
carboxylic acid catabolic process	Biological Process	GO:0046395	4	142	1916	115694	0.00208768	0.00122738	0.21	0.434	K00232,E1.3.3.6,XP_013436140.1|K05605,HIBCH,XP_013432937.1|K15371,GDH2,XP_013232965.1|K07560,dtd,XP_013439159.1	http://amigo.geneontology.org/amigo/term/GO:0046395
organic acid catabolic process	Biological Process	GO:0016054	4	142	1916	115694	0.00208768	0.00122738	0.21	0.434	K00232,E1.3.3.6,XP_013436140.1|K05605,HIBCH,XP_013432937.1|K15371,GDH2,XP_013232965.1|K07560,dtd,XP_013439159.1	http://amigo.geneontology.org/amigo/term/GO:0016054
pyrophosphatase activity	Molecular Function	GO:0016462	128	7192	1916	115694	0.0668058	0.062164	0.21	0.434	K12854,SNRNP200,XP_013231061.1|K14536,RIA1,XP_013437347.1|K18408,TDRD9,XP_013435591.1|-,-,XP_013233298.1|K03106,SRP54,XP_013228755.1|-,-,XP_013434504.1|K10872,DMC1,XP_013233743.1|K10389,TUBG,XP_013233720.1|K02542,MCM6,XP_013433451.1|K11338,RUVBL2,XP_013441019.1|K12598,MTR4,XP_013228427.1|K10408,DNAH,ETW36323.1|K08675,PRSS15,XP_013231103.1|K13177,DDX1,XP_013234802.1|K10360,MYO9,XP_013438512.1|K086…	http://amigo.geneontology.org/amigo/term/GO:0016462
tubulin complex assembly	Biological Process	GO:0007021	2	52	1916	115694	0.00104384	0.000449462	0.213	0.439	-,-,XP_013228343.1|-,-,XP_013434856.1	http://amigo.geneontology.org/amigo/term/GO:0007021
carbohydrate transport	Biological Process	GO:0008643	3	96	1916	115694	0.00156576	0.000829775	0.213	0.439	-,-,XP_013432703.1|-,-,XP_013227852.1|K07299,SLC2A1,XP_013438789.1	http://amigo.geneontology.org/amigo/term/GO:0008643
hydrolase activity, acting on acid anhydrides, in phosphorus-containing anhydrides	Molecular Function	GO:0016818	128	7203	1916	115694	0.0668058	0.0622591	0.215	0.443	K12854,SNRNP200,XP_013231061.1|K14536,RIA1,XP_013437347.1|K18408,TDRD9,XP_013435591.1|-,-,XP_013233298.1|K03106,SRP54,XP_013228755.1|-,-,XP_013434504.1|K10872,DMC1,XP_013233743.1|K10389,TUBG,XP_013233720.1|K02542,MCM6,XP_013433451.1|K11338,RUVBL2,XP_013441019.1|K12598,MTR4,XP_013228427.1|K10408,DNAH,ETW36323.1|K08675,PRSS15,XP_013231103.1|K13177,DDX1,XP_013234802.1|K10360,MYO9,XP_013438512.1|K086…	http://amigo.geneontology.org/amigo/term/GO:0016818
hydrolase activity, acting on carbon-nitrogen (but not peptide) bonds	Molecular Function	GO:0016810	7	294	1916	115694	0.00365344	0.00254119	0.217	0.446	-,-,XP_013337504.1|K06067,HDAC1_2,XP_013229034.1|K11415,SIRT5,3U31_A|-,-,XP_013439214.1|-,-,XP_013440884.1|K01950,E6.3.5.1,XP_013435455.1|K01490,AMPD,XP_013227977.1	http://amigo.geneontology.org/amigo/term/GO:0016810
nuclear part	Cellular Component	GO:0044428	33	1720	1916	115694	0.0172234	0.0148668	0.219	0.446	-,-,XP_013337273.1|K08874,TRRAP,XP_013234517.1|K11727,SMARCA1,XP_013433740.1|K12844,PRPF31,XP_013234474.1|K12856,PRPF8,XP_013434282.1|K03264,EIF6,XP_013434426.1|-,-,XP_013437231.1|-,-,XP_013434367.1|K12843,PRPF3,XP_013229415.1|K11340,ACTL6A,XP_013231284.1|K14297,NUP98,XP_013433069.1|-,-,XP_013435148.1|-,-,XP_013434504.1|K04799,FEN1,CDJ68457.1|-,-,XP_013231643.1|-,-,XP_013437320.1|K12844,PRPF31,XP…	http://amigo.geneontology.org/amigo/term/GO:0044428
phenylalanine-tRNA ligase activity	Molecular Function	GO:0004826	2	53	1916	115694	0.00104384	0.000458105	0.219	0.446	-,-,XP_013436737.1|K01890,FARSB,XP_013229352.1	http://amigo.geneontology.org/amigo/term/GO:0004826
peptidyl-amino acid modification	Biological Process	GO:0018193	7	295	1916	115694	0.00365344	0.00254983	0.22	0.446	K08874,TRRAP,XP_013434252.1|K08874,TRRAP,XP_013234517.1|K12160,SUMO,XP_013333022.1|K12670,WBP1,XP_013434824.1|K11344,EAF6,XP_013440757.1|K00809,DHPS,XP_013435480.1|K11324,DMAP1,XP_013235834.1	http://amigo.geneontology.org/amigo/term/GO:0018193
RNAi effector complex	Cellular Component	GO:0031332	1	15	1916	115694	0.000521921	0.000129652	0.222	0.446	K15979,SND1,XP_013439499.1	http://amigo.geneontology.org/amigo/term/GO:0031332
RISC complex	Cellular Component	GO:0016442	1	15	1916	115694	0.000521921	0.000129652	0.222	0.446	K15979,SND1,XP_013439499.1	http://amigo.geneontology.org/amigo/term/GO:0016442
NAD+ synthase (glutamine-hydrolyzing) activity	Molecular Function	GO:0003952	1	15	1916	115694	0.000521921	0.000129652	0.222	0.446	K01950,E6.3.5.1,XP_013435266.1	http://amigo.geneontology.org/amigo/term/GO:0003952
microfibril	Cellular Component	GO:0001527	1	15	1916	115694	0.000521921	0.000129652	0.222	0.446	K13110,MFAP1,XP_013232048.1	http://amigo.geneontology.org/amigo/term/GO:0001527
transketolase activity	Molecular Function	GO:0004802	1	15	1916	115694	0.000521921	0.000129652	0.222	0.446	-,-,XP_013438665.1	http://amigo.geneontology.org/amigo/term/GO:0004802
protein sumoylation	Biological Process	GO:0016925	1	15	1916	115694	0.000521921	0.000129652	0.222	0.446	K12160,SUMO,XP_013333022.1	http://amigo.geneontology.org/amigo/term/GO:0016925
cell cycle DNA replication termination	Biological Process	GO:1902294	1	15	1916	115694	0.000521921	0.000129652	0.222	0.446	-,-,XP_013435936.1	http://amigo.geneontology.org/amigo/term/GO:1902294
cell cycle DNA replication	Biological Process	GO:0044786	1	15	1916	115694	0.000521921	0.000129652	0.222	0.446	-,-,XP_013435936.1	http://amigo.geneontology.org/amigo/term/GO:0044786
mitotic DNA replication	Biological Process	GO:1902969	1	15	1916	115694	0.000521921	0.000129652	0.222	0.446	-,-,XP_013435936.1	http://amigo.geneontology.org/amigo/term/GO:1902969
fibril	Cellular Component	GO:0043205	1	15	1916	115694	0.000521921	0.000129652	0.222	0.446	K13110,MFAP1,XP_013232048.1	http://amigo.geneontology.org/amigo/term/GO:0043205
cellular lipid catabolic process	Biological Process	GO:0044242	1	15	1916	115694	0.000521921	0.000129652	0.222	0.446	K00232,E1.3.3.6,XP_013436140.1	http://amigo.geneontology.org/amigo/term/GO:0044242
nuclear DNA replication termination	Biological Process	GO:1902317	1	15	1916	115694	0.000521921	0.000129652	0.222	0.446	-,-,XP_013435936.1	http://amigo.geneontology.org/amigo/term/GO:1902317
DNA replication termination	Biological Process	GO:0006274	1	15	1916	115694	0.000521921	0.000129652	0.222	0.446	-,-,XP_013435936.1	http://amigo.geneontology.org/amigo/term/GO:0006274
mitotic DNA replication termination	Biological Process	GO:1902979	1	15	1916	115694	0.000521921	0.000129652	0.222	0.446	-,-,XP_013435936.1	http://amigo.geneontology.org/amigo/term/GO:1902979
nuclear DNA replication	Biological Process	GO:0033260	1	15	1916	115694	0.000521921	0.000129652	0.222	0.446	-,-,XP_013435936.1	http://amigo.geneontology.org/amigo/term/GO:0033260
extracellular matrix component	Cellular Component	GO:0044420	1	15	1916	115694	0.000521921	0.000129652	0.222	0.446	K13110,MFAP1,XP_013232048.1	http://amigo.geneontology.org/amigo/term/GO:0044420
phosphatidylinositol phosphorylation	Biological Process	GO:0046854	3	98	1916	115694	0.00156576	0.000847062	0.222	0.446	K19801,PI4KB,XP_013436229.1|-,-,XP_013433303.1|K00914,PIK3C3,XP_013433595.1	http://amigo.geneontology.org/amigo/term/GO:0046854
lipid phosphorylation	Biological Process	GO:0046834	3	98	1916	115694	0.00156576	0.000847062	0.222	0.446	K19801,PI4KB,XP_013436229.1|-,-,XP_013433303.1|K00914,PIK3C3,XP_013433595.1	http://amigo.geneontology.org/amigo/term/GO:0046834
heterocycle catabolic process	Biological Process	GO:0046700	8	348	1916	115694	0.00417537	0.00300794	0.222	0.447	-,-,XP_013440832.1|-,-,XP_013233794.1|K04799,FEN1,CDJ68457.1|K06965,PELO,XP_013436664.1|-,-,XP_013432774.1|K12606,RCD1,XP_013228995.1|K14326,UPF1,XP_013230581.1|-,-,XP_013227958.1	http://amigo.geneontology.org/amigo/term/GO:0046700
organic cyclic compound catabolic process	Biological Process	GO:1901361	8	348	1916	115694	0.00417537	0.00300794	0.222	0.447	-,-,XP_013440832.1|-,-,XP_013233794.1|K04799,FEN1,CDJ68457.1|K06965,PELO,XP_013436664.1|-,-,XP_013432774.1|K12606,RCD1,XP_013228995.1|K14326,UPF1,XP_013230581.1|-,-,XP_013227958.1	http://amigo.geneontology.org/amigo/term/GO:1901361
HslUV protease complex	Cellular Component	GO:0009376	2	54	1916	115694	0.00104384	0.000466748	0.225	0.45	-,-,XP_013438801.1|-,-,XP_013231048.1	http://amigo.geneontology.org/amigo/term/GO:0009376
tRNA (m1A) methyltransferase complex	Cellular Component	GO:0031515	2	54	1916	115694	0.00104384	0.000466748	0.225	0.45	K07442,TRM61,XP_013432819.1|-,-,XP_013439968.1	http://amigo.geneontology.org/amigo/term/GO:0031515
FAD binding	Molecular Function	GO:0071949	2	54	1916	115694	0.00104384	0.000466748	0.225	0.45	-,-,XP_013438199.1|-,-,XP_013433977.1	http://amigo.geneontology.org/amigo/term/GO:0071949
vacuolar membrane	Cellular Component	GO:0005774	3	99	1916	115694	0.00156576	0.000855706	0.226	0.451	-,-,XP_013230530.1|K02144,ATPeV1H,XP_013433907.1|K02144,ATPeV1H,XP_013234833.1	http://amigo.geneontology.org/amigo/term/GO:0005774
vacuolar part	Cellular Component	GO:0044437	3	99	1916	115694	0.00156576	0.000855706	0.226	0.451	-,-,XP_013230530.1|K02144,ATPeV1H,XP_013433907.1|K02144,ATPeV1H,XP_013234833.1	http://amigo.geneontology.org/amigo/term/GO:0044437
peptidyl-lysine acetylation	Biological Process	GO:0018394	4	147	1916	115694	0.00208768	0.00127059	0.227	0.453	K08874,TRRAP,XP_013434252.1|K08874,TRRAP,XP_013234517.1|K11344,EAF6,XP_013440757.1|K11324,DMAP1,XP_013235834.1	http://amigo.geneontology.org/amigo/term/GO:0018394
internal protein amino acid acetylation	Biological Process	GO:0006475	4	147	1916	115694	0.00208768	0.00127059	0.227	0.453	K08874,TRRAP,XP_013434252.1|K08874,TRRAP,XP_013234517.1|K11344,EAF6,XP_013440757.1|K11324,DMAP1,XP_013235834.1	http://amigo.geneontology.org/amigo/term/GO:0006475
internal peptidyl-lysine acetylation	Biological Process	GO:0018393	4	147	1916	115694	0.00208768	0.00127059	0.227	0.453	K08874,TRRAP,XP_013434252.1|K08874,TRRAP,XP_013234517.1|K11344,EAF6,XP_013440757.1|K11324,DMAP1,XP_013235834.1	http://amigo.geneontology.org/amigo/term/GO:0018393
transcription, DNA-templated	Biological Process	GO:0006351	34	1787	1916	115694	0.0177453	0.0154459	0.229	0.454	-,-,XP_013337273.1|K03013,RPB5,XP_013236141.1|K03013,RPB5,XP_013234561.1|-,-,XP_013234278.1|K11338,RUVBL2,XP_013234880.1|K03145,TFIIS,XP_013439591.1|K13103,TFIP11,XP_013433456.1|K11338,RUVBL2,XP_013235082.1|K11340,ACTL6A,XP_013231284.1|-,-,XP_013440126.1|K03136,TFIIE1,XP_013230132.1|-,-,XP_013231643.1|K03006,RPB1,XP_013229513.1|K11338,RUVBL2,XP_013441019.1|K01527,EGD1,XP_013228900.1|K12849,PRPF38…	http://amigo.geneontology.org/amigo/term/GO:0006351
nucleic acid-templated transcription	Biological Process	GO:0097659	34	1787	1916	115694	0.0177453	0.0154459	0.229	0.454	-,-,XP_013337273.1|K03013,RPB5,XP_013236141.1|K03013,RPB5,XP_013234561.1|-,-,XP_013234278.1|K11338,RUVBL2,XP_013234880.1|K03145,TFIIS,XP_013439591.1|K13103,TFIP11,XP_013433456.1|K11338,RUVBL2,XP_013235082.1|K11340,ACTL6A,XP_013231284.1|-,-,XP_013440126.1|K03136,TFIIE1,XP_013230132.1|-,-,XP_013231643.1|K03006,RPB1,XP_013229513.1|K11338,RUVBL2,XP_013441019.1|K01527,EGD1,XP_013228900.1|K12849,PRPF38…	http://amigo.geneontology.org/amigo/term/GO:0097659
protein acetylation	Biological Process	GO:0006473	4	148	1916	115694	0.00208768	0.00127924	0.231	0.456	K08874,TRRAP,XP_013434252.1|K08874,TRRAP,XP_013234517.1|K11344,EAF6,XP_013440757.1|K11324,DMAP1,XP_013235834.1	http://amigo.geneontology.org/amigo/term/GO:0006473
tRNA methyltransferase complex	Cellular Component	GO:0043527	2	55	1916	115694	0.00104384	0.000475392	0.231	0.456	K07442,TRM61,XP_013432819.1|-,-,XP_013439968.1	http://amigo.geneontology.org/amigo/term/GO:0043527
oxidoreductase activity, acting on the CH-CH group of donors, quinone or related compound as acceptor	Molecular Function	GO:0016635	2	55	1916	115694	0.00104384	0.000475392	0.231	0.456	K00234,SDHA,XP_013228047.1|K00235,SDHB,XP_013440424.1	http://amigo.geneontology.org/amigo/term/GO:0016635
maintenance of protein localization in organelle	Biological Process	GO:0072595	2	55	1916	115694	0.00104384	0.000475392	0.231	0.456	K10949,KDELR,XP_013229496.1|K10949,KDELR,XP_013234765.1	http://amigo.geneontology.org/amigo/term/GO:0072595
ER retention sequence binding	Molecular Function	GO:0046923	2	55	1916	115694	0.00104384	0.000475392	0.231	0.456	K10949,KDELR,XP_013229496.1|K10949,KDELR,XP_013234765.1	http://amigo.geneontology.org/amigo/term/GO:0046923
protein retention in ER lumen	Biological Process	GO:0006621	2	55	1916	115694	0.00104384	0.000475392	0.231	0.456	K10949,KDELR,XP_013229496.1|K10949,KDELR,XP_013234765.1	http://amigo.geneontology.org/amigo/term/GO:0006621
maintenance of protein localization in endoplasmic reticulum	Biological Process	GO:0035437	2	55	1916	115694	0.00104384	0.000475392	0.231	0.456	K10949,KDELR,XP_013229496.1|K10949,KDELR,XP_013234765.1	http://amigo.geneontology.org/amigo/term/GO:0035437
2-dehydropantoate 2-reductase activity	Molecular Function	GO:0008677	1	16	1916	115694	0.000521921	0.000138296	0.234	0.456	-,-,XP_013233023.1	http://amigo.geneontology.org/amigo/term/GO:0008677
acetyl-CoA biosynthetic process from pyruvate	Biological Process	GO:0006086	1	16	1916	115694	0.000521921	0.000138296	0.234	0.456	-,-,XP_013438716.1	http://amigo.geneontology.org/amigo/term/GO:0006086
amine-lyase activity	Molecular Function	GO:0016843	1	16	1916	115694	0.000521921	0.000138296	0.234	0.456	-,-,XP_013436063.1	http://amigo.geneontology.org/amigo/term/GO:0016843
hydroxymethylbilane synthase activity	Molecular Function	GO:0004418	1	16	1916	115694	0.000521921	0.000138296	0.234	0.456	-,-,XP_013435313.1	http://amigo.geneontology.org/amigo/term/GO:0004418
mitochondrial transmembrane transport	Biological Process	GO:1990542	1	16	1916	115694	0.000521921	0.000138296	0.234	0.456	-,-,XP_013233767.1	http://amigo.geneontology.org/amigo/term/GO:1990542
strictosidine synthase activity	Molecular Function	GO:0016844	1	16	1916	115694	0.000521921	0.000138296	0.234	0.456	-,-,XP_013436063.1	http://amigo.geneontology.org/amigo/term/GO:0016844
protein phosphatase type 2A regulator activity	Molecular Function	GO:0008601	1	16	1916	115694	0.000521921	0.000138296	0.234	0.456	K11584,PPP2R5,XP_013438721.1	http://amigo.geneontology.org/amigo/term/GO:0008601
glycolipid transporter activity	Molecular Function	GO:0017089	1	16	1916	115694	0.000521921	0.000138296	0.234	0.456	-,-,XP_013439144.1	http://amigo.geneontology.org/amigo/term/GO:0017089
3-methyl-2-oxobutanoate hydroxymethyltransferase activity	Molecular Function	GO:0003864	1	16	1916	115694	0.000521921	0.000138296	0.234	0.456	-,-,XP_013233023.1	http://amigo.geneontology.org/amigo/term/GO:0003864
protein phosphatase type 2A complex	Cellular Component	GO:0000159	1	16	1916	115694	0.000521921	0.000138296	0.234	0.456	K11584,PPP2R5,XP_013438721.1	http://amigo.geneontology.org/amigo/term/GO:0000159
glutamate metabolic process	Biological Process	GO:0006536	1	16	1916	115694	0.000521921	0.000138296	0.234	0.456	K15371,GDH2,XP_013232965.1	http://amigo.geneontology.org/amigo/term/GO:0006536
glutamine-tRNA ligase activity	Molecular Function	GO:0004819	1	16	1916	115694	0.000521921	0.000138296	0.234	0.456	-,-,XP_013435640.1	http://amigo.geneontology.org/amigo/term/GO:0004819
adenosine kinase activity	Molecular Function	GO:0004001	1	16	1916	115694	0.000521921	0.000138296	0.234	0.456	-,-,XP_013436963.1	http://amigo.geneontology.org/amigo/term/GO:0004001
cytosolic ribosome	Cellular Component	GO:0022626	3	101	1916	115694	0.00156576	0.000872993	0.235	0.457	K02984,RP-S3Ae,AAD08643.1|K02984,RP-S3Ae,XP_013432646.1|K02998,RP-SAe,AET50459.1	http://amigo.geneontology.org/amigo/term/GO:0022626
diacylglycerol O-acyltransferase activity	Molecular Function	GO:0004144	2	56	1916	115694	0.00104384	0.000484035	0.237	0.46	K11155,DGAT1,XP_013230456.1|-,-,XP_013439651.1	http://amigo.geneontology.org/amigo/term/GO:0004144
cytosolic proteasome complex	Cellular Component	GO:0031597	2	56	1916	115694	0.00104384	0.000484035	0.237	0.46	-,-,XP_013438801.1|-,-,XP_013231048.1	http://amigo.geneontology.org/amigo/term/GO:0031597
oxidoreductase activity, acting on the CH-OH group of donors, quinone or similar compound as acceptor	Molecular Function	GO:0016901	2	56	1916	115694	0.00104384	0.000484035	0.237	0.46	K00109,E1.1.99.2,CAK51433.1|K00111,glpA,XP_013438016.1	http://amigo.geneontology.org/amigo/term/GO:0016901
transcription elongation factor complex	Cellular Component	GO:0008023	2	56	1916	115694	0.00104384	0.000484035	0.237	0.46	-,-,XP_013337273.1|K15175,CDC73,XP_013432590.1	http://amigo.geneontology.org/amigo/term/GO:0008023
phosphoprotein phosphatase activity	Molecular Function	GO:0004721	21	1065	1916	115694	0.0109603	0.00920532	0.239	0.462	K14165,K14165,XP_013439791.1|K01102,PDP,XP_013439083.1|-,-,XP_013433702.1|K06269,PPP1C,XP_013229005.1|-,-,XP_013439953.1|-,-,XP_013434428.1|K10147,PPM1D,XP_013234963.1|K02866,RP-L10e,ETW29209.1|K04460,PPP5C,XP_013434558.1|-,-,XP_013438312.1|K04460,PPP5C,XP_013230961.1|K04348,PPP3C,XP_013439692.1|-,-,XP_013434001.1|K04459,DUSP,XP_013437699.1|-,-,XP_013438591.1|K17499,PPM1G,CEL67432.1|K14803,PTC2_3…	http://amigo.geneontology.org/amigo/term/GO:0004721
guanosine-containing compound biosynthetic process	Biological Process	GO:1901070	3	102	1916	115694	0.00156576	0.000881636	0.239	0.462	K00088,guaB,AET50798.1|K00088,guaB,XP_013230284.1|K00940,ndk,XP_013228808.1	http://amigo.geneontology.org/amigo/term/GO:1901070
G-protein coupled receptor signaling pathway	Biological Process	GO:0007186	4	151	1916	115694	0.00208768	0.00130517	0.242	0.467	-,-,XP_013439828.1|K19619,TDP2,XP_013438023.1|-,-,XP_013234433.1|K00901,dgkA,XP_013233713.1	http://amigo.geneontology.org/amigo/term/GO:0007186
ATP-dependent chromatin remodeling	Biological Process	GO:0043044	2	57	1916	115694	0.00104384	0.000492679	0.243	0.469	-,-,XP_013433985.1|K11727,SMARCA1,XP_013433740.1	http://amigo.geneontology.org/amigo/term/GO:0043044
hydrolase activity, acting on glycosyl bonds	Molecular Function	GO:0016798	7	305	1916	115694	0.00365344	0.00263627	0.244	0.469	K01196,AGL,XP_003884209.1|-,-,CEL75290.1|-,-,XP_013439156.1|K00700,glgB,XP_013234470.1|K01196,AGL,XP_013235456.1|K05546,GANAB,XP_013438619.1|K01196,AGL,XP_013437407.1	http://amigo.geneontology.org/amigo/term/GO:0016798
hydro-lyase activity	Molecular Function	GO:0016836	7	305	1916	115694	0.00365344	0.00263627	0.244	0.469	K01676,E4.2.1.2A,XP_013440417.1|K01689,ENO,AAK38886.1|-,-,XP_013438481.1|K01689,ENO,XP_013435662.1|K01681,ACO,XP_013236090.1|K17757,CARKD,XP_013232657.1|K17757,CARKD,XP_013440488.1	http://amigo.geneontology.org/amigo/term/GO:0016836
lipid binding	Molecular Function	GO:0008289	5	202	1916	115694	0.0026096	0.00174599	0.245	0.469	-,-,XP_013235784.1|-,-,XP_013231942.1|-,-,XP_013439144.1|-,-,XP_013231385.1|-,-,XP_013437528.1	http://amigo.geneontology.org/amigo/term/GO:0008289
primary active transmembrane transporter activity	Molecular Function	GO:0015399	27	1407	1916	115694	0.0140919	0.0121614	0.245	0.469	K05657,ABCB10,XP_013437151.1|K02145,ATPeV1A,KYF45761.1|K05662,ABCB7,XP_013231371.1|K02133,ATPeF1B,XP_013232478.1|K05658,ABCB1,XP_013436478.1|K02150,ATPeV1E,XP_013432643.1|-,-,XP_013233298.1|K05659,ABCB4,XP_013228359.1|K05656,ABCB9,XP_013229057.1|K05659,ABCB4,XP_013439419.1|K02132,ATPeF1A,XP_013440097.1|K02133,ATPeF1B,XP_013435812.1|K02151,ATPeV1F,XP_013229878.1|K02137,ATPeF0O,XP_013433082.1|K0214…	http://amigo.geneontology.org/amigo/term/GO:0015399
P-P-bond-hydrolysis-driven transmembrane transporter activity	Molecular Function	GO:0015405	27	1407	1916	115694	0.0140919	0.0121614	0.245	0.469	K05657,ABCB10,XP_013437151.1|K02145,ATPeV1A,KYF45761.1|K05662,ABCB7,XP_013231371.1|K02133,ATPeF1B,XP_013232478.1|K05658,ABCB1,XP_013436478.1|K02150,ATPeV1E,XP_013432643.1|-,-,XP_013233298.1|K05659,ABCB4,XP_013228359.1|K05656,ABCB9,XP_013229057.1|K05659,ABCB4,XP_013439419.1|K02132,ATPeF1A,XP_013440097.1|K02133,ATPeF1B,XP_013435812.1|K02151,ATPeV1F,XP_013229878.1|K02137,ATPeF0O,XP_013433082.1|K0214…	http://amigo.geneontology.org/amigo/term/GO:0015405
regulation of transcription from RNA polymerase II promoter	Biological Process	GO:0006357	4	152	1916	115694	0.00208768	0.00131381	0.245	0.469	-,-,XP_013337273.1|K03145,TFIIS,XP_013439591.1|-,-,XP_013437894.1|-,-,XP_013440471.1	http://amigo.geneontology.org/amigo/term/GO:0006357
actin cytoskeleton	Cellular Component	GO:0015629	10	465	1916	115694	0.00521921	0.00401922	0.245	0.469	K10357,MYO5,XP_013230806.1|K10360,MYO9,XP_013439976.1|K10426,DCTN4,XP_013433661.1|K12559,MYO10,XP_013438066.1|K10424,DCTN2,XP_013433788.1|K16575,ACTR1,XP_013229727.1|K10359,MYO7,XP_013232812.1|K05765,CFL,ABY64746.1|K10360,MYO9,XP_013438512.1|K10356,MYO1,XP_013336980.1	http://amigo.geneontology.org/amigo/term/GO:0015629
negative regulation of transcription from RNA polymerase II promoter	Biological Process	GO:0000122	1	17	1916	115694	0.000521921	0.000146939	0.247	0.469	-,-,XP_013337273.1	http://amigo.geneontology.org/amigo/term/GO:0000122
single-organism nuclear import	Biological Process	GO:1902593	1	17	1916	115694	0.000521921	0.000146939	0.247	0.469	-,-,XP_013437035.1	http://amigo.geneontology.org/amigo/term/GO:1902593
5S rRNA binding	Molecular Function	GO:0008097	1	17	1916	115694	0.000521921	0.000146939	0.247	0.469	K02932,RP-L5e,XP_013437380.1	http://amigo.geneontology.org/amigo/term/GO:0008097
glutamine family amino acid catabolic process	Biological Process	GO:0009065	1	17	1916	115694	0.000521921	0.000146939	0.247	0.469	K15371,GDH2,XP_013232965.1	http://amigo.geneontology.org/amigo/term/GO:0009065
protein import into nucleus	Biological Process	GO:0006606	1	17	1916	115694	0.000521921	0.000146939	0.247	0.469	-,-,XP_013437035.1	http://amigo.geneontology.org/amigo/term/GO:0006606
protein targeting to nucleus	Biological Process	GO:0044744	1	17	1916	115694	0.000521921	0.000146939	0.247	0.469	-,-,XP_013437035.1	http://amigo.geneontology.org/amigo/term/GO:0044744
glycolipid binding	Molecular Function	GO:0051861	1	17	1916	115694	0.000521921	0.000146939	0.247	0.469	-,-,XP_013439144.1	http://amigo.geneontology.org/amigo/term/GO:0051861
nuclear import	Biological Process	GO:0051170	1	17	1916	115694	0.000521921	0.000146939	0.247	0.469	-,-,XP_013437035.1	http://amigo.geneontology.org/amigo/term/GO:0051170
molybdate ion transmembrane transporter activity	Molecular Function	GO:0015098	1	17	1916	115694	0.000521921	0.000146939	0.247	0.469	-,-,XP_013234731.1	http://amigo.geneontology.org/amigo/term/GO:0015098
guanosine-containing compound metabolic process	Biological Process	GO:1901068	3	104	1916	115694	0.00156576	0.000898923	0.248	0.471	K00088,guaB,AET50798.1|K00088,guaB,XP_013230284.1|K00940,ndk,XP_013228808.1	http://amigo.geneontology.org/amigo/term/GO:1901068
sulfur compound binding	Molecular Function	GO:1901681	4	153	1916	115694	0.00208768	0.00132245	0.249	0.471	-,-,XP_013234417.1|K00164,OGDH,XP_013436205.1|K13239,PECI,XP_013433322.1|-,-,XP_013229650.1	http://amigo.geneontology.org/amigo/term/GO:1901681
uridylyltransferase activity	Molecular Function	GO:0070569	2	59	1916	115694	0.00104384	0.000509966	0.256	0.482	K00972,UAP1,XP_013438147.1|K00972,UAP1,ACV81910.1	http://amigo.geneontology.org/amigo/term/GO:0070569
RNA biosynthetic process	Biological Process	GO:0032774	34	1815	1916	115694	0.0177453	0.0156879	0.256	0.482	-,-,XP_013337273.1|K03013,RPB5,XP_013236141.1|K03013,RPB5,XP_013234561.1|-,-,XP_013234278.1|K11338,RUVBL2,XP_013234880.1|K03145,TFIIS,XP_013439591.1|K13103,TFIP11,XP_013433456.1|K11338,RUVBL2,XP_013235082.1|K11340,ACTL6A,XP_013231284.1|-,-,XP_013440126.1|K03136,TFIIE1,XP_013230132.1|-,-,XP_013231643.1|K03006,RPB1,XP_013229513.1|K11338,RUVBL2,XP_013441019.1|K01527,EGD1,XP_013228900.1|K12849,PRPF38…	http://amigo.geneontology.org/amigo/term/GO:0032774
DNA metabolic process	Biological Process	GO:0006259	49	2676	1916	115694	0.0255741	0.02313	0.256	0.482	-,-,XP_013435936.1|K08466,GPR144,XP_013234998.1|K03163,TOP1,PIM03681.1|K01669,phrB,XP_013437082.1|K11340,ACTL6A,XP_013231284.1|K02606,ORC4,XP_013433967.1|-,-,XP_013440832.1|K02328,POLD2,XP_013436912.1|-,-,XP_013434504.1|K10754,RFC1,XP_013235601.1|K04799,FEN1,CDJ68457.1|K10872,DMC1,XP_013233743.1|K02541,MCM3,XP_013230421.1|K02542,MCM6,XP_013433451.1|-,-,XP_013437320.1|K01127,E3.1.4.50,XP_013435714…	http://amigo.geneontology.org/amigo/term/GO:0006259
cAMP-dependent protein kinase regulator activity	Molecular Function	GO:0008603	1	18	1916	115694	0.000521921	0.000155583	0.26	0.482	K04739,PRKAR,XP_013432889.1	http://amigo.geneontology.org/amigo/term/GO:0008603
pre-mRNA binding	Molecular Function	GO:0036002	1	18	1916	115694	0.000521921	0.000155583	0.26	0.482	K13095,SF1,XP_013230495.1	http://amigo.geneontology.org/amigo/term/GO:0036002
protein targeting to mitochondrion	Biological Process	GO:0006626	1	18	1916	115694	0.000521921	0.000155583	0.26	0.482	-,-,XP_013233767.1	http://amigo.geneontology.org/amigo/term/GO:0006626
histone H4 acetylation	Biological Process	GO:0043967	1	18	1916	115694	0.000521921	0.000155583	0.26	0.482	K11324,DMAP1,XP_013235834.1	http://amigo.geneontology.org/amigo/term/GO:0043967
histone H2A acetylation	Biological Process	GO:0043968	1	18	1916	115694	0.000521921	0.000155583	0.26	0.482	K11324,DMAP1,XP_013235834.1	http://amigo.geneontology.org/amigo/term/GO:0043968
pantoate-beta-alanine ligase activity	Molecular Function	GO:0004592	1	18	1916	115694	0.000521921	0.000155583	0.26	0.482	-,-,XP_013233599.1	http://amigo.geneontology.org/amigo/term/GO:0004592
cAMP binding	Molecular Function	GO:0030552	1	18	1916	115694	0.000521921	0.000155583	0.26	0.482	K04739,PRKAR,XP_013432889.1	http://amigo.geneontology.org/amigo/term/GO:0030552
Rab GDP-dissociation inhibitor activity	Molecular Function	GO:0005093	1	18	1916	115694	0.000521921	0.000155583	0.26	0.482	K17255,GDI1_2,XP_013233841.1	http://amigo.geneontology.org/amigo/term/GO:0005093
establishment of protein localization to mitochondrion	Biological Process	GO:0072655	1	18	1916	115694	0.000521921	0.000155583	0.26	0.482	-,-,XP_013233767.1	http://amigo.geneontology.org/amigo/term/GO:0072655
aconitate hydratase activity	Molecular Function	GO:0003994	1	18	1916	115694	0.000521921	0.000155583	0.26	0.482	K01681,ACO,XP_013236090.1	http://amigo.geneontology.org/amigo/term/GO:0003994
peptidyl-lysine modification to peptidyl-hypusine	Biological Process	GO:0008612	1	18	1916	115694	0.000521921	0.000155583	0.26	0.482	K00809,DHPS,XP_013435480.1	http://amigo.geneontology.org/amigo/term/GO:0008612
positive regulation of translation	Biological Process	GO:0045727	1	18	1916	115694	0.000521921	0.000155583	0.26	0.482	K03263,EIF5A,XP_013433001.1	http://amigo.geneontology.org/amigo/term/GO:0045727
tRNA (adenine) methyltransferase activity	Molecular Function	GO:0016426	1	18	1916	115694	0.000521921	0.000155583	0.26	0.482	K07442,TRM61,XP_013432819.1	http://amigo.geneontology.org/amigo/term/GO:0016426
pre-mRNA branch point binding	Molecular Function	GO:0045131	1	18	1916	115694	0.000521921	0.000155583	0.26	0.482	K13095,SF1,XP_013230495.1	http://amigo.geneontology.org/amigo/term/GO:0045131
protein localization to mitochondrion	Biological Process	GO:0070585	1	18	1916	115694	0.000521921	0.000155583	0.26	0.482	-,-,XP_013233767.1	http://amigo.geneontology.org/amigo/term/GO:0070585
protein localization to nucleus	Biological Process	GO:0034504	1	18	1916	115694	0.000521921	0.000155583	0.26	0.482	-,-,XP_013437035.1	http://amigo.geneontology.org/amigo/term/GO:0034504
D-amino acid metabolic process	Biological Process	GO:0046416	1	18	1916	115694	0.000521921	0.000155583	0.26	0.482	K07560,dtd,XP_013439159.1	http://amigo.geneontology.org/amigo/term/GO:0046416
tRNA (adenine-N1-)-methyltransferase activity	Molecular Function	GO:0016429	1	18	1916	115694	0.000521921	0.000155583	0.26	0.482	K07442,TRM61,XP_013432819.1	http://amigo.geneontology.org/amigo/term/GO:0016429
D-amino acid catabolic process	Biological Process	GO:0019478	1	18	1916	115694	0.000521921	0.000155583	0.26	0.482	K07560,dtd,XP_013439159.1	http://amigo.geneontology.org/amigo/term/GO:0019478
NAD-dependent protein deacetylase activity	Molecular Function	GO:0034979	2	60	1916	115694	0.00104384	0.000518609	0.262	0.484	K06067,HDAC1_2,XP_013229034.1|K11415,SIRT5,3U31_A	http://amigo.geneontology.org/amigo/term/GO:0034979
glycerol ether metabolic process	Biological Process	GO:0006662	2	60	1916	115694	0.00104384	0.000518609	0.262	0.484	K03671,trxA,AET50497.1|-,-,XP_013228470.1	http://amigo.geneontology.org/amigo/term/GO:0006662
ether metabolic process	Biological Process	GO:0018904	2	60	1916	115694	0.00104384	0.000518609	0.262	0.484	K03671,trxA,AET50497.1|-,-,XP_013228470.1	http://amigo.geneontology.org/amigo/term/GO:0018904
transcription from RNA polymerase II promoter	Biological Process	GO:0006366	7	313	1916	115694	0.00365344	0.00270541	0.264	0.488	-,-,XP_013337273.1|K03145,TFIIS,XP_013439591.1|-,-,XP_013231643.1|K03136,TFIIE1,XP_013230132.1|-,-,XP_013437894.1|K15175,CDC73,XP_013432590.1|-,-,XP_013440471.1	http://amigo.geneontology.org/amigo/term/GO:0006366
ubiquitin protein ligase activity	Molecular Function	GO:0061630	2	61	1916	115694	0.00104384	0.000527253	0.268	0.494	K10597,UBE4B,XP_013436648.1|K10601,SYVN1,XP_013234483.1	http://amigo.geneontology.org/amigo/term/GO:0061630
ubiquitin-like protein ligase activity	Molecular Function	GO:0061659	2	61	1916	115694	0.00104384	0.000527253	0.268	0.494	K10597,UBE4B,XP_013436648.1|K10601,SYVN1,XP_013234483.1	http://amigo.geneontology.org/amigo/term/GO:0061659
carbamoyl-phosphate synthase (glutamine-hydrolyzing) activity	Molecular Function	GO:0004088	1	19	1916	115694	0.000521921	0.000164226	0.272	0.496	K01948,CPS1,XP_013432515.1	http://amigo.geneontology.org/amigo/term/GO:0004088
mitochondrial pyruvate transport	Biological Process	GO:0006850	1	19	1916	115694	0.000521921	0.000164226	0.272	0.496	-,-,XP_013434286.1	http://amigo.geneontology.org/amigo/term/GO:0006850
regulation of sequence-specific DNA binding transcription factor activity	Biological Process	GO:0051090	1	19	1916	115694	0.000521921	0.000164226	0.272	0.496	-,-,XP_013234278.1	http://amigo.geneontology.org/amigo/term/GO:0051090
mitochondrial proton-transporting ATP synthase complex	Cellular Component	GO:0005753	1	19	1916	115694	0.000521921	0.000164226	0.272	0.496	-,-,XP_013437807.1	http://amigo.geneontology.org/amigo/term/GO:0005753
guanylate kinase activity	Molecular Function	GO:0004385	1	19	1916	115694	0.000521921	0.000164226	0.272	0.496	K00942,E2.7.4.8,XP_013228127.1	http://amigo.geneontology.org/amigo/term/GO:0004385
NELF complex	Cellular Component	GO:0032021	1	19	1916	115694	0.000521921	0.000164226	0.272	0.496	-,-,XP_013337273.1	http://amigo.geneontology.org/amigo/term/GO:0032021
glutamine biosynthetic process	Biological Process	GO:0006542	1	19	1916	115694	0.000521921	0.000164226	0.272	0.496	-,-,XP_013228270.1	http://amigo.geneontology.org/amigo/term/GO:0006542
pyruvate transport	Biological Process	GO:0006848	1	19	1916	115694	0.000521921	0.000164226	0.272	0.496	-,-,XP_013434286.1	http://amigo.geneontology.org/amigo/term/GO:0006848
cAMP-dependent protein kinase complex	Cellular Component	GO:0005952	1	19	1916	115694	0.000521921	0.000164226	0.272	0.496	K04739,PRKAR,XP_013432889.1	http://amigo.geneontology.org/amigo/term/GO:0005952
cyclic nucleotide binding	Molecular Function	GO:0030551	1	19	1916	115694	0.000521921	0.000164226	0.272	0.496	K04739,PRKAR,XP_013432889.1	http://amigo.geneontology.org/amigo/term/GO:0030551
protein insertion into membrane	Biological Process	GO:0051205	1	19	1916	115694	0.000521921	0.000164226	0.272	0.496	K01551,arsA,AET50582.1	http://amigo.geneontology.org/amigo/term/GO:0051205
phospholipid biosynthetic process	Biological Process	GO:0008654	10	479	1916	115694	0.00521921	0.00414023	0.274	0.499	K03857,PIGA,XP_013439056.1|-,-,XP_013437121.1|K00993,EPT1,XP_013435627.1|K05292,PIGT,XP_013439061.1|K01613,psd,XP_013437468.1|-,-,XP_013439661.1|K05283,PIGW,XP_013229652.1|K01613,psd,XP_013235530.1|K05284,PIGM,XP_013228180.1|K00981,E2.7.7.41,XP_013229930.1	http://amigo.geneontology.org/amigo/term/GO:0008654
phosphoric ester hydrolase activity	Molecular Function	GO:0042578	38	2063	1916	115694	0.019833	0.0178315	0.275	0.501	-,-,XP_013334278.1|K14165,K14165,XP_013439791.1|K01102,PDP,XP_013439083.1|-,-,XP_013440101.1|K06269,PPP1C,XP_013229005.1|-,-,XP_013439953.1|-,-,XP_013434428.1|K10147,PPM1D,XP_013234963.1|-,-,XP_013438312.1|K04460,PPP5C,XP_013230961.1|-,-,XP_013438591.1|K04459,DUSP,XP_013437699.1|K04461,PPM1B,XP_013229249.1|K04460,PPP5C,XP_013437999.1|K17302,COPB2,XP_013233331.1|K13755,PDE1,XP_013432881.1|-,-,XP_0…	http://amigo.geneontology.org/amigo/term/GO:0042578
phospholipid metabolic process	Biological Process	GO:0006644	13	645	1916	115694	0.00678497	0.00557505	0.275	0.501	K03857,PIGA,XP_013439056.1|-,-,XP_013437121.1|-,-,XP_013433303.1|K00993,EPT1,XP_013435627.1|K19801,PI4KB,XP_013436229.1|K05292,PIGT,XP_013439061.1|K01613,psd,XP_013437468.1|-,-,XP_013439661.1|K05283,PIGW,XP_013229652.1|K01613,psd,XP_013235530.1|K05284,PIGM,XP_013228180.1|K00981,E2.7.7.41,XP_013229930.1|K00914,PIK3C3,XP_013433595.1	http://amigo.geneontology.org/amigo/term/GO:0006644
intra-Golgi vesicle-mediated transport	Biological Process	GO:0006891	2	63	1916	115694	0.00104384	0.00054454	0.28	0.505	K09313,CUTL,XP_013433588.1|-,-,XP_013438159.1	http://amigo.geneontology.org/amigo/term/GO:0006891
pyridine nucleotide biosynthetic process	Biological Process	GO:0019363	2	63	1916	115694	0.00104384	0.00054454	0.28	0.505	K01950,E6.3.5.1,XP_013435266.1|K00763,pncB,XP_013231951.1	http://amigo.geneontology.org/amigo/term/GO:0019363
nucleotide-sugar metabolic process	Biological Process	GO:0009225	2	63	1916	115694	0.00104384	0.00054454	0.28	0.505	K02377,TSTA3,XP_013233085.1|-,-,XP_013433533.1	http://amigo.geneontology.org/amigo/term/GO:0009225
fructose-bisphosphate aldolase activity	Molecular Function	GO:0004332	2	63	1916	115694	0.00104384	0.00054454	0.28	0.505	K01623,ALDO,XP_013233987.1|K01623,ALDO,XP_013437064.1	http://amigo.geneontology.org/amigo/term/GO:0004332
inorganic diphosphatase activity	Molecular Function	GO:0004427	2	63	1916	115694	0.00104384	0.00054454	0.28	0.505	-,-,XP_003886081.1|-,-,XP_013233298.1	http://amigo.geneontology.org/amigo/term/GO:0004427
nicotinamide nucleotide biosynthetic process	Biological Process	GO:0019359	2	63	1916	115694	0.00104384	0.00054454	0.28	0.505	K01950,E6.3.5.1,XP_013435266.1|K00763,pncB,XP_013231951.1	http://amigo.geneontology.org/amigo/term/GO:0019359
hydrolase activity, acting on acid anhydrides, catalyzing transmembrane movement of substances	Molecular Function	GO:0016820	26	1381	1916	115694	0.0135699	0.0119367	0.281	0.505	K05657,ABCB10,XP_013437151.1|K02145,ATPeV1A,KYF45761.1|K05662,ABCB7,XP_013231371.1|K02133,ATPeF1B,XP_013232478.1|K05658,ABCB1,XP_013436478.1|K02147,ATPeV1B,XP_013436893.1|K02150,ATPeV1E,XP_013432643.1|K05659,ABCB4,XP_013228359.1|K05656,ABCB9,XP_013229057.1|K05659,ABCB4,XP_013439419.1|K02132,ATPeF1A,XP_013440097.1|K02133,ATPeF1B,XP_013435812.1|K02151,ATPeV1F,XP_013229878.1|K02149,ATPeV1D,XP_013436…	http://amigo.geneontology.org/amigo/term/GO:0016820
envelope	Cellular Component	GO:0031975	18	929	1916	115694	0.00939457	0.0080298	0.283	0.505	K00234,SDHA,XP_013228047.1|-,-,XP_013232169.1|-,-,XP_013233767.1|-,-,XP_013440436.1|-,-,CAK51405.1|K05863,SLC25A4S,XP_013436671.1|K14297,NUP98,XP_013435776.1|K00417,QCR7,XP_013434387.1|K14297,NUP98,XP_013433069.1|K00412,CYTB,ADW23642.1|-,-,XP_013434286.1|-,-,XP_013227828.1|K05863,SLC25A4S,AET50812.1|K00235,SDHB,XP_013440424.1|-,-,XP_013439956.1|K17795,TIM17,XP_013227835.1|-,-,XP_013232707.1|-,-,X…	http://amigo.geneontology.org/amigo/term/GO:0031975
organelle envelope	Cellular Component	GO:0031967	18	929	1916	115694	0.00939457	0.0080298	0.283	0.505	K00234,SDHA,XP_013228047.1|-,-,XP_013232169.1|-,-,XP_013233767.1|-,-,XP_013440436.1|-,-,CAK51405.1|K05863,SLC25A4S,XP_013436671.1|K14297,NUP98,XP_013435776.1|K00417,QCR7,XP_013434387.1|K14297,NUP98,XP_013433069.1|K00412,CYTB,ADW23642.1|-,-,XP_013434286.1|-,-,XP_013227828.1|K05863,SLC25A4S,AET50812.1|K00235,SDHB,XP_013440424.1|-,-,XP_013439956.1|K17795,TIM17,XP_013227835.1|-,-,XP_013232707.1|-,-,X…	http://amigo.geneontology.org/amigo/term/GO:0031967
alpha-amino acid catabolic process	Biological Process	GO:1901606	3	112	1916	115694	0.00156576	0.000968071	0.284	0.505	K05605,HIBCH,XP_013432937.1|K15371,GDH2,XP_013232965.1|K07560,dtd,XP_013439159.1	http://amigo.geneontology.org/amigo/term/GO:1901606
double-stranded RNA binding	Molecular Function	GO:0003725	1	20	1916	115694	0.000521921	0.00017287	0.284	0.505	-,-,XP_013436754.1	http://amigo.geneontology.org/amigo/term/GO:0003725
2-C-methyl-D-erythritol 2,4-cyclodiphosphate synthase activity	Molecular Function	GO:0008685	1	20	1916	115694	0.000521921	0.00017287	0.284	0.505	K01770,ispF,XP_013433375.1	http://amigo.geneontology.org/amigo/term/GO:0008685
trialkylsulfonium hydrolase activity	Molecular Function	GO:0016802	1	20	1916	115694	0.000521921	0.00017287	0.284	0.505	K01251,E3.3.1.1,XP_013437559.1	http://amigo.geneontology.org/amigo/term/GO:0016802
DNA replication, removal of RNA primer	Biological Process	GO:0043137	1	20	1916	115694	0.000521921	0.00017287	0.284	0.505	K04799,FEN1,CDJ68457.1	http://amigo.geneontology.org/amigo/term/GO:0043137
DNA replication, Okazaki fragment processing	Biological Process	GO:0033567	1	20	1916	115694	0.000521921	0.00017287	0.284	0.505	K04799,FEN1,CDJ68457.1	http://amigo.geneontology.org/amigo/term/GO:0033567
ribosomal small subunit assembly	Biological Process	GO:0000028	1	20	1916	115694	0.000521921	0.00017287	0.284	0.505	K02998,RP-SAe,AET50459.1	http://amigo.geneontology.org/amigo/term/GO:0000028
ER ubiquitin ligase complex	Cellular Component	GO:0000835	1	20	1916	115694	0.000521921	0.00017287	0.284	0.505	K10601,SYVN1,XP_013234483.1	http://amigo.geneontology.org/amigo/term/GO:0000835
cytoplasmic ubiquitin ligase complex	Cellular Component	GO:0000153	1	20	1916	115694	0.000521921	0.00017287	0.284	0.505	K10601,SYVN1,XP_013234483.1	http://amigo.geneontology.org/amigo/term/GO:0000153
fumarate hydratase activity	Molecular Function	GO:0004333	1	20	1916	115694	0.000521921	0.00017287	0.284	0.505	K01676,E4.2.1.2A,XP_013440417.1	http://amigo.geneontology.org/amigo/term/GO:0004333
polyol metabolic process	Biological Process	GO:0019751	1	20	1916	115694	0.000521921	0.00017287	0.284	0.505	-,-,XP_013440141.1	http://amigo.geneontology.org/amigo/term/GO:0019751
hydrolase activity, acting on ether bonds	Molecular Function	GO:0016801	1	20	1916	115694	0.000521921	0.00017287	0.284	0.505	K01251,E3.3.1.1,XP_013437559.1	http://amigo.geneontology.org/amigo/term/GO:0016801
adenosylhomocysteinase activity	Molecular Function	GO:0004013	1	20	1916	115694	0.000521921	0.00017287	0.284	0.505	K01251,E3.3.1.1,XP_013437559.1	http://amigo.geneontology.org/amigo/term/GO:0004013
nuclear origin of replication recognition complex	Cellular Component	GO:0005664	1	20	1916	115694	0.000521921	0.00017287	0.284	0.505	-,-,XP_013437320.1	http://amigo.geneontology.org/amigo/term/GO:0005664
Hrd1p ubiquitin ligase complex	Cellular Component	GO:0000836	1	20	1916	115694	0.000521921	0.00017287	0.284	0.505	K10601,SYVN1,XP_013234483.1	http://amigo.geneontology.org/amigo/term/GO:0000836
histone exchange	Biological Process	GO:0043486	1	20	1916	115694	0.000521921	0.00017287	0.284	0.505	-,-,XP_013433985.1	http://amigo.geneontology.org/amigo/term/GO:0043486
Mre11 complex	Cellular Component	GO:0030870	2	64	1916	115694	0.00104384	0.000553183	0.286	0.508	-,-,XP_013434504.1|K10866,RAD50,XP_013234679.1	http://amigo.geneontology.org/amigo/term/GO:0030870
protein alkylation	Biological Process	GO:0008213	2	64	1916	115694	0.00104384	0.000553183	0.286	0.508	K11434,PRMT1,XP_013232562.1|K11434,PRMT1,XP_013232855.1	http://amigo.geneontology.org/amigo/term/GO:0008213
protein methylation	Biological Process	GO:0006479	2	64	1916	115694	0.00104384	0.000553183	0.286	0.508	K11434,PRMT1,XP_013232562.1|K11434,PRMT1,XP_013232855.1	http://amigo.geneontology.org/amigo/term/GO:0006479
oxidoreductase activity, acting on the CH-CH group of donors	Molecular Function	GO:0016627	8	377	1916	115694	0.00417537	0.0032586	0.289	0.512	K00234,SDHA,XP_013228047.1|K00232,E1.3.3.6,XP_013436140.1|K00235,SDHB,XP_013440424.1|K12343,SRD5A1,XP_013434107.1|K03165,TOP3,XP_013227889.1|K00228,CPOX,XP_013437500.1|K09478,ACADSB,XP_013436662.1|K00252,GCDH,XP_013438059.1	http://amigo.geneontology.org/amigo/term/GO:0016627
positive regulation of cellular metabolic process	Biological Process	GO:0031325	2	65	1916	115694	0.00104384	0.000561827	0.293	0.517	K03263,EIF5A,XP_013433001.1|-,-,XP_013433605.1	http://amigo.geneontology.org/amigo/term/GO:0031325
nucleobase-containing compound kinase activity	Molecular Function	GO:0019205	6	271	1916	115694	0.00313152	0.00234239	0.294	0.517	K00939,adk,XP_013232446.1|K13800,CMPK1,XP_013436178.1|K00942,E2.7.4.8,XP_013228127.1|-,-,XP_013436963.1|K13800,CMPK1,XP_013232593.1|K00940,ndk,XP_013228808.1	http://amigo.geneontology.org/amigo/term/GO:0019205
neutral lipid biosynthetic process	Biological Process	GO:0046460	1	21	1916	115694	0.000521921	0.000181513	0.296	0.517	K11155,DGAT1,XP_013230456.1	http://amigo.geneontology.org/amigo/term/GO:0046460
protein N-linked glycosylation via asparagine	Biological Process	GO:0018279	1	21	1916	115694	0.000521921	0.000181513	0.296	0.517	K12670,WBP1,XP_013434824.1	http://amigo.geneontology.org/amigo/term/GO:0018279
C-methyltransferase activity	Molecular Function	GO:0008169	1	21	1916	115694	0.000521921	0.000181513	0.296	0.517	K00591,COQ3,XP_013440239.1	http://amigo.geneontology.org/amigo/term/GO:0008169
acylglycerol biosynthetic process	Biological Process	GO:0046463	1	21	1916	115694	0.000521921	0.000181513	0.296	0.517	K11155,DGAT1,XP_013230456.1	http://amigo.geneontology.org/amigo/term/GO:0046463
structural constituent of nuclear pore	Molecular Function	GO:0017056	1	21	1916	115694	0.000521921	0.000181513	0.296	0.517	K14297,NUP98,XP_013433069.1	http://amigo.geneontology.org/amigo/term/GO:0017056
quinone cofactor methyltransferase activity	Molecular Function	GO:0030580	1	21	1916	115694	0.000521921	0.000181513	0.296	0.517	K00591,COQ3,XP_013440239.1	http://amigo.geneontology.org/amigo/term/GO:0030580
2-polyprenyl-6-methoxy-1,4-benzoquinone methyltransferase activity	Molecular Function	GO:0008425	1	21	1916	115694	0.000521921	0.000181513	0.296	0.517	K00591,COQ3,XP_013440239.1	http://amigo.geneontology.org/amigo/term/GO:0008425
aspartate carbamoyltransferase activity	Molecular Function	GO:0004070	1	21	1916	115694	0.000521921	0.000181513	0.296	0.517	K11540,CAD,XP_013440067.1	http://amigo.geneontology.org/amigo/term/GO:0004070
peptidyl-asparagine modification	Biological Process	GO:0018196	1	21	1916	115694	0.000521921	0.000181513	0.296	0.517	K12670,WBP1,XP_013434824.1	http://amigo.geneontology.org/amigo/term/GO:0018196
sedoheptulose-7-phosphate:D-glyceraldehyde-3-phosphate glyceronetransferase activity	Molecular Function	GO:0004801	1	21	1916	115694	0.000521921	0.000181513	0.296	0.517	K00616,E2.2.1.2,XP_013232030.1	http://amigo.geneontology.org/amigo/term/GO:0004801
retromer complex	Cellular Component	GO:0030904	1	21	1916	115694	0.000521921	0.000181513	0.296	0.517	K18468,VPS35,XP_013436867.1	http://amigo.geneontology.org/amigo/term/GO:0030904
[truncated: 825 more rows]
