# Supplementary material for: Comparative proteomic analysis of wall-forming bodies and oocyst wall reveals the molecular basis underlying oocyst wall formation in Eimeria necatrix
Source: Parasit Vectors. 2023 Dec 18;16:460. doi: 10.1186/s13071-023-06076-6 (PMC10729351; doi:10.1186/s13071-023-06076-6)
Supplement: Supplementary file 7 — Additional file 7: Table S7. Enrichment analysis of second-level KEGG Pathway terms for the proteins identified in both WFBs and oocyst wall. [file 13071_2023_6076_MOESM7_ESM.xlsx]

## Sheet: Table S7
Table S7. Enrichment analysis of second-level KEGG Pathway terms for the proteins identified in both WFBs and oocyst wall.
first class	second class	gene number
Genetic Information Processing	Translation	226
Genetic Information Processing	Folding, sorting and degradation	188
Environmental Information Processing	Signal transduction	165
Cellular Processes	Transport and catabolism	123
Genetic Information Processing	Transcription	117
Organismal Systems	Endocrine system	97
Metabolism	Carbohydrate metabolism	97
Metabolism	Global and overview maps	85
Metabolism	Energy metabolism	79
Metabolism	Lipid metabolism	65
Cellular Processes	Cell growth and death	56
Metabolism	Amino acid metabolism	46
Metabolism	Nucleotide metabolism	46
Organismal Systems	Immune system	44
Organismal Systems	Nervous system	41
Genetic Information Processing	Replication and repair	37
Organismal Systems	Digestive system	32
Organismal Systems	Excretory system	32
Organismal Systems	Aging	30
Metabolism	Metabolism of other amino acids	30
Organismal Systems	Environmental adaptation	28
Metabolism	Metabolism of cofactors and vitamins	26
Cellular Processes	Cellular community - eukaryotes	21
Metabolism	Glycan biosynthesis and metabolism	19
Organismal Systems	Circulatory system	18
Metabolism	Xenobiotics biodegradation and metabolism	17
Organismal Systems	Sensory system	16
Organismal Systems	Development	14
Environmental Information Processing	Membrane transport	11
Metabolism	Biosynthesis of other secondary metabolites	10
Cellular Processes	Cell motility	7
Cellular Processes	Cellular community - prokaryotes	7
Metabolism	Metabolism of terpenoids and polyketides	6
Environmental Information Processing	Signaling molecules and interaction	1
