# Supplementary material for: Comparative proteomic analysis of wall-forming bodies and oocyst wall reveals the molecular basis underlying oocyst wall formation in Eimeria necatrix
Source: Parasit Vectors. 2023 Dec 18;16:460. doi: 10.1186/s13071-023-06076-6 (PMC10729351; doi:10.1186/s13071-023-06076-6)
Supplement: Supplementary file 8 — Additional file 8: Table S8. Enrichment analysis of KEGG Pathway terms for the proteins identified in both WFBs and oocyst wall. [file 13071_2023_6076_MOESM8_ESM.xlsx]

## Sheet: Table S8
Table S8. Enrichment analysis of KEGG Pathway terms for the proteins identified in both WFBs and oocyst wall.
#Term	Database	ID	Input number	Background number	All input number	All background number	Input frequency	Background frequency	P-Value	Corrected P-Value	input_gene	Hyperlink_change
Ribosome	KEGG PATHWAY	ko03010	91	1168	3263	111414	0.0278884	0.0104834	1.79e-18	5.57e-16	K02987,RP-S4e,XP_013440765.1|K02969,RP-S20e,XP_013233383.1|K02923,RP-L38e,XP_013439617.1|K02955,RP-S14e,XP_013227760.1|K02962,RP-S17e,XP_013230503.1|K02894,RP-L23e,XP_013436577.1|K02868,RP-L11e,AET50493.1|K02929,RP-L44e,XP_013229778.1|K02936,RP-L7Ae,AET50506.1|K02960,RP-S16e,XP_013439241.1|K02937,RP-L7e,XP_013233656.1|K02974,RP-S24e,AET50473.1|K02973,RP-S23e,XP_013332946.1|K02866,RP-L10e,CDJ70354…	http://www.genome.jp/kegg-bin/show_pathway?ko03010/K02908%09red/K02951%09red/K02920%09red/K02915%09red/K02912%09red/K02937%09red/K02959%09red/K02885%09red/K02891%09red/K02957%09red/K02930%09red/K02955%09red/K02918%09red/K02935%09red/K02934%09red/K02865%09red/K02936%09red/K02997%09red/K02938%09red/K02910%09red/K02917%09red/K02880%09red/K02883%09red/K02882%09red/K02993%09red/K02991%09red/K02979%09r…
Spliceosome	KEGG PATHWAY	ko03040	107	2058	3263	111414	0.0327919	0.0184716	1.3e-10	2.03e-08	K12890,SFRS1_9,XP_013437824.1|K12854,SNRNP200,XP_013435696.1|K03283,HSPA1_8,XP_013434945.1|K12822,RBM25,XP_013333416.1|K12823,DDX5,XP_013232152.1|K12870,ISY1,XP_013435852.1|K12830,SF3B3,XP_013436706.1|K12819,SLU7,XP_013434608.1|K03283,HSPA1_8,BAA83426.1|K12829,SF3B2,XP_013233998.1|K13025,EIF4A3,XP_013440042.1|K12834,PHF5A,XP_013231483.1|K11092,SNRPA1,XP_013234106.1|K03283,HSPA1_8,XP_013439452.1|K…	http://www.genome.jp/kegg-bin/show_pathway?ko03040/K12877%09red/K12818%09red/K12627%09red/K11094%09red/K10599%09red/K12830%09red/K12862%09red/K12900%09red/K12860%09red/K11086%09red/K06063%09red/K12867%09red/K12844%09red/K12845%09red/K12846%09red/K12869%09red/K12840%09red/K12841%09red/K12842%09red/K12843%09red/K12828%09red/K12829%09red/K12826%09red/K12827%09red/K12824%09red/K12825%09red/K12822%09r…
RNA transport	KEGG PATHWAY	ko03013	77	1393	3263	111414	0.0235979	0.0125029	4.85e-09	5.03e-07	K14293,KPNB1,XP_013233386.1|K03262,EIF5,XP_013439301.1|K03236,EIF1A,XP_013434527.1|K14525,RPP25,XP_013233532.1|K03253,EIF3B,XP_013232691.1|K12812,UAP56,XP_013335669.1|K14290,XPO1,XP_013436819.1|K12883,NCBP2,XP_013436062.1|K13171,SRRM1,AET50827.1|K14290,XPO1,XP_013235846.1|K14004,SEC13,XP_013231331.1|K03246,EIF3I,AET50834.1|K03254,EIF3A,XP_013230438.1|K00974,cca,XP_013438964.1|K13126,PABPC,XP_0132…	http://www.genome.jp/kegg-bin/show_pathway?ko03013/K14314%09red/K00974%09red/K10577%09red/K12160%09red/K03240%09red/K03241%09red/K03242%09red/K03243%09red/K03262%09red/K03260%09red/K03247%09red/K03248%09red/K03249%09red/K14327%09red/K14326%09red/K14325%09red/K12877%09red/K07562%09red/K12881%09red/K03231%09red/K14297%09red/K13129%09red/K12883%09red/K03251%09red/K03246%09red/K13025%09red/K05019%09r…
Glycolysis / Gluconeogenesis	KEGG PATHWAY	ko00010	37	513	3263	111414	0.0113393	0.00460445	1.56e-07	1.21e-05	K15779,PGM2,XP_013433837.1|K01895,ACSS,XP_013433758.1|K00121,frmA,XP_013235277.1|K00134,GAPDH,XP_013440751.1|K00128,E1.2.1.3,XP_013436557.1|K01835,pgm,XP_013333468.1|K00927,PGK,XP_013228897.1|K00627,DLAT,XP_013436872.1|K01623,ALDO,XP_013437064.1|K01803,TPI,AET50814.1|K01689,ENO,AAK38886.1|K01623,ALDO,XP_013233987.1|K01835,pgm,CDJ70347.1|K03841,FBP,XP_013230653.1|K01803,TPI,XP_013434223.1|K00873,P…	http://www.genome.jp/kegg-bin/show_pathway?ko00010/K01810%09red/K15779%09red/K03841%09red/K00873%09red/K00844%09red/K01835%09red/K01834%09red/K01803%09red/K00128%09red/K01623%09red/K00134%09red/K00382%09red/K00927%09red/K01689%09red/K00121%09red/K01895%09red/K00627%09red
Carbon metabolism	KEGG PATHWAY	ko01200	63	1177	3263	111414	0.0193074	0.0105642	3.48e-07	2.17e-05	K01895,ACSS,XP_013433758.1|K01647,CS,XP_013434471.1|K00121,frmA,XP_013235277.1|K00831,serC,XP_013440835.1|K00134,GAPDH,XP_013440751.1|K01681,ACO,XP_013433071.1|K00121,frmA,XP_013437507.1|K00036,G6PD,XP_013236015.1|K01948,CPS1,XP_013432515.1|K05605,HIBCH,XP_013432937.1|K00927,PGK,XP_013228897.1|K00627,DLAT,XP_013436872.1|K00626,E2.3.1.9,XP_013435469.1|K01623,ALDO,XP_013437064.1|K01803,TPI,AET50814…	http://www.genome.jp/kegg-bin/show_pathway?ko01200/K01689%09red/K00831%09red/K01681%09red/K01623%09red/K00814%09red/K00830%09red/K01810%09red/K00873%09red/K00627%09red/K00626%09red/K03781%09red/K03841%09red/K14454%09red/K01834%09red/K01647%09red/K01899%09red/K00036%09red/K01783%09red/K01895%09red/K00033%09red/K00031%09red/K01676%09red/K00844%09red/K01900%09red/K00134%09red/K00616%09red/K00927%09r…
Peroxisome	KEGG PATHWAY	ko04146	36	532	3263	111414	0.0110328	0.00477498	9.36e-07	4.85e-05	K13237,DECR2,XP_013234462.1|K13342,PEX5,XP_013441066.1|K12663,ECH1,XP_013437850.1|K13239,PECI,XP_013433322.1|K13338,PEX1,XP_013229789.1|K00803,AGPS,XP_013436048.1|K03781,katE,XP_013436398.1|K01897,ACSL,XP_013232639.1|K00031,IDH1,XP_013433519.1|K00031,IDH1,XP_013433520.1|K12405,HSD17B4,XP_013228145.1|K00830,AGXT,XP_013438934.1|K01897,ACSL,ETW19944.1|K12405,HSD17B4,XP_013228107.1|K13279,PRDX1,AET50…	http://www.genome.jp/kegg-bin/show_pathway?ko04146/K03781%09red/K12405%09red/K13354%09red/K00649%09red/K12663%09red/K13338%09red/K13279%09red/K08746%09red/K00232%09red/K13239%09red/K00830%09red/K13237%09red/K01897%09red/K13341%09red/K13342%09red/K07513%09red/K00803%09red/K13345%09red/K00031%09red
Proteasome	KEGG PATHWAY	ko03050	37	609	3263	111414	0.0113393	0.0054661	6.85e-06	0.000304539	K02732,PSMB1,XP_013234813.1|K02726,PSMA2,XP_013234323.1|K02734,PSMB2,XP_013438006.1|K02739,PSMB7,AET50720.1|K03061,PSMC2,XP_013338334.1|K03061,PSMC2,XP_013234298.1|K03066,PSMC5,XP_013231332.1|K03062,PSMC1,XP_013230097.1|K03063,PSMC4,XP_013234465.1|K03061,PSMC2,XP_003886439.1|K03029,PSMD4,XP_013432754.1|K02727,PSMA3,XP_013433573.1|K03030,PSMD14,XP_013337900.1|K02725,PSMA1,XP_013438566.1|K02738,PSM…	http://www.genome.jp/kegg-bin/show_pathway?ko03050/K03064%09red/K03065%09red/K03066%09red/K03061%09red/K03062%09red/K03063%09red/K03028%09red/K03029%09red/K02728%09red/K02729%09red/K02725%09red/K02726%09red/K02727%09red/K06699%09red/K03039%09red/K03038%09red/K03037%09red/K03036%09red/K03035%09red/K03033%09red/K03032%09red/K03030%09red/K02739%09red/K02738%09red/K02732%09red/K02731%09red/K02730%09r…
Starch and sucrose metabolism	KEGG PATHWAY	ko00500	17	187	3263	111414	0.00520993	0.00167843	2.44e-05	0.000946706	K00688,E2.4.1.1,XP_013433521.1|K00844,HK,ANF07129.1|K00688,E2.4.1.1,XP_013231934.1|K01196,AGL,XP_013437407.1|K00700,glgB,XP_013228975.1|K16055,TPS,XP_013438188.1|K01835,pgm,CDJ70347.1|K01810,GPI,XP_013440080.1|K16055,TPS,XP_013228617.1|K01196,AGL,XP_013235456.1|K00700,glgB,XP_013234470.1|K01835,pgm,XP_013333468.1|K01236,treZ,XP_013235320.1|K01196,AGL,XP_003884209.1|K00844,HK,XP_013438650.1|K15779…	http://www.genome.jp/kegg-bin/show_pathway?ko00500/K15779%09red/K01196%09red/K00844%09red/K00700%09red/K16055%09red/K00688%09red/K01810%09red/K01835%09red/K01236%09red
Legionellosis	KEGG PATHWAY	ko05134	24	350	3263	111414	0.0073552	0.00314144	4.73e-05	0.00151321	K13525,VCP,XP_013437790.1|K03283,HSPA1_8,XP_013434945.1|K04077,groEL,XP_013338599.1|K03231,EEF1A,XP_013440853.1|K07953,SAR1,XP_013234452.1|K08738,CYC,XP_013229100.1|K07875,RAB1B,XP_013232563.1|K04077,groEL,XP_013235006.1|K03231,EEF1A,PIM00156.1|K03283,HSPA1_8,AET50612.1|K03283,HSPA1_8,XP_013439452.1|K03283,HSPA1_8,ETW49790.1|K03283,HSPA1_8,BAA83426.1|K03233,EEF1G,XP_013433959.1|K08517,SEC22,XP_01…	http://www.genome.jp/kegg-bin/show_pathway?ko05134/K13525%09red/K07953%09red/K08738%09red/K07875%09red/K07874%09red/K07937%09red/K08517%09red/K03231%09red/K04077%09red/K03233%09red/K03283%09red
Vibrio cholerae infection	KEGG PATHWAY	ko05110	28	445	3263	111414	0.00858106	0.00399411	4.87e-05	0.00151321	K02146,ATPeV0D,XP_013235840.1|K02145,ATPeV1A,KYF45761.1|K05692,ACTB_G1,PIL95857.1|K05692,ACTB_G1,EPR56714.1|K09481,SEC61B,XP_013334802.1|K05692,ACTB_G1,AET50880.1|K02150,ATPeV1E,XP_013432643.1|K02147,ATPeV1B,XP_013436893.1|K02144,ATPeV1H,XP_013234833.1|K10949,KDELR,XP_013234765.1|K02147,ATPeV1B,XP_013338046.1|K04345,PKA,ETW49331.1|K02145,ATPeV1A,XP_013439048.1|K05692,ACTB_G1,XP_013438513.1|K02149…	http://www.genome.jp/kegg-bin/show_pathway?ko05110/K04345%09red/K10949%09red/K09481%09red/K02150%09red/K10956%09red/K05692%09red/K07342%09red/K02144%09red/K02145%09red/K02146%09red/K02147%09red/K02148%09red/K02149%09red/K02154%09red/K02151%09red/K07937%09red
Protein processing in endoplasmic reticulum	KEGG PATHWAY	ko04141	68	1542	3263	111414	0.0208397	0.0138403	5.62e-05	0.00158823	K08056,PDIA3,XP_013436566.1|K04079,htpG,XP_013235984.1|K13525,VCP,XP_013437790.1|K03283,HSPA1_8,XP_013434945.1|K09485,HSP110,XP_013438379.1|K09487,HSP90B,XP_013433843.1|K09487,HSP90B,XP_013229579.1|K10578,UBE2J1,XP_013439152.1|K04554,UBE2J2,XP_013439359.1|K11863,ATXN3,XP_013433828.1|K14005,SEC31,XP_013440922.1|K10597,UBE4B,XP_013436648.1|K14004,SEC13,XP_013231331.1|K09530,DNAJC10,XP_013233440.1|K…	http://www.genome.jp/kegg-bin/show_pathway?ko04141/K16196%09red/K10601%09red/K10597%09red/K10578%09red/K04554%09red/K12670%09red/K09530%09red/K09485%09red/K09486%09red/K09487%09red/K06689%09red/K10956%09red/K10839%09red/K07151%09red/K14008%09red/K05546%09red/K14006%09red/K14007%09red/K14004%09red/K14005%09red/K12666%09red/K04523%09red/K07953%09red/K08056%09red/K09561%09red/K09584%09red/K09580%09r…
Biosynthesis of amino acids	KEGG PATHWAY	ko01230	36	695	3263	111414	0.0110328	0.00623799	0.000195963	0.00507871	K01758,CTH,XP_013438518.1|K00134,GAPDH,XP_013440751.1|K01681,ACO,XP_013433071.1|K01948,CPS1,XP_013432515.1|K00927,PGK,XP_013228897.1|K01783,rpe,XP_013229431.1|K01623,ALDO,XP_013437064.1|K01803,TPI,AET50814.1|K01689,ENO,AAK38886.1|K00031,IDH1,XP_013433520.1|K01623,ALDO,XP_013233987.1|K14454,GOT1,XP_013230025.1|K01803,TPI,XP_013434223.1|K00873,PK,XP_013435489.1|K00616,E2.2.1.2,XP_013435384.1|K00031…	http://www.genome.jp/kegg-bin/show_pathway?ko01230/K00831%09red/K00134%09red/K00873%09red/K01948%09red/K01689%09red/K01834%09red/K00814%09red/K01803%09red/K01758%09red/K14454%09red/K00616%09red/K01623%09red/K01783%09red/K00286%09red/K00927%09red/K00789%09red/K01681%09red/K01647%09red/K12657%09red/K00031%09red
Carbon fixation in photosynthetic organisms	KEGG PATHWAY	ko00710	20	300	3263	111414	0.00612933	0.00269266	0.000275189	0.00658336	K00134,GAPDH,XP_003883969.1|K14454,GOT1,XP_013230025.1|K03841,FBP,XP_013230653.1|K01803,TPI,XP_013434223.1|K00927,PGK,XP_013438037.1|K00134,GAPDH,XP_013440751.1|K00134,GAPDH,AET50575.1|K03841,FBP,XP_013234467.1|K00927,PGK,XP_013228897.1|K00814,GPT,XP_013438015.1|K01783,rpe,XP_013229431.1|K01623,ALDO,XP_013437064.1|K01803,TPI,AET50814.1|K00927,PGK,XP_013332747.1|K00134,GAPDH,XP_013229416.1|K00134,…	http://www.genome.jp/kegg-bin/show_pathway?ko00710/K03841%09red/K14454%09red/K00134%09red/K01803%09red/K01623%09red/K01783%09red/K00927%09red/K00814%09red
Methane metabolism	KEGG PATHWAY	ko00680	17	237	3263	111414	0.00520993	0.0021272	0.000352284	0.00782575	K01689,ENO,AAK38886.1|K01895,ACSS,XP_013433758.1|K03841,FBP,XP_013230653.1|K00121,frmA,XP_013235277.1|K00121,frmA,XP_013437507.1|K03841,FBP,XP_013234467.1|K00830,AGXT,XP_013438934.1|K03841,FBP,XP_013435254.1|K01895,ACSS,XP_013336914.1|K00121,frmA,XP_013440429.1|K01623,ALDO,XP_013437064.1|K01623,ALDO,XP_013233987.1|K00831,serC,XP_013440835.1|K03841,FBP,XP_013440015.1|K01689,ENO,XP_013435662.1|K018…	http://www.genome.jp/kegg-bin/show_pathway?ko00680/K03841%09red/K01689%09red/K01834%09red/K01623%09red/K00830%09red/K00831%09red/K00121%09red/K01895%09red
Epithelial cell signaling in Helicobacter pylori infection	KEGG PATHWAY	ko05120	17	245	3263	111414	0.00520993	0.00219901	0.000501958	0.0104073	K02147,ATPeV1B,XP_013338046.1|K02148,ATPeV1C,XP_013435816.1|K02146,ATPeV0D,XP_013235840.1|K02154,ATPeV0A,XP_013437265.1|K04441,P38,XP_013333560.1|K02146,ATPeV0D,XP_013434141.1|K02145,ATPeV1A,XP_013439048.1|K02149,ATPeV1D,XP_013436120.1|K02154,ATPeV0A,XP_013438565.1|K02150,ATPeV1E,XP_013432643.1|K04441,P38,XP_013227921.1|K02145,ATPeV1A,KYF45761.1|K02151,ATPeV1F,XP_013229878.1|K02147,ATPeV1B,XP_013…	http://www.genome.jp/kegg-bin/show_pathway?ko05120/K04441%09red/K02144%09red/K02145%09red/K02146%09red/K02147%09red/K02148%09red/K02149%09red/K02154%09red/K02151%09red/K02150%09red
Carbon fixation pathways in prokaryotes	KEGG PATHWAY	ko00720	13	162	3263	111414	0.00398406	0.00145404	0.000642517	0.0124889	K01895,ACSS,XP_013433758.1|K00626,E2.3.1.9,XP_013435469.1|K01681,ACO,XP_013433071.1|K00031,IDH1,XP_013433519.1|K00031,IDH1,XP_013433520.1|K01648,ACLY,XP_013439163.1|K01895,ACSS,XP_013336914.1|K01676,E4.2.1.2A,XP_013440417.1|K00031,IDH1,EUT80144.1|K01681,ACO,XP_013236090.1|K00031,IDH1,XP_013440203.1|K01895,ACSS,XP_013232261.1|K00031,IDH1,AAV33246.1	http://www.genome.jp/kegg-bin/show_pathway?ko00720/K01676%09red/K01681%09red/K01648%09red/K01895%09red/K00626%09red/K00031%09red
Protein export	KEGG PATHWAY	ko03060	16	241	3263	111414	0.00490346	0.0021631	0.00111957	0.0204816	K09481,SEC61B,XP_013334802.1|K03109,SRP9,XP_013438791.1|K07342,SEC61G,XP_013233672.1|K03107,SRP68,XP_013436645.1|K03104,SRP14,XP_013438871.1|K09490,HSPA5,XP_013334515.1|K12272,SRPRB,XP_013235519.1|K09540,SEC63,XP_013436968.1|K03106,SRP54,XP_013228755.1|K09490,HSPA5,XP_013228725.1|K12946,SPCS1,XP_013231299.1|K12948,SPCS3,XP_013232280.1|K10956,SEC61A,KEP66757.1|K12275,SEC62,XP_013439664.1|K13280,SE…	http://www.genome.jp/kegg-bin/show_pathway?ko03060/K09490%09red/K09481%09red/K09540%09red/K10956%09red/K12946%09red/K13280%09red/K07342%09red/K12275%09red/K12272%09red/K03109%09red/K03107%09red/K03106%09red/K03104%09red/K12948%09red
Systemic lupus erythematosus	KEGG PATHWAY	ko05322	10	112	3263	111414	0.00306466	0.00100526	0.0012526	0.0216422	K11251,H2A,XP_013227805.1|K11252,H2B,AAL01371.1|K06856,IGH,BAJ52218.1|K11251,H2A,XP_003882857.1|K11086,SNRPB,XP_013234548.1|K11252,H2B,XP_013235729.1|K11087,SNRPD1,XP_013437114.1|K11088,SNRPD3,CAK51481.1|K11253,H3,XP_013434650.1|K11254,H4,XP_013233172.1	http://www.genome.jp/kegg-bin/show_pathway?ko05322/K11254%09red/K06856%09red/K11251%09red/K11252%09red/K11253%09red/K11087%09red/K11086%09red/K11088%09red
2-Oxocarboxylic acid metabolism	KEGG PATHWAY	ko01210	10	116	3263	111414	0.00306466	0.00104116	0.00159786	0.0261544	K14454,GOT1,XP_013230025.1|K01681,ACO,XP_013433071.1|K01647,CS,XP_013434471.1|K00031,IDH1,XP_013433519.1|K00031,IDH1,XP_013440203.1|K00814,GPT,XP_013438015.1|K00031,IDH1,EUT80144.1|K01681,ACO,XP_013236090.1|K00031,IDH1,XP_013433520.1|K00031,IDH1,AAV33246.1	http://www.genome.jp/kegg-bin/show_pathway?ko01210/K01681%09red/K14454%09red/K00814%09red/K01647%09red/K00031%09red
Estrogen signaling pathway	KEGG PATHWAY	ko04915	22	411	3263	111414	0.00674226	0.00368894	0.00216473	0.0336616	K03283,HSPA1_8,XP_013434945.1|K09487,HSP90B,XP_013433843.1|K09487,HSP90B,XP_013229579.1|K03283,HSPA1_8,BAA83426.1|K04079,htpG,XP_003882154.1|K04079,htpG,XP_013235984.1|K03283,HSPA1_8,AET50612.1|K03283,HSPA1_8,XP_013439452.1|K09571,FKBP4_5,XP_013435858.1|K03283,HSPA1_8,ETW49790.1|K09487,HSP90B,XP_013438809.1|K02183,CALM,CAA69660.1|K02183,CALM,XP_013233787.1|K02183,CALM,XP_013236335.1|K04345,PKA,ET…	http://www.genome.jp/kegg-bin/show_pathway?ko04915/K04345%09red/K09487%09red/K09571%09red/K04079%09red/K03283%09red/K02183%09red
Epstein-Barr virus infection	KEGG PATHWAY	ko05169	58	1497	3263	111414	0.0177751	0.0134364	0.00343347	0.0508481	K03083,GSK3B,ETW30644.1|K03066,PSMC5,XP_013231332.1|K06630,YWHAE,XP_013234781.1|K02206,CDK2,XP_013435055.1|K14290,XPO1,XP_013436819.1|K03061,PSMC2,XP_013338334.1|K03006,RPB1,XP_013229513.1|K03061,PSMC2,XP_013234298.1|K04441,P38,XP_013227921.1|K06630,YWHAE,XP_013229533.1|K03062,PSMC1,XP_013230097.1|K03028,PSMD2,XP_013432494.1|K03063,PSMC4,XP_013234465.1|K06063,SNW1,XP_013435861.1|K03283,HSPA1_8,BA…	http://www.genome.jp/kegg-bin/show_pathway?ko05169/K03064%09red/K03065%09red/K03066%09red/K03061%09red/K03062%09red/K03063%09red/K03083%09red/K03006%09red/K03007%09red/K16196%09red/K06063%09red/K02206%09red/K03028%09red/K03029%09red/K04441%09red/K03013%09red/K06630%09red/K06856%09red/K06067%09red/K03097%09red/K03136%09red/K11838%09red/K15979%09red/K03016%09red/K03011%09red/K03115%09red/K03039%09r…
Collecting duct acid secretion	KEGG PATHWAY	ko04966	13	206	3263	111414	0.00398406	0.00184896	0.00467626	0.0661053	K02147,ATPeV1B,XP_013338046.1|K02148,ATPeV1C,XP_013435816.1|K02146,ATPeV0D,XP_013235840.1|K02154,ATPeV0A,XP_013437265.1|K02145,ATPeV1A,XP_013439048.1|K02149,ATPeV1D,XP_013436120.1|K02154,ATPeV0A,XP_013438565.1|K02150,ATPeV1E,XP_013432643.1|K02146,ATPeV0D,XP_013434141.1|K02145,ATPeV1A,KYF45761.1|K02151,ATPeV1F,XP_013229878.1|K02147,ATPeV1B,XP_013436893.1|K02154,ATPeV0A,XP_013234022.1	http://www.genome.jp/kegg-bin/show_pathway?ko04966/K02145%09red/K02146%09red/K02147%09red/K02148%09red/K02149%09red/K02154%09red/K02151%09red/K02150%09red
Citrate cycle (TCA cycle)	KEGG PATHWAY	ko00020	19	363	3263	111414	0.00582286	0.00325812	0.00521673	0.0705393	K00031,IDH1,XP_013433520.1|K00658,DLST,XP_013230156.1|K01647,CS,XP_013434471.1|K00234,SDHA,XP_013228047.1|K00031,IDH1,XP_013440203.1|K01681,ACO,XP_013433071.1|K01900,LSC2,XP_013439519.1|K00031,IDH1,XP_013433519.1|K00382,DLD,XP_013433469.1|K01648,ACLY,XP_013439163.1|K00627,DLAT,XP_013436872.1|K00031,IDH1,EUT80144.1|K01676,E4.2.1.2A,XP_013440417.1|K00235,SDHB,XP_013440424.1|K00164,OGDH,XP_013436205…	http://www.genome.jp/kegg-bin/show_pathway?ko00020/K00382%09red/K00658%09red/K00164%09red/K01676%09red/K01681%09red/K01900%09red/K01648%09red/K00234%09red/K00235%09red/K01899%09red/K00627%09red/K01647%09red/K00031%09red
Ether lipid metabolism	KEGG PATHWAY	ko00565	7	76	3263	111414	0.00214526	0.00068214	0.00557455	0.0722368	K00803,AGPS,XP_013229494.1|K00803,AGPS,XP_013436048.1|K13510,LPCAT1_2,XP_013436638.1|K00993,EPT1,XP_013435627.1|K16794,PAFAH1B1,XP_013434337.1|K16794,PAFAH1B1,XP_013435845.1|K00803,AGPS,XP_013438238.1	http://www.genome.jp/kegg-bin/show_pathway?ko00565/K16794%09red/K13510%09red/K00803%09red/K00993%09red
Galactose metabolism	KEGG PATHWAY	ko00052	8	102	3263	111414	0.00245173	0.000915504	0.00763512	0.0949809	K15779,PGM2,XP_013433837.1|K00844,HK,ANF07129.1|K00844,HK,XP_013438650.1|K01835,pgm,CDJ70347.1|K01835,pgm,XP_013333468.1|K01784,galE,XP_013440716.1|K00011,E1.1.1.21,XP_013440691.1|K00844,HK,XP_013438738.1	http://www.genome.jp/kegg-bin/show_pathway?ko00052/K01835%09red/K00011%09red/K15779%09red/K01784%09red/K00844%09red
Fatty acid degradation	KEGG PATHWAY	ko00071	18	353	3263	111414	0.0055164	0.00316836	0.00820262	0.098116	K00252,GCDH,XP_013438059.1|K01897,ACSL,XP_013434833.1|K00121,frmA,XP_013440429.1|K01897,ACSL,XP_013434832.1|K00121,frmA,XP_013235277.1|K09478,ACADSB,XP_013436662.1|K01897,ACSL,XP_013437929.1|K01897,ACSL,XP_013232639.1|K00128,E1.2.1.3,XP_013436557.1|K15013,ACSBG,XP_013439980.1|K01897,ACSL,XP_013232004.1|K13239,PECI,XP_013433322.1|K00626,E2.3.1.9,XP_013435469.1|K01897,ACSL,ETW19944.1|K00232,E1.3.3.…	http://www.genome.jp/kegg-bin/show_pathway?ko00071/K00252%09red/K09478%09red/K00128%09red/K15013%09red/K00232%09red/K13239%09red/K01897%09red/K00121%09red/K07513%09red/K00626%09red
Chloroalkane and chloroalkene degradation	KEGG PATHWAY	ko00625	4	28	3263	111414	0.00122587	0.000251315	0.00881927	0.100756	K00121,frmA,XP_013437507.1|K00121,frmA,XP_013440429.1|K00128,E1.2.1.3,XP_013436557.1|K00121,frmA,XP_013235277.1	http://www.genome.jp/kegg-bin/show_pathway?ko00625/K00128%09red/K00121%09red
NOD-like receptor signaling pathway	KEGG PATHWAY	ko04621	10	151	3263	111414	0.00306466	0.00135531	0.00907155	0.100756	K04079,htpG,XP_003882154.1|K04079,htpG,XP_013438488.1|K09487,HSP90B,XP_013433843.1|K09487,HSP90B,XP_013229579.1|K04079,htpG,XP_013235984.1|K12795,SUGT1,XP_013232626.1|K04441,P38,XP_013227921.1|K04441,P38,XP_013333560.1|K04079,htpG,XP_013232120.1|K09487,HSP90B,XP_013438809.1	http://www.genome.jp/kegg-bin/show_pathway?ko04621/K04441%09red/K09487%09red/K12795%09red/K04079%09red
Drug metabolism - other enzymes	KEGG PATHWAY	ko00983	7	85	3263	111414	0.00214526	0.00076292	0.00965912	0.100756	K00760,hprT,XP_013434203.1|K00088,guaB,AET50798.1|K00760,hprT,XP_013432759.1|K00760,hprT,XP_013228452.1|K00088,guaB,XP_013230284.1|K00876,udk,AET50663.1|K00876,udk,XP_013438251.1	http://www.genome.jp/kegg-bin/show_pathway?ko00983/K00760%09red/K00876%09red/K00088%09red
Degradation of aromatic compounds	KEGG PATHWAY	ko01220	3	15	3263	111414	0.000919399	0.000134633	0.0103672	0.100756	K00121,frmA,XP_013440429.1|K00121,frmA,XP_013437507.1|K00121,frmA,XP_013235277.1	http://www.genome.jp/kegg-bin/show_pathway?ko01220/K00121%09red
Neomycin, kanamycin and gentamicin biosynthesis	KEGG PATHWAY	ko00524	3	15	3263	111414	0.000919399	0.000134633	0.0103672	0.100756	K00844,HK,ANF07129.1|K00844,HK,XP_013438738.1|K00844,HK,XP_013438650.1	http://www.genome.jp/kegg-bin/show_pathway?ko00524/K00844%09red
Naphthalene degradation	KEGG PATHWAY	ko00626	3	15	3263	111414	0.000919399	0.000134633	0.0103672	0.100756	K00121,frmA,XP_013440429.1|K00121,frmA,XP_013437507.1|K00121,frmA,XP_013235277.1	http://www.genome.jp/kegg-bin/show_pathway?ko00626/K00121%09red
Metabolism of xenobiotics by cytochrome P450	KEGG PATHWAY	ko00980	6	67	3263	111414	0.0018388	0.000601361	0.0112749	0.103132	K00121,frmA,XP_013440429.1|K00079,CBR1,XP_013436687.1|K00121,frmA,XP_013235277.1|K00079,CBR1,XP_013229440.1|K00121,frmA,XP_013437507.1|K00079,CBR1,XP_013434457.1	http://www.genome.jp/kegg-bin/show_pathway?ko00980/K00121%09red/K00079%09red
Chemical carcinogenesis	KEGG PATHWAY	ko05204	6	67	3263	111414	0.0018388	0.000601361	0.0112749	0.103132	K00121,frmA,XP_013440429.1|K00079,CBR1,XP_013436687.1|K00121,frmA,XP_013235277.1|K00079,CBR1,XP_013229440.1|K00121,frmA,XP_013437507.1|K00079,CBR1,XP_013434457.1	http://www.genome.jp/kegg-bin/show_pathway?ko05204/K00121%09red/K00079%09red
Streptomycin biosynthesis	KEGG PATHWAY	ko00521	5	53	3263	111414	0.00153233	0.000475703	0.0166082	0.144128	K01835,pgm,XP_013333468.1|K00844,HK,ANF07129.1|K00844,HK,XP_013438738.1|K00844,HK,XP_013438650.1|K01835,pgm,CDJ70347.1	http://www.genome.jp/kegg-bin/show_pathway?ko00521/K01835%09red/K00844%09red
Monobactam biosynthesis	KEGG PATHWAY	ko00261	2	6	3263	111414	0.000612933	5.39e-05	0.0166837	0.144128	K13811,PAPSS,XP_013232973.1|K13811,PAPSS,XP_013439696.1	http://www.genome.jp/kegg-bin/show_pathway?ko00261/K13811%09red
Prion diseases	KEGG PATHWAY	ko05020	7	101	3263	111414	0.00214526	0.000906529	0.0217089	0.181643	K04345,PKA,ETW49331.1|K09553,STIP1,XP_013232294.1|K09490,HSPA5,XP_013228725.1|K09553,STIP1,XP_013440679.1|K04345,PKA,AET50681.1|K09553,STIP1,XP_013231181.1|K09490,HSPA5,XP_013334515.1	http://www.genome.jp/kegg-bin/show_pathway?ko05020/K09553%09red/K09490%09red/K04345%09red
Fructose and mannose metabolism	KEGG PATHWAY	ko00051	15	310	3263	111414	0.004597	0.00278241	0.0221944	0.181643	K00011,E1.1.1.21,XP_013440691.1|K00844,HK,ANF07129.1|K03841,FBP,XP_013230653.1|K01803,TPI,XP_013434223.1|K01803,TPI,XP_013437914.1|K03841,FBP,XP_013234467.1|K03841,FBP,XP_013435254.1|K01623,ALDO,XP_013437064.1|K00844,HK,XP_013438650.1|K02377,TSTA3,XP_013233085.1|K01803,TPI,AET50814.1|K03841,FBP,XP_013440015.1|K14634,TIGAR,XP_013440682.1|K00844,HK,XP_013438738.1|K01623,ALDO,XP_013233987.1	http://www.genome.jp/kegg-bin/show_pathway?ko00051/K03841%09red/K02377%09red/K14634%09red/K00844%09red/K01803%09red/K01623%09red/K00011%09red
HIF-1 signaling pathway	KEGG PATHWAY	ko04066	14	286	3263	111414	0.00429053	0.002567	0.0244107	0.19466	K03259,EIF4E,AET50767.1|K00844,HK,ANF07129.1|K02991,RP-S6e,AET50482.1|K00134,GAPDH,AET50575.1|K00134,GAPDH,XP_013440751.1|K00134,GAPDH,XP_013439292.1|K07299,SLC2A1,XP_013438789.1|K00134,GAPDH,XP_003883969.1|K00844,HK,XP_013438650.1|K03259,EIF4E,XP_013231945.1|K01689,ENO,AAK38886.1|K00844,HK,XP_013438738.1|K01689,ENO,XP_013435662.1|K00134,GAPDH,XP_013229416.1	http://www.genome.jp/kegg-bin/show_pathway?ko04066/K00134%09red/K03259%09red/K01689%09red/K00844%09red/K02991%09red/K07299%09red
Vasopressin-regulated water reabsorption	KEGG PATHWAY	ko04962	14	288	3263	111414	0.00429053	0.00258495	0.0256398	0.196406	K07888,RAB5B,XP_013437062.1|K07905,RAB11B,XP_013235950.1|K04345,PKA,ETW49331.1|K07904,RAB11A,XP_013338417.1|K10415,DYNC1I,XP_013228555.1|K07887,RAB5A,XP_013235478.1|K10424,DCTN2,XP_013433788.1|K07889,RAB5C,XP_013235463.1|K07889,RAB5C,XP_013234516.1|K10426,DCTN4,XP_013433661.1|K04345,PKA,AET50681.1|K10413,DYNC1H,XP_013436598.1|K10418,DYNLL,AFS30550.1|K06027,NSF,XP_013433109.1	http://www.genome.jp/kegg-bin/show_pathway?ko04962/K04345%09red/K10413%09red/K07888%09red/K07889%09red/K10415%09red/K10424%09red/K10418%09red/K10426%09red/K06027%09red/K07887%09red/K07905%09red/K07904%09red
Hippo signaling pathway -multiple species	KEGG PATHWAY	ko04392	5	60	3263	111414	0.00153233	0.000538532	0.0258927	0.196406	K06685,MOB1,XP_013437854.1|K08791,LATS1_2,XP_013231116.1|K08960,CSNK1E,XP_013337703.1|K06685,MOB1,XP_013232542.1|K08960,CSNK1E,AAS46021.1	http://www.genome.jp/kegg-bin/show_pathway?ko04392/K06685%09red/K08960%09red/K08791%09red
Synaptic vesicle cycle	KEGG PATHWAY	ko04721	20	466	3263	111414	0.00612933	0.0041826	0.028124	0.205406	K02147,ATPeV1B,XP_013338046.1|K02148,ATPeV1C,XP_013435816.1|K02146,ATPeV0D,XP_013235840.1|K02154,ATPeV0A,XP_013437265.1|K11825,AP2B1,XP_013233694.1|K15296,NAPA,XP_013433708.1|K06027,NSF,XP_013433109.1|K04646,CLTC,XP_013438787.1|K02145,ATPeV1A,XP_013439048.1|K11826,AP2M1,XP_013439052.1|K02149,ATPeV1D,XP_013436120.1|K02154,ATPeV0A,XP_013438565.1|K02150,ATPeV1E,XP_013432643.1|K02146,ATPeV0D,XP_01343…	http://www.genome.jp/kegg-bin/show_pathway?ko04721/K11826%09red/K04646%09red/K02144%09red/K02145%09red/K02146%09red/K02147%09red/K02148%09red/K02149%09red/K11825%09red/K02154%09red/K06027%09red/K15296%09red/K02151%09red/K02150%09red
Amyotrophic lateral sclerosis (ALS)	KEGG PATHWAY	ko05014	9	157	3263	111414	0.0027582	0.00140916	0.0284001	0.205406	K08738,CYC,XP_013229100.1|K06268,PPP3R,XP_013234209.1|K07887,RAB5A,XP_013235478.1|K04574,NEFH,XP_013436163.1|K03781,katE,XP_013436398.1|K04441,P38,XP_013227921.1|K04441,P38,XP_013333560.1|K08738,CYC,XP_013435120.1|K04348,PPP3C,XP_013439692.1	http://www.genome.jp/kegg-bin/show_pathway?ko05014/K03781%09red/K04348%09red/K08738%09red/K07887%09red/K04441%09red/K04574%09red/K06268%09red
Amoebiasis	KEGG PATHWAY	ko05146	9	160	3263	111414	0.0027582	0.00143608	0.0313488	0.221579	K07888,RAB5B,XP_013437062.1|K04345,PKA,ETW49331.1|K06856,IGH,BAJ52218.1|K07887,RAB5A,XP_013235478.1|K07889,RAB5C,XP_013235463.1|K07889,RAB5C,XP_013234516.1|K04345,PKA,AET50681.1|K13963,SERPINB,AET50807.1|K07897,RAB7A,AET50670.1	http://www.genome.jp/kegg-bin/show_pathway?ko05146/K06856%09red/K04345%09red/K13963%09red/K07888%09red/K07889%09red/K07887%09red/K07897%09red
Shigellosis	KEGG PATHWAY	ko05131	9	162	3263	111414	0.0027582	0.00145404	0.0334287	0.23103	K05692,ACTB_G1,XP_013438513.1|K08339,ATG5,XP_013434313.1|K12836,U2AF1,XP_013334246.1|K05692,ACTB_G1,AET50880.1|K17388,ROCK2,XP_013434572.1|K04441,P38,XP_013227921.1|K04441,P38,XP_013333560.1|K05692,ACTB_G1,PIL95857.1|K05692,ACTB_G1,EPR56714.1	http://www.genome.jp/kegg-bin/show_pathway?ko05131/K08339%09red/K17388%09red/K04441%09red/K05692%09red/K12836%09red
Phagosome	KEGG PATHWAY	ko04145	35	953	3263	111414	0.0107263	0.00855368	0.0373004	0.252183	K07889,RAB5C,XP_013235463.1|K07888,RAB5B,XP_013437062.1|K10415,DYNC1I,XP_013228555.1|K02146,ATPeV0D,XP_013235840.1|K00914,PIK3C3,XP_013433595.1|K02154,ATPeV0A,XP_013438565.1|K02145,ATPeV1A,KYF45761.1|K05692,ACTB_G1,PIL95857.1|K05692,ACTB_G1,EPR56714.1|K02150,ATPeV1E,XP_013432643.1|K09481,SEC61B,XP_013334802.1|K06856,IGH,BAJ52218.1|K07375,TUBB,AAA29504.1|K07889,RAB5C,XP_013234516.1|K07375,TUBB,AAB…	http://www.genome.jp/kegg-bin/show_pathway?ko04145/K08517%09red/K00914%09red/K07888%09red/K07889%09red/K02154%09red/K07887%09red/K02151%09red/K02150%09red/K09481%09red/K10956%09red/K07375%09red/K06856%09red/K05692%09red/K02144%09red/K02145%09red/K02146%09red/K02147%09red/K02148%09red/K02149%09red/K07897%09red/K07342%09red/K10413%09red/K10415%09red
Pentose phosphate pathway	KEGG PATHWAY	ko00030	16	364	3263	111414	0.00490346	0.00326709	0.0385718	0.255231	K15779,PGM2,XP_013433837.1|K01835,pgm,CDJ70347.1|K03841,FBP,XP_013230653.1|K00616,E2.2.1.2,XP_013435384.1|K01810,GPI,XP_013440080.1|K03841,FBP,XP_013234467.1|K00036,G6PD,XP_013236015.1|K01835,pgm,XP_013333468.1|K03841,FBP,XP_013435254.1|K00616,E2.2.1.2,XP_013232030.1|K01783,rpe,XP_013229431.1|K01623,ALDO,XP_013437064.1|K00033,PGD,XP_013437159.1|K00036,G6PD,XP_013334758.1|K03841,FBP,XP_013440015.1…	http://www.genome.jp/kegg-bin/show_pathway?ko00030/K15779%09red/K03841%09red/K01835%09red/K01623%09red/K00616%09red/K01810%09red/K00036%09red/K01783%09red/K00033%09red
Primary bile acid biosynthesis	KEGG PATHWAY	ko00120	3	27	3263	111414	0.000919399	0.000242339	0.0411215	0.258203	K12405,HSD17B4,XP_013228145.1|K12405,HSD17B4,XP_013432721.1|K12405,HSD17B4,XP_013228107.1	http://www.genome.jp/kegg-bin/show_pathway?ko00120/K12405%09red
Viral myocarditis	KEGG PATHWAY	ko05416	10	196	3263	111414	0.00306466	0.0017592	0.041405	0.258203	K03260,EIF4G,XP_013228675.1|K08738,CYC,XP_013229100.1|K03260,EIF4G,XP_013434329.1|K05692,ACTB_G1,AET50880.1|K08738,CYC,XP_013435120.1|K05692,ACTB_G1,XP_013438513.1|K05692,ACTB_G1,PIL95857.1|K03260,EIF4G,XP_013229417.1|K06856,IGH,BAJ52218.1|K05692,ACTB_G1,EPR56714.1	http://www.genome.jp/kegg-bin/show_pathway?ko05416/K06856%09red/K05692%09red/K08738%09red/K03260%09red
Leukocyte transendothelial migration	KEGG PATHWAY	ko04670	7	117	3263	111414	0.00214526	0.00105014	0.0415117	0.258203	K05692,ACTB_G1,XP_013438513.1|K05692,ACTB_G1,AET50880.1|K17388,ROCK2,XP_013434572.1|K04441,P38,XP_013227921.1|K04441,P38,XP_013333560.1|K05692,ACTB_G1,PIL95857.1|K05692,ACTB_G1,EPR56714.1	http://www.genome.jp/kegg-bin/show_pathway?ko04670/K17388%09red/K04441%09red/K05692%09red
Sulfur metabolism	KEGG PATHWAY	ko00920	5	70	3263	111414	0.00153233	0.000628287	0.0440338	0.26852	K01011,TST,XP_013440938.1|K08738,CYC,XP_013435120.1|K13811,PAPSS,XP_013232973.1|K08738,CYC,XP_013229100.1|K13811,PAPSS,XP_013439696.1	http://www.genome.jp/kegg-bin/show_pathway?ko00920/K13811%09red/K08738%09red/K01011%09red
Thyroid hormone synthesis	KEGG PATHWAY	ko04918	10	203	3263	111414	0.00306466	0.00182203	0.0498709	0.293209	K00383,GSR,XP_013235109.1|K04345,PKA,ETW49331.1|K09487,HSP90B,XP_013433843.1|K09487,HSP90B,XP_013229579.1|K00432,gpx,XP_013231991.1|K09490,HSPA5,XP_013228725.1|K04345,PKA,AET50681.1|K01539,ATP1A,XP_013438184.1|K09490,HSPA5,XP_013334515.1|K09487,HSP90B,XP_013438809.1	http://www.genome.jp/kegg-bin/show_pathway?ko04918/K04345%09red/K09490%09red/K01539%09red/K09487%09red/K00383%09red/K00432%09red
Amino sugar and nucleotide sugar metabolism	KEGG PATHWAY	ko00520	14	318	3263	111414	0.00429053	0.00285422	0.0499682	0.293209	K15779,PGM2,XP_013433837.1|K00844,HK,ANF07129.1|K00326,E1.6.2.2,AET50763.1|K00844,HK,XP_013438650.1|K01835,pgm,CDJ70347.1|K01810,GPI,XP_013440080.1|K00972,UAP1,XP_013438147.1|K00972,UAP1,ACV81910.1|K01835,pgm,XP_013333468.1|K01784,galE,XP_013440716.1|K02377,TSTA3,XP_013233085.1|K01836,PGM3,XP_013437947.1|K00844,HK,XP_013438738.1|K00820,glmS,XP_013432924.1	http://www.genome.jp/kegg-bin/show_pathway?ko00520/K00972%09red/K15779%09red/K00326%09red/K00844%09red/K01835%09red/K01836%09red/K01784%09red/K00820%09red/K01810%09red/K02377%09red
MAPK signaling pathway - fly	KEGG PATHWAY	ko04013	12	261	3263	111414	0.0036776	0.00234261	0.0513981	0.295714	K14290,XPO1,XP_013232463.1|K14290,XPO1,XP_013436819.1|K04461,PPM1B,XP_013229249.1|K20223,IPO7,XP_013229024.1|K04508,TBL1,XP_013438347.1|K20223,IPO7,XP_013434028.1|K04441,P38,XP_013227921.1|K04441,P38,XP_013333560.1|K14290,XPO1,XP_013235846.1|K14290,XPO1,XP_013333229.1|K06689,UBE2D,EWC75558.1|K14290,XPO1,KFG48813.1	http://www.genome.jp/kegg-bin/show_pathway?ko04013/K06689%09red/K04461%09red/K20223%09red/K04441%09red/K04508%09red/K14290%09red
Wnt signaling pathway	KEGG PATHWAY	ko04310	16	380	3263	111414	0.00490346	0.0034107	0.0522966	0.295714	K03083,GSK3B,ETW30644.1|K03097,CSNK2A,XP_013232457.1|K04507,CACYBP,XP_013434450.1|K06268,PPP3R,XP_013234209.1|K04499,RUVBL1,AET50589.1|K04345,PKA,ETW49331.1|K03115,CSNK2B,AET50630.1|K04508,TBL1,XP_013438347.1|K04507,CACYBP,XP_013336600.1|K03097,CSNK2A,XP_013435762.1|K17388,ROCK2,XP_013434572.1|K08960,CSNK1E,XP_013337703.1|K03115,CSNK2B,XP_013434555.1|K04348,PPP3C,XP_013439692.1|K04345,PKA,AET5068…	http://www.genome.jp/kegg-bin/show_pathway?ko04310/K17388%09red/K04507%09red/K04345%09red/K04348%09red/K03097%09red/K08960%09red/K03083%09red/K04508%09red/K04499%09red/K03115%09red/K06268%09red
RNA degradation	KEGG PATHWAY	ko03018	35	984	3263	111414	0.0107263	0.00883192	0.0533198	0.296115	K12622,LSM3,XP_013231521.1|K01148,PARN,KEP67103.1|K12581,CNOT7_8,XP_013228848.1|K04077,groEL,XP_013338599.1|K12604,CNOT1,XP_013434696.1|K10643,CNOT4,XP_013433794.1|K01689,ENO,AAK38886.1|K13126,PABPC,XP_013230893.1|K12626,LSM7,XP_013231031.1|K12591,RRP6,XP_013440814.1|K12623,LSM4,XP_013234435.1|K12619,XRN2,XP_013433992.1|K04043,dnaK,XP_013434462.1|K13126,PABPC,XP_013233988.1|K12627,LSM8,AET50466.1…	http://www.genome.jp/kegg-bin/show_pathway?ko03018/K01689%09red/K12614%09red/K12591%09red/K12619%09red/K12618%09red/K12598%09red/K12599%09red/K04043%09red/K03681%09red/K13126%09red/K01148%09red/K12606%09red/K12622%09red/K12623%09red/K12624%09red/K12580%09red/K12626%09red/K12627%09red/K12585%09red/K12604%09red/K10643%09red/K04077%09red/K12581%09red
mRNA surveillance pathway	KEGG PATHWAY	ko03015	30	823	3263	111414	0.00919399	0.00738686	0.0545415	0.297586	K12812,UAP56,XP_013335669.1|K12883,NCBP2,XP_013436062.1|K13171,SRRM1,AET50827.1|K03267,ERF3,XP_013432810.1|K13126,PABPC,XP_013230893.1|K14325,RNPS1,XP_013236264.1|K12877,MAGOH,XP_013228333.1|K13126,PABPC,XP_013233988.1|K13025,EIF4A3,XP_013440042.1|K13917,RNGTT,XP_013228673.1|K06965,PELO,XP_013436664.1|K12812,UAP56,XP_013433177.1|K14411,MSI,XP_013334157.1|K14396,PABPN1,XP_013435355.1|K11584,PPP2R5…	http://www.genome.jp/kegg-bin/show_pathway?ko03015/K06269%09red/K12881%09red/K03267%09red/K11584%09red/K13171%09red/K14403%09red/K14325%09red/K14411%09red/K13025%09red/K13917%09red/K12883%09red/K14327%09red/K12812%09red/K12877%09red/K03265%09red/K14404%09red/K06965%09red/K14396%09red/K14326%09red/K13126%09red
Toxoplasmosis	KEGG PATHWAY	ko05145	16	387	3263	111414	0.00490346	0.00347353	0.059257	0.312355	K03283,HSPA1_8,BAA83426.1|K06276,PDPK1,XP_013228735.1|K08738,CYC,XP_013229100.1|K13412,CPK,KYK71836.1|K03283,HSPA1_8,XP_013434945.1|K13412,CPK,XP_013436846.1|K09565,PPIF,XP_013440405.1|K13412,CPK,XP_013337376.1|K13412,CPK,ABA60893.1|K04441,P38,XP_013227921.1|K04441,P38,XP_013333560.1|K03283,HSPA1_8,AET50612.1|K08738,CYC,XP_013435120.1|K13412,CPK,XP_013437036.1|K03283,HSPA1_8,ETW49790.1|K03283,HSP…	http://www.genome.jp/kegg-bin/show_pathway?ko05145/K13412%09red/K08738%09red/K06276%09red/K04441%09red/K09565%09red/K03283%09red
Plant-pathogen interaction	KEGG PATHWAY	ko04626	16	387	3263	111414	0.00490346	0.00347353	0.059257	0.312355	K02183,CALM,XP_013233787.1|K04079,htpG,XP_013235984.1|K04079,htpG,XP_003882154.1|K02183,CALM,XP_013236335.1|K13412,CPK,KYK71836.1|K09487,HSP90B,XP_013433843.1|K09487,HSP90B,XP_013229579.1|K13412,CPK,XP_013436846.1|K12795,SUGT1,XP_013232626.1|K13412,CPK,XP_013337376.1|K13412,CPK,ABA60893.1|K04079,htpG,XP_013232120.1|K04079,htpG,XP_013438488.1|K13412,CPK,XP_013437036.1|K09487,HSP90B,XP_013438809.1|…	http://www.genome.jp/kegg-bin/show_pathway?ko04626/K09487%09red/K04079%09red/K12795%09red/K13412%09red/K02183%09red
Glutathione metabolism	KEGG PATHWAY	ko00480	15	362	3263	111414	0.004597	0.00324914	0.0651942	0.337923	K00031,IDH1,XP_013433520.1|K00033,PGD,XP_013437159.1|K11204,GCLC,XP_013440755.1|K00383,GSR,XP_013235109.1|K11204,GCLC,XP_013232396.1|K10807,RRM1,XP_013234865.1|K00031,IDH1,XP_013433519.1|K00036,G6PD,XP_013236015.1|K00432,gpx,XP_013231991.1|K10808,RRM2,XP_013435114.1|K10808,RRM2,XP_013441064.1|K00036,G6PD,XP_013334758.1|K00031,IDH1,EUT80144.1|K00031,IDH1,XP_013440203.1|K00031,IDH1,AAV33246.1	http://www.genome.jp/kegg-bin/show_pathway?ko00480/K00432%09red/K10808%09red/K00383%09red/K00036%09red/K10807%09red/K11204%09red/K00033%09red/K00031%09red
Biosynthesis of unsaturated fatty acids	KEGG PATHWAY	ko01040	7	132	3263	111414	0.00214526	0.00118477	0.0682978	0.343314	K00507,SCD,XP_013432854.1|K10258,TER,XP_013432699.1|K10703,PHS1,XP_013435842.1|K00232,E1.3.3.6,XP_013436140.1|K07513,ACAA1,XP_013438170.1|K07513,ACAA1,KEP67050.1|K10703,PHS1,XP_013230406.1	http://www.genome.jp/kegg-bin/show_pathway?ko01040/K10258%09red/K00232%09red/K07513%09red/K10703%09red/K00507%09red
Alanine, aspartate and glutamate metabolism	KEGG PATHWAY	ko00250	11	245	3263	111414	0.00337113	0.00219901	0.0684419	0.343314	K00139,ALDH5A1,XP_013437833.1|K15371,GDH2,XP_013232965.1|K14454,GOT1,XP_013230025.1|K01939,purA,XP_013235248.1|K15371,GDH2,XP_013232970.1|K00262,E1.4.1.4,XP_013233310.1|K11540,CAD,XP_013440067.1|K01948,CPS1,XP_013432515.1|K00814,GPT,XP_013438015.1|K00830,AGXT,XP_013438934.1|K00820,glmS,XP_013432924.1	http://www.genome.jp/kegg-bin/show_pathway?ko00250/K00262%09red/K14454%09red/K00139%09red/K01939%09red/K00814%09red/K00820%09red/K00830%09red/K11540%09red/K15371%09red/K01948%09red
TNF signaling pathway	KEGG PATHWAY	ko04668	8	160	3263	111414	0.00245173	0.00143608	0.0695555	0.343361	K04441,P38,XP_013227921.1|K08847,RIPK3,XP_013439902.1|K15637,PGAM5,XP_013434581.1|K04441,P38,XP_013333560.1|K17065,DNM1L,XP_013433064.1|K15637,PGAM5,XP_013436000.1|K17065,DNM1L,XP_013231245.1|K17065,DNM1L,XP_013335061.1	http://www.genome.jp/kegg-bin/show_pathway?ko04668/K17065%09red/K15637%09red/K04441%09red/K08847%09red
DNA replication	KEGG PATHWAY	ko03030	24	653	3263	111414	0.0073552	0.00586102	0.0732811	0.356101	K04802,PCNA,XP_013439690.1|K02210,MCM7,XP_013233976.1|K07466,RFA1,XP_013334760.1|K10754,RFC1,XP_013235576.1|K10754,RFC1,XP_013235601.1|K10755,RFC2_4,XP_013230119.1|K04799,FEN1,CDJ68457.1|K04802,PCNA,XP_013232052.1|K02212,MCM4,XP_013438325.1|K07466,RFA1,XP_013233013.1|K02321,POLA2,XP_013233253.1|K02327,POLD1,XP_013438799.1|K07466,RFA1,XP_013437517.1|K02209,MCM5,XP_013230387.1|K02328,POLD2,XP_01343…	http://www.genome.jp/kegg-bin/show_pathway?ko03030/K10756%09red/K02320%09red/K10754%09red/K10755%09red/K02209%09red/K02685%09red/K02321%09red/K07466%09red/K04799%09red/K02210%09red/K04802%09red/K02212%09red/K02540%09red/K02541%09red/K02542%09red/K02327%09red/K02328%09red
Apoptosis - fly	KEGG PATHWAY	ko04214	12	280	3263	111414	0.0036776	0.00251315	0.0764488	0.365778	K03262,EIF5,XP_013439301.1|K08738,CYC,XP_013229100.1|K10798,PARP,XP_013432765.1|K01527,EGD1,XP_013436565.1|K08791,LATS1_2,XP_013231116.1|K09848,TRAF4,XP_013440896.1|K08738,CYC,XP_013435120.1|K17065,DNM1L,XP_013433064.1|K03386,PRDX2_4,XP_013335735.1|K17065,DNM1L,XP_013231245.1|K17065,DNM1L,XP_013335061.1|K01527,EGD1,XP_013228900.1	http://www.genome.jp/kegg-bin/show_pathway?ko04214/K08791%09red/K10798%09red/K09848%09red/K08738%09red/K01527%09red/K03386%09red/K03262%09red/K17065%09red
Tuberculosis	KEGG PATHWAY	ko05152	26	726	3263	111414	0.00796813	0.00651624	0.0807582	0.380542	K07889,RAB5C,XP_013235463.1|K07888,RAB5B,XP_013437062.1|K02146,ATPeV0D,XP_013235840.1|K00914,PIK3C3,XP_013433595.1|K04441,P38,XP_013227921.1|K04077,groEL,XP_013338599.1|K08738,CYC,XP_013229100.1|K06856,IGH,BAJ52218.1|K04043,dnaK,XP_013434462.1|K04077,groEL,XP_013235006.1|K04441,P38,XP_013333560.1|K07889,RAB5C,XP_013234516.1|K02144,ATPeV1H,XP_013234833.1|K02154,ATPeV0A,XP_013234022.1|K02183,CALM,C…	http://www.genome.jp/kegg-bin/show_pathway?ko05152/K06856%09red/K04043%09red/K04348%09red/K08738%09red/K07887%09red/K07888%09red/K00914%09red/K04441%09red/K07889%09red/K02144%09red/K02146%09red/K04077%09red/K02154%09red/K06268%09red/K07897%09red/K02183%09red
alpha-Linolenic acid metabolism	KEGG PATHWAY	ko00592	3	37	3263	111414	0.000919399	0.000332095	0.0831044	0.385753	K00232,E1.3.3.6,XP_013436140.1|K07513,ACAA1,XP_013438170.1|K07513,ACAA1,KEP67050.1	http://www.genome.jp/kegg-bin/show_pathway?ko00592/K00232%09red/K07513%09red
Mucin type O-Glycan biosynthesis	KEGG PATHWAY	ko00512	4	61	3263	111414	0.00122587	0.000547507	0.086248	0.394458	K00710,GALNT,XP_013232366.1|K00710,GALNT,XP_013432573.1|K00710,GALNT,XP_013438762.1|K00710,GALNT,XP_013229719.1	http://www.genome.jp/kegg-bin/show_pathway?ko00512/K00710%09red
Tryptophan metabolism	KEGG PATHWAY	ko00380	6	114	3263	111414	0.0018388	0.00102321	0.0898505	0.396509	K00252,GCDH,XP_013438059.1|K00626,E2.3.1.9,XP_013435469.1|K11182,AOC1,XP_013435528.1|K00128,E1.2.1.3,XP_013436557.1|K03781,katE,XP_013436398.1|K00164,OGDH,XP_013436205.1	http://www.genome.jp/kegg-bin/show_pathway?ko00380/K03781%09red/K00164%09red/K00128%09red/K00252%09red/K00626%09red/K11182%09red
Longevity regulating pathway - multiple species	KEGG PATHWAY	ko04213	12	289	3263	111414	0.0036776	0.00259393	0.0906315	0.396509	K03283,HSPA1_8,BAA83426.1|K08339,ATG5,XP_013434313.1|K04345,PKA,ETW49331.1|K03283,HSPA1_8,XP_013434945.1|K03283,HSPA1_8,XP_013439452.1|K03781,katE,XP_013436398.1|K03283,HSPA1_8,AET50612.1|K04345,PKA,AET50681.1|K07199,PRKAB,XP_013235487.1|K03283,HSPA1_8,ETW49790.1|K06067,HDAC1_2,XP_013229034.1|K07199,PRKAB,XP_013233030.1	http://www.genome.jp/kegg-bin/show_pathway?ko04213/K03781%09red/K04345%09red/K06067%09red/K08339%09red/K07199%09red/K03283%09red
Adherens junction	KEGG PATHWAY	ko04520	8	171	3263	111414	0.00245173	0.00153482	0.0921565	0.396509	K05692,ACTB_G1,XP_013438513.1|K03115,CSNK2B,AET50630.1|K05692,ACTB_G1,AET50880.1|K03097,CSNK2A,XP_013232457.1|K03097,CSNK2A,XP_013435762.1|K03115,CSNK2B,XP_013434555.1|K05692,ACTB_G1,PIL95857.1|K05692,ACTB_G1,EPR56714.1	http://www.genome.jp/kegg-bin/show_pathway?ko04520/K03097%09red/K05692%09red/K03115%09red
Circadian rhythm - plant	KEGG PATHWAY	ko04712	4	63	3263	111414	0.00122587	0.000565459	0.0939146	0.396509	K03115,CSNK2B,AET50630.1|K03097,CSNK2A,XP_013232457.1|K03115,CSNK2B,XP_013434555.1|K03097,CSNK2A,XP_013435762.1	http://www.genome.jp/kegg-bin/show_pathway?ko04712/K03097%09red/K03115%09red
Salmonella infection	KEGG PATHWAY	ko05132	10	231	3263	111414	0.00306466	0.00207335	0.0948422	0.396509	K05692,ACTB_G1,XP_013438513.1|K05692,ACTB_G1,AET50880.1|K10415,DYNC1I,XP_013228555.1|K17388,ROCK2,XP_013434572.1|K04441,P38,XP_013227921.1|K04441,P38,XP_013333560.1|K05692,ACTB_G1,PIL95857.1|K10413,DYNC1H,XP_013436598.1|K07897,RAB7A,AET50670.1|K05692,ACTB_G1,EPR56714.1	http://www.genome.jp/kegg-bin/show_pathway?ko05132/K17388%09red/K05692%09red/K10413%09red/K04441%09red/K10415%09red/K07897%09red
Measles	KEGG PATHWAY	ko05162	17	448	3263	111414	0.00520993	0.00402104	0.0951253	0.396509	K03283,HSPA1_8,BAA83426.1|K03247,EIF3H,XP_013436813.1|K03083,GSK3B,ETW30644.1|K16196,EIF2AK4,XP_013433011.1|K03283,HSPA1_8,XP_013434945.1|K03237,EIF2S1,XP_013234193.1|K03115,CSNK2B,AET50630.1|K06856,IGH,BAJ52218.1|K03097,CSNK2A,XP_013232457.1|K03097,CSNK2A,XP_013435762.1|K02206,CDK2,XP_013235738.1|K03115,CSNK2B,XP_013434555.1|K03283,HSPA1_8,AET50612.1|K14753,RACK1,XP_013229205.1|K03283,HSPA1_8,XP…	http://www.genome.jp/kegg-bin/show_pathway?ko05162/K06856%09red/K16196%09red/K03097%09red/K03083%09red/K02206%09red/K03115%09red/K03247%09red/K14753%09red/K03237%09red/K03283%09red
Endocytosis	KEGG PATHWAY	ko04144	27	774	3263	111414	0.00827459	0.00694706	0.0956212	0.396509	K07888,RAB5B,XP_013437062.1|K04646,CLTC,XP_013438787.1|K03283,HSPA1_8,XP_013434945.1|K12483,EHD1,XP_013435725.1|K07904,RAB11A,XP_013338417.1|K11826,AP2M1,XP_013439052.1|K07889,RAB5C,XP_013235463.1|K12479,VPS45,XP_013233079.1|K03283,HSPA1_8,BAA83426.1|K18441,CYTH,XP_013432656.1|K07905,RAB11B,XP_013235950.1|K11825,AP2B1,XP_013233694.1|K07889,RAB5C,XP_013234516.1|K03283,HSPA1_8,XP_013439452.1|K12492…	http://www.genome.jp/kegg-bin/show_pathway?ko04144/K07887%09red/K11825%09red/K18466%09red/K18441%09red/K18468%09red/K04646%09red/K07905%09red/K07888%09red/K07889%09red/K12471%09red/K07937%09red/K11826%09red/K12483%09red/K12492%09red/K07901%09red/K03283%09red/K12479%09red/K12486%09red/K07897%09red/K07904%09red
Fatty acid metabolism	KEGG PATHWAY	ko01212	19	522	3263	111414	0.00582286	0.00468523	0.108393	0.443556	K01897,ACSL,XP_013434833.1|K11262,ACACA,XP_013437840.1|K00626,E2.3.1.9,XP_013435469.1|K01897,ACSL,XP_013434832.1|K10258,TER,XP_013432699.1|K07513,ACAA1,XP_013438170.1|K09478,ACADSB,XP_013436662.1|K01897,ACSL,XP_013437929.1|K01897,ACSL,XP_013232639.1|K10703,PHS1,XP_013435842.1|K00507,SCD,XP_013432854.1|K01897,ACSL,XP_013232004.1|K15013,ACSBG,XP_013439980.1|K00645,fabD,XP_013434974.1|K01897,ACSL,ET…	http://www.genome.jp/kegg-bin/show_pathway?ko01212/K11262%09red/K09478%09red/K00645%09red/K10703%09red/K00507%09red/K15013%09red/K00232%09red/K10258%09red/K01897%09red/K07513%09red/K00626%09red/K09458%09red
Histidine metabolism	KEGG PATHWAY	ko00340	4	68	3263	111414	0.00122587	0.000610336	0.114414	0.448912	K11182,AOC1,XP_013435528.1|K00128,E1.2.1.3,XP_013436557.1|K19787,CARNMT1,XP_013436332.1|K08660,CNDP2,XP_013233275.1	http://www.genome.jp/kegg-bin/show_pathway?ko00340/K00128%09red/K19787%09red/K11182%09red/K08660%09red
Tyrosine metabolism	KEGG PATHWAY	ko00350	4	68	3263	111414	0.00122587	0.000610336	0.114414	0.448912	K14454,GOT1,XP_013230025.1|K00121,frmA,XP_013440429.1|K00121,frmA,XP_013437507.1|K00121,frmA,XP_013235277.1	http://www.genome.jp/kegg-bin/show_pathway?ko00350/K00121%09red/K14454%09red
Influenza A	KEGG PATHWAY	ko05164	33	994	3263	111414	0.0101134	0.00892168	0.114709	0.448912	K03083,GSK3B,ETW30644.1|K03283,HSPA1_8,XP_013434945.1|K12812,UAP56,XP_013335669.1|K14290,XPO1,XP_013436819.1|K04441,P38,XP_013227921.1|K14290,XPO1,XP_013235846.1|K14298,RAE1,XP_013228823.1|K05692,ACTB_G1,PIL95857.1|K05692,ACTB_G1,EPR56714.1|K03283,HSPA1_8,BAA83426.1|K09507,DNAJB1,XP_013439481.1|K14290,XPO1,XP_013232463.1|K14297,NUP98,XP_013435776.1|K08738,CYC,XP_013229100.1|K16196,EIF2AK4,XP_0134…	http://www.genome.jp/kegg-bin/show_pathway?ko05164/K16196%09red/K09507%09red/K15047%09red/K05692%09red/K03083%09red/K15043%09red/K08738%09red/K04441%09red/K12812%09red/K14298%09red/K14297%09red/K14404%09red/K14290%09red/K14396%09red/K03237%09red/K03283%09red
Propanoate metabolism	KEGG PATHWAY	ko00640	14	366	3263	111414	0.00429053	0.00328504	0.115698	0.448912	K00166,BCKDHA,XP_013438420.1|K11262,ACACA,XP_013437840.1|K00626,E2.3.1.9,XP_013435469.1|K01895,ACSS,XP_013433758.1|K09699,DBT,XP_013435579.1|K01900,LSC2,XP_013439519.1|K00382,DLD,XP_013433469.1|K00167,BCKDHB,XP_013228676.1|K01895,ACSS,XP_013336914.1|K05605,HIBCH,XP_013432937.1|K09699,DBT,AET50600.1|K01899,LSC1,AET50847.1|K01895,ACSS,XP_013232261.1|K01899,LSC1,XP_013438149.1	http://www.genome.jp/kegg-bin/show_pathway?ko00640/K00382%09red/K05605%09red/K00166%09red/K00167%09red/K01900%09red/K01899%09red/K01895%09red/K11262%09red/K09699%09red/K00626%09red
Carbohydrate digestion and absorption	KEGG PATHWAY	ko04973	4	69	3263	111414	0.00122587	0.000619312	0.118732	0.448912	K00844,HK,ANF07129.1|K01539,ATP1A,XP_013438184.1|K00844,HK,XP_013438738.1|K00844,HK,XP_013438650.1	http://www.genome.jp/kegg-bin/show_pathway?ko04973/K01539%09red/K00844%09red
Dorso-ventral axis formation	KEGG PATHWAY	ko04320	5	96	3263	111414	0.00153233	0.000861651	0.119315	0.448912	K02599,NOTCH,XP_013436719.1|K02156,AUB,XP_013432660.1|K02156,AUB,XP_013231185.1|K02177,BRU,XP_013230036.1|K02177,BRU,XP_013235743.1	http://www.genome.jp/kegg-bin/show_pathway?ko04320/K02156%09red/K02177%09red/K02599%09red
Selenocompound metabolism	KEGG PATHWAY	ko00450	7	153	3263	111414	0.00214526	0.00137326	0.119806	0.448912	K01758,CTH,XP_013438518.1|K00384,trxB,XP_013440351.1|K13811,PAPSS,XP_013439696.1|K00384,trxB,XP_013234814.1|K01874,MARS,XP_013437421.1|K01874,MARS,XP_013433270.1|K13811,PAPSS,XP_013232973.1	http://www.genome.jp/kegg-bin/show_pathway?ko00450/K00384%09red/K13811%09red/K01758%09red/K01874%09red
Hippo signaling pathway - fly	KEGG PATHWAY	ko04391	12	308	3263	111414	0.0036776	0.00276446	0.125527	0.46356	K16675,ZDHHC9_14_18,XP_013232610.1|K06630,YWHAE,XP_013234781.1|K05692,ACTB_G1,AET50880.1|K05692,ACTB_G1,XP_013438513.1|K06685,MOB1,XP_013437854.1|K08791,LATS1_2,XP_013231116.1|K08960,CSNK1E,XP_013337703.1|K06685,MOB1,XP_013232542.1|K05692,ACTB_G1,PIL95857.1|K06630,YWHAE,XP_013229533.1|K08960,CSNK1E,AAS46021.1|K05692,ACTB_G1,EPR56714.1	http://www.genome.jp/kegg-bin/show_pathway?ko04391/K16675%09red/K08791%09red/K06685%09red/K05692%09red/K08960%09red/K06630%09red
Arachidonic acid metabolism	KEGG PATHWAY	ko00590	5	98	3263	111414	0.00153233	0.000879602	0.126696	0.46356	K00432,gpx,XP_013231991.1|K00079,CBR1,XP_013229440.1|K00079,CBR1,XP_013436687.1|K15730,PTGES3,XP_013438354.1|K00079,CBR1,XP_013434457.1	http://www.genome.jp/kegg-bin/show_pathway?ko00590/K00432%09red/K00079%09red/K15730%09red
Longevity regulating pathway - worm	KEGG PATHWAY	ko04212	14	376	3263	111414	0.00429053	0.0033748	0.133844	0.484019	K00507,SCD,XP_013432854.1|K12824,TCERG1,XP_013229281.1|K11204,GCLC,XP_013440755.1|K08341,GABARAP,XP_013439734.1|K11204,GCLC,XP_013232396.1|K10798,PARP,XP_013432765.1|K17794,TIM23,XP_013229917.1|K04043,dnaK,XP_013434462.1|K04077,groEL,XP_013235006.1|K03781,katE,XP_013436398.1|K04441,P38,XP_013227921.1|K04441,P38,XP_013333560.1|K04077,groEL,XP_013338599.1|K13113,UBL5,XP_013338183.1	http://www.genome.jp/kegg-bin/show_pathway?ko04212/K03781%09red/K04043%09red/K17794%09red/K10798%09red/K00507%09red/K08341%09red/K04441%09red/K04077%09red/K11204%09red/K12824%09red/K13113%09red
Pathogenic Escherichia coli infection	KEGG PATHWAY	ko05130	8	190	3263	111414	0.00245173	0.00170535	0.139901	0.500105	K05692,ACTB_G1,XP_013438513.1|K11294,NCL,XP_013434830.1|K05692,ACTB_G1,AET50880.1|K07375,TUBB,AAA29504.1|K17388,ROCK2,XP_013434572.1|K05692,ACTB_G1,PIL95857.1|K07375,TUBB,AAB41262.1|K05692,ACTB_G1,EPR56714.1	http://www.genome.jp/kegg-bin/show_pathway?ko05130/K17388%09red/K05692%09red/K11294%09red/K07375%09red
Retinol metabolism	KEGG PATHWAY	ko00830	5	102	3263	111414	0.00153233	0.000915504	0.142064	0.500673	K00121,frmA,XP_013437507.1|K00121,frmA,XP_013440429.1|K11155,DGAT1,XP_013230456.1|K11155,DGAT1,XP_013233477.1|K00121,frmA,XP_013235277.1	http://www.genome.jp/kegg-bin/show_pathway?ko00830/K00121%09red/K11155%09red
Drug metabolism - cytochrome P450	KEGG PATHWAY	ko00982	3	48	3263	111414	0.000919399	0.000430826	0.143279	0.500673	K00121,frmA,XP_013440429.1|K00121,frmA,XP_013437507.1|K00121,frmA,XP_013235277.1	http://www.genome.jp/kegg-bin/show_pathway?ko00982/K00121%09red
Arginine biosynthesis	KEGG PATHWAY	ko00220	6	133	3263	111414	0.0018388	0.00119375	0.149459	0.50668	K15371,GDH2,XP_013232965.1|K14454,GOT1,XP_013230025.1|K15371,GDH2,XP_013232970.1|K00262,E1.4.1.4,XP_013233310.1|K01948,CPS1,XP_013432515.1|K00814,GPT,XP_013438015.1	http://www.genome.jp/kegg-bin/show_pathway?ko00220/K00262%09red/K00814%09red/K01948%09red/K15371%09red/K14454%09red
Central carbon metabolism in cancer	KEGG PATHWAY	ko05230	9	225	3263	111414	0.0027582	0.0020195	0.15127	0.50668	K00844,HK,ANF07129.1|K00873,PK,XP_013435489.1|K14634,TIGAR,XP_013440682.1|K00036,G6PD,XP_013236015.1|K07299,SLC2A1,XP_013438789.1|K00036,G6PD,XP_013334758.1|K00844,HK,XP_013438650.1|K01834,PGAM,XP_013235424.1|K00844,HK,XP_013438738.1	http://www.genome.jp/kegg-bin/show_pathway?ko05230/K14634%09red/K00844%09red/K01834%09red/K07299%09red/K00036%09red/K00873%09red
Cysteine and methionine metabolism	KEGG PATHWAY	ko00270	8	194	3263	111414	0.00245173	0.00174125	0.151282	0.50668	K01011,TST,XP_013440938.1|K14454,GOT1,XP_013230025.1|K11204,GCLC,XP_013440755.1|K00641,metX,XP_013440859.1|K11204,GCLC,XP_013232396.1|K01251,E3.3.1.1,XP_013437559.1|K00789,metK,XP_013333045.1|K01758,CTH,XP_013438518.1	http://www.genome.jp/kegg-bin/show_pathway?ko00270/K14454%09red/K00641%09red/K01758%09red/K01011%09red/K01251%09red/K00789%09red/K11204%09red
Aminoacyl-tRNA biosynthesis	KEGG PATHWAY	ko00970	29	889	3263	111414	0.00888753	0.00797925	0.151515	0.50668	K01867,WARS,XP_013334380.1|K14163,EPRS,XP_013439915.1|K01887,RARS,XP_003880756.1|K04567,KARS,XP_013433729.1|K01892,HARS,CEL73547.1|K01873,VARS,XP_013229636.1|K01874,MARS,XP_013433270.1|K01883,CARS,XP_013230045.1|K01893,NARS,XP_013227989.1|K14163,EPRS,XP_013438074.1|K01887,RARS,XP_013433656.1|K01870,IARS,XP_013228261.1|K01872,AARS,XP_013233756.1|K01892,HARS,XP_013438600.1|K01880,GARS,XP_013235701.…	http://www.genome.jp/kegg-bin/show_pathway?ko00970/K04567%09red/K01889%09red/K01890%09red/K01876%09red/K01872%09red/K01880%09red/K01870%09red/K01873%09red/K01883%09red/K01866%09red/K01874%09red/K14163%09red/K01887%09red/K01875%09red/K01868%09red/K01869%09red/K01893%09red/K01892%09red/K01867%09red
RIG-I-like receptor signaling pathway	KEGG PATHWAY	ko04622	5	107	3263	111414	0.00153233	0.000960382	0.162339	0.5371	K04441,P38,XP_013333560.1|K04441,P38,XP_013227921.1|K08339,ATG5,XP_013434313.1|K11594,DDX3X,XP_013232474.1|K09578,PIN1,XP_013439032.1	http://www.genome.jp/kegg-bin/show_pathway?ko04622/K08339%09red/K04441%09red/K11594%09red/K09578%09red
Hippo signaling pathway	KEGG PATHWAY	ko04390	13	360	3263	111414	0.00398406	0.00323119	0.167772	0.544038	K03083,GSK3B,ETW30644.1|K06630,YWHAE,XP_013234781.1|K05692,ACTB_G1,AET50880.1|K05692,ACTB_G1,XP_013438513.1|K06685,MOB1,XP_013437854.1|K08791,LATS1_2,XP_013231116.1|K08960,CSNK1E,XP_013337703.1|K06685,MOB1,XP_013232542.1|K05692,ACTB_G1,PIL95857.1|K06630,YWHAE,XP_013229533.1|K06269,PPP1C,XP_013229005.1|K08960,CSNK1E,AAS46021.1|K05692,ACTB_G1,EPR56714.1	http://www.genome.jp/kegg-bin/show_pathway?ko04390/K08791%09red/K06685%09red/K05692%09red/K08960%09red/K03083%09red/K06269%09red/K06630%09red
Pentose and glucuronate interconversions	KEGG PATHWAY	ko00040	3	52	3263	111414	0.000919399	0.000466728	0.167935	0.544038	K00011,E1.1.1.21,XP_013440691.1|K01783,rpe,XP_013229431.1|K00128,E1.2.1.3,XP_013436557.1	http://www.genome.jp/kegg-bin/show_pathway?ko00040/K00128%09red/K00011%09red/K01783%09red
Ubiquitin mediated proteolysis	KEGG PATHWAY	ko04120	35	1119	3263	111414	0.0107263	0.0100436	0.180363	0.578276	K04649,HIP2,AET50656.1|K03178,UBE1,XP_013234403.1|K10578,UBE2J1,XP_013439152.1|K04554,UBE2J2,XP_013439359.1|K10597,UBE4B,XP_013436648.1|K10594,HERC1,XP_013233402.1|K06689,UBE2D,EWC75558.1|K10580,UBE2N,XP_013229983.1|K10579,UBE2M,XP_013436704.1|K10688,UBE2W,XP_013436544.1|K10609,CUL4,XP_013434235.1|K03869,CUL3,XP_013234779.1|K10685,UBLE1B,XP_013434406.1|K10590,TRIP12,XP_013435436.1|K10594,HERC1,XP…	http://www.genome.jp/kegg-bin/show_pathway?ko04120/K10594%09red/K10601%09red/K10603%09red/K10590%09red/K10578%09red/K10595%09red/K10577%09red/K10598%09red/K10599%09red/K10597%09red/K03869%09red/K04649%09red/K10579%09red/K10698%09red/K10609%09red/K10580%09red/K10589%09red/K10573%09red/K03178%09red/K10260%09red/K04554%09red/K10592%09red/K06689%09red/K09561%09red/K10688%09red/K10685%09red
Nicotinate and nicotinamide metabolism	KEGG PATHWAY	ko00760	7	174	3263	111414	0.00214526	0.00156174	0.186401	0.584984	K01950,E6.3.5.1,XP_013435455.1|K00323,NNT,XP_013338270.1|K00323,NNT,XP_013234727.1|K00763,pncB,XP_013231951.1|K01950,E6.3.5.1,XP_013435266.1|K00858,ppnK,XP_013438205.1|K00323,NNT,AAA29077.1	http://www.genome.jp/kegg-bin/show_pathway?ko00760/K00323%09red/K00858%09red/K01950%09red/K00763%09red
Regulation of mitophagy - yeast	KEGG PATHWAY	ko04139	14	402	3263	111414	0.00429053	0.00360816	0.187876	0.584984	K04464,MAPK7,XP_013439082.1|K08341,GABARAP,XP_013439734.1|K17065,DNM1L,XP_013231245.1|K03115,CSNK2B,AET50630.1|K03097,CSNK2A,XP_013232457.1|K17800,LETM1,XP_013439706.1|K03097,CSNK2A,XP_013435762.1|K04441,P38,XP_013227921.1|K03115,CSNK2B,XP_013434555.1|K17065,DNM1L,XP_013433064.1|K04441,P38,XP_013333560.1|K11088,SNRPD3,CAK51481.1|K08955,YME1,XP_013435225.1|K17065,DNM1L,XP_013335061.1	http://www.genome.jp/kegg-bin/show_pathway?ko04139/K08955%09red/K03097%09red/K04464%09red/K08341%09red/K04441%09red/K17800%09red/K03115%09red/K17065%09red/K11088%09red
Neuroactive ligand-receptor interaction	KEGG PATHWAY	ko04080	1	7	3263	111414	0.000306466	6.28e-05	0.188098	0.584984	K01352,GZMA,NP_989788.1	http://www.genome.jp/kegg-bin/show_pathway?ko04080/K01352%09red
Type II diabetes mellitus	KEGG PATHWAY	ko04930	4	84	3263	111414	0.00122587	0.000753945	0.190973	0.588045	K00844,HK,ANF07129.1|K00844,HK,XP_013438738.1|K00844,HK,XP_013438650.1|K00873,PK,XP_013435489.1	http://www.genome.jp/kegg-bin/show_pathway?ko04930/K00873%09red/K00844%09red
NF-kappa B signaling pathway	KEGG PATHWAY	ko04064	6	145	3263	111414	0.0018388	0.00130145	0.194254	0.592285	K03115,CSNK2B,AET50630.1|K06856,IGH,BAJ52218.1|K03097,CSNK2A,XP_013232457.1|K03097,CSNK2A,XP_013435762.1|K03115,CSNK2B,XP_013434555.1|K10577,UBE2I,AET50682.1	http://www.genome.jp/kegg-bin/show_pathway?ko04064/K06856%09red/K10577%09red/K03097%09red/K03115%09red
Prostate cancer	KEGG PATHWAY	ko05215	11	307	3263	111414	0.00337113	0.00275549	0.198874	0.600482	K03083,GSK3B,ETW30644.1|K06276,PDPK1,XP_013228735.1|K04079,htpG,XP_013438488.1|K09487,HSP90B,XP_013433843.1|K09487,HSP90B,XP_013229579.1|K04079,htpG,XP_013235984.1|K04079,htpG,XP_003882154.1|K04079,htpG,XP_013232120.1|K02206,CDK2,XP_013235738.1|K02206,CDK2,XP_013435055.1|K09487,HSP90B,XP_013438809.1	http://www.genome.jp/kegg-bin/show_pathway?ko05215/K06276%09red/K02206%09red/K09487%09red/K03083%09red/K04079%09red
SNARE interactions in vesicular transport	KEGG PATHWAY	ko04130	8	214	3263	111414	0.00245173	0.00192076	0.214257	0.636523	K08493,VTI1,XP_013438454.1|K08496,GOSR2,XP_013440023.1|K08517,SEC22,XP_013437046.1|K08516,YKT6,XP_013434296.1|K08498,STX6,XP_013436674.1|K08516,YKT6,XP_013234859.1|K08490,STX5,XP_013437471.1|K08515,VAMP7,XP_013231601.1	http://www.genome.jp/kegg-bin/show_pathway?ko04130/K08496%09red/K08490%09red/K08493%09red/K08498%09red/K08515%09red/K08517%09red/K08516%09red
AMPK signaling pathway	KEGG PATHWAY	ko04152	18	550	3263	111414	0.0055164	0.00493654	0.214903	0.636523	K11262,ACACA,XP_013437840.1|K03841,FBP,XP_013230653.1|K07905,RAB11B,XP_013235950.1|K11584,PPP2R5,XP_013438721.1|K03234,EEF2,ETW29038.1|K03841,FBP,XP_013234467.1|K00507,SCD,XP_013432854.1|K07901,RAB8A,XP_013440806.1|K03234,EEF2,XP_013438065.1|K03841,FBP,XP_013435254.1|K06276,PDPK1,XP_013228735.1|K07877,RAB2A,XP_013335089.1|K07199,PRKAB,XP_013233030.1|K07901,RAB8A,XP_013234443.1|K07359,CAMKK,XP_013…	http://www.genome.jp/kegg-bin/show_pathway?ko04152/K07877%09red/K03841%09red/K07359%09red/K00507%09red/K06276%09red/K07199%09red/K07901%09red/K11262%09red/K11584%09red/K03234%09red/K07905%09red
mTOR signaling pathway	KEGG PATHWAY	ko04150	16	486	3263	111414	0.00490346	0.00436211	0.224888	0.658027	K03259,EIF4E,AET50767.1|K02147,ATPeV1B,XP_013338046.1|K03083,GSK3B,ETW30644.1|K06276,PDPK1,XP_013228735.1|K02991,RP-S6e,AET50482.1|K02148,ATPeV1C,XP_013435816.1|K02145,ATPeV1A,XP_013439048.1|K02149,ATPeV1D,XP_013436120.1|K02150,ATPeV1E,XP_013432643.1|K02145,ATPeV1A,KYF45761.1|K14004,SEC13,XP_013231331.1|K02151,ATPeV1F,XP_013229878.1|K02147,ATPeV1B,XP_013436893.1|K03259,EIF4E,XP_013231945.1|K02144…	http://www.genome.jp/kegg-bin/show_pathway?ko04150/K14004%09red/K03083%09red/K06276%09red/K02991%09red/K02144%09red/K02145%09red/K03259%09red/K02147%09red/K02148%09red/K02149%09red/K02151%09red/K02150%09red
Taurine and hypotaurine metabolism	KEGG PATHWAY	ko00430	2	33	3263	111414	0.000612933	0.000296193	0.226931	0.658027	K15371,GDH2,XP_013232965.1|K15371,GDH2,XP_013232970.1	http://www.genome.jp/kegg-bin/show_pathway?ko00430/K15371%09red
Nitrogen metabolism	KEGG PATHWAY	ko00910	4	91	3263	111414	0.00122587	0.000816773	0.228511	0.658027	K15371,GDH2,XP_013232965.1|K15371,GDH2,XP_013232970.1|K00262,E1.4.1.4,XP_013233310.1|K01948,CPS1,XP_013432515.1	http://www.genome.jp/kegg-bin/show_pathway?ko00910/K00262%09red/K01948%09red/K15371%09red
Butanoate metabolism	KEGG PATHWAY	ko00650	4	92	3263	111414	0.00122587	0.000825749	0.234021	0.659732	K00109,E1.1.99.2,CAK51433.1|K00139,ALDH5A1,XP_013437833.1|K00626,E2.3.1.9,XP_013435469.1|K00109,E1.1.99.2,XP_013440081.1	http://www.genome.jp/kegg-bin/show_pathway?ko00650/K00626%09red/K00139%09red/K00109%09red
Insulin signaling pathway	KEGG PATHWAY	ko04910	24	769	3263	111414	0.0073552	0.00690218	0.235362	0.659732	K03259,EIF4E,AET50767.1|K03083,GSK3B,ETW30644.1|K02991,RP-S6e,AET50482.1|K00688,E2.4.1.1,XP_013231934.1|K07199,PRKAB,XP_013235487.1|K04739,PRKAR,XP_013432889.1|K00688,E2.4.1.1,XP_013433521.1|K11262,ACACA,XP_013437840.1|K03841,FBP,XP_013230653.1|K03841,FBP,XP_013234467.1|K06269,PPP1C,XP_013229005.1|K02183,CALM,CAA69660.1|K02183,CALM,XP_013233787.1|K06276,PDPK1,XP_013228735.1|K02183,CALM,XP_0132363…	http://www.genome.jp/kegg-bin/show_pathway?ko04910/K04739%09red/K04345%09red/K03841%09red/K00844%09red/K03083%09red/K06276%09red/K00688%09red/K02991%09red/K07199%09red/K03259%09red/K11262%09red/K06269%09red/K02183%09red
Renin-angiotensin system	KEGG PATHWAY	ko04614	2	34	3263	111414	0.000612933	0.000305168	0.236476	0.659732	K01322,PREP,XP_003881672.1|K01322,PREP,XP_013229688.1	http://www.genome.jp/kegg-bin/show_pathway?ko04614/K01322%09red
Pertussis	KEGG PATHWAY	ko05133	7	188	3263	111414	0.00214526	0.0016874	0.237588	0.659732	K02183,CALM,XP_013233787.1|K02183,CALM,XP_013236335.1|K04441,P38,XP_013227921.1|K10155,IRF8,AAR24075.2|K04441,P38,XP_013333560.1|K05765,CFL,ABY64746.1|K02183,CALM,CAA69660.1	http://www.genome.jp/kegg-bin/show_pathway?ko05133/K05765%09red/K10155%09red/K04441%09red/K02183%09red
PPAR signaling pathway	KEGG PATHWAY	ko03320	13	390	3263	111414	0.00398406	0.00350046	0.241008	0.663306	K01897,ACSL,XP_013434833.1|K00507,SCD,XP_013432854.1|K06276,PDPK1,XP_013228735.1|K01897,ACSL,XP_013434832.1|K01897,ACSL,XP_013437929.1|K01897,ACSL,XP_013232639.1|K15013,ACSBG,XP_013439980.1|K01897,ACSL,XP_013232004.1|K01897,ACSL,ETW19944.1|K00232,E1.3.3.6,XP_013436140.1|K07513,ACAA1,XP_013438170.1|K07513,ACAA1,KEP67050.1|K08746,SLC27A2,XP_013338062.1	http://www.genome.jp/kegg-bin/show_pathway?ko03320/K08746%09red/K06276%09red/K15013%09red/K00232%09red/K01897%09red/K07513%09red/K00507%09red
Benzoate degradation	KEGG PATHWAY	ko00362	2	35	3263	111414	0.000612933	0.000314144	0.246042	0.671219	K00252,GCDH,XP_013438059.1|K00626,E2.3.1.9,XP_013435469.1	http://www.genome.jp/kegg-bin/show_pathway?ko00362/K00252%09red/K00626%09red
Glycerophospholipid metabolism	KEGG PATHWAY	ko00564	17	533	3263	111414	0.00520993	0.00478396	0.253321	0.685069	K00894,ETNK,XP_013229619.1|K00649,GNPAT,XP_013229117.1|K00967,PCYT2,XP_013439656.1|K00111,glpA,XP_013438016.1|K00649,GNPAT,XP_013440962.1|K00901,dgkA,XP_013233713.1|K13510,LPCAT1_2,XP_013436638.1|K00981,E2.7.7.41,XP_013229930.1|K00006,GPD1,XP_013439788.1|K06130,LYPLA2,XP_013432597.1|K00968,PCYT1,XP_013336164.1|K01613,psd,XP_013235530.1|K00993,EPT1,XP_013435627.1|K06128,LYPLA1,XP_013228414.1|K0161…	http://www.genome.jp/kegg-bin/show_pathway?ko00564/K00006%09red/K00967%09red/K00649%09red/K05929%09red/K06128%09red/K00894%09red/K00968%09red/K06130%09red/K00993%09red/K00981%09red/K13509%09red/K01613%09red/K00901%09red/K13510%09red/K00111%09red
Dilated cardiomyopathy	KEGG PATHWAY	ko05414	7	194	3263	111414	0.00214526	0.00174125	0.260806	0.69923	K05692,ACTB_G1,XP_013438513.1|K04345,PKA,ETW49331.1|K05692,ACTB_G1,AET50880.1|K05692,ACTB_G1,PIL95857.1|K04345,PKA,AET50681.1|K06856,IGH,BAJ52218.1|K05692,ACTB_G1,EPR56714.1	http://www.genome.jp/kegg-bin/show_pathway?ko05414/K06856%09red/K04345%09red/K05692%09red
Alcoholism	KEGG PATHWAY	ko05034	14	434	3263	111414	0.00429053	0.00389538	0.266151	0.701764	K02183,CALM,XP_013233787.1|K11251,H2A,XP_013227805.1|K11252,H2B,AAL01371.1|K02183,CALM,XP_013236335.1|K11253,H3,XP_013434650.1|K05869,CAMK4,XP_013229410.1|K05869,CAMK4,XP_013234162.1|K06067,HDAC1_2,XP_013229034.1|K11252,H2B,XP_013235729.1|K07359,CAMKK,XP_013231319.1|K06269,PPP1C,XP_013229005.1|K11251,H2A,XP_003882857.1|K11254,H4,XP_013233172.1|K02183,CALM,CAA69660.1	http://www.genome.jp/kegg-bin/show_pathway?ko05034/K11254%09red/K11251%09red/K11252%09red/K11253%09red/K07359%09red/K05869%09red/K06067%09red/K06269%09red/K02183%09red
Proximal tubule bicarbonate reclamation	KEGG PATHWAY	ko04964	1	11	3263	111414	0.000306466	9.87e-05	0.268439	0.701764	K01539,ATP1A,XP_013438184.1	http://www.genome.jp/kegg-bin/show_pathway?ko04964/K01539%09red
Circadian rhythm - fly	KEGG PATHWAY	ko04711	3	67	3263	111414	0.000919399	0.000601361	0.268521	0.701764	K03083,GSK3B,ETW30644.1|K08960,CSNK1E,XP_013337703.1|K08960,CSNK1E,AAS46021.1	http://www.genome.jp/kegg-bin/show_pathway?ko04711/K08960%09red/K03083%09red
Rheumatoid arthritis	KEGG PATHWAY	ko05323	16	506	3263	111414	0.00490346	0.00454162	0.272025	0.702658	K02147,ATPeV1B,XP_013338046.1|K02148,ATPeV1C,XP_013435816.1|K02146,ATPeV0D,XP_013235840.1|K02154,ATPeV0A,XP_013437265.1|K06856,IGH,BAJ52218.1|K02145,ATPeV1A,XP_013439048.1|K02149,ATPeV1D,XP_013436120.1|K02154,ATPeV0A,XP_013438565.1|K02150,ATPeV1E,XP_013432643.1|K02146,ATPeV0D,XP_013434141.1|K02145,ATPeV1A,KYF45761.1|K02151,ATPeV1F,XP_013229878.1|K02147,ATPeV1B,XP_013436893.1|K02144,ATPeV1H,XP_013…	http://www.genome.jp/kegg-bin/show_pathway?ko05323/K06856%09red/K02144%09red/K02145%09red/K02146%09red/K02147%09red/K02148%09red/K02149%09red/K02154%09red/K02151%09red/K02150%09red
Arrhythmogenic right ventricular cardiomyopathy (ARVC)	KEGG PATHWAY	ko05412	4	99	3263	111414	0.00122587	0.000888578	0.273382	0.702658	K05692,ACTB_G1,AET50880.1|K05692,ACTB_G1,XP_013438513.1|K05692,ACTB_G1,PIL95857.1|K05692,ACTB_G1,EPR56714.1	http://www.genome.jp/kegg-bin/show_pathway?ko05412/K05692%09red
Pathways in cancer	KEGG PATHWAY	ko05200	20	652	3263	111414	0.00612933	0.00585205	0.283717	0.723246	K04079,htpG,XP_013235984.1|K03083,GSK3B,ETW30644.1|K04079,htpG,XP_003882154.1|K08738,CYC,XP_013229100.1|K04345,PKA,ETW49331.1|K09487,HSP90B,XP_013433843.1|K09487,HSP90B,XP_013229579.1|K04079,htpG,XP_013438488.1|K08803,DAPK,XP_013433134.1|K06067,HDAC1_2,XP_013229034.1|K17388,ROCK2,XP_013434572.1|K04079,htpG,XP_013232120.1|K09848,TRAF4,XP_013440896.1|K08738,CYC,XP_013435120.1|K02206,CDK2,XP_0132357…	http://www.genome.jp/kegg-bin/show_pathway?ko05200/K17388%09red/K04345%09red/K09487%09red/K08803%09red/K09848%09red/K08738%09red/K03083%09red/K06067%09red/K07299%09red/K04079%09red/K02206%09red/K08735%09red
Endocrine and other factor-regulated calcium reabsorption	KEGG PATHWAY	ko04961	7	203	3263	111414	0.00214526	0.00182203	0.296733	0.750277	K11825,AP2B1,XP_013233694.1|K04345,PKA,ETW49331.1|K07904,RAB11A,XP_013338417.1|K04646,CLTC,XP_013438787.1|K11826,AP2M1,XP_013439052.1|K04345,PKA,AET50681.1|K01539,ATP1A,XP_013438184.1	http://www.genome.jp/kegg-bin/show_pathway?ko04961/K04345%09red/K01539%09red/K04646%09red/K11826%09red/K11825%09red/K07904%09red
Limonene and pinene degradation	KEGG PATHWAY	ko00903	1	13	3263	111414	0.000306466	0.000116682	0.305579	0.758695	K00128,E1.2.1.3,XP_013436557.1	http://www.genome.jp/kegg-bin/show_pathway?ko00903/K00128%09red
MAPK signaling pathway	KEGG PATHWAY	ko04010	17	556	3263	111414	0.00520993	0.0049904	0.308108	0.758695	K03283,HSPA1_8,BAA83426.1|K04464,MAPK7,XP_013439082.1|K04460,PPP5C,XP_013230961.1|K04460,PPP5C,XP_013434558.1|K06268,PPP3R,XP_013234209.1|K04345,PKA,ETW49331.1|K04461,PPM1B,XP_013229249.1|K03283,HSPA1_8,XP_013434945.1|K04441,P38,XP_013227921.1|K04441,P38,XP_013333560.1|K03283,HSPA1_8,AET50612.1|K03283,HSPA1_8,XP_013439452.1|K04348,PPP3C,XP_013439692.1|K04345,PKA,AET50681.1|K03283,HSPA1_8,ETW49790…	http://www.genome.jp/kegg-bin/show_pathway?ko04010/K04345%09red/K04461%09red/K04460%09red/K04348%09red/K04464%09red/K06268%09red/K04441%09red/K04459%09red/K03283%09red
Leishmaniasis	KEGG PATHWAY	ko05140	3	73	3263	111414	0.000919399	0.000655214	0.31065	0.758695	K06856,IGH,BAJ52218.1|K04441,P38,XP_013227921.1|K04441,P38,XP_013333560.1	http://www.genome.jp/kegg-bin/show_pathway?ko05140/K06856%09red/K04441%09red
VEGF signaling pathway	KEGG PATHWAY	ko04370	4	106	3263	111414	0.00122587	0.000951406	0.313735	0.758695	K04348,PPP3C,XP_013439692.1|K04441,P38,XP_013227921.1|K04441,P38,XP_013333560.1|K06268,PPP3R,XP_013234209.1	http://www.genome.jp/kegg-bin/show_pathway?ko04370/K04441%09red/K04348%09red/K06268%09red
Valine, leucine and isoleucine degradation	KEGG PATHWAY	ko00280	11	347	3263	111414	0.00337113	0.00311451	0.316839	0.758695	K00166,BCKDHA,XP_013438420.1|K00626,E2.3.1.9,XP_013435469.1|K09478,ACADSB,XP_013436662.1|K09699,DBT,XP_013435579.1|K00128,E1.2.1.3,XP_013436557.1|K00382,DLD,XP_013433469.1|K00167,BCKDHB,XP_013228676.1|K07513,ACAA1,XP_013438170.1|K09699,DBT,AET50600.1|K07513,ACAA1,KEP67050.1|K05605,HIBCH,XP_013432937.1	http://www.genome.jp/kegg-bin/show_pathway?ko00280/K09478%09red/K05605%09red/K00166%09red/K00167%09red/K00128%09red/K00382%09red/K07513%09red/K09699%09red/K00626%09red
Hedgehog signaling pathway	KEGG PATHWAY	ko04340	7	208	3263	111414	0.00214526	0.00186691	0.317139	0.758695	K03083,GSK3B,ETW30644.1|K04345,PKA,ETW49331.1|K03869,CUL3,XP_013234779.1|K08960,CSNK1E,XP_013337703.1|K04345,PKA,AET50681.1|K03869,CUL3,XP_013229437.1|K08960,CSNK1E,AAS46021.1	http://www.genome.jp/kegg-bin/show_pathway?ko04340/K04345%09red/K08960%09red/K03083%09red/K03869%09red
Hedgehog signaling pathway - fly	KEGG PATHWAY	ko04341	7	208	3263	111414	0.00214526	0.00186691	0.317139	0.758695	K03083,GSK3B,ETW30644.1|K04345,PKA,ETW49331.1|K03869,CUL3,XP_013234779.1|K08960,CSNK1E,XP_013337703.1|K04345,PKA,AET50681.1|K03869,CUL3,XP_013229437.1|K08960,CSNK1E,AAS46021.1	http://www.genome.jp/kegg-bin/show_pathway?ko04341/K04345%09red/K08960%09red/K03083%09red/K03869%09red
Oxytocin signaling pathway	KEGG PATHWAY	ko04921	25	853	3263	111414	0.00766166	0.00765613	0.32945	0.770446	K03234,EEF2,ETW29038.1|K04348,PPP3C,XP_013439692.1|K05692,ACTB_G1,PIL95857.1|K07199,PRKAB,XP_013235487.1|K05692,ACTB_G1,EPR56714.1|K05869,CAMK4,XP_013234162.1|K04464,MAPK7,XP_013439082.1|K05692,ACTB_G1,AET50880.1|K03234,EEF2,XP_013438065.1|K17388,ROCK2,XP_013434572.1|K08794,CAMK1,CDJ67200.1|K06269,PPP1C,XP_013229005.1|K02183,CALM,CAA69660.1|K02183,CALM,XP_013233787.1|K02183,CALM,XP_013236335.1|K0…	http://www.genome.jp/kegg-bin/show_pathway?ko04921/K17388%09red/K04345%09red/K08794%09red/K07359%09red/K05869%09red/K05692%09red/K04348%09red/K04464%09red/K06268%09red/K07199%09red/K06269%09red/K03234%09red/K02183%09red
Fatty acid elongation	KEGG PATHWAY	ko00062	4	110	3263	111414	0.00122587	0.000987309	0.337036	0.770446	K10248,ELOVL3,XP_013227826.1|K10703,PHS1,XP_013435842.1|K10258,TER,XP_013432699.1|K10703,PHS1,XP_013230406.1	http://www.genome.jp/kegg-bin/show_pathway?ko00062/K10248%09red/K10703%09red/K10258%09red
Pyruvate metabolism	KEGG PATHWAY	ko00620	12	390	3263	111414	0.0036776	0.00350046	0.340569	0.770446	K11262,ACACA,XP_013437840.1|K00626,E2.3.1.9,XP_013435469.1|K00873,PK,XP_013435489.1|K01895,ACSS,XP_013433758.1|K00128,E1.2.1.3,XP_013436557.1|K00382,DLD,XP_013433469.1|K00627,DLAT,XP_013436872.1|K01759,GLO1,XP_013230404.1|K01895,ACSS,XP_013336914.1|K01676,E4.2.1.2A,XP_013440417.1|K01895,ACSS,XP_013232261.1|K01069,E3.1.2.6,XP_013435322.1	http://www.genome.jp/kegg-bin/show_pathway?ko00620/K01069%09red/K01676%09red/K01759%09red/K00128%09red/K00382%09red/K00873%09red/K01895%09red/K11262%09red/K00627%09red/K00626%09red
Transcriptional misregulation in cancer	KEGG PATHWAY	ko05202	6	179	3263	111414	0.0018388	0.00160662	0.340693	0.770446	K06856,IGH,BAJ52218.1|K12823,DDX5,XP_013232152.1|K04650,NCOR1,XP_013436711.1|K12823,DDX5,XP_013435285.1|K11253,H3,XP_013434650.1|K06067,HDAC1_2,XP_013229034.1	http://www.genome.jp/kegg-bin/show_pathway?ko05202/K06856%09red/K06067%09red/K04650%09red/K12823%09red/K11253%09red
Ovarian steroidogenesis	KEGG PATHWAY	ko04913	2	46	3263	111414	0.000612933	0.000412875	0.350754	0.770446	K04345,PKA,AET50681.1|K04345,PKA,ETW49331.1	http://www.genome.jp/kegg-bin/show_pathway?ko04913/K04345%09red
Insulin secretion	KEGG PATHWAY	ko04911	4	113	3263	111414	0.00122587	0.00101424	0.354556	0.770446	K04345,PKA,AET50681.1|K01539,ATP1A,XP_013438184.1|K07299,SLC2A1,XP_013438789.1|K04345,PKA,ETW49331.1	http://www.genome.jp/kegg-bin/show_pathway?ko04911/K01539%09red/K07299%09red/K04345%09red
Type I diabetes mellitus	KEGG PATHWAY	ko04940	2	47	3263	111414	0.000612933	0.00042185	0.360086	0.770446	K04077,groEL,XP_013235006.1|K04077,groEL,XP_013338599.1	http://www.genome.jp/kegg-bin/show_pathway?ko04940/K04077%09red
Thyroid hormone signaling pathway	KEGG PATHWAY	ko04919	14	469	3263	111414	0.00429053	0.00420953	0.362065	0.770446	K03083,GSK3B,ETW30644.1|K06276,PDPK1,XP_013228735.1|K04345,PKA,ETW49331.1|K02599,NOTCH,XP_013436719.1|K05692,ACTB_G1,AET50880.1|K05692,ACTB_G1,XP_013438513.1|K04650,NCOR1,XP_013436711.1|K06062,PCAF,XP_013231475.1|K05692,ACTB_G1,PIL95857.1|K04345,PKA,AET50681.1|K01539,ATP1A,XP_013438184.1|K07299,SLC2A1,XP_013438789.1|K06067,HDAC1_2,XP_013229034.1|K05692,ACTB_G1,EPR56714.1	http://www.genome.jp/kegg-bin/show_pathway?ko04919/K01539%09red/K04650%09red/K04345%09red/K06067%09red/K05692%09red/K03083%09red/K02599%09red/K06276%09red/K06062%09red/K07299%09red
Longevity regulating pathway	KEGG PATHWAY	ko04211	11	362	3263	111414	0.00337113	0.00324914	0.364883	0.770446	K03259,EIF4E,AET50767.1|K08339,ATG5,XP_013434313.1|K04345,PKA,ETW49331.1|K07359,CAMKK,XP_013231319.1|K05869,CAMK4,XP_013229410.1|K05869,CAMK4,XP_013234162.1|K03781,katE,XP_013436398.1|K07199,PRKAB,XP_013233030.1|K04345,PKA,AET50681.1|K07199,PRKAB,XP_013235487.1|K03259,EIF4E,XP_013231945.1	http://www.genome.jp/kegg-bin/show_pathway?ko04211/K03781%09red/K04345%09red/K05869%09red/K07359%09red/K08339%09red/K07199%09red/K03259%09red
Glutamatergic synapse	KEGG PATHWAY	ko04724	4	115	3263	111414	0.00122587	0.00103219	0.366237	0.770446	K04345,PKA,AET50681.1|K04348,PPP3C,XP_013439692.1|K06268,PPP3R,XP_013234209.1|K04345,PKA,ETW49331.1	http://www.genome.jp/kegg-bin/show_pathway?ko04724/K04345%09red/K04348%09red/K06268%09red
Renin secretion	KEGG PATHWAY	ko04924	12	399	3263	111414	0.0036776	0.00358124	0.368235	0.770446	K02183,CALM,XP_013233787.1|K13755,PDE1,XP_013432881.1|K02183,CALM,XP_013236335.1|K06268,PPP3R,XP_013234209.1|K13755,PDE1,XP_013234851.1|K05030,CLCA3_4,XP_013232285.1|K01363,CTSB,XP_013441074.1|K04345,PKA,ETW49331.1|K04348,PPP3C,XP_013439692.1|K04345,PKA,AET50681.1|K13755,PDE1,XP_013432880.1|K02183,CALM,CAA69660.1	http://www.genome.jp/kegg-bin/show_pathway?ko04924/K04345%09red/K05030%09red/K04348%09red/K01363%09red/K06268%09red/K13755%09red/K02183%09red
GABAergic synapse	KEGG PATHWAY	ko04727	4	116	3263	111414	0.00122587	0.00104116	0.372073	0.770446	K04345,PKA,AET50681.1|K06027,NSF,XP_013433109.1|K08341,GABARAP,XP_013439734.1|K04345,PKA,ETW49331.1	http://www.genome.jp/kegg-bin/show_pathway?ko04727/K08341%09red/K06027%09red/K04345%09red
African trypanosomiasis	KEGG PATHWAY	ko05143	1	17	3263	111414	0.000306466	0.000152584	0.374302	0.770446	K06856,IGH,BAJ52218.1	http://www.genome.jp/kegg-bin/show_pathway?ko05143/K06856%09red
Phenylpropanoid biosynthesis	KEGG PATHWAY	ko00940	1	17	3263	111414	0.000306466	0.000152584	0.374302	0.770446	K11188,PRDX6,XP_013439428.1	http://www.genome.jp/kegg-bin/show_pathway?ko00940/K11188%09red
Bacterial invasion of epithelial cells	KEGG PATHWAY	ko05100	5	152	3263	111414	0.00153233	0.00136428	0.378341	0.770446	K05692,ACTB_G1,AET50880.1|K04646,CLTC,XP_013438787.1|K05692,ACTB_G1,XP_013438513.1|K05692,ACTB_G1,PIL95857.1|K05692,ACTB_G1,EPR56714.1	http://www.genome.jp/kegg-bin/show_pathway?ko05100/K05692%09red/K04646%09red
Glucagon signaling pathway	KEGG PATHWAY	ko04922	18	622	3263	111414	0.0055164	0.00558278	0.382526	0.770446	K02183,CALM,XP_013233787.1|K00688,E2.4.1.1,XP_013433521.1|K11262,ACACA,XP_013437840.1|K02183,CALM,XP_013236335.1|K11434,PRMT1,XP_013232855.1|K06268,PPP3R,XP_013234209.1|K04345,PKA,ETW49331.1|K00873,PK,XP_013435489.1|K00688,E2.4.1.1,XP_013231934.1|K11434,PRMT1,XP_013232562.1|K15423,PPP4C,XP_013437149.1|K04348,PPP3C,XP_013439692.1|K07199,PRKAB,XP_013233030.1|K04345,PKA,AET50681.1|K07199,PRKAB,XP_01…	http://www.genome.jp/kegg-bin/show_pathway?ko04922/K04345%09red/K01834%09red/K04348%09red/K11434%09red/K00688%09red/K07199%09red/K07299%09red/K00873%09red/K11262%09red/K15423%09red/K06268%09red/K02183%09red
Fc epsilon RI signaling pathway	KEGG PATHWAY	ko04664	4	118	3263	111414	0.00122587	0.00105911	0.383733	0.770446	K04441,P38,XP_013333560.1|K06856,IGH,BAJ52218.1|K06276,PDPK1,XP_013228735.1|K04441,P38,XP_013227921.1	http://www.genome.jp/kegg-bin/show_pathway?ko04664/K06276%09red/K06856%09red/K04441%09red
Amphetamine addiction	KEGG PATHWAY	ko05031	10	332	3263	111414	0.00306466	0.00297988	0.384809	0.770446	K02183,CALM,XP_013233787.1|K02183,CALM,XP_013236335.1|K06268,PPP3R,XP_013234209.1|K04345,PKA,ETW49331.1|K05869,CAMK4,XP_013229410.1|K05869,CAMK4,XP_013234162.1|K04348,PPP3C,XP_013439692.1|K04345,PKA,AET50681.1|K06269,PPP1C,XP_013229005.1|K02183,CALM,CAA69660.1	http://www.genome.jp/kegg-bin/show_pathway?ko05031/K04345%09red/K05869%09red/K04348%09red/K06269%09red/K06268%09red/K02183%09red
Pancreatic secretion	KEGG PATHWAY	ko04972	9	296	3263	111414	0.0027582	0.00265676	0.384933	0.770446	K05850,ATP2B,XP_013439839.1|K05850,ATP2B,XP_013433933.1|K05030,CLCA3_4,XP_013232285.1|K07904,RAB11A,XP_013338417.1|K07901,RAB8A,XP_013440806.1|K05853,ATP2A,XP_013436484.1|K07901,RAB8A,XP_013234443.1|K14077,TPCN2,XP_013434114.1|K01539,ATP1A,XP_013438184.1	http://www.genome.jp/kegg-bin/show_pathway?ko04972/K01539%09red/K05030%09red/K05853%09red/K05850%09red/K14077%09red/K07901%09red/K07904%09red
Primary immunodeficiency	KEGG PATHWAY	ko05340	2	50	3263	111414	0.000612933	0.000448777	0.387767	0.770446	K06856,IGH,BAJ52218.1|K10603,AIRE,XP_013230525.1	http://www.genome.jp/kegg-bin/show_pathway?ko05340/K06856%09red/K10603%09red
Glycosphingolipid biosynthesis - lacto and neolacto series	KEGG PATHWAY	ko00601	1	18	3263	111414	0.000306466	0.00016156	0.390393	0.770446	K03877,B3GALT5,XP_013435231.1	http://www.genome.jp/kegg-bin/show_pathway?ko00601/K03877%09red
Ascorbate and aldarate metabolism	KEGG PATHWAY	ko00053	1	18	3263	111414	0.000306466	0.00016156	0.390393	0.770446	K00128,E1.2.1.3,XP_013436557.1	http://www.genome.jp/kegg-bin/show_pathway?ko00053/K00128%09red
FoxO signaling pathway	KEGG PATHWAY	ko04068	14	479	3263	111414	0.00429053	0.00429928	0.390574	0.770446	K06276,PDPK1,XP_013228735.1|K11434,PRMT1,XP_013232855.1|K08341,GABARAP,XP_013439734.1|K02206,CDK2,XP_013435055.1|K08960,CSNK1E,XP_013337703.1|K11434,PRMT1,XP_013232562.1|K11838,USP7,XP_013433679.1|K03781,katE,XP_013436398.1|K04441,P38,XP_013227921.1|K04441,P38,XP_013333560.1|K07199,PRKAB,XP_013233030.1|K02206,CDK2,XP_013235738.1|K07199,PRKAB,XP_013235487.1|K08960,CSNK1E,AAS46021.1	http://www.genome.jp/kegg-bin/show_pathway?ko04068/K03781%09red/K11434%09red/K08960%09red/K06276%09red/K08341%09red/K04441%09red/K07199%09red/K11838%09red/K02206%09red
Inflammatory mediator regulation of TRP channels	KEGG PATHWAY	ko04750	8	262	3263	111414	0.00245173	0.00235159	0.392405	0.770446	K02183,CALM,XP_013233787.1|K02183,CALM,XP_013236335.1|K04345,PKA,ETW49331.1|K04441,P38,XP_013227921.1|K04441,P38,XP_013333560.1|K04345,PKA,AET50681.1|K06269,PPP1C,XP_013229005.1|K02183,CALM,CAA69660.1	http://www.genome.jp/kegg-bin/show_pathway?ko04750/K04345%09red/K04441%09red/K06269%09red/K02183%09red
Quorum sensing	KEGG PATHWAY	ko02024	7	227	3263	111414	0.00214526	0.00203745	0.396272	0.770446	K01897,ACSL,XP_013434833.1|K01897,ACSL,XP_013434832.1|K01897,ACSL,XP_013437929.1|K01897,ACSL,XP_013232004.1|K03106,SRP54,XP_013228755.1|K01897,ACSL,ETW19944.1|K01897,ACSL,XP_013232639.1	http://www.genome.jp/kegg-bin/show_pathway?ko02024/K01897%09red/K03106%09red
Platelet activation	KEGG PATHWAY	ko04611	11	372	3263	111414	0.00337113	0.0033389	0.397431	0.770446	K05692,ACTB_G1,XP_013438513.1|K04345,PKA,ETW49331.1|K05692,ACTB_G1,AET50880.1|K17388,ROCK2,XP_013434572.1|K04441,P38,XP_013227921.1|K04441,P38,XP_013333560.1|K05692,ACTB_G1,PIL95857.1|K04345,PKA,AET50681.1|K07376,PRKG1,AAM20900.1|K06269,PPP1C,XP_013229005.1|K05692,ACTB_G1,EPR56714.1	http://www.genome.jp/kegg-bin/show_pathway?ko04611/K17388%09red/K04345%09red/K05692%09red/K07376%09red/K04441%09red/K06269%09red
Axon guidance	KEGG PATHWAY	ko04360	5	156	3263	111414	0.00153233	0.00140018	0.398703	0.770446	K17388,ROCK2,XP_013434572.1|K03083,GSK3B,ETW30644.1|K04348,PPP3C,XP_013439692.1|K05765,CFL,ABY64746.1|K06268,PPP3R,XP_013234209.1	http://www.genome.jp/kegg-bin/show_pathway?ko04360/K17388%09red/K05765%09red/K04348%09red/K03083%09red/K06268%09red
p53 signaling pathway	KEGG PATHWAY	ko04115	9	301	3263	111414	0.0027582	0.00270163	0.403149	0.770446	K08738,CYC,XP_013229100.1|K02206,CDK2,XP_013435055.1|K10133,TP53I3,XP_013235399.1|K02206,CDK2,XP_013235738.1|K10808,RRM2,XP_013435114.1|K10808,RRM2,XP_013441064.1|K08738,CYC,XP_013435120.1|K06641,CHK2,XP_013438638.1|K10147,PPM1D,XP_013234963.1	http://www.genome.jp/kegg-bin/show_pathway?ko04115/K10147%09red/K06641%09red/K08738%09red/K10133%09red/K10808%09red/K02206%09red
Herpes simplex infection	KEGG PATHWAY	ko05168	22	778	3263	111414	0.00674226	0.00698296	0.404052	0.770446	K12890,SFRS1_9,XP_013437824.1|K03006,RPB1,XP_013229513.1|K02206,CDK2,XP_013435055.1|K15410,EEF1D,XP_013439341.1|K08738,CYC,XP_013229100.1|K16196,EIF2AK4,XP_013433011.1|K03097,CSNK2A,XP_013232457.1|K12896,SFRS7,XP_013231820.1|K03115,CSNK2B,XP_013434555.1|K06269,PPP1C,XP_013229005.1|K15409,SRPK1,XP_013231380.1|K03237,EIF2S1,XP_013234193.1|K12890,SFRS1_9,XP_013433499.1|K12891,SFRS2,XP_013439141.1|K1…	http://www.genome.jp/kegg-bin/show_pathway?ko05168/K16196%09red/K03130%09red/K06269%09red/K03097%09red/K08738%09red/K03006%09red/K12881%09red/K03115%09red/K15410%09red/K12896%09red/K11838%09red/K02206%09red/K15409%09red/K12891%09red/K03237%09red/K12890%09red
Gastric acid secretion	KEGG PATHWAY	ko04971	6	193	3263	111414	0.0018388	0.00173228	0.404685	0.770446	K02183,CALM,XP_013233787.1|K02183,CALM,XP_013236335.1|K04345,PKA,ETW49331.1|K04345,PKA,AET50681.1|K01539,ATP1A,XP_013438184.1|K02183,CALM,CAA69660.1	http://www.genome.jp/kegg-bin/show_pathway?ko04971/K04345%09red/K01539%09red/K02183%09red
Apoptosis - multiple species	KEGG PATHWAY	ko04215	2	52	3263	111414	0.000612933	0.000466728	0.405925	0.770446	K08738,CYC,XP_013229100.1|K08738,CYC,XP_013435120.1	http://www.genome.jp/kegg-bin/show_pathway?ko04215/K08738%09red
Cocaine addiction	KEGG PATHWAY	ko05030	2	52	3263	111414	0.000612933	0.000466728	0.405925	0.770446	K04345,PKA,AET50681.1|K04345,PKA,ETW49331.1	http://www.genome.jp/kegg-bin/show_pathway?ko05030/K04345%09red
Biotin metabolism	KEGG PATHWAY	ko00780	1	19	3263	111414	0.000306466	0.000170535	0.406071	0.770446	K09458,fabF,XP_013434109.1	http://www.genome.jp/kegg-bin/show_pathway?ko00780/K09458%09red
Rap1 signaling pathway	KEGG PATHWAY	ko04015	9	302	3263	111414	0.0027582	0.00271061	0.406795	0.770446	K02183,CALM,XP_013233787.1|K05692,ACTB_G1,XP_013438513.1|K02183,CALM,XP_013236335.1|K05692,ACTB_G1,AET50880.1|K04441,P38,XP_013227921.1|K04441,P38,XP_013333560.1|K05692,ACTB_G1,PIL95857.1|K02183,CALM,CAA69660.1|K05692,ACTB_G1,EPR56714.1	http://www.genome.jp/kegg-bin/show_pathway?ko04015/K04441%09red/K05692%09red/K02183%09red
Natural killer cell mediated cytotoxicity	KEGG PATHWAY	ko04650	3	87	3263	111414	0.000919399	0.000780871	0.408758	0.770446	K06856,IGH,BAJ52218.1|K04348,PPP3C,XP_013439692.1|K06268,PPP3R,XP_013234209.1	http://www.genome.jp/kegg-bin/show_pathway?ko04650/K06856%09red/K04348%09red/K06268%09red
Phototransduction - fly	KEGG PATHWAY	ko04745	7	231	3263	111414	0.00214526	0.00207335	0.413035	0.773818	K02183,CALM,XP_013233787.1|K05692,ACTB_G1,XP_013438513.1|K02183,CALM,XP_013236335.1|K05692,ACTB_G1,AET50880.1|K05692,ACTB_G1,PIL95857.1|K05692,ACTB_G1,EPR56714.1|K02183,CALM,CAA69660.1	http://www.genome.jp/kegg-bin/show_pathway?ko04745/K05692%09red/K02183%09red
Small cell lung cancer	KEGG PATHWAY	ko05222	6	196	3263	111414	0.0018388	0.0017592	0.418388	0.779154	K08738,CYC,XP_013229100.1|K02206,CDK2,XP_013435055.1|K09848,TRAF4,XP_013440896.1|K08738,CYC,XP_013435120.1|K02206,CDK2,XP_013235738.1|K01522,FHIT,XP_013436149.1	http://www.genome.jp/kegg-bin/show_pathway?ko05222/K02206%09red/K09848%09red/K01522%09red/K08738%09red
Long-term potentiation	KEGG PATHWAY	ko04720	10	343	3263	111414	0.00306466	0.00307861	0.422651	0.780338	K02183,CALM,XP_013233787.1|K02183,CALM,XP_013236335.1|K06268,PPP3R,XP_013234209.1|K04345,PKA,ETW49331.1|K05869,CAMK4,XP_013229410.1|K05869,CAMK4,XP_013234162.1|K04348,PPP3C,XP_013439692.1|K04345,PKA,AET50681.1|K06269,PPP1C,XP_013229005.1|K02183,CALM,CAA69660.1	http://www.genome.jp/kegg-bin/show_pathway?ko04720/K04345%09red/K05869%09red/K04348%09red/K06269%09red/K06268%09red/K02183%09red
Osteoclast differentiation	KEGG PATHWAY	ko04380	6	198	3263	111414	0.0018388	0.00177716	0.427502	0.780338	K04441,P38,XP_013227921.1|K06268,PPP3R,XP_013234209.1|K05869,CAMK4,XP_013229410.1|K05869,CAMK4,XP_013234162.1|K04348,PPP3C,XP_013439692.1|K04441,P38,XP_013333560.1	http://www.genome.jp/kegg-bin/show_pathway?ko04380/K04441%09red/K04348%09red/K06268%09red/K05869%09red
Phosphonate and phosphinate metabolism	KEGG PATHWAY	ko00440	3	90	3263	111414	0.000919399	0.000807798	0.42933	0.780338	K00993,EPT1,XP_013435627.1|K00967,PCYT2,XP_013439656.1|K00968,PCYT1,XP_013336164.1	http://www.genome.jp/kegg-bin/show_pathway?ko00440/K00967%09red/K00968%09red/K00993%09red
Taste transduction	KEGG PATHWAY	ko04742	5	163	3263	111414	0.00153233	0.00146301	0.434137	0.780338	K13755,PDE1,XP_013432881.1|K04345,PKA,AET50681.1|K04345,PKA,ETW49331.1|K13755,PDE1,XP_013432880.1|K13755,PDE1,XP_013234851.1	http://www.genome.jp/kegg-bin/show_pathway?ko04742/K04345%09red/K13755%09red
Asthma	KEGG PATHWAY	ko05310	1	21	3263	111414	0.000306466	0.000188486	0.436228	0.780338	K06856,IGH,BAJ52218.1	http://www.genome.jp/kegg-bin/show_pathway?ko05310/K06856%09red
Intestinal immune network for IgA production	KEGG PATHWAY	ko04672	1	21	3263	111414	0.000306466	0.000188486	0.436228	0.780338	K06856,IGH,BAJ52218.1	http://www.genome.jp/kegg-bin/show_pathway?ko04672/K06856%09red
Fat digestion and absorption	KEGG PATHWAY	ko04975	4	128	3263	111414	0.00122587	0.00114887	0.441454	0.780338	K11155,DGAT1,XP_013230456.1|K13509,AGPAT1_2,XP_013228517.1|K11155,DGAT1,XP_013233477.1|K14457,MOGAT2,XP_013439720.1	http://www.genome.jp/kegg-bin/show_pathway?ko04975/K11155%09red/K13509%09red/K14457%09red
Hepatitis B	KEGG PATHWAY	ko05161	7	238	3263	111414	0.00214526	0.00213618	0.442273	0.780338	K04802,PCNA,XP_013439690.1|K04802,PCNA,XP_013232052.1|K11594,DDX3X,XP_013232474.1|K02206,CDK2,XP_013435055.1|K08738,CYC,XP_013435120.1|K08738,CYC,XP_013229100.1|K02206,CDK2,XP_013235738.1	http://www.genome.jp/kegg-bin/show_pathway?ko05161/K04802%09red/K11594%09red/K08738%09red/K02206%09red
Fatty acid biosynthesis	KEGG PATHWAY	ko00061	10	349	3263	111414	0.00306466	0.00313246	0.443279	0.780338	K01897,ACSL,XP_013434833.1|K11262,ACACA,XP_013437840.1|K01897,ACSL,XP_013434832.1|K01897,ACSL,XP_013437929.1|K15013,ACSBG,XP_013439980.1|K01897,ACSL,XP_013232004.1|K00645,fabD,XP_013434974.1|K01897,ACSL,ETW19944.1|K09458,fabF,XP_013434109.1|K01897,ACSL,XP_013232639.1	http://www.genome.jp/kegg-bin/show_pathway?ko00061/K01897%09red/K00645%09red/K09458%09red/K11262%09red/K15013%09red
T cell receptor signaling pathway	KEGG PATHWAY	ko04660	6	203	3263	111414	0.0018388	0.00182203	0.45018	0.780338	K03083,GSK3B,ETW30644.1|K06276,PDPK1,XP_013228735.1|K06268,PPP3R,XP_013234209.1|K04441,P38,XP_013227921.1|K04348,PPP3C,XP_013439692.1|K04441,P38,XP_013333560.1	http://www.genome.jp/kegg-bin/show_pathway?ko04660/K06276%09red/K04441%09red/K04348%09red/K03083%09red/K06268%09red
Ras signaling pathway	KEGG PATHWAY	ko04014	9	314	3263	111414	0.0027582	0.00281832	0.450467	0.780338	K02183,CALM,XP_013233787.1|K07888,RAB5B,XP_013437062.1|K02183,CALM,XP_013236335.1|K04345,PKA,ETW49331.1|K07887,RAB5A,XP_013235478.1|K07889,RAB5C,XP_013235463.1|K07889,RAB5C,XP_013234516.1|K04345,PKA,AET50681.1|K02183,CALM,CAA69660.1	http://www.genome.jp/kegg-bin/show_pathway?ko04014/K04345%09red/K07888%09red/K07889%09red/K07887%09red/K02183%09red
Staphylococcus aureus infection	KEGG PATHWAY	ko05150	1	22	3263	111414	0.000306466	0.000197462	0.450728	0.780338	K06856,IGH,BAJ52218.1	http://www.genome.jp/kegg-bin/show_pathway?ko05150/K06856%09red
PI3K-Akt signaling pathway	KEGG PATHWAY	ko04151	19	687	3263	111414	0.00582286	0.00616619	0.452096	0.780338	K03259,EIF4E,AET50767.1|K04079,htpG,XP_013438488.1|K03083,GSK3B,ETW30644.1|K06276,PDPK1,XP_013228735.1|K02991,RP-S6e,AET50482.1|K11584,PPP2R5,XP_013438721.1|K09487,HSP90B,XP_013433843.1|K06856,IGH,BAJ52218.1|K06630,YWHAE,XP_013234781.1|K04079,htpG,XP_013235984.1|K04079,htpG,XP_003882154.1|K04079,htpG,XP_013232120.1|K16339,THEM4,XP_013437546.1|K02206,CDK2,XP_013235738.1|K06630,YWHAE,XP_013229533.1…	http://www.genome.jp/kegg-bin/show_pathway?ko04151/K06856%09red/K09487%09red/K03083%09red/K16339%09red/K06276%09red/K02991%09red/K03259%09red/K04079%09red/K02206%09red/K11584%09red/K06630%09red
B cell receptor signaling pathway	KEGG PATHWAY	ko04662	4	131	3263	111414	0.00122587	0.0011758	0.458479	0.780338	K03083,GSK3B,ETW30644.1|K04348,PPP3C,XP_013439692.1|K06856,IGH,BAJ52218.1|K06268,PPP3R,XP_013234209.1	http://www.genome.jp/kegg-bin/show_pathway?ko04662/K06856%09red/K04348%09red/K03083%09red/K06268%09red
Glyoxylate and dicarboxylate metabolism	KEGG PATHWAY	ko00630	7	242	3263	111414	0.00214526	0.00217208	0.458876	0.780338	K00626,E2.3.1.9,XP_013435469.1|K01681,ACO,XP_013433071.1|K01647,CS,XP_013434471.1|K00382,DLD,XP_013433469.1|K03781,katE,XP_013436398.1|K00830,AGXT,XP_013438934.1|K01681,ACO,XP_013236090.1	http://www.genome.jp/kegg-bin/show_pathway?ko00630/K03781%09red/K00382%09red/K01681%09red/K00626%09red/K00830%09red/K01647%09red
Retrograde endocannabinoid signaling	KEGG PATHWAY	ko04723	5	168	3263	111414	0.00153233	0.00150789	0.45917	0.780338	K04345,PKA,AET50681.1|K04441,P38,XP_013227921.1|K04441,P38,XP_013333560.1|K13985,NAPEPLD,XP_013436143.1|K04345,PKA,ETW49331.1	http://www.genome.jp/kegg-bin/show_pathway?ko04723/K04345%09red/K04441%09red/K13985%09red
Arginine and proline metabolism	KEGG PATHWAY	ko00330	7	249	3263	111414	0.00214526	0.00223491	0.487656	0.824245	K14454,GOT1,XP_013230025.1|K00819,rocD,XP_013227886.1|K11182,AOC1,XP_013435528.1|K00128,E1.2.1.3,XP_013436557.1|K12657,ALDH18A1,XP_013433479.1|K08660,CNDP2,XP_013233275.1|K00286,proC,XP_013432940.1	http://www.genome.jp/kegg-bin/show_pathway?ko00330/K14454%09red/K00286%09red/K08660%09red/K00128%09red/K11182%09red/K00819%09red/K12657%09red
Glycerolipid metabolism	KEGG PATHWAY	ko00561	8	290	3263	111414	0.00245173	0.0026029	0.500344	0.838767	K11155,DGAT1,XP_013233477.1|K14458,MOGAT1,XP_013435134.1|K00128,E1.2.1.3,XP_013436557.1|K11155,DGAT1,XP_013230456.1|K14457,MOGAT2,XP_013439720.1|K00011,E1.1.1.21,XP_013440691.1|K13509,AGPAT1_2,XP_013228517.1|K00901,dgkA,XP_013233713.1	http://www.genome.jp/kegg-bin/show_pathway?ko00561/K14457%09red/K14458%09red/K00128%09red/K13509%09red/K00901%09red/K00011%09red/K11155%09red
Mismatch repair	KEGG PATHWAY	ko03430	14	519	3263	111414	0.00429053	0.0046583	0.505103	0.838767	K04802,PCNA,XP_013439690.1|K02328,POLD2,XP_013436912.1|K04802,PCNA,XP_013232052.1|K10754,RFC1,XP_013235576.1|K10756,RFC3_5,XP_013440809.1|K07466,RFA1,XP_013437517.1|K07466,RFA1,XP_013334760.1|K10756,RFC3_5,XP_013338068.1|K02327,POLD1,XP_013438799.1|K08735,MSH2,XP_013439064.1|K10755,RFC2_4,XP_013437192.1|K07466,RFA1,XP_013233013.1|K10754,RFC1,XP_013235601.1|K10755,RFC2_4,XP_013230119.1	http://www.genome.jp/kegg-bin/show_pathway?ko03430/K08735%09red/K10756%09red/K10754%09red/K10755%09red/K07466%09red/K04802%09red/K02327%09red/K02328%09red
GnRH signaling pathway	KEGG PATHWAY	ko04912	8	292	3263	111414	0.00245173	0.00262086	0.507879	0.838767	K02183,CALM,XP_013233787.1|K04464,MAPK7,XP_013439082.1|K02183,CALM,XP_013236335.1|K04345,PKA,ETW49331.1|K04441,P38,XP_013227921.1|K04441,P38,XP_013333560.1|K04345,PKA,AET50681.1|K02183,CALM,CAA69660.1	http://www.genome.jp/kegg-bin/show_pathway?ko04912/K04345%09red/K04441%09red/K04464%09red/K02183%09red
Aldosterone-regulated sodium reabsorption	KEGG PATHWAY	ko04960	2	64	3263	111414	0.000612933	0.000574434	0.508706	0.838767	K01539,ATP1A,XP_013438184.1|K06276,PDPK1,XP_013228735.1	http://www.genome.jp/kegg-bin/show_pathway?ko04960/K06276%09red/K01539%09red
Viral carcinogenesis	KEGG PATHWAY	ko05203	22	828	3263	111414	0.00674226	0.00743174	0.517331	0.838767	K02146,ATPeV0D,XP_013235840.1|K11594,DDX3X,XP_013232474.1|K06630,YWHAE,XP_013234781.1|K02206,CDK2,XP_013435055.1|K06630,YWHAE,XP_013229533.1|K03062,PSMC1,XP_013230097.1|K11254,H4,XP_013233172.1|K06063,SNW1,XP_013435861.1|K00873,PK,XP_013435489.1|K06062,PCAF,XP_013231475.1|K11252,H2B,XP_013235729.1|K03141,TFIIH1,XP_013435203.1|K15979,SND1,XP_013439499.1|K03136,TFIIE1,XP_013230132.1|K04345,PKA,ETW4…	http://www.genome.jp/kegg-bin/show_pathway?ko05203/K11254%09red/K04345%09red/K03141%09red/K11594%09red/K11252%09red/K03062%09red/K09504%09red/K06067%09red/K03136%09red/K15979%09red/K06063%09red/K06062%09red/K02146%09red/K02206%09red/K11838%09red/K00873%09red/K06630%09red
Autoimmune thyroid disease	KEGG PATHWAY	ko05320	1	27	3263	111414	0.000306466	0.000242339	0.517824	0.838767	K06856,IGH,BAJ52218.1	http://www.genome.jp/kegg-bin/show_pathway?ko05320/K06856%09red
Glycosphingolipid biosynthesis - globo series	KEGG PATHWAY	ko00603	1	27	3263	111414	0.000306466	0.000242339	0.517824	0.838767	K03877,B3GALT5,XP_013435231.1	http://www.genome.jp/kegg-bin/show_pathway?ko00603/K03877%09red
Allograft rejection	KEGG PATHWAY	ko05330	1	27	3263	111414	0.000306466	0.000242339	0.517824	0.838767	K06856,IGH,BAJ52218.1	http://www.genome.jp/kegg-bin/show_pathway?ko05330/K06856%09red
Aldosterone synthesis and secretion	KEGG PATHWAY	ko04925	11	411	3263	111414	0.00337113	0.00368894	0.523714	0.843912	K02183,CALM,XP_013233787.1|K02183,CALM,XP_013236335.1|K04345,PKA,ETW49331.1|K08794,CAMK1,AAQ91345.1|K05869,CAMK4,XP_013229410.1|K08794,CAMK1,XP_013230658.1|K05869,CAMK4,XP_013234162.1|K08794,CAMK1,CDJ67200.1|K04345,PKA,AET50681.1|K08794,CAMK1,XP_013440430.1|K02183,CALM,CAA69660.1	http://www.genome.jp/kegg-bin/show_pathway?ko04925/K08794%09red/K04345%09red/K02183%09red/K05869%09red
Meiosis - yeast	KEGG PATHWAY	ko04113	16	606	3263	111414	0.00490346	0.00543917	0.534192	0.856359	K02542,MCM6,XP_013433451.1|K02209,MCM5,XP_013230387.1|K02210,MCM7,XP_013233976.1|K06669,SMC3,XP_013233762.1|K02212,MCM4,XP_013438325.1|K02540,MCM2,XP_013232609.1|K02541,MCM3,XP_013230421.1|K11584,PPP2R5,XP_013438721.1|K06669,SMC3,XP_013436735.1|K04345,PKA,ETW49331.1|K02212,MCM4,XP_013234188.1|K06636,SMC1,XP_013432991.1|K10872,DMC1,XP_013233743.1|K04345,PKA,AET50681.1|K06269,PPP1C,XP_013229005.1|K…	http://www.genome.jp/kegg-bin/show_pathway?ko04113/K04345%09red/K02209%09red/K06669%09red/K10872%09red/K02210%09red/K02212%09red/K06269%09red/K02540%09red/K02541%09red/K02542%09red/K06636%09red/K11584%09red/K02606%09red
HTLV-I infection	KEGG PATHWAY	ko05166	22	839	3263	111414	0.00674226	0.00753047	0.541786	0.864079	K04802,PCNA,XP_013439690.1|K03083,GSK3B,ETW30644.1|K14290,XPO1,XP_013436819.1|K04348,PPP3C,XP_013439692.1|K14290,XPO1,XP_013235846.1|K02180,BUB3,AET50773.1|K02327,POLD1,XP_013438799.1|K14290,XPO1,XP_013232463.1|K04802,PCNA,XP_013232052.1|K08874,TRRAP,XP_013434252.1|K06062,PCAF,XP_013231475.1|K05863,SLC25A4S,AET50812.1|K08874,TRRAP,XP_013234517.1|K02328,POLD2,XP_013436912.1|K06268,PPP3R,XP_0132342…	http://www.genome.jp/kegg-bin/show_pathway?ko05166/K04345%09red/K08874%09red/K06641%09red/K04348%09red/K05863%09red/K03083%09red/K04802%09red/K06062%09red/K07299%09red/K02327%09red/K02328%09red/K02180%09red/K06268%09red/K14290%09red
Cell cycle	KEGG PATHWAY	ko04110	21	803	3263	111414	0.0064358	0.00720735	0.547007	0.867232	K02542,MCM6,XP_013433451.1|K02209,MCM5,XP_013230387.1|K03083,GSK3B,ETW30644.1|K06669,SMC3,XP_013233762.1|K04802,PCNA,XP_013232052.1|K02212,MCM4,XP_013438325.1|K02540,MCM2,XP_013232609.1|K02541,MCM3,XP_013230421.1|K06630,YWHAE,XP_013234781.1|K02210,MCM7,XP_013233976.1|K02206,CDK2,XP_013235738.1|K06630,YWHAE,XP_013229533.1|K06067,HDAC1_2,XP_013229034.1|K06636,SMC1,XP_013432991.1|K02180,BUB3,AET5077…	http://www.genome.jp/kegg-bin/show_pathway?ko04110/K06067%09red/K02209%09red/K06669%09red/K06641%09red/K03083%09red/K02210%09red/K04802%09red/K02212%09red/K02540%09red/K02541%09red/K02542%09red/K06636%09red/K02206%09red/K02180%09red/K02606%09red/K06630%09red
Bile secretion	KEGG PATHWAY	ko04976	10	381	3263	111414	0.00306466	0.00341968	0.550752	0.867232	K05658,ABCB1,XP_013440552.1|K05659,ABCB4,XP_013439419.1|K04345,PKA,ETW49331.1|K05659,ABCB4,XP_013228359.1|K05666,ABCC2,XP_013234674.1|K05658,ABCB1,XP_013436478.1|K04345,PKA,AET50681.1|K01539,ATP1A,XP_013438184.1|K05673,ABCC4,XP_013230576.1|K07299,SLC2A1,XP_013438789.1	http://www.genome.jp/kegg-bin/show_pathway?ko04976/K01539%09red/K05673%09red/K04345%09red/K05659%09red/K05658%09red/K07299%09red/K05666%09red
Protein digestion and absorption	KEGG PATHWAY	ko04974	3	109	3263	111414	0.000919399	0.000978333	0.552129	0.867232	K06002,PGA,CAC20154.1|K01539,ATP1A,XP_013438184.1|K19721,COL5AS,XP_013433107.1	http://www.genome.jp/kegg-bin/show_pathway?ko04974/K01539%09red/K06002%09red/K19721%09red
Thiamine metabolism	KEGG PATHWAY	ko00730	2	70	3263	111414	0.000612933	0.000628287	0.555559	0.868236	K04487,iscS,XP_013228080.1|K04487,iscS,XP_013440438.1	http://www.genome.jp/kegg-bin/show_pathway?ko00730/K04487%09red
Chemokine signaling pathway	KEGG PATHWAY	ko04062	4	150	3263	111414	0.00122587	0.00134633	0.561242	0.870729	K17388,ROCK2,XP_013434572.1|K03083,GSK3B,ETW30644.1|K04345,PKA,AET50681.1|K04345,PKA,ETW49331.1	http://www.genome.jp/kegg-bin/show_pathway?ko04062/K17388%09red/K04345%09red/K03083%09red
Prolactin signaling pathway	KEGG PATHWAY	ko04917	3	111	3263	111414	0.000919399	0.000996284	0.56413	0.870729	K03083,GSK3B,ETW30644.1|K04441,P38,XP_013227921.1|K04441,P38,XP_013333560.1	http://www.genome.jp/kegg-bin/show_pathway?ko04917/K04441%09red/K03083%09red
Tropane, piperidine and pyridine alkaloid biosynthesis	KEGG PATHWAY	ko00960	1	31	3263	111414	0.000306466	0.000278242	0.565554	0.870729	K14454,GOT1,XP_013230025.1	http://www.genome.jp/kegg-bin/show_pathway?ko00960/K14454%09red
Tight junction	KEGG PATHWAY	ko04530	8	309	3263	111414	0.00245173	0.00277344	0.570238	0.873616	K05692,ACTB_G1,XP_013438513.1|K03115,CSNK2B,AET50630.1|K05692,ACTB_G1,AET50880.1|K03097,CSNK2A,XP_013232457.1|K03097,CSNK2A,XP_013435762.1|K03115,CSNK2B,XP_013434555.1|K05692,ACTB_G1,PIL95857.1|K05692,ACTB_G1,EPR56714.1	http://www.genome.jp/kegg-bin/show_pathway?ko04530/K03097%09red/K05692%09red/K03115%09red
Terpenoid backbone biosynthesis	KEGG PATHWAY	ko00900	5	194	3263	111414	0.00153233	0.00174125	0.582467	0.877245	K05954,FNTB,XP_013233765.1|K06013,STE24,XP_013437387.1|K00626,E2.3.1.9,XP_013435469.1|K01770,ispF,XP_013433375.1|K06013,STE24,XP_013233627.1	http://www.genome.jp/kegg-bin/show_pathway?ko00900/K06013%09red/K01770%09red/K00626%09red/K05954%09red
Melanogenesis	KEGG PATHWAY	ko04916	6	234	3263	111414	0.0018388	0.00210027	0.58402	0.877245	K02183,CALM,XP_013233787.1|K03083,GSK3B,ETW30644.1|K02183,CALM,XP_013236335.1|K04345,PKA,ETW49331.1|K04345,PKA,AET50681.1|K02183,CALM,CAA69660.1	http://www.genome.jp/kegg-bin/show_pathway?ko04916/K04345%09red/K03083%09red/K02183%09red
cAMP signaling pathway	KEGG PATHWAY	ko04024	14	548	3263	111414	0.00429053	0.00491859	0.584906	0.877245	K02183,CALM,XP_013233787.1|K05850,ATP2B,XP_013439839.1|K02183,CALM,XP_013236335.1|K04345,PKA,ETW49331.1|K05869,CAMK4,XP_013229410.1|K05850,ATP2B,XP_013433933.1|K05869,CAMK4,XP_013234162.1|K17388,ROCK2,XP_013434572.1|K00232,E1.3.3.6,XP_013436140.1|K04345,PKA,AET50681.1|K01539,ATP1A,XP_013438184.1|K05673,ABCC4,XP_013230576.1|K06269,PPP1C,XP_013229005.1|K02183,CALM,CAA69660.1	http://www.genome.jp/kegg-bin/show_pathway?ko04024/K17388%09red/K01539%09red/K05673%09red/K04345%09red/K05869%09red/K00232%09red/K05850%09red/K06269%09red/K02183%09red
Cholinergic synapse	KEGG PATHWAY	ko04725	4	155	3263	111414	0.00122587	0.00139121	0.586482	0.877245	K05869,CAMK4,XP_013234162.1|K04345,PKA,AET50681.1|K05869,CAMK4,XP_013229410.1|K04345,PKA,ETW49331.1	http://www.genome.jp/kegg-bin/show_pathway?ko04725/K04345%09red/K05869%09red
Salivary secretion	KEGG PATHWAY	ko04970	9	353	3263	111414	0.0027582	0.00316836	0.58671	0.877245	K02183,CALM,XP_013233787.1|K05850,ATP2B,XP_013439839.1|K02183,CALM,XP_013236335.1|K04345,PKA,ETW49331.1|K05850,ATP2B,XP_013433933.1|K07376,PRKG1,AAM20900.1|K04345,PKA,AET50681.1|K01539,ATP1A,XP_013438184.1|K02183,CALM,CAA69660.1	http://www.genome.jp/kegg-bin/show_pathway?ko04970/K04345%09red/K01539%09red/K05850%09red/K07376%09red/K02183%09red
EGFR tyrosine kinase inhibitor resistance	KEGG PATHWAY	ko01521	4	157	3263	111414	0.00122587	0.00140916	0.596337	0.878451	K03259,EIF4E,AET50767.1|K03083,GSK3B,ETW30644.1|K02991,RP-S6e,AET50482.1|K03259,EIF4E,XP_013231945.1	http://www.genome.jp/kegg-bin/show_pathway?ko01521/K02991%09red/K03083%09red/K03259%09red
MAPK signaling pathway - yeast	KEGG PATHWAY	ko04011	8	317	3263	111414	0.00245173	0.00284524	0.598328	0.878451	K04464,MAPK7,XP_013439082.1|K06276,PDPK1,XP_013228735.1|K06630,YWHAE,XP_013234781.1|K00006,GPD1,XP_013439788.1|K03781,katE,XP_013436398.1|K04441,P38,XP_013227921.1|K06630,YWHAE,XP_013229533.1|K04441,P38,XP_013333560.1	http://www.genome.jp/kegg-bin/show_pathway?ko04011/K03781%09red/K00006%09red/K04464%09red/K06276%09red/K04441%09red/K06630%09red
Endocrine resistance	KEGG PATHWAY	ko01522	6	238	3263	111414	0.0018388	0.00213618	0.600076	0.878451	K04345,PKA,ETW49331.1|K02599,NOTCH,XP_013436719.1|K04650,NCOR1,XP_013436711.1|K04441,P38,XP_013227921.1|K04441,P38,XP_013333560.1|K04345,PKA,AET50681.1	http://www.genome.jp/kegg-bin/show_pathway?ko01522/K04345%09red/K04441%09red/K04650%09red/K02599%09red
Signaling pathways regulating pluripotency of stem cells	KEGG PATHWAY	ko04550	4	158	3263	111414	0.00122587	0.00141813	0.601212	0.878451	K03083,GSK3B,ETW30644.1|K04441,P38,XP_013227921.1|K04441,P38,XP_013333560.1|K14439,SMARCAD1,XP_013234226.1	http://www.genome.jp/kegg-bin/show_pathway?ko04550/K04441%09red/K03083%09red/K14439%09red
beta-Alanine metabolism	KEGG PATHWAY	ko00410	3	118	3263	111414	0.000919399	0.00105911	0.604547	0.878451	K00128,E1.2.1.3,XP_013436557.1|K05605,HIBCH,XP_013432937.1|K08660,CNDP2,XP_013233275.1	http://www.genome.jp/kegg-bin/show_pathway?ko00410/K00128%09red/K05605%09red/K08660%09red
Ubiquinone and other terpenoid-quinone biosynthesis	KEGG PATHWAY	ko00130	2	77	3263	111414	0.000612933	0.000691116	0.606093	0.878451	K06127,COQ5,XP_013434105.1|K00591,COQ3,XP_013440239.1	http://www.genome.jp/kegg-bin/show_pathway?ko00130/K00591%09red/K06127%09red
Antigen processing and presentation	KEGG PATHWAY	ko04612	12	478	3263	111414	0.0036776	0.00429031	0.607761	0.878451	K08056,PDIA3,XP_013436566.1|K03283,HSPA1_8,BAA83426.1|K04079,htpG,XP_003882154.1|K04079,htpG,XP_013438488.1|K03283,HSPA1_8,XP_013434945.1|K01363,CTSB,XP_013441074.1|K04079,htpG,XP_013235984.1|K04079,htpG,XP_013232120.1|K03283,HSPA1_8,AET50612.1|K08059,IFI30,XP_013435437.1|K03283,HSPA1_8,XP_013439452.1|K03283,HSPA1_8,ETW49790.1	http://www.genome.jp/kegg-bin/show_pathway?ko04612/K08056%09red/K04079%09red/K08059%09red/K01363%09red/K03283%09red
Sphingolipid metabolism	KEGG PATHWAY	ko00600	3	119	3263	111414	0.000919399	0.00106809	0.610114	0.878451	K04710,CERS,AET50846.1|K04710,CERS,XP_013234310.1|K04708,E1.1.1.102,XP_013439415.1	http://www.genome.jp/kegg-bin/show_pathway?ko00600/K04710%09red/K04708%09red
Bacterial secretion system	KEGG PATHWAY	ko03070	1	36	3263	111414	0.000306466	0.000323119	0.618632	0.885797	K03106,SRP54,XP_013228755.1	http://www.genome.jp/kegg-bin/show_pathway?ko03070/K03106%09red
Progesterone-mediated oocyte maturation	KEGG PATHWAY	ko04914	10	404	3263	111414	0.00306466	0.00362612	0.622765	0.885797	K04079,htpG,XP_013235984.1|K04079,htpG,XP_003882154.1|K04345,PKA,ETW49331.1|K02206,CDK2,XP_013435055.1|K04079,htpG,XP_013438488.1|K04441,P38,XP_013227921.1|K04441,P38,XP_013333560.1|K04345,PKA,AET50681.1|K02206,CDK2,XP_013235738.1|K04079,htpG,XP_013232120.1	http://www.genome.jp/kegg-bin/show_pathway?ko04914/K04345%09red/K04441%09red/K02206%09red/K04079%09red
Vitamin B6 metabolism	KEGG PATHWAY	ko00750	2	80	3263	111414	0.000612933	0.000718043	0.626375	0.885797	K00831,serC,XP_013440835.1|K00868,pdxK,XP_013437013.1	http://www.genome.jp/kegg-bin/show_pathway?ko00750/K00868%09red/K00831%09red
Neurotrophin signaling pathway	KEGG PATHWAY	ko04722	12	485	3263	111414	0.0036776	0.00435313	0.627132	0.885797	K02183,CALM,XP_013233787.1|K03083,GSK3B,ETW30644.1|K06276,PDPK1,XP_013228735.1|K02183,CALM,XP_013236335.1|K06630,YWHAE,XP_013234781.1|K05869,CAMK4,XP_013229410.1|K04464,MAPK7,XP_013439082.1|K05869,CAMK4,XP_013234162.1|K04441,P38,XP_013227921.1|K06630,YWHAE,XP_013229533.1|K04441,P38,XP_013333560.1|K02183,CALM,CAA69660.1	http://www.genome.jp/kegg-bin/show_pathway?ko04722/K05869%09red/K03083%09red/K04464%09red/K06276%09red/K04441%09red/K06630%09red/K02183%09red
Adipocytokine signaling pathway	KEGG PATHWAY	ko04920	11	447	3263	111414	0.00337113	0.00401206	0.632032	0.885797	K01897,ACSL,XP_013434833.1|K01897,ACSL,XP_013434832.1|K01897,ACSL,XP_013437929.1|K15013,ACSBG,XP_013439980.1|K01897,ACSL,XP_013232004.1|K01897,ACSL,ETW19944.1|K07199,PRKAB,XP_013233030.1|K07359,CAMKK,XP_013231319.1|K07199,PRKAB,XP_013235487.1|K01897,ACSL,XP_013232639.1|K07299,SLC2A1,XP_013438789.1	http://www.genome.jp/kegg-bin/show_pathway?ko04920/K01897%09red/K15013%09red/K07199%09red/K07299%09red/K07359%09red
Hypertrophic cardiomyopathy (HCM)	KEGG PATHWAY	ko05410	6	247	3263	111414	0.0018388	0.00221696	0.634941	0.885797	K05692,ACTB_G1,XP_013438513.1|K05692,ACTB_G1,AET50880.1|K07199,PRKAB,XP_013233030.1|K05692,ACTB_G1,PIL95857.1|K07199,PRKAB,XP_013235487.1|K05692,ACTB_G1,EPR56714.1	http://www.genome.jp/kegg-bin/show_pathway?ko05410/K05692%09red/K07199%09red
Calcium signaling pathway	KEGG PATHWAY	ko04020	19	766	3263	111414	0.00582286	0.00687526	0.637406	0.885797	K02183,CALM,XP_013233787.1|K13755,PDE1,XP_013432881.1|K05850,ATP2B,XP_013439839.1|K02183,CALM,XP_013236335.1|K06268,PPP3R,XP_013234209.1|K13755,PDE1,XP_013234851.1|K06856,IGH,BAJ52218.1|K04345,PKA,ETW49331.1|K05869,CAMK4,XP_013229410.1|K09565,PPIF,XP_013440405.1|K05869,CAMK4,XP_013234162.1|K05853,ATP2A,XP_013436484.1|K04348,PPP3C,XP_013439692.1|K05863,SLC25A4S,XP_013436671.1|K05863,SLC25A4S,AET50…	http://www.genome.jp/kegg-bin/show_pathway?ko04020/K06856%09red/K04345%09red/K05869%09red/K04348%09red/K05863%09red/K05853%09red/K09565%09red/K05850%09red/K06268%09red/K13755%09red/K02183%09red
Isoquinoline alkaloid biosynthesis	KEGG PATHWAY	ko00950	1	38	3263	111414	0.000306466	0.00034107	0.638002	0.885797	K14454,GOT1,XP_013230025.1	http://www.genome.jp/kegg-bin/show_pathway?ko00950/K14454%09red
Adrenergic signaling in cardiomyocytes	KEGG PATHWAY	ko04261	12	491	3263	111414	0.0036776	0.00440699	0.643346	0.889178	K02183,CALM,XP_013233787.1|K05850,ATP2B,XP_013439839.1|K02183,CALM,XP_013236335.1|K04345,PKA,ETW49331.1|K11584,PPP2R5,XP_013438721.1|K05850,ATP2B,XP_013433933.1|K04441,P38,XP_013227921.1|K04441,P38,XP_013333560.1|K04345,PKA,AET50681.1|K01539,ATP1A,XP_013438184.1|K06269,PPP1C,XP_013229005.1|K02183,CALM,CAA69660.1	http://www.genome.jp/kegg-bin/show_pathway?ko04261/K04345%09red/K01539%09red/K06269%09red/K04441%09red/K05850%09red/K11584%09red/K02183%09red
Glycine, serine and threonine metabolism	KEGG PATHWAY	ko00260	6	250	3263	111414	0.0018388	0.00224388	0.646155	0.889178	K01758,CTH,XP_013438518.1|K00108,betA,XP_013433824.1|K00382,DLD,XP_013433469.1|K00830,AGXT,XP_013438934.1|K00831,serC,XP_013440835.1|K01834,PGAM,XP_013235424.1	http://www.genome.jp/kegg-bin/show_pathway?ko00260/K00830%09red/K01834%09red/K01758%09red/K00382%09red/K00108%09red/K00831%09red
Serotonergic synapse	KEGG PATHWAY	ko04726	2	84	3263	111414	0.000612933	0.000753945	0.652141	0.889485	K04345,PKA,AET50681.1|K04345,PKA,ETW49331.1	http://www.genome.jp/kegg-bin/show_pathway?ko04726/K04345%09red
Hematopoietic cell lineage	KEGG PATHWAY	ko04640	1	40	3263	111414	0.000306466	0.000359021	0.656389	0.889485	K06856,IGH,BAJ52218.1	http://www.genome.jp/kegg-bin/show_pathway?ko04640/K06856%09red
Circadian rhythm	KEGG PATHWAY	ko04710	4	170	3263	111414	0.00122587	0.00152584	0.656849	0.889485	K07199,PRKAB,XP_013235487.1|K08960,CSNK1E,XP_013337703.1|K07199,PRKAB,XP_013233030.1|K08960,CSNK1E,AAS46021.1	http://www.genome.jp/kegg-bin/show_pathway?ko04710/K08960%09red/K07199%09red
Phototransduction	KEGG PATHWAY	ko04744	3	128	3263	111414	0.000919399	0.00114887	0.657818	0.889485	K02183,CALM,XP_013233787.1|K02183,CALM,XP_013236335.1|K02183,CALM,CAA69660.1	http://www.genome.jp/kegg-bin/show_pathway?ko04744/K02183%09red
Glycosphingolipid biosynthesis - ganglio series	KEGG PATHWAY	ko00604	1	41	3263	111414	0.000306466	0.000367997	0.665229	0.891491	K03372,ACATN,XP_013439026.1	http://www.genome.jp/kegg-bin/show_pathway?ko00604/K03372%09red
Cytosolic DNA-sensing pathway	KEGG PATHWAY	ko04623	5	215	3263	111414	0.00153233	0.00192974	0.66997	0.891491	K03016,RPB8,AET50559.1|K03007,RPB10,KYF48908.1|K03013,RPB5,XP_013234561.1|K03013,RPB5,XP_013236141.1|K08847,RIPK3,XP_013439902.1	http://www.genome.jp/kegg-bin/show_pathway?ko04623/K03007%09red/K03016%09red/K08847%09red/K03013%09red
Steroid hormone biosynthesis	KEGG PATHWAY	ko00140	1	42	3263	111414	0.000306466	0.000376972	0.673842	0.891491	K12343,SRD5A1,XP_013434107.1	http://www.genome.jp/kegg-bin/show_pathway?ko00140/K12343%09red
Parkinson's disease	KEGG PATHWAY	ko05012	28	1141	3263	111414	0.00858106	0.0102411	0.675376	0.891491	K02132,ATPeF1A,XP_013440097.1|K03178,UBE1,XP_013436435.1|K03178,UBE1,XP_013234403.1|K03178,UBE1,XP_013434365.1|K10578,UBE2J1,XP_013439152.1|K09565,PPIF,XP_013440405.1|K00411,UQCRFS1,XP_013434477.1|K02133,ATPeF1B,XP_013232478.1|K08738,CYC,XP_013435120.1|K03955,NDUFAB1,XP_013228479.1|K03178,UBE1,XP_013234655.1|K08738,CYC,XP_013229100.1|K00413,CYC1,XP_013233820.1|K02132,ATPeF1A,XP_013227899.1|K05863…	http://www.genome.jp/kegg-bin/show_pathway?ko05012/K04345%09red/K00417%09red/K10578%09red/K00412%09red/K00413%09red/K03955%09red/K05863%09red/K08738%09red/K03178%09red/K00234%09red/K00235%09red/K09565%09red/K00411%09red/K04554%09red/K10698%09red/K02133%09red/K02132%09red/K02137%09red/K02136%09red
Complement and coagulation cascades	KEGG PATHWAY	ko04610	2	88	3263	111414	0.000612933	0.000789847	0.67647	0.891491	K01324,KLKB1,XP_013432524.1|K01324,KLKB1,XP_013434151.1	http://www.genome.jp/kegg-bin/show_pathway?ko04610/K01324%09red
Olfactory transduction	KEGG PATHWAY	ko04740	9	382	3263	111414	0.0027582	0.00342865	0.676818	0.891491	K02183,CALM,XP_013233787.1|K13755,PDE1,XP_013432881.1|K02183,CALM,XP_013236335.1|K13755,PDE1,XP_013234851.1|K04345,PKA,ETW49331.1|K07376,PRKG1,AAM20900.1|K04345,PKA,AET50681.1|K13755,PDE1,XP_013432880.1|K02183,CALM,CAA69660.1	http://www.genome.jp/kegg-bin/show_pathway?ko04740/K04345%09red/K13755%09red/K07376%09red/K02183%09red
Synthesis and degradation of ketone bodies	KEGG PATHWAY	ko00072	1	43	3263	111414	0.000306466	0.000385948	0.682234	0.891491	K00626,E2.3.1.9,XP_013435469.1	http://www.genome.jp/kegg-bin/show_pathway?ko00072/K00626%09red
Riboflavin metabolism	KEGG PATHWAY	ko00740	1	43	3263	111414	0.000306466	0.000385948	0.682234	0.891491	K00953,FLAD1,XP_013229137.1	http://www.genome.jp/kegg-bin/show_pathway?ko00740/K00953%09red
Regulation of autophagy	KEGG PATHWAY	ko04140	6	263	3263	111414	0.0018388	0.00236056	0.69227	0.898373	K08343,ATG3,XP_013437918.1|K08339,ATG5,XP_013434313.1|K08341,GABARAP,XP_013439734.1|K00914,PIK3C3,XP_013433595.1|K08333,PIK3R4,XP_013437130.1|K08337,ATG7,XP_013438794.1	http://www.genome.jp/kegg-bin/show_pathway?ko04140/K08341%09red/K08339%09red/K00914%09red/K08343%09red/K08333%09red/K08337%09red
Dopaminergic synapse	KEGG PATHWAY	ko04728	11	471	3263	111414	0.00337113	0.00422748	0.696525	0.898373	K02183,CALM,XP_013233787.1|K03083,GSK3B,ETW30644.1|K02183,CALM,XP_013236335.1|K04345,PKA,ETW49331.1|K11584,PPP2R5,XP_013438721.1|K04441,P38,XP_013227921.1|K04441,P38,XP_013333560.1|K04348,PPP3C,XP_013439692.1|K04345,PKA,AET50681.1|K06269,PPP1C,XP_013229005.1|K02183,CALM,CAA69660.1	http://www.genome.jp/kegg-bin/show_pathway?ko04728/K04345%09red/K11584%09red/K04348%09red/K03083%09red/K04441%09red/K06269%09red/K02183%09red
Proteoglycans in cancer	KEGG PATHWAY	ko05205	16	675	3263	111414	0.00490346	0.00605848	0.698876	0.898373	K05692,ACTB_G1,XP_013438513.1|K06276,PDPK1,XP_013228735.1|K02991,RP-S6e,AET50482.1|K04345,PKA,ETW49331.1|K12823,DDX5,XP_013232152.1|K05692,ACTB_G1,AET50880.1|K10380,ANK,XP_013432849.1|K12823,DDX5,XP_013435285.1|K17388,ROCK2,XP_013434572.1|K04441,P38,XP_013227921.1|K04441,P38,XP_013333560.1|K05692,ACTB_G1,PIL95857.1|K04345,PKA,AET50681.1|K06269,PPP1C,XP_013229005.1|K16865,PDCD4,XP_013231193.1|K056…	http://www.genome.jp/kegg-bin/show_pathway?ko05205/K17388%09red/K04345%09red/K16865%09red/K05692%09red/K02991%09red/K12823%09red/K06276%09red/K04441%09red/K10380%09red/K06269%09red
Insulin resistance	KEGG PATHWAY	ko04931	11	472	3263	111414	0.00337113	0.00423645	0.699056	0.898373	K00688,E2.4.1.1,XP_013433521.1|K03083,GSK3B,ETW30644.1|K06276,PDPK1,XP_013228735.1|K08746,SLC27A2,XP_013338062.1|K00688,E2.4.1.1,XP_013231934.1|K07199,PRKAB,XP_013233030.1|K17605,PPP2R4,XP_013435010.1|K07199,PRKAB,XP_013235487.1|K06269,PPP1C,XP_013229005.1|K07299,SLC2A1,XP_013438789.1|K00820,glmS,XP_013432924.1	http://www.genome.jp/kegg-bin/show_pathway?ko04931/K03083%09red/K06276%09red/K00688%09red/K08746%09red/K07199%09red/K07299%09red/K17605%09red/K06269%09red/K00820%09red
Oxidative phosphorylation	KEGG PATHWAY	ko00190	29	1197	3263	111414	0.00888753	0.0107437	0.702456	0.899028	K02132,ATPeF1A,XP_013440097.1|K02146,ATPeV0D,XP_013235840.1|K02145,ATPeV1A,KYF45761.1|K00411,UQCRFS1,XP_013434477.1|K02133,ATPeF1B,XP_013232478.1|K03955,NDUFAB1,XP_013228479.1|K02150,ATPeV1E,XP_013432643.1|K00413,CYC1,XP_013233820.1|K02132,ATPeF1A,XP_013227899.1|K02147,ATPeV1B,XP_013436893.1|K02144,ATPeV1H,XP_013234833.1|K02154,ATPeV0A,XP_013234022.1|K02147,ATPeV1B,XP_013338046.1|K02137,ATPeF0O,X…	http://www.genome.jp/kegg-bin/show_pathway?ko00190/K02154%09red/K00234%09red/K00417%09red/K00411%09red/K00412%09red/K02150%09red/K00235%09red/K03955%09red/K00413%09red/K02137%09red/K02144%09red/K02145%09red/K02146%09red/K02147%09red/K02148%09red/K02149%09red/K02133%09red/K02132%09red/K02151%09red/K02136%09red
Phenylalanine, tyrosine and tryptophan biosynthesis	KEGG PATHWAY	ko00400	1	48	3263	111414	0.000306466	0.000430826	0.721065	0.913239	K14454,GOT1,XP_013230025.1	http://www.genome.jp/kegg-bin/show_pathway?ko00400/K14454%09red
Nucleotide excision repair	KEGG PATHWAY	ko03420	18	769	3263	111414	0.0055164	0.00690218	0.725138	0.913239	K10839,RAD23,XP_013434855.1|K10842,MNAT1,XP_013231620.1|K04802,PCNA,XP_013232052.1|K04802,PCNA,XP_013439690.1|K10754,RFC1,XP_013235576.1|K10756,RFC3_5,XP_013440809.1|K10609,CUL4,XP_013434235.1|K07466,RFA1,XP_013334760.1|K10609,CUL4,XP_013437271.1|K10756,RFC3_5,XP_013338068.1|K02327,POLD1,XP_013438799.1|K07466,RFA1,XP_013437517.1|K03141,TFIIH1,XP_013435203.1|K10755,RFC2_4,XP_013437192.1|K07466,RFA…	http://www.genome.jp/kegg-bin/show_pathway?ko03420/K10842%09red/K10756%09red/K10754%09red/K10755%09red/K10609%09red/K07466%09red/K03141%09red/K10839%09red/K04802%09red/K02327%09red/K02328%09red
Mineral absorption	KEGG PATHWAY	ko04978	1	49	3263	111414	0.000306466	0.000439801	0.728242	0.913239	K01539,ATP1A,XP_013438184.1	http://www.genome.jp/kegg-bin/show_pathway?ko04978/K01539%09red
Cationic antimicrobial peptide (CAMP) resistance	KEGG PATHWAY	ko01503	1	49	3263	111414	0.000306466	0.000439801	0.728242	0.913239	K04771,degP,XP_013437442.1	http://www.genome.jp/kegg-bin/show_pathway?ko01503/K04771%09red
Vitamin digestion and absorption	KEGG PATHWAY	ko04977	1	49	3263	111414	0.000306466	0.000439801	0.728242	0.913239	K05665,ABCC1,XP_013440641.1	http://www.genome.jp/kegg-bin/show_pathway?ko04977/K05665%09red
Aminobenzoate degradation	KEGG PATHWAY	ko00627	1	52	3263	111414	0.000306466	0.000466728	0.748686	0.931872	K01113,phoD,XP_013439800.1	http://www.genome.jp/kegg-bin/show_pathway?ko00627/K01113%09red
Sphingolipid signaling pathway	KEGG PATHWAY	ko04071	9	409	3263	111414	0.0027582	0.00367099	0.749093	0.931872	K06276,PDPK1,XP_013228735.1|K11584,PPP2R5,XP_013438721.1|K05665,ABCC1,XP_013440641.1|K04710,CERS,XP_013234310.1|K04441,P38,XP_013227921.1|K04441,P38,XP_013333560.1|K04710,CERS,AET50846.1|K18953,NSMAF,XP_013436585.1|K17388,ROCK2,XP_013434572.1	http://www.genome.jp/kegg-bin/show_pathway?ko04071/K17388%09red/K06276%09red/K04441%09red/K04710%09red/K18953%09red/K11584%09red/K05665%09red
Bladder cancer	KEGG PATHWAY	ko05219	1	56	3263	111414	0.000306466	0.00050263	0.773574	0.956041	K08803,DAPK,XP_013433134.1	http://www.genome.jp/kegg-bin/show_pathway?ko05219/K08803%09red
Lysine degradation	KEGG PATHWAY	ko00310	6	290	3263	111414	0.0018388	0.0026029	0.77467	0.956041	K00658,DLST,XP_013230156.1|K00626,E2.3.1.9,XP_013435469.1|K00252,GCDH,XP_013438059.1|K00128,E1.2.1.3,XP_013436557.1|K11422,SETD1,XP_013435333.1|K00164,OGDH,XP_013436205.1	http://www.genome.jp/kegg-bin/show_pathway?ko00310/K00658%09red/K00164%09red/K00128%09red/K11422%09red/K00252%09red/K00626%09red
cGMP-PKG signaling pathway	KEGG PATHWAY	ko04022	15	679	3263	111414	0.004597	0.00609439	0.786424	0.96338	K02183,CALM,XP_013233787.1|K05850,ATP2B,XP_013439839.1|K02183,CALM,XP_013236335.1|K06268,PPP3R,XP_013234209.1|K17388,ROCK2,XP_013434572.1|K05863,SLC25A4S,XP_013436671.1|K09565,PPIF,XP_013440405.1|K05853,ATP2A,XP_013436484.1|K07376,PRKG1,AAM20900.1|K05863,SLC25A4S,AET50812.1|K04348,PPP3C,XP_013439692.1|K01539,ATP1A,XP_013438184.1|K05850,ATP2B,XP_013433933.1|K06269,PPP1C,XP_013229005.1|K02183,CALM,…	http://www.genome.jp/kegg-bin/show_pathway?ko04022/K17388%09red/K01539%09red/K04348%09red/K05863%09red/K07376%09red/K05853%09red/K09565%09red/K05850%09red/K06269%09red/K06268%09red/K02183%09red
Toll-like receptor signaling pathway	KEGG PATHWAY	ko04620	2	111	3263	111414	0.000612933	0.000996284	0.790461	0.96338	K04441,P38,XP_013227921.1|K04441,P38,XP_013333560.1	http://www.genome.jp/kegg-bin/show_pathway?ko04620/K04441%09red
Vascular smooth muscle contraction	KEGG PATHWAY	ko04270	8	386	3263	111414	0.00245173	0.00346456	0.795691	0.96338	K02183,CALM,XP_013233787.1|K02183,CALM,XP_013236335.1|K04345,PKA,ETW49331.1|K17388,ROCK2,XP_013434572.1|K07376,PRKG1,AAM20900.1|K04345,PKA,AET50681.1|K06269,PPP1C,XP_013229005.1|K02183,CALM,CAA69660.1	http://www.genome.jp/kegg-bin/show_pathway?ko04270/K17388%09red/K04345%09red/K06269%09red/K07376%09red/K02183%09red
Basal cell carcinoma	KEGG PATHWAY	ko05217	1	60	3263	111414	0.000306466	0.000538532	0.795999	0.96338	K03083,GSK3B,ETW30644.1	http://www.genome.jp/kegg-bin/show_pathway?ko05217/K03083%09red
Various types of N-glycan biosynthesis	KEGG PATHWAY	ko00513	3	161	3263	111414	0.000919399	0.00144506	0.796105	0.96338	K07151,STT3,XP_013433750.1|K12670,WBP1,XP_013434824.1|K12666,OST1,XP_013439312.1	http://www.genome.jp/kegg-bin/show_pathway?ko00513/K07151%09red/K12666%09red/K12670%09red
Notch signaling pathway	KEGG PATHWAY	ko04330	4	209	3263	111414	0.00122587	0.00187589	0.799794	0.964092	K02599,NOTCH,XP_013436719.1|K06062,PCAF,XP_013231475.1|K06067,HDAC1_2,XP_013229034.1|K06063,SNW1,XP_013435861.1	http://www.genome.jp/kegg-bin/show_pathway?ko04330/K06067%09red/K06063%09red/K06062%09red/K02599%09red
Phospholipase D signaling pathway	KEGG PATHWAY	ko04072	5	258	3263	111414	0.00153233	0.00231569	0.808388	0.968136	K07937,ARF1,XP_013232368.1|K18441,CYTH,XP_013432656.1|K06856,IGH,BAJ52218.1|K13509,AGPAT1_2,XP_013228517.1|K00901,dgkA,XP_013233713.1	http://www.genome.jp/kegg-bin/show_pathway?ko04072/K06856%09red/K00901%09red/K13509%09red/K07937%09red/K18441%09red
Base excision repair	KEGG PATHWAY	ko03410	9	436	3263	111414	0.0027582	0.00391333	0.809374	0.968136	K04802,PCNA,XP_013439690.1|K04799,FEN1,CDJ68457.1|K02328,POLD2,XP_013436912.1|K04802,PCNA,XP_013232052.1|K10802,HMGB1,XP_013437047.1|K10771,APEX1,XP_013437847.1|K10798,PARP,XP_013432765.1|K10802,HMGB1,XP_013228581.1|K02327,POLD1,XP_013438799.1	http://www.genome.jp/kegg-bin/show_pathway?ko03410/K10771%09red/K04799%09red/K10798%09red/K04802%09red/K02327%09red/K02328%09red/K10802%09red
Glycosylphosphatidylinositol(GPI)-anchor biosynthesis	KEGG PATHWAY	ko00563	7	355	3263	111414	0.00214526	0.00318631	0.824144	0.982025	K05283,PIGW,XP_013229652.1|K05284,PIGM,XP_013228180.1|K03434,PIGL,CDJ70351.1|K03434,PIGL,XP_013232371.1|K01127,E3.1.4.50,XP_013435714.1|K03857,PIGA,XP_013439056.1|K05292,PIGT,XP_013439061.1	http://www.genome.jp/kegg-bin/show_pathway?ko00563/K03857%09red/K01127%09red/K05284%09red/K05292%09red/K05283%09red/K03434%09red
Focal adhesion	KEGG PATHWAY	ko04510	8	403	3263	111414	0.00245173	0.00361714	0.83101	0.984776	K03083,GSK3B,ETW30644.1|K06276,PDPK1,XP_013228735.1|K05692,ACTB_G1,AET50880.1|K05692,ACTB_G1,XP_013438513.1|K17388,ROCK2,XP_013434572.1|K05692,ACTB_G1,PIL95857.1|K06269,PPP1C,XP_013229005.1|K05692,ACTB_G1,EPR56714.1	http://www.genome.jp/kegg-bin/show_pathway?ko04510/K06276%09red/K17388%09red/K05692%09red/K06269%09red/K03083%09red
Homologous recombination	KEGG PATHWAY	ko03440	8	407	3263	111414	0.00245173	0.00365304	0.838586	0.984776	K03165,TOP3,XP_013437070.1|K03165,TOP3,XP_013227889.1|K02328,POLD2,XP_013436912.1|K10866,RAD50,XP_013234679.1|K07466,RFA1,XP_013437517.1|K07466,RFA1,XP_013334760.1|K07466,RFA1,XP_013233013.1|K02327,POLD1,XP_013438799.1	http://www.genome.jp/kegg-bin/show_pathway?ko03440/K02328%09red/K07466%09red/K03165%09red/K10866%09red/K02327%09red
Non-small cell lung cancer	KEGG PATHWAY	ko05223	2	125	3263	111414	0.000612933	0.00112194	0.841073	0.984776	K06276,PDPK1,XP_013228735.1|K01522,FHIT,XP_013436149.1	http://www.genome.jp/kegg-bin/show_pathway?ko05223/K06276%09red/K01522%09red
Circadian entrainment	KEGG PATHWAY	ko04713	6	318	3263	111414	0.0018388	0.00285422	0.841398	0.984776	K02183,CALM,XP_013233787.1|K02183,CALM,XP_013236335.1|K04345,PKA,ETW49331.1|K07376,PRKG1,AAM20900.1|K04345,PKA,AET50681.1|K02183,CALM,CAA69660.1	http://www.genome.jp/kegg-bin/show_pathway?ko04713/K04345%09red/K07376%09red/K02183%09red
Regulation of actin cytoskeleton	KEGG PATHWAY	ko04810	7	364	3263	111414	0.00214526	0.00326709	0.842284	0.984776	K05692,ACTB_G1,XP_013438513.1|K05692,ACTB_G1,AET50880.1|K17388,ROCK2,XP_013434572.1|K05692,ACTB_G1,PIL95857.1|K06269,PPP1C,XP_013229005.1|K05765,CFL,ABY64746.1|K05692,ACTB_G1,EPR56714.1	http://www.genome.jp/kegg-bin/show_pathway?ko04810/K17388%09red/K05765%09red/K05692%09red/K06269%09red
Gap junction	KEGG PATHWAY	ko04540	6	320	3263	111414	0.0018388	0.00287217	0.845482	0.984812	K04464,MAPK7,XP_013439082.1|K04345,PKA,ETW49331.1|K07375,TUBB,AAA29504.1|K07376,PRKG1,AAM20900.1|K07375,TUBB,AAB41262.1|K04345,PKA,AET50681.1	http://www.genome.jp/kegg-bin/show_pathway?ko04540/K04345%09red/K07375%09red/K07376%09red/K04464%09red
Phenylalanine metabolism	KEGG PATHWAY	ko00360	1	73	3263	111414	0.000306466	0.000655214	0.854653	0.99178	K14454,GOT1,XP_013230025.1	http://www.genome.jp/kegg-bin/show_pathway?ko00360/K14454%09red
AGE-RAGE signaling pathway in diabetic complications	KEGG PATHWAY	ko04933	2	133	3263	111414	0.000612933	0.00119375	0.864753	0.99977	K04441,P38,XP_013227921.1|K04441,P38,XP_013333560.1	http://www.genome.jp/kegg-bin/show_pathway?ko04933/K04441%09red
Colorectal cancer	KEGG PATHWAY	ko05210	4	237	3263	111414	0.00122587	0.0021272	0.869335	0.999994	K03083,GSK3B,ETW30644.1|K08735,MSH2,XP_013439064.1|K08738,CYC,XP_013229100.1|K08738,CYC,XP_013435120.1	http://www.genome.jp/kegg-bin/show_pathway?ko05210/K08735%09red/K03083%09red/K08738%09red
Sulfur relay system	KEGG PATHWAY	ko04122	3	189	3263	111414	0.000919399	0.00169638	0.873627	0.999994	K01011,TST,XP_013440938.1|K04487,iscS,XP_013228080.1|K04487,iscS,XP_013440438.1	http://www.genome.jp/kegg-bin/show_pathway?ko04122/K04487%09red/K01011%09red
Regulation of lipolysis in adipocytes	KEGG PATHWAY	ko04923	3	193	3263	111414	0.000919399	0.00173228	0.88226	0.999994	K04345,PKA,AET50681.1|K07376,PRKG1,AAM20900.1|K04345,PKA,ETW49331.1	http://www.genome.jp/kegg-bin/show_pathway?ko04923/K04345%09red/K07376%09red
Fc gamma R-mediated phagocytosis	KEGG PATHWAY	ko04666	3	194	3263	111414	0.000919399	0.00174125	0.884335	0.999994	K06856,IGH,BAJ52218.1|K05765,CFL,ABY64746.1|K12559,MYO10,XP_013438066.1	http://www.genome.jp/kegg-bin/show_pathway?ko04666/K05765%09red/K06856%09red/K12559%09red
Oocyte meiosis	KEGG PATHWAY	ko04114	16	804	3263	111414	0.00490346	0.00721633	0.896863	0.999994	K02183,CALM,XP_013233787.1|K06669,SMC3,XP_013436735.1|K06669,SMC3,XP_013233762.1|K02183,CALM,XP_013236335.1|K06268,PPP3R,XP_013234209.1|K06630,YWHAE,XP_013234781.1|K04345,PKA,ETW49331.1|K11584,PPP2R5,XP_013438721.1|K04348,PPP3C,XP_013439692.1|K06630,YWHAE,XP_013229533.1|K06636,SMC1,XP_013432991.1|K02206,CDK2,XP_013235738.1|K04345,PKA,AET50681.1|K06269,PPP1C,XP_013229005.1|K02206,CDK2,XP_013435055…	http://www.genome.jp/kegg-bin/show_pathway?ko04114/K04345%09red/K06669%09red/K06269%09red/K04348%09red/K06636%09red/K02206%09red/K11584%09red/K06268%09red/K06630%09red/K02183%09red
Aflatoxin biosynthesis	KEGG PATHWAY	ko00254	1	90	3263	111414	0.000306466	0.000807798	0.906712	0.999994	K11262,ACACA,XP_013437840.1	http://www.genome.jp/kegg-bin/show_pathway?ko00254/K11262%09red
Other types of O-glycan biosynthesis	KEGG PATHWAY	ko00514	1	90	3263	111414	0.000306466	0.000807798	0.906712	0.999994	K13675,B3GALTL,XP_013434485.1	http://www.genome.jp/kegg-bin/show_pathway?ko00514/K13675%09red
Hepatitis C	KEGG PATHWAY	ko05160	7	406	3263	111414	0.00214526	0.00364407	0.907988	0.999994	K03083,GSK3B,ETW30644.1|K06276,PDPK1,XP_013228735.1|K03237,EIF2S1,XP_013234193.1|K16196,EIF2AK4,XP_013433011.1|K04441,P38,XP_013227921.1|K04441,P38,XP_013333560.1|K03250,EIF3E,XP_013432495.1	http://www.genome.jp/kegg-bin/show_pathway?ko05160/K16196%09red/K03083%09red/K06276%09red/K04441%09red/K03237%09red/K03250%09red
Chagas disease (American trypanosomiasis)	KEGG PATHWAY	ko05142	2	152	3263	111414	0.000612933	0.00136428	0.908573	0.999994	K04441,P38,XP_013227921.1|K04441,P38,XP_013333560.1	http://www.genome.jp/kegg-bin/show_pathway?ko05142/K04441%09red
Cell cycle - yeast	KEGG PATHWAY	ko04111	15	773	3263	111414	0.004597	0.00693809	0.909247	0.999994	K02542,MCM6,XP_013433451.1|K02209,MCM5,XP_013230387.1|K02210,MCM7,XP_013233976.1|K06669,SMC3,XP_013233762.1|K02212,MCM4,XP_013438325.1|K02540,MCM2,XP_013232609.1|K02541,MCM3,XP_013230421.1|K06669,SMC3,XP_013436735.1|K06685,MOB1,XP_013437854.1|K06685,MOB1,XP_013232542.1|K06636,SMC1,XP_013432991.1|K02180,BUB3,AET50773.1|K06641,CHK2,XP_013438638.1|K02212,MCM4,XP_013234188.1|K02606,ORC4,XP_013433967.1	http://www.genome.jp/kegg-bin/show_pathway?ko04111/K06641%09red/K02209%09red/K06669%09red/K06685%09red/K02210%09red/K02212%09red/K02540%09red/K02541%09red/K02542%09red/K06636%09red/K02180%09red/K02606%09red
Chronic myeloid leukemia	KEGG PATHWAY	ko05220	1	92	3263	111414	0.000306466	0.000825749	0.911455	0.999994	K06067,HDAC1_2,XP_013229034.1	http://www.genome.jp/kegg-bin/show_pathway?ko05220/K06067%09red
Pyrimidine metabolism	KEGG PATHWAY	ko00240	27	1298	3263	111414	0.00827459	0.0116502	0.911965	0.999994	K03006,RPB1,XP_013229513.1|K03011,RPB3,XP_013231558.1|K11540,CAD,XP_013440067.1|K03013,RPB5,XP_013236141.1|K00940,ndk,XP_013228808.1|K02327,POLD1,XP_013438799.1|K01493,comEB,XP_013440198.1|K13800,CMPK1,XP_013232593.1|K02321,POLA2,XP_013233253.1|K01518,NUDT2,XP_013434604.1|K00876,udk,XP_013438251.1|K02328,POLD2,XP_013436912.1|K01937,pyrG,KFG46611.1|K00560,thyA,XP_013438191.1|K03007,RPB10,KYF48908.…	http://www.genome.jp/kegg-bin/show_pathway?ko00240/K00560%09red/K01493%09red/K03013%09red/K02685%09red/K03011%09red/K02320%09red/K01518%09red/K00384%09red/K02321%09red/K03006%09red/K03016%09red/K11540%09red/K03007%09red/K10808%09red/K02327%09red/K02328%09red/K10807%09red/K00940%09red/K01937%09red/K00876%09red/K13800%09red
Porphyrin and chlorophyll metabolism	KEGG PATHWAY	ko00860	3	210	3263	111414	0.000919399	0.00188486	0.913356	0.999994	K14163,EPRS,XP_013438074.1|K14163,EPRS,XP_013439915.1|K00228,CPOX,XP_013437500.1	http://www.genome.jp/kegg-bin/show_pathway?ko00860/K14163%09red/K00228%09red
Glioma	KEGG PATHWAY	ko05214	3	213	3263	111414	0.000919399	0.00191179	0.917997	0.999994	K02183,CALM,XP_013233787.1|K02183,CALM,XP_013236335.1|K02183,CALM,CAA69660.1	http://www.genome.jp/kegg-bin/show_pathway?ko05214/K02183%09red
Morphine addiction	KEGG PATHWAY	ko05032	5	318	3263	111414	0.00153233	0.00285422	0.919827	0.999994	K13755,PDE1,XP_013432881.1|K04345,PKA,AET50681.1|K04345,PKA,ETW49331.1|K13755,PDE1,XP_013432880.1|K13755,PDE1,XP_013234851.1	http://www.genome.jp/kegg-bin/show_pathway?ko05032/K04345%09red/K13755%09red
N-Glycan biosynthesis	KEGG PATHWAY	ko00510	5	325	3263	111414	0.00153233	0.00291705	0.928088	0.999994	K07151,STT3,XP_013433750.1|K00721,DPM1,XP_003886405.1|K12670,WBP1,XP_013434824.1|K12666,OST1,XP_013439312.1|K05546,GANAB,XP_013438619.1	http://www.genome.jp/kegg-bin/show_pathway?ko00510/K12670%09red/K07151%09red/K12666%09red/K05546%09red/K00721%09red
Non-homologous end-joining	KEGG PATHWAY	ko03450	2	164	3263	111414	0.000612933	0.00147199	0.928981	0.999994	K04799,FEN1,CDJ68457.1|K10866,RAD50,XP_013234679.1	http://www.genome.jp/kegg-bin/show_pathway?ko03450/K04799%09red/K10866%09red
Alzheimer's disease	KEGG PATHWAY	ko05010	30	1455	3263	111414	0.00919399	0.0130594	0.929702	0.999994	K02132,ATPeF1A,XP_013440097.1|K03083,GSK3B,ETW30644.1|K00134,GAPDH,XP_013440751.1|K08738,CYC,XP_013435120.1|K05853,ATP2A,XP_013436484.1|K04348,PPP3C,XP_013439692.1|K00411,UQCRFS1,XP_013434477.1|K01408,IDE,XP_013334679.1|K02133,ATPeF1B,XP_013232478.1|K02137,ATPeF0O,XP_013433082.1|K01408,IDE,XP_013233005.1|K08738,CYC,XP_013229100.1|K00413,CYC1,XP_013233820.1|K02132,ATPeF1A,XP_013227899.1|K00134,GAP…	http://www.genome.jp/kegg-bin/show_pathway?ko05010/K02183%09red/K00417%09red/K00411%09red/K00412%09red/K00413%09red/K03955%09red/K01408%09red/K03083%09red/K08738%09red/K04348%09red/K00134%09red/K00234%09red/K00235%09red/K05853%09red/K02133%09red/K02132%09red/K06268%09red/K02137%09red/K02136%09red
Basal transcription factors	KEGG PATHWAY	ko03022	4	276	3263	111414	0.00122587	0.00247725	0.931011	0.999994	K03141,TFIIH1,XP_013435203.1|K03130,TAF5,XP_013437454.1|K10842,MNAT1,XP_013231620.1|K03136,TFIIE1,XP_013230132.1	http://www.genome.jp/kegg-bin/show_pathway?ko03022/K03136%09red/K10842%09red/K03141%09red/K03130%09red
MicroRNAs in cancer	KEGG PATHWAY	ko05206	7	433	3263	111414	0.00214526	0.00388641	0.936498	0.999994	K05658,ABCB1,XP_013440552.1|K04464,MAPK7,XP_013439082.1|K05665,ABCC1,XP_013440641.1|K02599,NOTCH,XP_013436719.1|K05658,ABCB1,XP_013436478.1|K10577,UBE2I,AET50682.1|K16865,PDCD4,XP_013231193.1	http://www.genome.jp/kegg-bin/show_pathway?ko05206/K10577%09red/K16865%09red/K04464%09red/K02599%09red/K05658%09red/K05665%09red
Renal cell carcinoma	KEGG PATHWAY	ko05211	1	107	3263	111414	0.000306466	0.000960382	0.940133	0.999994	K07299,SLC2A1,XP_013438789.1	http://www.genome.jp/kegg-bin/show_pathway?ko05211/K07299%09red
Endometrial cancer	KEGG PATHWAY	ko05213	2	178	3263	111414	0.000612933	0.00159764	0.947342	0.999994	K03083,GSK3B,ETW30644.1|K06276,PDPK1,XP_013228735.1	http://www.genome.jp/kegg-bin/show_pathway?ko05213/K06276%09red/K03083%09red
Inositol phosphate metabolism	KEGG PATHWAY	ko00562	7	448	3263	111414	0.00214526	0.00402104	0.948707	0.999994	K01803,TPI,XP_013434223.1|K19801,PI4KB,KFG28404.1|K13711,PI4K2,XP_013432492.1|K19801,PI4KB,XP_013436229.1|K00914,PIK3C3,XP_013433595.1|K01803,TPI,AET50814.1|K01803,TPI,XP_013437914.1	http://www.genome.jp/kegg-bin/show_pathway?ko00562/K00914%09red/K01803%09red/K19801%09red/K13711%09red
Ribosome biogenesis in eukaryotes	KEGG PATHWAY	ko03008	25	1287	3263	111414	0.00766166	0.0115515	0.953666	0.999994	K14575,AFG2,XP_013235464.1|K03264,EIF6,XP_013434426.1|K14563,NOP1,XP_003885136.1|K14290,XPO1,XP_013436819.1|K14290,XPO1,XP_013235846.1|K14574,SDO1,XP_013440315.1|K14290,XPO1,XP_013232463.1|K12619,XRN2,XP_013433992.1|K11883,NOB1,XP_013440050.1|K03097,CSNK2A,XP_013232457.1|K03115,CSNK2B,XP_013434555.1|K07562,NMD3,XP_013434139.1|K12845,SNU13,XP_013228164.1|K12618,XRN1,XP_013436775.1|K14525,RPP25,XP_…	http://www.genome.jp/kegg-bin/show_pathway?ko03008/K14563%09red/K07562%09red/K14564%09red/K14574%09red/K14575%09red/K03097%09red/K11883%09red/K14536%09red/K03264%09red/K03115%09red/K14525%09red/K12845%09red/K12619%09red/K12618%09red/K07178%09red/K14290%09red
Purine metabolism	KEGG PATHWAY	ko00230	35	1725	3263	111414	0.0107263	0.0154828	0.954449	0.999994	K13755,PDE1,XP_013432881.1|K15779,PGM2,XP_013433837.1|K03006,RPB1,XP_013229513.1|K03013,RPB5,XP_013236141.1|K03011,RPB3,XP_013231558.1|K01835,pgm,XP_013333468.1|K13811,PAPSS,XP_013439696.1|K00760,hprT,XP_013434203.1|K01490,AMPD,XP_013227977.1|K00088,guaB,AET50798.1|K00940,ndk,XP_013228808.1|K13811,PAPSS,XP_013232973.1|K02327,POLD1,XP_013438799.1|K00942,E2.7.4.8,XP_013228127.1|K01835,pgm,CDJ70347.…	http://www.genome.jp/kegg-bin/show_pathway?ko00230/K00088%09red/K03006%09red/K00942%09red/K00760%09red/K01939%09red/K00939%09red/K00873%09red/K13755%09red/K01518%09red/K01835%09red/K01490%09red/K02685%09red/K02320%09red/K02321%09red/K03016%09red/K03011%09red/K03013%09red/K02327%09red/K02328%09red/K00940%09red/K15779%09red/K13811%09red/K03007%09red/K01522%09red/K10808%09red/K10807%09red
Pantothenate and CoA biosynthesis	KEGG PATHWAY	ko00770	1	125	3263	111414	0.000306466	0.00112194	0.962576	0.999994	K01922,PPCS,XP_013435008.1	http://www.genome.jp/kegg-bin/show_pathway?ko00770/K01922%09red
Phosphatidylinositol signaling system	KEGG PATHWAY	ko04070	10	624	3263	111414	0.00306466	0.00560073	0.965183	0.999994	K02183,CALM,XP_013233787.1|K19801,PI4KB,XP_013436229.1|K02183,CALM,XP_013236335.1|K19801,PI4KB,KFG28404.1|K13711,PI4K2,XP_013432492.1|K00981,E2.7.7.41,XP_013229930.1|K13024,PPIP5K,XP_013437129.1|K00914,PIK3C3,XP_013433595.1|K00901,dgkA,XP_013233713.1|K02183,CALM,CAA69660.1	http://www.genome.jp/kegg-bin/show_pathway?ko04070/K00981%09red/K00914%09red/K13711%09red/K00901%09red/K13024%09red/K19801%09red/K02183%09red
Two-component system	KEGG PATHWAY	ko02020	8	532	3263	111414	0.00245173	0.00477498	0.968506	0.999994	K01113,phoD,XP_013439800.1|K00626,E2.3.1.9,XP_013435469.1|K08738,CYC,XP_013229100.1|K00412,CYTB,ADW23642.1|K00413,CYC1,XP_013233820.1|K00411,UQCRFS1,XP_013434477.1|K08738,CYC,XP_013435120.1|K04771,degP,XP_013437442.1	http://www.genome.jp/kegg-bin/show_pathway?ko02020/K04771%09red/K00411%09red/K00412%09red/K00413%09red/K01113%09red/K08738%09red/K00626%09red
ErbB signaling pathway	KEGG PATHWAY	ko04012	1	143	3263	111414	0.000306466	0.0012835	0.976609	0.999994	K03083,GSK3B,ETW30644.1	http://www.genome.jp/kegg-bin/show_pathway?ko04012/K03083%09red
Platinum drug resistance	KEGG PATHWAY	ko01524	6	456	3263	111414	0.0018388	0.00409284	0.979619	0.999994	K06276,PDPK1,XP_013228735.1|K08738,CYC,XP_013229100.1|K03164,TOP2,XP_013335762.1|K05666,ABCC2,XP_013234674.1|K08738,CYC,XP_013435120.1|K08735,MSH2,XP_013439064.1	http://www.genome.jp/kegg-bin/show_pathway?ko01524/K06276%09red/K08735%09red/K08738%09red/K05666%09red/K03164%09red
Lysosome	KEGG PATHWAY	ko04142	20	1150	3263	111414	0.00612933	0.0103219	0.981023	0.999994	K12394,AP1S1_2,XP_013438296.1|K12393,AP1M,XP_013227875.1|K02146,ATPeV0D,XP_013235840.1|K02154,ATPeV0A,XP_013437265.1|K12402,AP4M1,XP_013433918.1|K05656,ABCB9,XP_013229057.1|K12396,AP3D,XP_013437542.1|K01363,CTSB,XP_013441074.1|K04646,CLTC,XP_013438787.1|K12399,AP3S,EPT26482.1|K02154,ATPeV0A,XP_013234022.1|K12401,AP4B1,XP_013236182.1|K02146,ATPeV0D,XP_013434141.1|K02154,ATPeV0A,XP_013438565.1|K124…	http://www.genome.jp/kegg-bin/show_pathway?ko04142/K12394%09red/K12396%09red/K02154%09red/K12391%09red/K12402%09red/K12393%09red/K04646%09red/K12399%09red/K01363%09red/K12397%09red/K02144%09red/K02146%09red/K05656%09red/K12401%09red
Choline metabolism in cancer	KEGG PATHWAY	ko05231	4	355	3263	111414	0.00122587	0.00318631	0.983232	0.999994	K00901,dgkA,XP_013233713.1|K06128,LYPLA1,XP_013228414.1|K06276,PDPK1,XP_013228735.1|K00968,PCYT1,XP_013336164.1	http://www.genome.jp/kegg-bin/show_pathway?ko05231/K06276%09red/K00968%09red/K06128%09red/K00901%09red
RNA polymerase	KEGG PATHWAY	ko03020	6	474	3263	111414	0.0018388	0.0042544	0.984879	0.999994	K03006,RPB1,XP_013229513.1|K03011,RPB3,XP_013231558.1|K03007,RPB10,KYF48908.1|K03013,RPB5,XP_013234561.1|K03013,RPB5,XP_013236141.1|K03016,RPB8,AET50559.1	http://www.genome.jp/kegg-bin/show_pathway?ko03020/K03006%09red/K03007%09red/K03016%09red/K03011%09red/K03013%09red
Long-term depression	KEGG PATHWAY	ko04730	1	171	3263	111414	0.000306466	0.00153482	0.988743	0.999994	K07376,PRKG1,AAM20900.1	http://www.genome.jp/kegg-bin/show_pathway?ko04730/K07376%09red
ABC transporters	KEGG PATHWAY	ko02010	10	717	3263	111414	0.00306466	0.00643546	0.99054	0.999994	K05658,ABCB1,XP_013440552.1|K05662,ABCB7,XP_013231371.1|K05659,ABCB4,XP_013439419.1|K05656,ABCB9,XP_013229057.1|K05665,ABCC1,XP_013440641.1|K05659,ABCB4,XP_013228359.1|K05666,ABCC2,XP_013234674.1|K05658,ABCB1,XP_013436478.1|K05657,ABCB10,XP_013437151.1|K05673,ABCC4,XP_013230576.1	http://www.genome.jp/kegg-bin/show_pathway?ko02010/K05673%09red/K05659%09red/K05658%09red/K05662%09red/K05656%09red/K05665%09red/K05666%09red/K05657%09red
Fanconi anemia pathway	KEGG PATHWAY	ko03460	5	491	3263	111414	0.00153233	0.00440699	0.995999	0.999994	K07466,RFA1,XP_013233013.1|K03165,TOP3,XP_013437070.1|K07466,RFA1,XP_013437517.1|K03165,TOP3,XP_013227889.1|K07466,RFA1,XP_013334760.1	http://www.genome.jp/kegg-bin/show_pathway?ko03460/K07466%09red/K03165%09red
Apoptosis	KEGG PATHWAY	ko04210	10	861	3263	111414	0.00306466	0.00772793	0.999012	0.999994	K05692,ACTB_G1,XP_013438513.1|K06276,PDPK1,XP_013228735.1|K08738,CYC,XP_013229100.1|K03237,EIF2S1,XP_013234193.1|K10798,PARP,XP_013432765.1|K05692,ACTB_G1,AET50880.1|K05692,ACTB_G1,PIL95857.1|K08738,CYC,XP_013435120.1|K01363,CTSB,XP_013441074.1|K05692,ACTB_G1,EPR56714.1	http://www.genome.jp/kegg-bin/show_pathway?ko04210/K10798%09red/K05692%09red/K08738%09red/K01363%09red/K06276%09red/K03237%09red
Folate biosynthesis	KEGG PATHWAY	ko00790	1	271	3263	111414	0.000306466	0.00243237	0.999176	0.999994	K01113,phoD,XP_013439800.1	http://www.genome.jp/kegg-bin/show_pathway?ko00790/K01113%09red
Non-alcoholic fatty liver disease (NAFLD)	KEGG PATHWAY	ko04932	13	1088	3263	111414	0.00398406	0.00976538	0.999626	0.999994	K03955,NDUFAB1,XP_013228479.1|K03083,GSK3B,ETW30644.1|K00417,QCR7,XP_013434387.1|K08738,CYC,XP_013229100.1|K03237,EIF2S1,XP_013234193.1|K00412,CYTB,ADW23642.1|K00413,CYC1,XP_013233820.1|K07199,PRKAB,XP_013233030.1|K08738,CYC,XP_013435120.1|K07199,PRKAB,XP_013235487.1|K00235,SDHB,XP_013440424.1|K00234,SDHA,XP_013228047.1|K00411,UQCRFS1,XP_013434477.1	http://www.genome.jp/kegg-bin/show_pathway?ko04932/K00417%09red/K00411%09red/K00412%09red/K00413%09red/K03955%09red/K08738%09red/K03083%09red/K00234%09red/K07199%09red/K03237%09red/K00235%09red
One carbon pool by folate	KEGG PATHWAY	ko00670	1	337	3263	111414	0.000306466	0.00302476	0.999854	0.999994	K00560,thyA,XP_013438191.1	http://www.genome.jp/kegg-bin/show_pathway?ko00670/K00560%09red
Huntington's disease	KEGG PATHWAY	ko05016	32	2188	3263	111414	0.00980693	0.0196385	0.999923	0.999994	K02132,ATPeF1A,XP_013440097.1|K03006,RPB1,XP_013229513.1|K08738,CYC,XP_013435120.1|K03011,RPB3,XP_013231558.1|K11826,AP2M1,XP_013439052.1|K00411,UQCRFS1,XP_013434477.1|K02133,ATPeF1B,XP_013232478.1|K03955,NDUFAB1,XP_013228479.1|K11825,AP2B1,XP_013233694.1|K08738,CYC,XP_013229100.1|K10424,DCTN2,XP_013433788.1|K00413,CYC1,XP_013233820.1|K02132,ATPeF1A,XP_013227899.1|K05863,SLC25A4S,AET50812.1|K0213…	http://www.genome.jp/kegg-bin/show_pathway?ko05016/K03013%09red/K08738%09red/K06067%09red/K03007%09red/K02133%09red/K02132%09red/K02137%09red/K02136%09red/K04646%09red/K05863%09red/K10424%09red/K10408%09red/K03016%09red/K03011%09red/K09565%09red/K10426%09red/K03006%09red/K00417%09red/K00411%09red/K00412%09red/K00413%09red/K03955%09red/K00234%09red/K00235%09red/K11826%09red/K11825%09red
Cardiac muscle contraction	KEGG PATHWAY	ko04260	5	808	3263	111414	0.00153233	0.00725223	0.999994	0.999994	K00412,CYTB,ADW23642.1|K01539,ATP1A,XP_013438184.1|K00417,QCR7,XP_013434387.1|K00411,UQCRFS1,XP_013434477.1|K00413,CYC1,XP_013233820.1	http://www.genome.jp/kegg-bin/show_pathway?ko04260/K01539%09red/K00417%09red/K00411%09red/K00412%09red/K00413%09red
