# Supplementary material for: Comparative proteomic analysis of wall-forming bodies and oocyst wall reveals the molecular basis underlying oocyst wall formation in Eimeria necatrix
Source: Parasit Vectors. 2023 Dec 18;16:460. doi: 10.1186/s13071-023-06076-6 (PMC10729351; doi:10.1186/s13071-023-06076-6)
Supplement: Supplementary file 9 — Additional file 9: Table S9. Enrichment analysis of COG terms for the proteins identified in both WFBs and oocyst wall. [file 13071_2023_6076_MOESM9_ESM.xlsx]

## Sheet: Table S9
Table S9. Enrichment analysis of COG terms for the proteins identified in both WFBs and oocyst wall.
Second_class	Class_Name	Protein_number	Frist_Class	Protein
J	Translation, ribosomal structure and biogenesis	242	INFORMATION	AAD08643.1 AAK38887.1 AAO40237.1 AET50459.1 AET50473.1 AET50479.1 AET50482.1 AET50489.1 AET50490.1 AET50493.1 AET50496.1 AET50506.1 AET50520.1 AET50521.1 AET50533.1 AET50552.1 AET50571.1 AET50572.1 AET50615.1 AET50618.1 AET50759.1 AET50816.1 AET50841.1 AET50859.1 AET50884.1 CAK51431.1 CDJ70354.1 CEL73547.1 CEL73587.1 CEL74177.1 ETW29038.1 ETW29209.1 ETW31914.1 KEP61089.1 KNC37995.1 KYF44914.1 KYF…
O	Posttranslational modification, protein turnover, chaperones	209	CELLULAR	3U31_A ABC50099.1 AEK20867.1 AET50497.1 AET50550.1 AET50588.1 AET50599.1 AET50612.1 AET50656.1 AET50682.1 AET50688.1 AET50720.1 AET50733.1 AET50736.1 AET50754.1 AET50807.1 AIQ77650.1 AND76646.1 BAA83426.1 CAK51402.1 CAK51419.1 ETW18314.1 ETW30741.1 ETW49790.1 EUR69263.1 EWC75558.1 KEP66640.1 KFG50771.1 KFH02452.1 KFH05023.1 KYF41490.1 KYK62353.1 NP_989788.1 S51042 XP_003882154.1 XP_003882271.1 XP…
R	General function prediction only	98	POORLY	AET50598.1 AET50670.1 AET50773.1 AET50834.1 KYF42869.1 XP_013227971.1 XP_013228371.1 XP_013228414.1 XP_013228428.1 XP_013228444.1 XP_013228503.1 XP_013228555.1 XP_013228642.1 XP_013228823.1 XP_013229004.1 XP_013229205.1 XP_013229930.1 XP_013230806.1 XP_013231181.1 XP_013231331.1 XP_013232032.1 XP_013232132.1 XP_013232184.1 XP_013232294.1 XP_013232368.1 XP_013232562.1 XP_013232563.1 XP_013232855.1…
C	Energy production and conversion	90	METABOLISM	AAA29077.1 AAN38976.1 AAN38977.1 AAV33246.1 ADW23642.1 AET50600.1 AET50763.1 AET50847.1 CDJ67779.1 CEL73732.1 EUT80144.1 KFG64140.1 KYF45761.1 XP_003882425.1 XP_003886081.1 XP_013227899.1 XP_013227963.1 XP_013228047.1 XP_013228336.1 XP_013228676.1 XP_013229100.1 XP_013229260.1 XP_013229494.1 XP_013229878.1 XP_013230156.1 XP_013231153.1 XP_013232478.1 XP_013233109.1 XP_013233298.1 XP_013233390.1 X…
T	Signal transduction mechanisms	84	CELLULAR	AAM20900.1 AAQ91345.1 AAS46021.1 ABA60893.1 AET50681.1 AET50692.1 AET50798.1 CAA69660.1 CAI72625.1 CDJ67200.1 CEL67432.1 ETW30644.1 ETW49331.1 KYF44911.1 KYK71836.1 XP_013227921.1 XP_013228212.1 XP_013228405.1 XP_013228735.1 XP_013228871.1 XP_013229005.1 XP_013229176.1 XP_013229330.1 XP_013229410.1 XP_013229687.1 XP_013229723.1 XP_013229730.1 XP_013230284.1 XP_013230508.1 XP_013230915.1 XP_013230…
G	Carbohydrate transport and metabolism	80	METABOLISM	AAK38886.1 ACV81910.1 ADI59420.1 AET50575.1 AET50814.1 ANF07129.1 CAK51433.1 CDJ69181.1 CDJ70347.1 CDJ70351.1 XP_001352096.1 XP_003881581.1 XP_003883969.1 XP_003884209.1 XP_003886405.1 XP_013228617.1 XP_013228897.1 XP_013228975.1 XP_013229007.1 XP_013229416.1 XP_013229431.1 XP_013230653.1 XP_013230973.1 XP_013231934.1 XP_013232030.1 XP_013232366.1 XP_013233987.1 XP_013234467.1 XP_013234470.1 XP_0…
L	Replication, recombination and repair	72	INFORMATION	AET50633.1 AET50794.1 CAB38640.1 CDJ68457.1 CEL69356.1 ETW32809.1 KFH01019.1 PIM03681.1 XP_013227889.1 XP_013228146.1 XP_013228281.1 XP_013228427.1 XP_013228805.1 XP_013229123.1 XP_013229250.1 XP_013229448.1 XP_013230119.1 XP_013230387.1 XP_013230421.1 XP_013231061.1 XP_013231658.1 XP_013232152.1 XP_013232406.1 XP_013232437.1 XP_013232474.1 XP_013232609.1 XP_013232642.1 XP_013233743.1 XP_01323397…
I	Lipid transport and metabolism	51	METABOLISM	ETW19944.1 KEP67050.1 XP_013228245.1 XP_013228364.1 XP_013228517.1 XP_013229117.1 XP_013229650.1 XP_013232004.1 XP_013232261.1 XP_013232639.1 XP_013232958.1 XP_013234417.1 XP_013235530.1 XP_013336914.1 XP_013432854.1 XP_013432937.1 XP_013433322.1 XP_013433353.1 XP_013433375.1 XP_013433758.1 XP_013433772.1 XP_013433915.1 XP_013434833.1 XP_013434974.1 XP_013435044.1 XP_013435134.1 XP_013435469.1 XP…
E	Amino acid transport and metabolism	41	METABOLISM	KFH15497.1 PUA83305.1 XP_003881672.1 XP_013227886.1 XP_013228080.1 XP_013228270.1 XP_013228708.1 XP_013229570.1 XP_013229688.1 XP_013229697.1 XP_013230025.1 XP_013230885.1 XP_013230979.1 XP_013232970.1 XP_013233275.1 XP_013233310.1 XP_013234727.1 XP_013334159.1 XP_013432830.1 XP_013432940.1 XP_013433063.1 XP_013433479.1 XP_013433575.1 XP_013433593.1 XP_013434076.1 XP_013434130.1 XP_013435200.1 XP…
F	Nucleotide transport and metabolism	37	METABOLISM	AET50663.1 KFG46611.1 XP_013227977.1 XP_013228127.1 XP_013228331.1 XP_013228452.1 XP_013228808.1 XP_013231279.1 XP_013232103.1 XP_013232446.1 XP_013232593.1 XP_013232657.1 XP_013234769.1 XP_013234865.1 XP_013235248.1 XP_013235922.1 XP_013236177.1 XP_013333879.1 XP_013432691.1 XP_013432759.1 XP_013434203.1 XP_013434741.1 XP_013435114.1 XP_013435628.1 XP_013435747.1 XP_013436178.1 XP_013436446.1 XP…
S	Function unknown	30	POORLY	AET50704.1 XP_013228506.1 XP_013228957.1 XP_013229025.1 XP_013229417.1 XP_013231318.1 XP_013232399.1 XP_013232831.1 XP_013233249.1 XP_013233860.1 XP_013234065.1 XP_013234226.1 XP_013234288.1 XP_013336513.1 XP_013433116.1 XP_013433184.1 XP_013433831.1 XP_013433893.1 XP_013433902.1 XP_013434003.1 XP_013434094.1 XP_013434112.1 XP_013434769.1 XP_013434796.1 XP_013435577.1 XP_013437088.1 XP_013437702.…
M	Cell wall/membrane/envelope biogenesis	28	CELLULAR	XP_013228219.1 XP_013229715.1 XP_013230074.1 XP_013230658.1 XP_013233085.1 XP_013234020.1 XP_013234440.1 XP_013235996.1 XP_013333172.1 XP_013334921.1 XP_013336164.1 XP_013432645.1 XP_013432718.1 XP_013432924.1 XP_013434204.1 XP_013434639.1 XP_013434990.1 XP_013435055.1 XP_013435456.1 XP_013436846.1 XP_013437165.1 XP_013437727.1 XP_013438714.1 XP_013438837.1 XP_013439056.1 XP_013439656.1 XP_013440…
P	Inorganic ion transport and metabolism	26	METABOLISM	AET50582.1 PIL97240.1 XP_013231203.1 XP_013231816.1 XP_013232133.1 XP_013232304.1 XP_013232973.1 XP_013233090.1 XP_013233335.1 XP_013234864.1 XP_013433303.1 XP_013433933.1 XP_013433959.1 XP_013435383.1 XP_013436398.1 XP_013436484.1 XP_013437711.1 XP_013438184.1 XP_013439332.1 XP_013439696.1 XP_013439800.1 XP_013439816.1 XP_013439839.1 XP_013440559.1 XP_013440812.1 XP_013440938.1
Q	Secondary metabolites biosynthesis, transport and catabolism	22	METABOLISM	CDJ70366.1 KFG59574.1 XP_013229562.1 XP_013229746.1 XP_013230070.1 XP_013230404.1 XP_013231514.1 XP_013232172.1 XP_013335773.1 XP_013337504.1 XP_013433087.1 XP_013434711.1 XP_013434943.1 XP_013435528.1 XP_013435926.1 XP_013436672.1 XP_013437838.1 XP_013439400.1 XP_013439651.1 XP_013440053.1 XP_013440691.1 XP_013440884.1
V	Defense mechanisms	20	CELLULAR	AET50460.1 XP_013227851.1 XP_013228359.1 XP_013229057.1 XP_013230576.1 XP_013233671.1 XP_013234183.1 XP_013234674.1 XP_013335735.1 XP_013432487.1 XP_013432702.1 XP_013436061.1 XP_013436478.1 XP_013436817.1 XP_013437151.1 XP_013439419.1 XP_013439428.1 XP_013440552.1 XP_013440641.1 XP_013440644.1
H	Coenzyme transport and metabolism	19	METABOLISM	XP_013228575.1 XP_013231951.1 XP_013233023.1 XP_013233599.1 XP_013234403.1 XP_013234829.1 XP_013236047.1 XP_013333045.1 XP_013333372.1 XP_013433317.1 XP_013434105.1 XP_013434406.1 XP_013434506.1 XP_013437013.1 XP_013437500.1 XP_013437559.1 XP_013438481.1 XP_013439536.1 XP_013440239.1
K	Transcription	19	INFORMATION	AET50589.1 KYF48908.1 XP_003886116.1 XP_013229512.1 XP_013229513.1 XP_013229731.1 XP_013231031.1 XP_013231521.1 XP_013231558.1 XP_013232007.1 XP_013234435.1 XP_013234561.1 XP_013234880.1 XP_013235082.1 XP_013432765.1 XP_013435101.1 XP_013437016.1 XP_013437645.1 XP_013441019.1
D	Cell cycle control, cell division, chromosome partitioning	12	CELLULAR	XP_013233762.1 XP_013233763.1 XP_013233890.1 XP_013432991.1 XP_013433107.1 XP_013433286.1 XP_013433486.1 XP_013436735.1 XP_013437863.1 XP_013438320.1 XP_013439635.1 XP_013439819.1
Z	Cytoskeleton	7	CELLULAR	AET50880.1 EPR56714.1 PIL95857.1 XP_013229727.1 XP_013231284.1 XP_013236163.1 XP_013436734.1
U	Intracellular trafficking, secretion, and vesicular transport	5	CELLULAR	KEP66757.1 XP_013228755.1 XP_013233792.1 XP_013436380.1 XP_013437753.1
B	Chromatin structure and dynamics	1	INFORMATION	XP_013437493.1
