# Supplementary material for: Comparative proteomic analysis of wall-forming bodies and oocyst wall reveals the molecular basis underlying oocyst wall formation in Eimeria necatrix
Source: Parasit Vectors. 2023 Dec 18;16:460. doi: 10.1186/s13071-023-06076-6 (PMC10729351; doi:10.1186/s13071-023-06076-6)
Supplement: Supplementary file 10 — Additional file 10: Table S10. Enrichment analysis of second-level Gene Ontology terms for differentially expressed proteins between WFBs and oocyst wall. [file 13071_2023_6076_MOESM10_ESM.xlsx]

## Sheet: Table S10
Table S10. Enrichment analysis of second-level Gene Ontology terms for differentially expressed proteins between WFBs and oocyst wall.
Class	GO term	GO name	deg number of this term	all deg number	backgroud gene number of this term	all backgroud gene number
molecular_function	GO:0003824	catalytic activity	217	301	638	866
molecular_function	GO:0030234	enzyme regulator activity	1	301	4	866
molecular_function	GO:0016209	antioxidant activity	7	301	14	866
molecular_function	GO:0005488	binding	209	301	638	866
molecular_function	GO:0005215	transporter activity	14	301	44	866
molecular_function	GO:0098772	molecular function regulator	1	301	4	866
molecular_function	GO:0005198	structural molecule activity	35	301	81	866
molecular_function	GO:0009055	electron carrier activity	9	301	11	866
cellular_component	GO:0043226	organelle	47	301	108	866
cellular_component	GO:0044425	membrane part	29	301	88	866
cellular_component	GO:0005576	extracellular region	5	301	13	866
cellular_component	GO:0032991	macromolecular complex	61	301	158	866
cellular_component	GO:0005623	cell	194	301	528	866
cellular_component	GO:0016020	membrane	38	301	120	866
cellular_component	GO:0044464	cell part	189	301	516	866
cellular_component	GO:0044422	organelle part	15	301	33	866
cellular_component	GO:0009295	nucleoid	3	301	8	866
biological_process	GO:0071840	cellular component organization or biogenesis	13	301	49	866
biological_process	GO:0008152	metabolic process	223	301	638	866
biological_process	GO:0051704	multi-organism process	5	301	14	866
biological_process	GO:0040007	growth	1	301	4	866
biological_process	GO:0044699	single-organism process	114	301	334	866
biological_process	GO:0032502	developmental process	4	301	10	866
biological_process	GO:0050896	response to stimulus	33	301	77	866
biological_process	GO:0009987	cellular process	218	301	617	866
biological_process	GO:0051179	localization	8	301	30	866
biological_process	GO:0065007	biological regulation	24	301	53	866
biological_process	GO:0023052	signaling	3	301	11	866
biological_process	GO:0050789	regulation of biological process	22	301	48	866
