# Supplementary material for: Comparative proteomic analysis of wall-forming bodies and oocyst wall reveals the molecular basis underlying oocyst wall formation in Eimeria necatrix
Source: Parasit Vectors. 2023 Dec 18;16:460. doi: 10.1186/s13071-023-06076-6 (PMC10729351; doi:10.1186/s13071-023-06076-6)
Supplement: Supplementary file 11 — Additional file 11: Table S11. Enrichment analysis of Gene Ontology terms for differentially expressed proteins between WFBs and oocyst wall. [file 13071_2023_6076_MOESM11_ESM.xlsx]

## Sheet: Table S11
Table S11. Enrichment analysis of Gene Ontology terms for differentially expressed proteins between WFBs and oocyst wall.
#Term	Database	ID	Input number	Background number	All input number	All background number	Input frequency	Background frequency	P-Value	Corrected P-Value	input_gene	Hyperlink_change
disulfide oxidoreductase activity	Molecular Function	GO:0015036	15	18	301	866	0.0498339	0.0207852	2.71504e-05	0.0325805	K00658,DLST,XP_013434872.1|K03671,trxA,XP_013234207.1|K03671,trxA,AET50497.1|K03672,trxC,XP_013228470.1|K00383,GSR,XP_013235109.1|K07390,grxD,KEP66640.1|K17609,NXN,XP_013230659.1|-,-,XP_013438849.1|K03672,trxC,XP_013231631.1|K00383,GSR,XP_013440351.1|K03671,trxA,XP_013233595.1|K03676,grxC,XP_013228648.1|K03671,trxA,XP_013433269.1|K03672,trxC,XP_013435909.1|K03671,trxA,XP_013440624.1	http://amigo.geneontology.org/amigo/term/GO:0015036
oxidoreductase activity, acting on a sulfur group of donors	Molecular Function	GO:0016667	16	22	301	866	0.0531561	0.0254042	0.000267804	0.117503	K03672,trxC,XP_013228470.1|K07390,grxD,KEP66640.1|-,-,XP_013438849.1|K03672,trxC,XP_013231631.1|K03676,grxC,XP_013228648.1|K03671,trxA,XP_013440624.1|K03671,trxA,XP_013234207.1|K00658,DLST,XP_013434872.1|K03671,trxA,AET50497.1|K07304,msrA,XP_013231626.1|K17609,NXN,XP_013230659.1|K00383,GSR,XP_013235109.1|K03671,trxA,XP_013233595.1|K00383,GSR,XP_013440351.1|K03671,trxA,XP_013433269.1|K03672,trxC,X…	http://amigo.geneontology.org/amigo/term/GO:0016667
protein disulfide oxidoreductase activity	Molecular Function	GO:0015035	11	13	301	866	0.0365449	0.0150115	0.000293756	0.117503	K03671,trxA,XP_013234207.1|K03671,trxA,AET50497.1|K03672,trxC,XP_013228470.1|K07390,grxD,KEP66640.1|-,-,XP_013438849.1|K03672,trxC,XP_013231631.1|K03671,trxA,XP_013233595.1|K03676,grxC,XP_013228648.1|K03671,trxA,XP_013433269.1|K03672,trxC,XP_013435909.1|K03671,trxA,XP_013440624.1	http://amigo.geneontology.org/amigo/term/GO:0015035
coenzyme biosynthetic process	Biological Process	GO:0009108	12	15	301	866	0.0398671	0.017321	0.000398512	0.119554	K01916,nadE,XP_013435266.1|K01895,ACSS,XP_013433758.1|K14656,ribL,XP_013336164.1|K00789,metK,XP_013333045.1|K01895,ACSS,XP_013232261.1|K00763,pncB,XP_013231951.1|K00568,ubiG,XP_013440239.1|K03183,ubiE,XP_013434105.1|K00859,coaE,XP_013434312.1|K11996,MOCS3,XP_013433317.1|K01918,panC,XP_013233599.1|K00868,pdxK,XP_013437013.1	http://amigo.geneontology.org/amigo/term/GO:0009108
electron carrier activity	Molecular Function	GO:0009055	9	11	301	866	0.0299003	0.0127021	0.00181152	0.434764	K00412,CYTB,ADW23642.1|K02613,paaE,AET50763.1|K07390,grxD,KEP66640.1|-,-,XP_013438849.1|K03676,grxC,XP_013228648.1|K00248,ACADS,XP_013436662.1|K00252,GCDH,XP_013438059.1|K00413,CYC1,XP_013233820.1|K08738,CYC,XP_013435120.1	http://amigo.geneontology.org/amigo/term/GO:0009055
cofactor biosynthetic process	Biological Process	GO:0051188	12	17	301	866	0.0398671	0.0196305	0.0025779	0.51558	K01916,nadE,XP_013435266.1|K01895,ACSS,XP_013433758.1|K14656,ribL,XP_013336164.1|K00789,metK,XP_013333045.1|K01895,ACSS,XP_013232261.1|K00763,pncB,XP_013231951.1|K00568,ubiG,XP_013440239.1|K03183,ubiE,XP_013434105.1|K00859,coaE,XP_013434312.1|K11996,MOCS3,XP_013433317.1|K01918,panC,XP_013233599.1|K00868,pdxK,XP_013437013.1	http://amigo.geneontology.org/amigo/term/GO:0051188
regulation of biological quality	Biological Process	GO:0065008	19	32	301	866	0.0631229	0.0369515	0.00325771	0.525715	K03672,trxC,XP_013228470.1|K07390,grxD,KEP66640.1|-,-,XP_013438849.1|K03672,trxC,XP_013231631.1|K03676,grxC,XP_013228648.1|K03671,trxA,XP_013440624.1|K03671,trxA,XP_013234207.1|K00658,DLST,XP_013434872.1|K03671,trxA,AET50497.1|K00383,GSR,XP_013235109.1|-,-,XP_013434639.1|K17609,NXN,XP_013230659.1|K00383,GSR,XP_013440351.1|K03671,trxA,XP_013233595.1|K03386,PRDX2_4,AET50460.1|K03671,trxA,XP_0134332…	http://amigo.geneontology.org/amigo/term/GO:0065008
cell redox homeostasis	Biological Process	GO:0045454	16	26	301	866	0.0531561	0.0300231	0.00423168	0.525715	K03672,trxC,XP_013228470.1|K07390,grxD,KEP66640.1|-,-,XP_013438849.1|K03672,trxC,XP_013231631.1|K03676,grxC,XP_013228648.1|K03671,trxA,XP_013440624.1|K03671,trxA,XP_013234207.1|K00658,DLST,XP_013434872.1|K03671,trxA,AET50497.1|K17609,NXN,XP_013230659.1|K00383,GSR,XP_013235109.1|K03671,trxA,XP_013233595.1|K00383,GSR,XP_013440351.1|K03386,PRDX2_4,AET50460.1|K03671,trxA,XP_013433269.1|K03672,trxC,XP…	http://amigo.geneontology.org/amigo/term/GO:0045454
glycerol ether metabolic process	Biological Process	GO:0006662	8	10	301	866	0.0265781	0.0115473	0.00438096	0.525715	K03671,trxA,XP_013234207.1|K03671,trxA,AET50497.1|K03672,trxC,XP_013228470.1|K03672,trxC,XP_013231631.1|K03671,trxA,XP_013233595.1|K03671,trxA,XP_013433269.1|K03672,trxC,XP_013435909.1|K03671,trxA,XP_013440624.1	http://amigo.geneontology.org/amigo/term/GO:0006662
ether metabolic process	Biological Process	GO:0018904	8	10	301	866	0.0265781	0.0115473	0.00438096	0.525715	K03671,trxA,XP_013234207.1|K03671,trxA,AET50497.1|K03672,trxC,XP_013228470.1|K03672,trxC,XP_013231631.1|K03671,trxA,XP_013233595.1|K03671,trxA,XP_013433269.1|K03672,trxC,XP_013435909.1|K03671,trxA,XP_013440624.1	http://amigo.geneontology.org/amigo/term/GO:0018904
homeostatic process	Biological Process	GO:0042592	18	31	301	866	0.0598007	0.0357968	0.00584499	0.637635	K03672,trxC,XP_013228470.1|K07390,grxD,KEP66640.1|-,-,XP_013438849.1|K03672,trxC,XP_013231631.1|K03676,grxC,XP_013228648.1|K03671,trxA,XP_013440624.1|K03671,trxA,XP_013234207.1|K00658,DLST,XP_013434872.1|K03671,trxA,AET50497.1|K00383,GSR,XP_013235109.1|K17609,NXN,XP_013230659.1|K03671,trxA,XP_013233595.1|K00383,GSR,XP_013440351.1|K03386,PRDX2_4,AET50460.1|K03671,trxA,XP_013433269.1|K03672,trxC,XP…	http://amigo.geneontology.org/amigo/term/GO:0042592
proteasome core complex, beta-subunit complex	Cellular Component	GO:0019774	6	7	301	866	0.0199336	0.00808314	0.00843228	0.778364	K03433,psmB,XP_013229090.1|K03433,psmB,XP_013233697.1|K03433,psmB,XP_013438006.1|K03433,psmB,XP_013233337.1|K03433,psmB,XP_013435511.1|K03433,psmB,AET50720.1	http://amigo.geneontology.org/amigo/term/GO:0019774
oxidoreductase activity, acting on a sulfur group of donors, disulfide as acceptor	Molecular Function	GO:0016671	6	7	301	866	0.0199336	0.00808314	0.00843228	0.778364	K03671,trxA,XP_013234207.1|K03671,trxA,AET50497.1|K03671,trxA,XP_013433269.1|K03672,trxC,XP_013435909.1|K03672,trxC,XP_013231631.1|K07304,msrA,XP_013231626.1	http://amigo.geneontology.org/amigo/term/GO:0016671
response to chemical	Biological Process	GO:0042221	12	19	301	866	0.0398671	0.02194	0.0100276	0.853622	K01434,E3.5.1.11,XP_013337504.1|K03671,trxA,XP_013234207.1|K03671,trxA,AET50497.1|K08884,K08884,XP_013234162.1|K08884,K08884,AAQ91345.1|K01434,E3.5.1.11,XP_013440884.1|K03672,trxC,XP_013231631.1|-,-,XP_013228219.1|K01551,arsA,AET50582.1|K03926,cutA,XP_013231203.1|K03671,trxA,XP_013433269.1|K03672,trxC,XP_013435909.1	http://amigo.geneontology.org/amigo/term/GO:0042221
large ribosomal subunit	Cellular Component	GO:0015934	11	17	301	866	0.0365449	0.0196305	0.0106703	0.853622	K02886,RP-L2,ETW31914.1|K02890,RP-L22,XP_013231429.1|K02871,RP-L13,XP_013440321.1|K02876,RP-L15,XP_013228850.1|K02886,RP-L2,AET50496.1|K02886,RP-L2,XP_013435920.1|-,-,XP_013437843.1|-,-,XP_013233656.1|K02876,RP-L15,KYF47673.1|K02907,RP-L30,XP_013332804.1|K02871,RP-L13,KYF44914.1	http://amigo.geneontology.org/amigo/term/GO:0015934
cellular homeostasis	Biological Process	GO:0019725	16	28	301	866	0.0531561	0.0323326	0.0114617	0.85963	K03672,trxC,XP_013228470.1|K07390,grxD,KEP66640.1|-,-,XP_013438849.1|K03672,trxC,XP_013231631.1|K03676,grxC,XP_013228648.1|K03671,trxA,XP_013440624.1|K03671,trxA,XP_013234207.1|K00658,DLST,XP_013434872.1|K03671,trxA,AET50497.1|K17609,NXN,XP_013230659.1|K00383,GSR,XP_013235109.1|K03671,trxA,XP_013233595.1|K00383,GSR,XP_013440351.1|K03386,PRDX2_4,AET50460.1|K03671,trxA,XP_013433269.1|K03672,trxC,XP…	http://amigo.geneontology.org/amigo/term/GO:0019725
cellular response to oxidative stress	Biological Process	GO:0034599	5	6	301	866	0.0166113	0.00692841	0.021248	0.93016	K03671,trxA,XP_013234207.1|K03671,trxA,AET50497.1|K03671,trxA,XP_013433269.1|K03672,trxC,XP_013435909.1|K03672,trxC,XP_013231631.1	http://amigo.geneontology.org/amigo/term/GO:0034599
response to oxidative stress	Biological Process	GO:0006979	7	10	301	866	0.0232558	0.0115473	0.0243305	0.93016	K03671,trxA,XP_013234207.1|K03671,trxA,AET50497.1|K00432,gpx,XP_013231991.1|K03671,trxA,XP_013433269.1|K03672,trxC,XP_013435909.1|K03672,trxC,XP_013231631.1|K07304,msrA,XP_013231626.1	http://amigo.geneontology.org/amigo/term/GO:0006979
organelle	Cellular Component	GO:0043226	47	108	301	866	0.156146	0.124711	0.0276154	0.93016	K03237,EIF2S1,XP_013234193.1|K02996,RP-S9,XP_013439241.1|K02886,RP-L2,ETW31914.1|K02984,RP-S3Ae,AAD08643.1|K02876,RP-L15,XP_013228850.1|K02987,RP-S4e,XP_013434100.1|K02987,RP-S4e,XP_013440765.1|K02876,RP-L15,KYF47673.1|K05592,deaD,CAB38640.1|K02907,RP-L30,XP_013332804.1|K02961,RP-S17,XP_013440680.1|K02930,RP-L4e,XP_013436564.1|K02987,RP-S4e,AET50615.1|K02890,RP-L22,XP_013231429.1|K05592,deaD,XP_0…	http://amigo.geneontology.org/amigo/term/GO:0043226
intracellular organelle	Cellular Component	GO:0043229	47	108	301	866	0.156146	0.124711	0.0276154	0.93016	K03237,EIF2S1,XP_013234193.1|K02996,RP-S9,XP_013439241.1|K02886,RP-L2,ETW31914.1|K02984,RP-S3Ae,AAD08643.1|K02876,RP-L15,XP_013228850.1|K02987,RP-S4e,XP_013434100.1|K02987,RP-S4e,XP_013440765.1|K02876,RP-L15,KYF47673.1|K05592,deaD,CAB38640.1|K02907,RP-L30,XP_013332804.1|K02961,RP-S17,XP_013440680.1|K02930,RP-L4e,XP_013436564.1|K02987,RP-S4e,AET50615.1|K02890,RP-L22,XP_013231429.1|K05592,deaD,XP_0…	http://amigo.geneontology.org/amigo/term/GO:0043229
ribonucleoprotein complex	Cellular Component	GO:0030529	39	88	301	866	0.129568	0.101617	0.0321787	0.93016	K03237,EIF2S1,XP_013234193.1|K02996,RP-S9,XP_013439241.1|K02886,RP-L2,ETW31914.1|K02984,RP-S3Ae,AAD08643.1|K02876,RP-L15,XP_013228850.1|K02987,RP-S4e,XP_013434100.1|K02987,RP-S4e,XP_013440765.1|K02876,RP-L15,KYF47673.1|K02907,RP-L30,XP_013332804.1|K02961,RP-S17,XP_013440680.1|K02930,RP-L4e,XP_013436564.1|K02987,RP-S4e,AET50615.1|K02890,RP-L22,XP_013231429.1|K02886,RP-L2,AET50496.1|K02929,RP-L44e,…	http://amigo.geneontology.org/amigo/term/GO:0030529
ribosome	Cellular Component	GO:0005840	37	83	301	866	0.122924	0.095843	0.0332378	0.93016	K03237,EIF2S1,XP_013234193.1|K02996,RP-S9,XP_013439241.1|K02886,RP-L2,ETW31914.1|K02984,RP-S3Ae,AAD08643.1|K02876,RP-L15,XP_013228850.1|K02987,RP-S4e,XP_013434100.1|K02987,RP-S4e,XP_013440765.1|K02876,RP-L15,KYF47673.1|K02907,RP-L30,XP_013332804.1|K02961,RP-S17,XP_013440680.1|K02930,RP-L4e,XP_013436564.1|K02987,RP-S4e,AET50615.1|K02890,RP-L22,XP_013231429.1|K02886,RP-L2,AET50496.1|-,-,XP_01343784…	http://amigo.geneontology.org/amigo/term/GO:0005840
aldehyde dehydrogenase (NADP+) activity	Molecular Function	GO:0033721	3	3	301	866	0.00996678	0.0034642	0.0417168	0.93016	K01897,ACSL,XP_013232639.1|K01897,ACSL,XP_013437929.1|K01897,ACSL,XP_013434833.1	http://amigo.geneontology.org/amigo/term/GO:0033721
aryl-aldehyde dehydrogenase (NADP+) activity	Molecular Function	GO:0047683	3	3	301	866	0.00996678	0.0034642	0.0417168	0.93016	K01897,ACSL,XP_013232639.1|K01897,ACSL,XP_013437929.1|K01897,ACSL,XP_013434833.1	http://amigo.geneontology.org/amigo/term/GO:0047683
O-methyltransferase activity	Molecular Function	GO:0008171	3	3	301	866	0.00996678	0.0034642	0.0417168	0.93016	K00573,E2.1.1.77,XP_013234430.1|K00568,ubiG,XP_013440239.1|K02427,rlmE,XP_013234823.1	http://amigo.geneontology.org/amigo/term/GO:0008171
guanosine tetraphosphate metabolic process	Biological Process	GO:0015969	3	3	301	866	0.00996678	0.0034642	0.0417168	0.93016	-,-,XP_013432548.1|-,-,XP_013433808.1|-,-,XP_013229650.1	http://amigo.geneontology.org/amigo/term/GO:0015969
purine ribonucleoside bisphosphate metabolic process	Biological Process	GO:0034035	3	3	301	866	0.00996678	0.0034642	0.0417168	0.93016	-,-,XP_013432548.1|-,-,XP_013433808.1|-,-,XP_013229650.1	http://amigo.geneontology.org/amigo/term/GO:0034035
GTP binding	Molecular Function	GO:0005525	17	34	301	866	0.0564784	0.039261	0.0449294	0.93016	K03234,EEF2,XP_013437347.1|K01939,purA,XP_013235248.1|K03231,EEF1A,XP_013336300.1|K03231,EEF1A,AET50884.1|K03231,EEF1A,XP_013440853.1|K06942,ychF,XP_013433968.1|K06944,K06944,XP_013436692.1|-,-,KYF42869.1|K06942,ychF,PUA86461.1|K03242,EIF2S3,XP_013435351.1|K03242,EIF2S3,XP_013336736.1|K03231,EEF1A,PIM00156.1|K00761,upp,AET50663.1|K06942,ychF,XP_013433349.1|K02358,tuf,KNC37995.1|K02358,tuf,CAK5143…	http://amigo.geneontology.org/amigo/term/GO:0005525
coenzyme metabolic process	Biological Process	GO:0006732	25	54	301	866	0.0830565	0.0623557	0.0472279	0.93016	K00616,E2.2.1.2,XP_013435384.1|K01916,nadE,XP_013435266.1|K01895,ACSS,XP_013433758.1|K00616,E2.2.1.2,XP_013232030.1|K00927,PGK,XP_013332747.1|K00033,PGD,XP_013437159.1|K00134,GAPDH,XP_013229416.1|K00927,PGK,XP_013438037.1|K09699,DBT,AET50600.1|K14656,ribL,XP_013336164.1|K00789,metK,XP_013333045.1|K01895,ACSS,XP_013232261.1|K00134,GAPDH,AET50575.1|K01689,ENO,AAK38886.1|K00763,pncB,XP_013231951.1|K…	http://amigo.geneontology.org/amigo/term/GO:0006732
endopeptidase activity	Molecular Function	GO:0004175	21	44	301	866	0.0697674	0.0508083	0.0473562	0.93016	K19225,gluP,ABC50099.1|K03433,psmB,XP_013229090.1|-,-,XP_013437267.1|K06013,STE24,XP_013233627.1|K08651,E3.4.21.66,XP_013437838.1|-,-,XP_013334679.1|K19225,gluP,XP_013439805.1|-,-,XP_013336691.1|K03433,psmB,XP_013233697.1|-,-,XP_013232032.1|K03433,psmB,AET50720.1|-,-,XP_013432625.1|K01322,PREP,XP_003881672.1|-,-,XP_013438515.1|-,-,XP_013233005.1|K03433,psmB,XP_013435511.1|K01312,PRSS1_2_3,NP_9897…	http://amigo.geneontology.org/amigo/term/GO:0004175
non-membrane-bounded organelle	Cellular Component	GO:0043228	43	101	301	866	0.142857	0.116628	0.0513716	0.93016	K03237,EIF2S1,XP_013234193.1|K02996,RP-S9,XP_013439241.1|K02886,RP-L2,ETW31914.1|K02984,RP-S3Ae,AAD08643.1|K02876,RP-L15,XP_013228850.1|K02987,RP-S4e,XP_013434100.1|K02987,RP-S4e,XP_013440765.1|K02876,RP-L15,KYF47673.1|K05592,deaD,CAB38640.1|K02907,RP-L30,XP_013332804.1|K02961,RP-S17,XP_013440680.1|K02930,RP-L4e,XP_013436564.1|K02987,RP-S4e,AET50615.1|K02890,RP-L22,XP_013231429.1|K05592,deaD,XP_0…	http://amigo.geneontology.org/amigo/term/GO:0043228
intracellular non-membrane-bounded organelle	Cellular Component	GO:0043232	43	101	301	866	0.142857	0.116628	0.0513716	0.93016	K03237,EIF2S1,XP_013234193.1|K02996,RP-S9,XP_013439241.1|K02886,RP-L2,ETW31914.1|K02984,RP-S3Ae,AAD08643.1|K02876,RP-L15,XP_013228850.1|K02987,RP-S4e,XP_013434100.1|K02987,RP-S4e,XP_013440765.1|K02876,RP-L15,KYF47673.1|K05592,deaD,CAB38640.1|K02907,RP-L30,XP_013332804.1|K02961,RP-S17,XP_013440680.1|K02930,RP-L4e,XP_013436564.1|K02987,RP-S4e,AET50615.1|K02890,RP-L22,XP_013231429.1|K05592,deaD,XP_0…	http://amigo.geneontology.org/amigo/term/GO:0043232
purine nucleoside bisphosphate metabolic process	Biological Process	GO:0034032	4	5	301	866	0.013289	0.00577367	0.0521726	0.93016	-,-,XP_013432548.1|K00859,coaE,XP_013434312.1|-,-,XP_013433808.1|-,-,XP_013229650.1	http://amigo.geneontology.org/amigo/term/GO:0034032
ribonucleoside bisphosphate metabolic process	Biological Process	GO:0033875	4	5	301	866	0.013289	0.00577367	0.0521726	0.93016	-,-,XP_013432548.1|K00859,coaE,XP_013434312.1|-,-,XP_013433808.1|-,-,XP_013229650.1	http://amigo.geneontology.org/amigo/term/GO:0033875
transferase activity, transferring alkyl or aryl (other than methyl) groups	Molecular Function	GO:0016765	4	5	301	866	0.013289	0.00577367	0.0521726	0.93016	K00809,DHPS,XP_013435480.1|K00803,AGPS,XP_013438238.1|K00803,AGPS,XP_013436048.1|K00789,metK,XP_013333045.1	http://amigo.geneontology.org/amigo/term/GO:0016765
nucleoside bisphosphate metabolic process	Biological Process	GO:0033865	4	5	301	866	0.013289	0.00577367	0.0521726	0.93016	-,-,XP_013432548.1|K00859,coaE,XP_013434312.1|-,-,XP_013433808.1|-,-,XP_013229650.1	http://amigo.geneontology.org/amigo/term/GO:0033865
periplasmic space	Cellular Component	GO:0042597	5	7	301	866	0.0166113	0.00808314	0.0532873	0.93016	-,-,CDJ70366.1|-,-,XP_013334679.1|-,-,XP_013233005.1|K08738,CYC,XP_013435120.1|K01278,DPP4,XP_013230885.1	http://amigo.geneontology.org/amigo/term/GO:0042597
structural constituent of ribosome	Molecular Function	GO:0003735	35	81	301	866	0.116279	0.0935335	0.0613577	0.93016	K02996,RP-S9,XP_013439241.1|K02886,RP-L2,ETW31914.1|K02984,RP-S3Ae,AAD08643.1|K02876,RP-L15,XP_013228850.1|K02987,RP-S4e,XP_013434100.1|K02987,RP-S4e,XP_013440765.1|K02876,RP-L15,KYF47673.1|K02907,RP-L30,XP_013332804.1|K02961,RP-S17,XP_013440680.1|K02930,RP-L4e,XP_013436564.1|K02987,RP-S4e,AET50615.1|K02890,RP-L22,XP_013231429.1|K02886,RP-L2,AET50496.1|-,-,XP_013437843.1|-,-,XP_013233656.1|K02929…	http://amigo.geneontology.org/amigo/term/GO:0003735
structural molecule activity	Molecular Function	GO:0005198	35	81	301	866	0.116279	0.0935335	0.0613577	0.93016	K02996,RP-S9,XP_013439241.1|K02886,RP-L2,ETW31914.1|K02984,RP-S3Ae,AAD08643.1|K02876,RP-L15,XP_013228850.1|K02987,RP-S4e,XP_013434100.1|K02987,RP-S4e,XP_013440765.1|K02876,RP-L15,KYF47673.1|K02907,RP-L30,XP_013332804.1|K02961,RP-S17,XP_013440680.1|K02930,RP-L4e,XP_013436564.1|K02987,RP-S4e,AET50615.1|K02890,RP-L22,XP_013231429.1|K02886,RP-L2,AET50496.1|-,-,XP_013437843.1|-,-,XP_013233656.1|K02929…	http://amigo.geneontology.org/amigo/term/GO:0005198
serine-type endopeptidase activity	Molecular Function	GO:0004252	9	16	301	866	0.0299003	0.0184758	0.0625578	0.93016	K19225,gluP,ABC50099.1|-,-,XP_013437267.1|K01322,PREP,XP_003881672.1|K08651,E3.4.21.66,XP_013437838.1|K19225,gluP,XP_013439805.1|K01312,PRSS1_2_3,NP_989788.1|-,-,XP_013433646.1|-,-,CAK51402.1|-,-,XP_013336691.1	http://amigo.geneontology.org/amigo/term/GO:0004252
biological regulation	Biological Process	GO:0065007	24	53	301	866	0.0797342	0.0612009	0.0670112	0.93016	K03672,trxC,XP_013228470.1|K08884,K08884,AAQ91345.1|K07390,grxD,KEP66640.1|-,-,XP_013438849.1|K03672,trxC,XP_013231631.1|K03676,grxC,XP_013228648.1|K03671,trxA,XP_013440624.1|K03671,trxA,XP_013234207.1|K00658,DLST,XP_013434872.1|K03671,trxA,AET50497.1|K08884,K08884,XP_013234162.1|-,-,XP_013337136.1|K00383,GSR,XP_013235109.1|K17609,NXN,XP_013230659.1|-,-,XP_013434639.1|K00383,GSR,XP_013440351.1|K0…	http://amigo.geneontology.org/amigo/term/GO:0065007
regulation of cellular process	Biological Process	GO:0050794	22	48	301	866	0.0730897	0.0554273	0.0683394	0.93016	K03672,trxC,XP_013228470.1|K08884,K08884,AAQ91345.1|K07390,grxD,KEP66640.1|-,-,XP_013438849.1|K03672,trxC,XP_013231631.1|K03676,grxC,XP_013228648.1|K03671,trxA,XP_013440624.1|K03671,trxA,XP_013234207.1|K00658,DLST,XP_013434872.1|K03671,trxA,AET50497.1|K08884,K08884,XP_013234162.1|-,-,XP_013337136.1|K00383,GSR,XP_013235109.1|K17609,NXN,XP_013230659.1|-,-,XP_013434639.1|K00383,GSR,XP_013440351.1|K0…	http://amigo.geneontology.org/amigo/term/GO:0050794
regulation of biological process	Biological Process	GO:0050789	22	48	301	866	0.0730897	0.0554273	0.0683394	0.93016	K03672,trxC,XP_013228470.1|K08884,K08884,AAQ91345.1|K07390,grxD,KEP66640.1|-,-,XP_013438849.1|K03672,trxC,XP_013231631.1|K03676,grxC,XP_013228648.1|K03671,trxA,XP_013440624.1|K03671,trxA,XP_013234207.1|K00658,DLST,XP_013434872.1|K03671,trxA,AET50497.1|K08884,K08884,XP_013234162.1|-,-,XP_013337136.1|K00383,GSR,XP_013235109.1|K17609,NXN,XP_013230659.1|-,-,XP_013434639.1|K00383,GSR,XP_013440351.1|K0…	http://amigo.geneontology.org/amigo/term/GO:0050789
cellular response to chemical stimulus	Biological Process	GO:0070887	8	14	301	866	0.0265781	0.0161663	0.07092	0.93016	K03671,trxA,XP_013234207.1|K03671,trxA,AET50497.1|K08884,K08884,XP_013234162.1|K08884,K08884,AAQ91345.1|K03672,trxC,XP_013231631.1|-,-,XP_013228219.1|K03671,trxA,XP_013433269.1|K03672,trxC,XP_013435909.1	http://amigo.geneontology.org/amigo/term/GO:0070887
cell	Cellular Component	GO:0005623	194	528	301	866	0.644518	0.6097	0.0718596	0.93016	K03234,EEF2,XP_013437347.1|K03433,psmB,XP_013229090.1|K00031,IDH1,EUT80144.1|-,-,XP_013437267.1|K00134,GAPDH,XP_013229416.1|K03672,trxC,XP_013231631.1|K02987,RP-S4e,XP_013440765.1|K00721,DPM1,XP_003886405.1|K02838,frr,XP_013233283.1|-,-,XP_013229930.1|K01918,panC,XP_013233599.1|K02961,RP-S17,XP_013440680.1|K02427,rlmE,XP_013234823.1|K02930,RP-L4e,XP_013436564.1|K00031,IDH1,XP_013440203.1|K02987,R…	http://amigo.geneontology.org/amigo/term/GO:0005623
cofactor metabolic process	Biological Process	GO:0051186	25	56	301	866	0.0830565	0.0646651	0.0735933	0.93016	K00616,E2.2.1.2,XP_013435384.1|K01916,nadE,XP_013435266.1|K01895,ACSS,XP_013433758.1|K00616,E2.2.1.2,XP_013232030.1|K00927,PGK,XP_013332747.1|K00033,PGD,XP_013437159.1|K00134,GAPDH,XP_013229416.1|K00927,PGK,XP_013438037.1|K09699,DBT,AET50600.1|K14656,ribL,XP_013336164.1|K00789,metK,XP_013333045.1|K01895,ACSS,XP_013232261.1|K00134,GAPDH,AET50575.1|K01689,ENO,AAK38886.1|K00763,pncB,XP_013231951.1|K…	http://amigo.geneontology.org/amigo/term/GO:0051186
response to stimulus	Biological Process	GO:0050896	33	77	301	866	0.109635	0.0889145	0.0764974	0.93016	K01434,E3.5.1.11,XP_013337504.1|-,-,XP_013231061.1|K00432,gpx,XP_013231991.1|K00259,ald,XP_013234727.1|K04079,htpG,XP_013232120.1|-,-,XP_013436437.1|K03672,trxC,XP_013231631.1|K03686,dnaJ,XP_013440025.1|K01551,arsA,AET50582.1|K05516,cbpA,XP_013232167.1|K03671,trxA,XP_013234207.1|K04079,htpG,XP_013229579.1|K04483,radA,XP_013233743.1|K04079,htpG,XP_013235984.1|K07304,msrA,XP_013231626.1|-,-,XP_0132…	http://amigo.geneontology.org/amigo/term/GO:0050896
rRNA binding	Molecular Function	GO:0019843	21	46	301	866	0.0697674	0.0531178	0.0772879	0.93016	K02886,RP-L2,ETW31914.1|K02961,RP-S17,XP_013230524.1|K02876,RP-L15,XP_013228850.1|K02886,RP-L2,XP_013435920.1|K02987,RP-S4e,XP_013434100.1|K02987,RP-S4e,XP_013440765.1|K02876,RP-L15,KYF47673.1|K02906,RP-L3,AET50816.1|K02874,RP-L14,XP_013332937.1|K02961,RP-S17,XP_013440680.1|K02930,RP-L4e,XP_013436564.1|K02987,RP-S4e,AET50615.1|K02890,RP-L22,XP_013231429.1|K02886,RP-L2,AET50496.1|K02864,RP-L10,XP_…	http://amigo.geneontology.org/amigo/term/GO:0019843
guanyl ribonucleotide binding	Molecular Function	GO:0032561	17	36	301	866	0.0564784	0.0415704	0.078904	0.93016	K03234,EEF2,XP_013437347.1|K01939,purA,XP_013235248.1|K03231,EEF1A,XP_013336300.1|K03231,EEF1A,AET50884.1|K03231,EEF1A,XP_013440853.1|K06942,ychF,XP_013433968.1|K06944,K06944,XP_013436692.1|-,-,KYF42869.1|K06942,ychF,PUA86461.1|K03242,EIF2S3,XP_013435351.1|K03242,EIF2S3,XP_013336736.1|K03231,EEF1A,PIM00156.1|K00761,upp,AET50663.1|K06942,ychF,XP_013433349.1|K02358,tuf,KNC37995.1|K02358,tuf,CAK5143…	http://amigo.geneontology.org/amigo/term/GO:0032561
guanyl nucleotide binding	Molecular Function	GO:0019001	17	36	301	866	0.0564784	0.0415704	0.078904	0.93016	K03234,EEF2,XP_013437347.1|K01939,purA,XP_013235248.1|K03231,EEF1A,XP_013336300.1|K03231,EEF1A,AET50884.1|K03231,EEF1A,XP_013440853.1|K06942,ychF,XP_013433968.1|K06944,K06944,XP_013436692.1|-,-,KYF42869.1|K06942,ychF,PUA86461.1|K03242,EIF2S3,XP_013435351.1|K03242,EIF2S3,XP_013336736.1|K03231,EEF1A,PIM00156.1|K00761,upp,AET50663.1|K06942,ychF,XP_013433349.1|K02358,tuf,KNC37995.1|K02358,tuf,CAK5143…	http://amigo.geneontology.org/amigo/term/GO:0019001
serine hydrolase activity	Molecular Function	GO:0017171	10	19	301	866	0.0332226	0.02194	0.0815316	0.93016	K19225,gluP,ABC50099.1|-,-,XP_013437267.1|K01322,PREP,XP_003881672.1|K08651,E3.4.21.66,XP_013437838.1|K19225,gluP,XP_013439805.1|K01312,PRSS1_2_3,NP_989788.1|-,-,XP_013433646.1|-,-,CAK51402.1|-,-,XP_013336691.1|K01278,DPP4,XP_013230885.1	http://amigo.geneontology.org/amigo/term/GO:0017171
serine-type peptidase activity	Molecular Function	GO:0008236	10	19	301	866	0.0332226	0.02194	0.0815316	0.93016	K19225,gluP,ABC50099.1|-,-,XP_013437267.1|K01322,PREP,XP_003881672.1|K08651,E3.4.21.66,XP_013437838.1|K19225,gluP,XP_013439805.1|K01312,PRSS1_2_3,NP_989788.1|-,-,XP_013433646.1|-,-,CAK51402.1|-,-,XP_013336691.1|K01278,DPP4,XP_013230885.1	http://amigo.geneontology.org/amigo/term/GO:0008236
oxidoreductase activity, acting on NAD(P)H	Molecular Function	GO:0016651	6	10	301	866	0.0199336	0.0115473	0.0908404	0.93016	K00383,GSR,XP_013440351.1|K00658,DLST,XP_013434872.1|K02613,paaE,AET50763.1|K03672,trxC,XP_013228470.1|K00325,pntB,AAA29077.1|K00383,GSR,XP_013235109.1	http://amigo.geneontology.org/amigo/term/GO:0016651
cell part	Cellular Component	GO:0044464	189	516	301	866	0.627907	0.595843	0.0914316	0.93016	K03234,EEF2,XP_013437347.1|K03433,psmB,XP_013229090.1|K00031,IDH1,EUT80144.1|-,-,XP_013437267.1|K00134,GAPDH,XP_013229416.1|K03672,trxC,XP_013231631.1|K02987,RP-S4e,XP_013440765.1|K00721,DPM1,XP_003886405.1|K02838,frr,XP_013233283.1|-,-,XP_013229930.1|K01918,panC,XP_013233599.1|K02961,RP-S17,XP_013440680.1|K02427,rlmE,XP_013234823.1|K02930,RP-L4e,XP_013436564.1|K00031,IDH1,XP_013440203.1|K02987,R…	http://amigo.geneontology.org/amigo/term/GO:0044464
intracellular	Cellular Component	GO:0005622	160	433	301	866	0.531561	0.5	0.0994692	0.93016	K03234,EEF2,XP_013437347.1|K03433,psmB,XP_013229090.1|-,-,XP_013437267.1|K00134,GAPDH,XP_013229416.1|K03672,trxC,XP_013231631.1|K02987,RP-S4e,XP_013440765.1|K00721,DPM1,XP_003886405.1|K02838,frr,XP_013233283.1|K01918,panC,XP_013233599.1|K02961,RP-S17,XP_013440680.1|K02427,rlmE,XP_013234823.1|K02930,RP-L4e,XP_013436564.1|K02987,RP-S4e,AET50615.1|K03231,EEF1A,PIM00156.1|K02886,RP-L2,AET50496.1|-,-,…	http://amigo.geneontology.org/amigo/term/GO:0005622
sulfate assimilation	Biological Process	GO:0000103	5	8	301	866	0.0166113	0.00923788	0.102285	0.93016	K03671,trxA,XP_013234207.1|K03671,trxA,AET50497.1|K03671,trxA,XP_013433269.1|K03672,trxC,XP_013435909.1|K03672,trxC,XP_013231631.1	http://amigo.geneontology.org/amigo/term/GO:0000103
acetyltransferase activity	Molecular Function	GO:0016407	5	8	301	866	0.0166113	0.00923788	0.102285	0.93016	K00658,DLST,XP_013434872.1|K00632,fadA,XP_013438170.1|K00627,DLAT,XP_013436872.1|K09699,DBT,AET50600.1|K00641,metX,XP_013440859.1	http://amigo.geneontology.org/amigo/term/GO:0016407
intracellular part	Cellular Component	GO:0044424	157	425	301	866	0.521595	0.490762	0.105032	0.93016	K03234,EEF2,XP_013437347.1|K03433,psmB,XP_013229090.1|-,-,XP_013437267.1|K00134,GAPDH,XP_013229416.1|K03672,trxC,XP_013231631.1|K02987,RP-S4e,XP_013440765.1|K00721,DPM1,XP_003886405.1|K02838,frr,XP_013233283.1|K01918,panC,XP_013233599.1|K02961,RP-S17,XP_013440680.1|K02427,rlmE,XP_013234823.1|K02930,RP-L4e,XP_013436564.1|K02987,RP-S4e,AET50615.1|K03231,EEF1A,PIM00156.1|K02886,RP-L2,AET50496.1|-,-,…	http://amigo.geneontology.org/amigo/term/GO:0044424
cellular_component	Cellular Component	GO:0005575	198	544	301	866	0.657807	0.628176	0.106697	0.93016	K03234,EEF2,XP_013437347.1|K03433,psmB,XP_013229090.1|K00031,IDH1,EUT80144.1|-,-,XP_013437267.1|K00134,GAPDH,XP_013229416.1|K03672,trxC,XP_013231631.1|K02987,RP-S4e,XP_013440765.1|K00721,DPM1,XP_003886405.1|K02838,frr,XP_013233283.1|-,-,XP_013229930.1|K01918,panC,XP_013233599.1|K02961,RP-S17,XP_013440680.1|K02427,rlmE,XP_013234823.1|K02930,RP-L4e,XP_013436564.1|K00031,IDH1,XP_013440203.1|K02987,R…	http://amigo.geneontology.org/amigo/term/GO:0005575
guanosine-containing compound metabolic process	Biological Process	GO:1901068	4	6	301	866	0.013289	0.00692841	0.114022	0.93016	-,-,XP_013432548.1|K00940,ndk,XP_013228808.1|-,-,XP_013433808.1|-,-,XP_013229650.1	http://amigo.geneontology.org/amigo/term/GO:1901068
phosphotransferase activity, carboxyl group as acceptor	Molecular Function	GO:0016774	4	6	301	866	0.013289	0.00692841	0.114022	0.93016	K00931,proB,XP_013434130.1|K00927,PGK,XP_013332747.1|K00927,PGK,XP_013438810.1|K00927,PGK,XP_013438037.1	http://amigo.geneontology.org/amigo/term/GO:0016774
pentachlorophenol metabolic process	Biological Process	GO:0018961	2	2	301	866	0.00664452	0.00230947	0.120546	0.93016	-,-,XP_013438199.1|-,-,XP_013433977.1	http://amigo.geneontology.org/amigo/term/GO:0018961
oxidoreductase activity, acting on paired donors, with incorporation or reduction of molecular oxygen, NAD(P)H as one donor, and incorporation of one atom of oxygen	Molecular Function	GO:0016709	2	2	301	866	0.00664452	0.00230947	0.120546	0.93016	-,-,XP_013438199.1|-,-,XP_013433977.1	http://amigo.geneontology.org/amigo/term/GO:0016709
oxidoreductase activity, acting on paired donors, with incorporation or reduction of molecular oxygen	Molecular Function	GO:0016705	2	2	301	866	0.00664452	0.00230947	0.120546	0.93016	-,-,XP_013438199.1|-,-,XP_013433977.1	http://amigo.geneontology.org/amigo/term/GO:0016705
carbohydrate binding	Molecular Function	GO:0030246	2	2	301	866	0.00664452	0.00230947	0.120546	0.93016	K00820,glmS,XP_013432924.1|K01187,malZ,XP_013438619.1	http://amigo.geneontology.org/amigo/term/GO:0030246
starch synthase activity	Molecular Function	GO:0009011	2	2	301	866	0.00664452	0.00230947	0.120546	0.93016	K00703,E2.4.1.21,XP_013235487.1|K00703,E2.4.1.21,XP_013337552.1	http://amigo.geneontology.org/amigo/term/GO:0009011
oxidoreductase activity, acting on the CH-CH group of donors, with a flavin as acceptor	Molecular Function	GO:0052890	2	2	301	866	0.00664452	0.00230947	0.120546	0.93016	K00248,ACADS,XP_013436662.1|K00252,GCDH,XP_013438059.1	http://amigo.geneontology.org/amigo/term/GO:0052890
copper ion binding	Molecular Function	GO:0005507	2	2	301	866	0.00664452	0.00230947	0.120546	0.93016	-,-,XP_013336906.1|K03926,cutA,XP_013231203.1	http://amigo.geneontology.org/amigo/term/GO:0005507
pentachlorophenol catabolic process	Biological Process	GO:0019338	2	2	301	866	0.00664452	0.00230947	0.120546	0.93016	-,-,XP_013438199.1|-,-,XP_013433977.1	http://amigo.geneontology.org/amigo/term/GO:0019338
rRNA methyltransferase activity	Molecular Function	GO:0008649	2	2	301	866	0.00664452	0.00230947	0.120546	0.93016	-,-,XP_013337136.1|K02427,rlmE,XP_013234823.1	http://amigo.geneontology.org/amigo/term/GO:0008649
C-methyltransferase activity	Molecular Function	GO:0008169	2	2	301	866	0.00664452	0.00230947	0.120546	0.93016	K00568,ubiG,XP_013440239.1|K03183,ubiE,XP_013434105.1	http://amigo.geneontology.org/amigo/term/GO:0008169
monooxygenase activity	Molecular Function	GO:0004497	2	2	301	866	0.00664452	0.00230947	0.120546	0.93016	-,-,XP_013438199.1|-,-,XP_013433977.1	http://amigo.geneontology.org/amigo/term/GO:0004497
fatty-acyl-CoA binding	Molecular Function	GO:0000062	2	2	301	866	0.00664452	0.00230947	0.120546	0.93016	K00248,ACADS,XP_013436662.1|K00252,GCDH,XP_013438059.1	http://amigo.geneontology.org/amigo/term/GO:0000062
DNA recombination	Biological Process	GO:0006310	2	2	301	866	0.00664452	0.00230947	0.120546	0.93016	K03111,ssb,XP_013440289.1|K04483,radA,XP_013233743.1	http://amigo.geneontology.org/amigo/term/GO:0006310
phenol-containing compound catabolic process	Biological Process	GO:0019336	2	2	301	866	0.00664452	0.00230947	0.120546	0.93016	-,-,XP_013438199.1|-,-,XP_013433977.1	http://amigo.geneontology.org/amigo/term/GO:0019336
ribosomal large subunit binding	Molecular Function	GO:0043023	2	2	301	866	0.00664452	0.00230947	0.120546	0.93016	K06942,ychF,PUA86461.1|K06942,ychF,XP_013433968.1	http://amigo.geneontology.org/amigo/term/GO:0043023
fatty acid beta-oxidation using acyl-CoA dehydrogenase	Biological Process	GO:0033539	2	2	301	866	0.00664452	0.00230947	0.120546	0.93016	K00248,ACADS,XP_013436662.1|K00252,GCDH,XP_013438059.1	http://amigo.geneontology.org/amigo/term/GO:0033539
quinone cofactor methyltransferase activity	Molecular Function	GO:0030580	2	2	301	866	0.00664452	0.00230947	0.120546	0.93016	K00568,ubiG,XP_013440239.1|K03183,ubiE,XP_013434105.1	http://amigo.geneontology.org/amigo/term/GO:0030580
ADP-dependent NAD(P)H-hydrate dehydratase activity	Molecular Function	GO:0052855	2	2	301	866	0.00664452	0.00230947	0.120546	0.93016	K17759,AIBP,XP_013232657.1|K17758,nnr,XP_013440488.1	http://amigo.geneontology.org/amigo/term/GO:0052855
formation of translation preinitiation complex	Biological Process	GO:0001731	2	2	301	866	0.00664452	0.00230947	0.120546	0.93016	K03242,EIF2S3,XP_013435351.1|K03242,EIF2S3,XP_013336736.1	http://amigo.geneontology.org/amigo/term/GO:0001731
pyridine nucleotide biosynthetic process	Biological Process	GO:0019363	2	2	301	866	0.00664452	0.00230947	0.120546	0.93016	K01916,nadE,XP_013435266.1|K00763,pncB,XP_013231951.1	http://amigo.geneontology.org/amigo/term/GO:0019363
2-polyprenyl-6-methoxy-1,4-benzoquinone methyltransferase activity	Molecular Function	GO:0008425	2	2	301	866	0.00664452	0.00230947	0.120546	0.93016	K00568,ubiG,XP_013440239.1|K03183,ubiE,XP_013434105.1	http://amigo.geneontology.org/amigo/term/GO:0008425
anion transmembrane transporter activity	Molecular Function	GO:0008509	2	2	301	866	0.00664452	0.00230947	0.120546	0.93016	K03281,TC.CIC,XP_013437985.1|K01551,arsA,AET50582.1	http://amigo.geneontology.org/amigo/term/GO:0008509
NAD metabolic process	Biological Process	GO:0019674	2	2	301	866	0.00664452	0.00230947	0.120546	0.93016	K01916,nadE,XP_013435266.1|K00763,pncB,XP_013231951.1	http://amigo.geneontology.org/amigo/term/GO:0019674
respiratory chain	Cellular Component	GO:0070469	2	2	301	866	0.00664452	0.00230947	0.120546	0.93016	K00412,CYTB,ADW23642.1|K00413,CYC1,XP_013233820.1	http://amigo.geneontology.org/amigo/term/GO:0070469
NAD biosynthetic process	Biological Process	GO:0009435	2	2	301	866	0.00664452	0.00230947	0.120546	0.93016	K01916,nadE,XP_013435266.1|K00763,pncB,XP_013231951.1	http://amigo.geneontology.org/amigo/term/GO:0009435
quinone biosynthetic process	Biological Process	GO:1901663	2	2	301	866	0.00664452	0.00230947	0.120546	0.93016	K00568,ubiG,XP_013440239.1|K03183,ubiE,XP_013434105.1	http://amigo.geneontology.org/amigo/term/GO:1901663
sedoheptulose-7-phosphate:D-glyceraldehyde-3-phosphate glyceronetransferase activity	Molecular Function	GO:0004801	2	2	301	866	0.00664452	0.00230947	0.120546	0.93016	K00616,E2.2.1.2,XP_013435384.1|K00616,E2.2.1.2,XP_013232030.1	http://amigo.geneontology.org/amigo/term/GO:0004801
ketone biosynthetic process	Biological Process	GO:0042181	2	2	301	866	0.00664452	0.00230947	0.120546	0.93016	K00568,ubiG,XP_013440239.1|K03183,ubiE,XP_013434105.1	http://amigo.geneontology.org/amigo/term/GO:0042181
alpha-1,4-glucan synthase activity	Molecular Function	GO:0033201	2	2	301	866	0.00664452	0.00230947	0.120546	0.93016	K00703,E2.4.1.21,XP_013235487.1|K00703,E2.4.1.21,XP_013337552.1	http://amigo.geneontology.org/amigo/term/GO:0033201
lipid homeostasis	Biological Process	GO:0055088	2	2	301	866	0.00664452	0.00230947	0.120546	0.93016	K00248,ACADS,XP_013436662.1|K00252,GCDH,XP_013438059.1	http://amigo.geneontology.org/amigo/term/GO:0055088
penicillin amidase activity	Molecular Function	GO:0008953	2	2	301	866	0.00664452	0.00230947	0.120546	0.93016	K01434,E3.5.1.11,XP_013337504.1|K01434,E3.5.1.11,XP_013440884.1	http://amigo.geneontology.org/amigo/term/GO:0008953
ubiquinone biosynthetic process	Biological Process	GO:0006744	2	2	301	866	0.00664452	0.00230947	0.120546	0.93016	K00568,ubiG,XP_013440239.1|K03183,ubiE,XP_013434105.1	http://amigo.geneontology.org/amigo/term/GO:0006744
pyruvate dehydrogenase complex	Cellular Component	GO:0045254	2	2	301	866	0.00664452	0.00230947	0.120546	0.93016	K00658,DLST,XP_013434872.1|K00627,DLAT,XP_013436872.1	http://amigo.geneontology.org/amigo/term/GO:0045254
nicotinamide nucleotide biosynthetic process	Biological Process	GO:0019359	2	2	301	866	0.00664452	0.00230947	0.120546	0.93016	K01916,nadE,XP_013435266.1|K00763,pncB,XP_013231951.1	http://amigo.geneontology.org/amigo/term/GO:0019359
response to toxic substance	Biological Process	GO:0009636	2	2	301	866	0.00664452	0.00230947	0.120546	0.93016	K01434,E3.5.1.11,XP_013337504.1|K01434,E3.5.1.11,XP_013440884.1	http://amigo.geneontology.org/amigo/term/GO:0009636
pentachlorophenol monooxygenase activity	Molecular Function	GO:0018677	2	2	301	866	0.00664452	0.00230947	0.120546	0.93016	-,-,XP_013438199.1|-,-,XP_013433977.1	http://amigo.geneontology.org/amigo/term/GO:0018677
response to antibiotic	Biological Process	GO:0046677	2	2	301	866	0.00664452	0.00230947	0.120546	0.93016	K01434,E3.5.1.11,XP_013337504.1|K01434,E3.5.1.11,XP_013440884.1	http://amigo.geneontology.org/amigo/term/GO:0046677
ubiquinone metabolic process	Biological Process	GO:0006743	2	2	301	866	0.00664452	0.00230947	0.120546	0.93016	K00568,ubiG,XP_013440239.1|K03183,ubiE,XP_013434105.1	http://amigo.geneontology.org/amigo/term/GO:0006743
quinone metabolic process	Biological Process	GO:1901661	2	2	301	866	0.00664452	0.00230947	0.120546	0.93016	K00568,ubiG,XP_013440239.1|K03183,ubiE,XP_013434105.1	http://amigo.geneontology.org/amigo/term/GO:1901661
inorganic anion transmembrane transporter activity	Molecular Function	GO:0015103	2	2	301	866	0.00664452	0.00230947	0.120546	0.93016	K03281,TC.CIC,XP_013437985.1|K01551,arsA,AET50582.1	http://amigo.geneontology.org/amigo/term/GO:0015103
cytoplasm	Cellular Component	GO:0005737	148	401	301	866	0.491694	0.463048	0.122564	0.93016	K03234,EEF2,XP_013437347.1|K03433,psmB,XP_013229090.1|-,-,XP_013437267.1|K00134,GAPDH,XP_013229416.1|K03672,trxC,XP_013231631.1|K02987,RP-S4e,XP_013440765.1|K00721,DPM1,XP_003886405.1|K02838,frr,XP_013233283.1|K01918,panC,XP_013233599.1|K02961,RP-S17,XP_013440680.1|K02427,rlmE,XP_013234823.1|K02930,RP-L4e,XP_013436564.1|K02987,RP-S4e,AET50615.1|K03231,EEF1A,PIM00156.1|K02886,RP-L2,AET50496.1|-,-,…	http://amigo.geneontology.org/amigo/term/GO:0005737
hydrolase activity, acting on carbon-nitrogen (but not peptide) bonds, in linear amides	Molecular Function	GO:0016811	3	4	301	866	0.00996678	0.00461894	0.123652	0.93016	K01434,E3.5.1.11,XP_013337504.1|K12410,npdA,3U31_A|K01434,E3.5.1.11,XP_013440884.1	http://amigo.geneontology.org/amigo/term/GO:0016811
pyridine-containing compound biosynthetic process	Biological Process	GO:0072525	3	4	301	866	0.00996678	0.00461894	0.123652	0.93016	K01916,nadE,XP_013435266.1|K00763,pncB,XP_013231951.1|K00868,pdxK,XP_013437013.1	http://amigo.geneontology.org/amigo/term/GO:0072525
dihydrolipoyllysine-residue acetyltransferase activity	Molecular Function	GO:0004742	3	4	301	866	0.00996678	0.00461894	0.123652	0.93016	K00658,DLST,XP_013434872.1|K00627,DLAT,XP_013436872.1|K09699,DBT,AET50600.1	http://amigo.geneontology.org/amigo/term/GO:0004742
translational initiation	Biological Process	GO:0006413	3	4	301	866	0.00996678	0.00461894	0.123652	0.93016	K03237,EIF2S1,XP_013234193.1|K03242,EIF2S3,XP_013435351.1|K03242,EIF2S3,XP_013336736.1	http://amigo.geneontology.org/amigo/term/GO:0006413
dihydrolipoamide S-acyltransferase activity	Molecular Function	GO:0030523	3	4	301	866	0.00996678	0.00461894	0.123652	0.93016	K00658,DLST,XP_013434872.1|K00627,DLAT,XP_013436872.1|K09699,DBT,AET50600.1	http://amigo.geneontology.org/amigo/term/GO:0030523
S-acetyltransferase activity	Molecular Function	GO:0016418	3	4	301	866	0.00996678	0.00461894	0.123652	0.93016	K00658,DLST,XP_013434872.1|K00627,DLAT,XP_013436872.1|K09699,DBT,AET50600.1	http://amigo.geneontology.org/amigo/term/GO:0016418
carbon-oxygen lyase activity	Molecular Function	GO:0016835	7	13	301	866	0.0232558	0.0150115	0.123731	0.93016	K01689,ENO,AAK38886.1|K01720,prpD,XP_003881581.1|K01681,ACO,XP_013236090.1|K17759,AIBP,XP_013232657.1|K01692,paaF,XP_013437850.1|K17758,nnr,XP_013440488.1|K02372,fabZ,XP_013435044.1	http://amigo.geneontology.org/amigo/term/GO:0016835
hydro-lyase activity	Molecular Function	GO:0016836	7	13	301	866	0.0232558	0.0150115	0.123731	0.93016	K01689,ENO,AAK38886.1|K01720,prpD,XP_003881581.1|K01681,ACO,XP_013236090.1|K17759,AIBP,XP_013232657.1|K01692,paaF,XP_013437850.1|K17758,nnr,XP_013440488.1|K02372,fabZ,XP_013435044.1	http://amigo.geneontology.org/amigo/term/GO:0016836
cellular protein metabolic process	Biological Process	GO:0044267	100	265	301	866	0.332226	0.306005	0.126335	0.93016	K03433,psmB,XP_013229090.1|-,-,AET50736.1|K00573,E2.1.1.77,XP_013234430.1|K04079,htpG,XP_013232120.1|K06013,STE24,XP_013233627.1|K03672,trxC,XP_013231631.1|K02987,RP-S4e,XP_013434100.1|K02987,RP-S4e,XP_013440765.1|K02838,frr,XP_013233283.1|K04043,dnaK,AET50612.1|K02961,RP-S17,XP_013440680.1|K02930,RP-L4e,XP_013436564.1|K03671,trxA,XP_013234207.1|K02987,RP-S4e,AET50615.1|K02886,RP-L2,AET50496.1|K0…	http://amigo.geneontology.org/amigo/term/GO:0044267
response to stress	Biological Process	GO:0006950	25	59	301	866	0.0830565	0.0681293	0.129629	0.93016	-,-,XP_013231061.1|K01151,nfo,XP_013437847.1|K03111,ssb,XP_013440289.1|K00432,gpx,XP_013231991.1|K00259,ald,XP_013234727.1|K04079,htpG,XP_013232120.1|K03686,dnaJ,XP_013436472.1|-,-,XP_013436437.1|K03672,trxC,XP_013231631.1|K03686,dnaJ,XP_013440025.1|K05516,cbpA,XP_013433444.1|K04079,htpG,XP_013438488.1|K05516,cbpA,XP_013232167.1|K04079,htpG,XP_003882154.1|K03671,trxA,XP_013234207.1|K03671,trxA,AE…	http://amigo.geneontology.org/amigo/term/GO:0006950
intracellular organelle part	Cellular Component	GO:0044446	15	33	301	866	0.0498339	0.0381062	0.130103	0.93016	K04800,rfcL,XP_013235576.1|K02886,RP-L2,ETW31914.1|K02890,RP-L22,XP_013231429.1|K02871,RP-L13,XP_013440321.1|K02876,RP-L15,XP_013228850.1|K02886,RP-L2,AET50496.1|K02886,RP-L2,XP_013435920.1|-,-,XP_013437843.1|-,-,XP_013233656.1|K02876,RP-L15,KYF47673.1|K02907,RP-L30,XP_013332804.1|K04801,rfcS,XP_013230119.1|K02871,RP-L13,KYF44914.1|K02988,RP-S5,XP_013440712.1|K02965,RP-S19,XP_013231204.1	http://amigo.geneontology.org/amigo/term/GO:0044446
organelle part	Cellular Component	GO:0044422	15	33	301	866	0.0498339	0.0381062	0.130103	0.93016	K04800,rfcL,XP_013235576.1|K02886,RP-L2,ETW31914.1|K02890,RP-L22,XP_013231429.1|K02871,RP-L13,XP_013440321.1|K02876,RP-L15,XP_013228850.1|K02886,RP-L2,AET50496.1|K02886,RP-L2,XP_013435920.1|-,-,XP_013437843.1|-,-,XP_013233656.1|K02876,RP-L15,KYF47673.1|K02907,RP-L30,XP_013332804.1|K04801,rfcS,XP_013230119.1|K02871,RP-L13,KYF44914.1|K02988,RP-S5,XP_013440712.1|K02965,RP-S19,XP_013231204.1	http://amigo.geneontology.org/amigo/term/GO:0044422
ribosomal subunit	Cellular Component	GO:0044391	13	28	301	866	0.0431894	0.0323326	0.132769	0.93016	K02886,RP-L2,ETW31914.1|K02890,RP-L22,XP_013231429.1|K02871,RP-L13,XP_013440321.1|K02876,RP-L15,XP_013228850.1|K02886,RP-L2,AET50496.1|K02886,RP-L2,XP_013435920.1|-,-,XP_013437843.1|-,-,XP_013233656.1|K02876,RP-L15,KYF47673.1|K02907,RP-L30,XP_013332804.1|K02871,RP-L13,KYF44914.1|K02988,RP-S5,XP_013440712.1|K02965,RP-S19,XP_013231204.1	http://amigo.geneontology.org/amigo/term/GO:0044391
cellular response to stress	Biological Process	GO:0033554	11	23	301	866	0.0365449	0.0265589	0.133769	0.93016	K03671,trxA,XP_013234207.1|-,-,XP_013231061.1|K01151,nfo,XP_013437847.1|K03111,ssb,XP_013440289.1|K03671,trxA,AET50497.1|K04483,radA,XP_013233743.1|-,-,XP_013436437.1|K03672,trxC,XP_013231631.1|K03671,trxA,XP_013433269.1|-,-,XP_013438283.1|K03672,trxC,XP_013435909.1	http://amigo.geneontology.org/amigo/term/GO:0033554
protein folding	Biological Process	GO:0006457	33	81	301	866	0.109635	0.0935335	0.143631	0.93016	-,-,AET50736.1|K04079,htpG,XP_013232120.1|-,-,KYK62353.1|K03672,trxC,XP_013231631.1|K01802,E5.2.1.8,XP_013439782.1|K03686,dnaJ,XP_013440025.1|K04078,groES,XP_013433316.1|K04043,dnaK,AET50612.1|K05516,cbpA,XP_013232167.1|K03671,trxA,XP_013234207.1|K04079,htpG,XP_013229579.1|K04079,htpG,XP_013235984.1|-,-,KFH05023.1|K01802,E5.2.1.8,XP_013432951.1|K05516,cbpA,XP_013435311.1|K03672,trxC,XP_013435909.…	http://amigo.geneontology.org/amigo/term/GO:0006457
macromolecular complex	Cellular Component	GO:0032991	61	158	301	866	0.202658	0.182448	0.151202	0.93016	K03237,EIF2S1,XP_013234193.1|K03433,psmB,XP_013229090.1|K02996,RP-S9,XP_013439241.1|K02886,RP-L2,ETW31914.1|K02984,RP-S3Ae,AAD08643.1|K02112,ATPF1B,XP_013232478.1|K02876,RP-L15,XP_013228850.1|K02987,RP-S4e,XP_013434100.1|K02987,RP-S4e,XP_013440765.1|K02876,RP-L15,KYF47673.1|K03420,psmR,S51042|K02907,RP-L30,XP_013332804.1|-,-,XP_013228359.1|K02961,RP-S17,XP_013440680.1|K03420,psmR,KYF41490.1|K0293…	http://amigo.geneontology.org/amigo/term/GO:0032991
flavin adenine dinucleotide binding	Molecular Function	GO:0050660	8	16	301	866	0.0265781	0.0184758	0.152176	0.93016	K00803,AGPS,XP_013436048.1|K00383,GSR,XP_013235109.1|K00383,GSR,XP_013440351.1|K00803,AGPS,XP_013438238.1|-,-,XP_013438199.1|K00248,ACADS,XP_013436662.1|K00252,GCDH,XP_013438059.1|-,-,XP_013433977.1	http://amigo.geneontology.org/amigo/term/GO:0050660
purine-containing compound metabolic process	Biological Process	GO:0072521	28	68	301	866	0.0930233	0.0785219	0.152682	0.93016	K00760,hprT,XP_013228452.1|K00757,udp,XP_013228331.1|K00927,PGK,XP_013332747.1|K01939,purA,XP_013235248.1|K00134,GAPDH,XP_013229416.1|K00927,PGK,XP_013438037.1|K02112,ATPF1B,XP_013232478.1|K09699,DBT,AET50600.1|K00789,metK,XP_013333045.1|K00134,GAPDH,AET50575.1|K03784,deoD,XP_013231279.1|K01689,ENO,AAK38886.1|-,-,XP_013436178.1|K02111,ATPF1A,XP_013440097.1|K02122,ATPVF,XP_013229878.1|K02120,ATPVD…	http://amigo.geneontology.org/amigo/term/GO:0072521
translation elongation factor activity	Molecular Function	GO:0003746	10	21	301	866	0.0332226	0.0242494	0.153635	0.93016	K03234,EEF2,XP_013437347.1|K03242,EIF2S3,XP_013435351.1|K03242,EIF2S3,XP_013336736.1|K03231,EEF1A,PIM00156.1|K02358,tuf,KNC37995.1|K02358,tuf,CAK51431.1|K03231,EEF1A,AET50884.1|K03231,EEF1A,XP_013336300.1|K03231,EEF1A,XP_013440853.1|K03231,EEF1A,XP_013432810.1	http://amigo.geneontology.org/amigo/term/GO:0003746
GTPase activity	Molecular Function	GO:0003924	11	24	301	866	0.0365449	0.0277136	0.173384	0.93016	K03234,EEF2,XP_013437347.1|K03242,EIF2S3,XP_013435351.1|K03242,EIF2S3,XP_013336736.1|K03231,EEF1A,PIM00156.1|K02358,tuf,KNC37995.1|K02358,tuf,CAK51431.1|K03231,EEF1A,AET50884.1|K03231,EEF1A,XP_013336300.1|K03231,EEF1A,XP_013440853.1|K03231,EEF1A,XP_013432810.1|-,-,KYF42869.1	http://amigo.geneontology.org/amigo/term/GO:0003924
antioxidant activity	Molecular Function	GO:0016209	7	14	301	866	0.0232558	0.0161663	0.176541	0.93016	K00383,GSR,XP_013440351.1|K00658,DLST,XP_013434872.1|K03386,PRDX2_4,AET50460.1|K00432,gpx,XP_013231991.1|K00383,GSR,XP_013235109.1|K17609,NXN,XP_013230659.1|K04564,SOD2,XP_013232304.1	http://amigo.geneontology.org/amigo/term/GO:0016209
monocarboxylic acid metabolic process	Biological Process	GO:0032787	29	72	301	866	0.0963455	0.0831409	0.184025	0.93016	K01895,ACSS,XP_013433758.1|K00031,IDH1,EUT80144.1|K00927,PGK,XP_013332747.1|K00033,PGD,XP_013437159.1|K00134,GAPDH,XP_013229416.1|K00927,PGK,XP_013438037.1|K09699,DBT,AET50600.1|K00031,IDH1,AAV33246.1|K01895,ACSS,XP_013232261.1|K02372,fabZ,XP_013435044.1|K00134,GAPDH,AET50575.1|K01689,ENO,AAK38886.1|K01897,ACSL,XP_013439980.1|K01770,ispF,XP_013433375.1|K01681,ACO,XP_013236090.1|K00658,DLST,XP_013…	http://amigo.geneontology.org/amigo/term/GO:0032787
oxidoreduction coenzyme metabolic process	Biological Process	GO:0006733	17	40	301	866	0.0564784	0.0461894	0.187734	0.93016	K00616,E2.2.1.2,XP_013435384.1|K01916,nadE,XP_013435266.1|K00616,E2.2.1.2,XP_013232030.1|K00927,PGK,XP_013332747.1|K00033,PGD,XP_013437159.1|K00134,GAPDH,XP_013229416.1|K00927,PGK,XP_013438037.1|K09699,DBT,AET50600.1|K00134,GAPDH,AET50575.1|K01689,ENO,AAK38886.1|K00763,pncB,XP_013231951.1|K03183,ubiE,XP_013434105.1|K00658,DLST,XP_013434872.1|K00627,DLAT,XP_013436872.1|K01623,ALDO,XP_013233987.1|K…	http://amigo.geneontology.org/amigo/term/GO:0006733
purine nucleoside metabolic process	Biological Process	GO:0042278	27	67	301	866	0.089701	0.0773672	0.194635	0.93016	K00760,hprT,XP_013228452.1|K00757,udp,XP_013228331.1|K00927,PGK,XP_013332747.1|K01939,purA,XP_013235248.1|K00134,GAPDH,XP_013229416.1|K00927,PGK,XP_013438037.1|K02112,ATPF1B,XP_013232478.1|K09699,DBT,AET50600.1|K00789,metK,XP_013333045.1|K00134,GAPDH,AET50575.1|K03784,deoD,XP_013231279.1|K01689,ENO,AAK38886.1|-,-,XP_013436178.1|K02111,ATPF1A,XP_013440097.1|K02122,ATPVF,XP_013229878.1|K02120,ATPVD…	http://amigo.geneontology.org/amigo/term/GO:0042278
2 iron, 2 sulfur cluster binding	Molecular Function	GO:0051537	4	7	301	866	0.013289	0.00808314	0.195001	0.93016	K02613,paaE,AET50763.1|K04487,iscS,XP_013440438.1|K07390,grxD,KEP66640.1|-,-,XP_013438849.1	http://amigo.geneontology.org/amigo/term/GO:0051537
membrane-bounded organelle	Cellular Component	GO:0043227	4	7	301	866	0.013289	0.00808314	0.195001	0.93016	K00412,CYTB,ADW23642.1|K00830,AGXT,XP_013438934.1|-,-,XP_013234864.1|K01537,E3.6.3.8,XP_013233090.1	http://amigo.geneontology.org/amigo/term/GO:0043227
transferase activity, transferring nitrogenous groups	Molecular Function	GO:0016769	4	7	301	866	0.013289	0.00808314	0.195001	0.93016	K00820,glmS,XP_013432924.1|K00819,rocD,XP_013227886.1|-,-,XP_013434294.1|K00830,AGXT,XP_013438934.1	http://amigo.geneontology.org/amigo/term/GO:0016769
intracellular membrane-bounded organelle	Cellular Component	GO:0043231	4	7	301	866	0.013289	0.00808314	0.195001	0.93016	K00412,CYTB,ADW23642.1|K00830,AGXT,XP_013438934.1|-,-,XP_013234864.1|K01537,E3.6.3.8,XP_013233090.1	http://amigo.geneontology.org/amigo/term/GO:0043231
oxidoreductase activity, acting on a sulfur group of donors, NAD(P) as acceptor	Molecular Function	GO:0016668	4	7	301	866	0.013289	0.00808314	0.195001	0.93016	K00383,GSR,XP_013440351.1|K00658,DLST,XP_013434872.1|K03672,trxC,XP_013228470.1|K00383,GSR,XP_013235109.1	http://amigo.geneontology.org/amigo/term/GO:0016668
transaminase activity	Molecular Function	GO:0008483	4	7	301	866	0.013289	0.00808314	0.195001	0.93016	K00820,glmS,XP_013432924.1|K00819,rocD,XP_013227886.1|-,-,XP_013434294.1|K00830,AGXT,XP_013438934.1	http://amigo.geneontology.org/amigo/term/GO:0008483
cellular response to stimulus	Biological Process	GO:0051716	15	35	301	866	0.0498339	0.0404157	0.19749	0.93016	K03671,trxA,XP_013234207.1|-,-,XP_013231061.1|K01151,nfo,XP_013437847.1|K03111,ssb,XP_013440289.1|K03671,trxA,AET50497.1|K08884,K08884,XP_013234162.1|K04483,radA,XP_013233743.1|-,-,XP_013436437.1|K08884,K08884,AAQ91345.1|-,-,XP_013434639.1|K03672,trxC,XP_013231631.1|-,-,XP_013228219.1|K03671,trxA,XP_013433269.1|-,-,XP_013438283.1|K03672,trxC,XP_013435909.1	http://amigo.geneontology.org/amigo/term/GO:0051716
sulfur compound metabolic process	Biological Process	GO:0006790	10	22	301	866	0.0332226	0.0254042	0.198635	0.93016	K03671,trxA,XP_013234207.1|K01895,ACSS,XP_013433758.1|K03671,trxA,AET50497.1|K00789,metK,XP_013333045.1|K00641,metX,XP_013440859.1|K01895,ACSS,XP_013232261.1|K00383,GSR,XP_013235109.1|K03672,trxC,XP_013231631.1|K03671,trxA,XP_013433269.1|K03672,trxC,XP_013435909.1	http://amigo.geneontology.org/amigo/term/GO:0006790
fatty acid metabolic process	Biological Process	GO:0006631	10	22	301	866	0.0332226	0.0254042	0.198635	0.93016	K09458,fabF,XP_013434109.1|K01692,paaF,XP_013437850.1|K02372,fabZ,XP_013435044.1|K01659,prpC,XP_013433146.1|K01897,ACSL,XP_013439980.1|K01681,ACO,XP_013236090.1|K00248,ACADS,XP_013436662.1|K00059,fabG,XP_013233585.1|K00252,GCDH,XP_013438059.1|K00648,fabH,XP_013433915.1	http://amigo.geneontology.org/amigo/term/GO:0006631
cellular macromolecule metabolic process	Biological Process	GO:0044260	131	360	301	866	0.435216	0.415704	0.218164	0.93016	-,-,XP_013231061.1|K03433,psmB,XP_013229090.1|-,-,AET50736.1|K06013,STE24,XP_013233627.1|K03672,trxC,XP_013231631.1|K02987,RP-S4e,XP_013440765.1|K02838,frr,XP_013233283.1|K04043,dnaK,AET50612.1|K02961,RP-S17,XP_013440680.1|K02930,RP-L4e,XP_013436564.1|K02987,RP-S4e,AET50615.1|K02886,RP-L2,AET50496.1|-,-,XP_013337136.1|K04483,radA,XP_013233743.1|K04079,htpG,XP_013235984.1|-,-,XP_013233656.1|-,-,XP…	http://amigo.geneontology.org/amigo/term/GO:0044260
oligosaccharide biosynthetic process	Biological Process	GO:0009312	3	5	301	866	0.00996678	0.00577367	0.230871	0.93016	K03841,FBP,XP_013440015.1|K00700,glgB,XP_013235320.1|K02372,fabZ,XP_013435044.1	http://amigo.geneontology.org/amigo/term/GO:0009312
ribosome binding	Molecular Function	GO:0043022	3	5	301	866	0.00996678	0.00577367	0.230871	0.93016	K03237,EIF2S1,XP_013234193.1|K06942,ychF,PUA86461.1|K06942,ychF,XP_013433968.1	http://amigo.geneontology.org/amigo/term/GO:0043022
phosphoglycerate kinase activity	Molecular Function	GO:0004618	3	5	301	866	0.00996678	0.00577367	0.230871	0.93016	K00927,PGK,XP_013332747.1|K00927,PGK,XP_013438810.1|K00927,PGK,XP_013438037.1	http://amigo.geneontology.org/amigo/term/GO:0004618
oligosaccharide metabolic process	Biological Process	GO:0009311	3	5	301	866	0.00996678	0.00577367	0.230871	0.93016	K03841,FBP,XP_013440015.1|K00700,glgB,XP_013235320.1|K02372,fabZ,XP_013435044.1	http://amigo.geneontology.org/amigo/term/GO:0009311
sulfur compound binding	Molecular Function	GO:1901681	3	5	301	866	0.00996678	0.00577367	0.230871	0.93016	K00658,DLST,XP_013434872.1|K00248,ACADS,XP_013436662.1|K00252,GCDH,XP_013438059.1	http://amigo.geneontology.org/amigo/term/GO:1901681
purine ribonucleoside metabolic process	Biological Process	GO:0046128	25	63	301	866	0.0830565	0.0727483	0.235567	0.93016	K00760,hprT,XP_013228452.1|K00927,PGK,XP_013332747.1|K01939,purA,XP_013235248.1|K00134,GAPDH,XP_013229416.1|K00927,PGK,XP_013438037.1|K02112,ATPF1B,XP_013232478.1|K09699,DBT,AET50600.1|K00789,metK,XP_013333045.1|K00134,GAPDH,AET50575.1|K01689,ENO,AAK38886.1|-,-,XP_013436178.1|K02111,ATPF1A,XP_013440097.1|K02122,ATPVF,XP_013229878.1|K02120,ATPVD,XP_013436120.1|K00412,CYTB,ADW23642.1|K00658,DLST,XP…	http://amigo.geneontology.org/amigo/term/GO:0046128
cellular metabolic compound salvage	Biological Process	GO:0043094	5	10	301	866	0.0166113	0.0115473	0.242106	0.93016	K00760,hprT,XP_013228452.1|-,-,XP_013436178.1|K00761,upp,AET50663.1|K00763,pncB,XP_013231951.1|K00868,pdxK,XP_013437013.1	http://amigo.geneontology.org/amigo/term/GO:0043094
protein metabolic process	Biological Process	GO:0019538	103	282	301	866	0.342193	0.325635	0.246934	0.93016	K03433,psmB,XP_013229090.1|-,-,AET50736.1|K00573,E2.1.1.77,XP_013234430.1|K04079,htpG,XP_013232120.1|K06013,STE24,XP_013233627.1|K03672,trxC,XP_013231631.1|K02987,RP-S4e,XP_013434100.1|K02987,RP-S4e,XP_013440765.1|K02838,frr,XP_013233283.1|K04043,dnaK,AET50612.1|K02961,RP-S17,XP_013440680.1|K02930,RP-L4e,XP_013436564.1|K03671,trxA,XP_013234207.1|K02987,RP-S4e,AET50615.1|K02886,RP-L2,AET50496.1|K0…	http://amigo.geneontology.org/amigo/term/GO:0019538
cytoplasmic part	Cellular Component	GO:0044444	48	127	301	866	0.159468	0.146651	0.247896	0.93016	K03237,EIF2S1,XP_013234193.1|K02996,RP-S9,XP_013439241.1|K02886,RP-L2,ETW31914.1|K02984,RP-S3Ae,AAD08643.1|K00259,ald,XP_013234727.1|K02876,RP-L15,XP_013228850.1|K02987,RP-S4e,XP_013434100.1|K02987,RP-S4e,XP_013440765.1|K02876,RP-L15,KYF47673.1|K02907,RP-L30,XP_013332804.1|K02961,RP-S17,XP_013440680.1|K02930,RP-L4e,XP_013436564.1|K02987,RP-S4e,AET50615.1|K02890,RP-L22,XP_013231429.1|K00761,upp,AE…	http://amigo.geneontology.org/amigo/term/GO:0044444
purine ribonucleotide metabolic process	Biological Process	GO:0009150	24	61	301	866	0.0797342	0.0704388	0.258613	0.93016	K00760,hprT,XP_013228452.1|K00927,PGK,XP_013332747.1|K01939,purA,XP_013235248.1|K00134,GAPDH,XP_013229416.1|K00927,PGK,XP_013438037.1|K02112,ATPF1B,XP_013232478.1|K09699,DBT,AET50600.1|K00134,GAPDH,AET50575.1|K01689,ENO,AAK38886.1|-,-,XP_013436178.1|K02111,ATPF1A,XP_013440097.1|K02122,ATPVF,XP_013229878.1|K02120,ATPVD,XP_013436120.1|K00412,CYTB,ADW23642.1|K00658,DLST,XP_013434872.1|-,-,XP_0134325…	http://amigo.geneontology.org/amigo/term/GO:0009150
purine nucleotide metabolic process	Biological Process	GO:0006163	24	61	301	866	0.0797342	0.0704388	0.258613	0.93016	K00760,hprT,XP_013228452.1|K00927,PGK,XP_013332747.1|K01939,purA,XP_013235248.1|K00134,GAPDH,XP_013229416.1|K00927,PGK,XP_013438037.1|K02112,ATPF1B,XP_013232478.1|K09699,DBT,AET50600.1|K00134,GAPDH,AET50575.1|K01689,ENO,AAK38886.1|-,-,XP_013436178.1|K02111,ATPF1A,XP_013440097.1|K02122,ATPVF,XP_013229878.1|K02120,ATPVD,XP_013436120.1|K00412,CYTB,ADW23642.1|K00658,DLST,XP_013434872.1|-,-,XP_0134325…	http://amigo.geneontology.org/amigo/term/GO:0006163
oxidoreductase activity, acting on the aldehyde or oxo group of donors, NAD or NADP as acceptor	Molecular Function	GO:0016620	6	13	301	866	0.0199336	0.0150115	0.276434	0.93016	K00134,GAPDH,XP_013229416.1|K01897,ACSL,XP_013232639.1|K01897,ACSL,XP_013437929.1|K01897,ACSL,XP_013434833.1|K00135,gabD,XP_013437833.1|K00134,GAPDH,AET50575.1	http://amigo.geneontology.org/amigo/term/GO:0016620
protein repair	Biological Process	GO:0030091	2	3	301	866	0.00664452	0.0034642	0.278205	0.93016	K00573,E2.1.1.77,XP_013234430.1|K07304,msrA,XP_013231626.1	http://amigo.geneontology.org/amigo/term/GO:0030091
acyl-CoA dehydrogenase activity	Molecular Function	GO:0003995	2	3	301	866	0.00664452	0.0034642	0.278205	0.93016	K00248,ACADS,XP_013436662.1|K00252,GCDH,XP_013438059.1	http://amigo.geneontology.org/amigo/term/GO:0003995
mRNA splicing, via spliceosome	Biological Process	GO:0000398	2	3	301	866	0.00664452	0.0034642	0.278205	0.93016	K04796,RUXX,XP_013435101.1|-,-,XP_013229512.1	http://amigo.geneontology.org/amigo/term/GO:0000398
peptidyl-amino acid modification	Biological Process	GO:0018193	2	3	301	866	0.00664452	0.0034642	0.278205	0.93016	-,-,XP_013228145.1|K00809,DHPS,XP_013435480.1	http://amigo.geneontology.org/amigo/term/GO:0018193
phosphoglucomutase activity	Molecular Function	GO:0004614	2	3	301	866	0.00664452	0.0034642	0.278205	0.93016	K01835,pgm,CDJ70347.1|K01835,pgm,XP_013333468.1	http://amigo.geneontology.org/amigo/term/GO:0004614
AMP binding	Molecular Function	GO:0016208	2	3	301	866	0.00664452	0.0034642	0.278205	0.93016	K01895,ACSS,XP_013433758.1|K01895,ACSS,XP_013232261.1	http://amigo.geneontology.org/amigo/term/GO:0016208
ADP binding	Molecular Function	GO:0043531	2	3	301	866	0.00664452	0.0034642	0.278205	0.93016	-,-,XP_013434337.1|-,-,AET50834.1	http://amigo.geneontology.org/amigo/term/GO:0043531
RNA splicing	Biological Process	GO:0008380	2	3	301	866	0.00664452	0.0034642	0.278205	0.93016	K04796,RUXX,XP_013435101.1|-,-,XP_013229512.1	http://amigo.geneontology.org/amigo/term/GO:0008380
benzene-containing compound metabolic process	Biological Process	GO:0042537	2	3	301	866	0.00664452	0.0034642	0.278205	0.93016	-,-,XP_013438199.1|-,-,XP_013433977.1	http://amigo.geneontology.org/amigo/term/GO:0042537
peptidyl-lysine modification	Biological Process	GO:0018205	2	3	301	866	0.00664452	0.0034642	0.278205	0.93016	-,-,XP_013228145.1|K00809,DHPS,XP_013435480.1	http://amigo.geneontology.org/amigo/term/GO:0018205
glutathione disulfide oxidoreductase activity	Molecular Function	GO:0015038	2	3	301	866	0.00664452	0.0034642	0.278205	0.93016	K00383,GSR,XP_013440351.1|K00383,GSR,XP_013235109.1	http://amigo.geneontology.org/amigo/term/GO:0015038
alkylglycerone-phosphate synthase activity	Molecular Function	GO:0008609	2	3	301	866	0.00664452	0.0034642	0.278205	0.93016	K00803,AGPS,XP_013438238.1|K00803,AGPS,XP_013436048.1	http://amigo.geneontology.org/amigo/term/GO:0008609
acetate metabolic process	Biological Process	GO:0006083	2	3	301	866	0.00664452	0.0034642	0.278205	0.93016	K01895,ACSS,XP_013433758.1|K01895,ACSS,XP_013232261.1	http://amigo.geneontology.org/amigo/term/GO:0006083
glutathione-disulfide reductase activity	Molecular Function	GO:0004362	2	3	301	866	0.00664452	0.0034642	0.278205	0.93016	K00383,GSR,XP_013440351.1|K00383,GSR,XP_013235109.1	http://amigo.geneontology.org/amigo/term/GO:0004362
long-chain fatty acid-CoA ligase activity	Molecular Function	GO:0004467	2	3	301	866	0.00664452	0.0034642	0.278205	0.93016	K01897,ACSL,XP_013439980.1|K01897,ACSL,ETW19944.1	http://amigo.geneontology.org/amigo/term/GO:0004467
organic hydroxy compound catabolic process	Biological Process	GO:1901616	2	3	301	866	0.00664452	0.0034642	0.278205	0.93016	-,-,XP_013438199.1|-,-,XP_013433977.1	http://amigo.geneontology.org/amigo/term/GO:1901616
propionate metabolic process	Biological Process	GO:0019541	2	3	301	866	0.00664452	0.0034642	0.278205	0.93016	K01681,ACO,XP_013236090.1|K01659,prpC,XP_013433146.1	http://amigo.geneontology.org/amigo/term/GO:0019541
RNA splicing, via transesterification reactions with bulged adenosine as nucleophile	Biological Process	GO:0000377	2	3	301	866	0.00664452	0.0034642	0.278205	0.93016	K04796,RUXX,XP_013435101.1|-,-,XP_013229512.1	http://amigo.geneontology.org/amigo/term/GO:0000377
acetate-CoA ligase activity	Molecular Function	GO:0003987	2	3	301	866	0.00664452	0.0034642	0.278205	0.93016	K01895,ACSS,XP_013433758.1|K01895,ACSS,XP_013232261.1	http://amigo.geneontology.org/amigo/term/GO:0003987
secondary active transmembrane transporter activity	Molecular Function	GO:0015291	2	3	301	866	0.00664452	0.0034642	0.278205	0.93016	K03281,TC.CIC,XP_013437985.1|K01551,arsA,AET50582.1	http://amigo.geneontology.org/amigo/term/GO:0015291
RNA splicing, via transesterification reactions	Biological Process	GO:0000375	2	3	301	866	0.00664452	0.0034642	0.278205	0.93016	K04796,RUXX,XP_013435101.1|-,-,XP_013229512.1	http://amigo.geneontology.org/amigo/term/GO:0000375
glycogen (starch) synthase activity	Molecular Function	GO:0004373	2	3	301	866	0.00664452	0.0034642	0.278205	0.93016	K00703,E2.4.1.21,XP_013235487.1|K00703,E2.4.1.21,XP_013337552.1	http://amigo.geneontology.org/amigo/term/GO:0004373
small nucleolar ribonucleoprotein complex	Cellular Component	GO:0005732	2	3	301	866	0.00664452	0.0034642	0.278205	0.93016	K04796,RUXX,XP_013435101.1|-,-,XP_013229512.1	http://amigo.geneontology.org/amigo/term/GO:0005732
peptide disulfide oxidoreductase activity	Molecular Function	GO:0015037	2	3	301	866	0.00664452	0.0034642	0.278205	0.93016	K00383,GSR,XP_013440351.1|K00383,GSR,XP_013235109.1	http://amigo.geneontology.org/amigo/term/GO:0015037
propionate metabolic process, methylcitrate cycle	Biological Process	GO:0019679	2	3	301	866	0.00664452	0.0034642	0.278205	0.93016	K01681,ACO,XP_013236090.1|K01659,prpC,XP_013433146.1	http://amigo.geneontology.org/amigo/term/GO:0019679
fatty acid ligase activity	Molecular Function	GO:0015645	2	3	301	866	0.00664452	0.0034642	0.278205	0.93016	K01897,ACSL,XP_013439980.1|K01897,ACSL,ETW19944.1	http://amigo.geneontology.org/amigo/term/GO:0015645
FAD binding	Molecular Function	GO:0071949	2	3	301	866	0.00664452	0.0034642	0.278205	0.93016	-,-,XP_013438199.1|-,-,XP_013433977.1	http://amigo.geneontology.org/amigo/term/GO:0071949
acetyl-CoA biosynthetic process from acetate	Biological Process	GO:0019427	2	3	301	866	0.00664452	0.0034642	0.278205	0.93016	K01895,ACSS,XP_013433758.1|K01895,ACSS,XP_013232261.1	http://amigo.geneontology.org/amigo/term/GO:0019427
short-chain fatty acid metabolic process	Biological Process	GO:0046459	2	3	301	866	0.00664452	0.0034642	0.278205	0.93016	K01681,ACO,XP_013236090.1|K01659,prpC,XP_013433146.1	http://amigo.geneontology.org/amigo/term/GO:0046459
DNA-dependent ATPase activity	Molecular Function	GO:0008094	4	8	301	866	0.013289	0.00923788	0.287717	0.93016	K02470,gyrB,KFH01019.1|K04800,rfcL,XP_013235576.1|K04801,rfcS,XP_013230119.1|K04483,radA,XP_013233743.1	http://amigo.geneontology.org/amigo/term/GO:0008094
pyridine-containing compound metabolic process	Biological Process	GO:0072524	16	40	301	866	0.0531561	0.0461894	0.290001	0.93016	K00616,E2.2.1.2,XP_013435384.1|K01916,nadE,XP_013435266.1|K00616,E2.2.1.2,XP_013232030.1|K00927,PGK,XP_013332747.1|K00033,PGD,XP_013437159.1|K00134,GAPDH,XP_013229416.1|K00927,PGK,XP_013438037.1|K09699,DBT,AET50600.1|K00134,GAPDH,AET50575.1|K01689,ENO,AAK38886.1|K00763,pncB,XP_013231951.1|K00658,DLST,XP_013434872.1|K00627,DLAT,XP_013436872.1|K01623,ALDO,XP_013233987.1|K00927,PGK,XP_013438810.1|K0…	http://amigo.geneontology.org/amigo/term/GO:0072524
translation factor activity, RNA binding	Molecular Function	GO:0008135	13	32	301	866	0.0431894	0.0369515	0.296908	0.93016	K03237,EIF2S1,XP_013234193.1|K03234,EEF2,XP_013437347.1|K03242,EIF2S3,XP_013435351.1|K03242,EIF2S3,XP_013336736.1|K03231,EEF1A,PIM00156.1|K02358,tuf,KNC37995.1|K02358,tuf,CAK51431.1|K03231,EEF1A,XP_013336300.1|K03231,EEF1A,AET50884.1|K03231,EEF1A,XP_013440853.1|K03238,EIF2S2,XP_013335030.1|K03231,EEF1A,XP_013432810.1|-,-,KYF42869.1	http://amigo.geneontology.org/amigo/term/GO:0008135
external encapsulating structure	Cellular Component	GO:0030312	7	16	301	866	0.0232558	0.0184758	0.303097	0.93016	K00658,DLST,XP_013434872.1|K03727,helY,XP_013228427.1|-,-,XP_013228145.1|-,-,XP_013433782.1|K00259,ald,XP_013234727.1|-,-,XP_013438856.1|-,-,CDJ70366.1	http://amigo.geneontology.org/amigo/term/GO:0030312
translation	Biological Process	GO:0006412	46	124	301	866	0.152824	0.143187	0.310464	0.93016	K03237,EIF2S1,XP_013234193.1|K02996,RP-S9,XP_013439241.1|K02886,RP-L2,ETW31914.1|K02984,RP-S3Ae,AAD08643.1|K02876,RP-L15,XP_013228850.1|K02987,RP-S4e,XP_013434100.1|K02987,RP-S4e,XP_013440765.1|K02876,RP-L15,KYF47673.1|K02838,frr,XP_013233283.1|K02907,RP-L30,XP_013332804.1|K02961,RP-S17,XP_013440680.1|K02930,RP-L4e,XP_013436564.1|K02987,RP-S4e,AET50615.1|K02890,RP-L22,XP_013231429.1|K01872,AARS,X…	http://amigo.geneontology.org/amigo/term/GO:0006412
cellular process	Biological Process	GO:0009987	218	617	301	866	0.724252	0.712471	0.316483	0.93016	-,-,XP_013231061.1|K03433,psmB,XP_013229090.1|-,-,AET50736.1|K00031,IDH1,EUT80144.1|K00134,GAPDH,XP_013229416.1|K06013,STE24,XP_013233627.1|K03672,trxC,XP_013231631.1|K02987,RP-S4e,XP_013440765.1|K01897,ACSL,XP_013439980.1|K00763,pncB,XP_013231951.1|K02838,frr,XP_013233283.1|K01770,ispF,XP_013433375.1|-,-,XP_013229930.1|K03183,ubiE,XP_013434105.1|K01918,panC,XP_013233599.1|K04043,dnaK,AET50612.1|…	http://amigo.geneontology.org/amigo/term/GO:0009987
nucleobase-containing small molecule metabolic process	Biological Process	GO:0055086	37	99	301	866	0.122924	0.114319	0.317269	0.93016	K00760,hprT,XP_013228452.1|K00927,PGK,XP_013332747.1|K00033,PGD,XP_013437159.1|K00134,GAPDH,XP_013229416.1|K02112,ATPF1B,XP_013232478.1|K03784,deoD,XP_013231279.1|K00763,pncB,XP_013231951.1|K00761,upp,AET50663.1|K00627,DLAT,XP_013436872.1|K01623,ALDO,XP_013233987.1|K00927,PGK,XP_013438810.1|K00830,AGXT,XP_013438934.1|K00940,ndk,XP_013228808.1|-,-,XP_013229650.1|-,-,XP_013433808.1|K00757,udp,XP_01…	http://amigo.geneontology.org/amigo/term/GO:0055086
nicotinamide nucleotide metabolic process	Biological Process	GO:0046496	15	38	301	866	0.0498339	0.0438799	0.321886	0.93016	K00616,E2.2.1.2,XP_013435384.1|K00658,DLST,XP_013434872.1|K01916,nadE,XP_013435266.1|K00616,E2.2.1.2,XP_013232030.1|K00927,PGK,XP_013332747.1|K00033,PGD,XP_013437159.1|K00134,GAPDH,XP_013229416.1|K00927,PGK,XP_013438037.1|K00627,DLAT,XP_013436872.1|K09699,DBT,AET50600.1|K01623,ALDO,XP_013233987.1|K00134,GAPDH,AET50575.1|K01689,ENO,AAK38886.1|K00763,pncB,XP_013231951.1|K00927,PGK,XP_013438810.1	http://amigo.geneontology.org/amigo/term/GO:0046496
pyridine nucleotide metabolic process	Biological Process	GO:0019362	15	38	301	866	0.0498339	0.0438799	0.321886	0.93016	K00616,E2.2.1.2,XP_013435384.1|K00658,DLST,XP_013434872.1|K01916,nadE,XP_013435266.1|K00616,E2.2.1.2,XP_013232030.1|K00927,PGK,XP_013332747.1|K00033,PGD,XP_013437159.1|K00134,GAPDH,XP_013229416.1|K00927,PGK,XP_013438037.1|K00627,DLAT,XP_013436872.1|K09699,DBT,AET50600.1|K01623,ALDO,XP_013233987.1|K00134,GAPDH,AET50575.1|K01689,ENO,AAK38886.1|K00763,pncB,XP_013231951.1|K00927,PGK,XP_013438810.1	http://amigo.geneontology.org/amigo/term/GO:0019362
transferase activity, transferring pentosyl groups	Molecular Function	GO:0016763	5	11	301	866	0.0166113	0.0127021	0.324571	0.93016	K00760,hprT,XP_013228452.1|K00757,udp,XP_013228331.1|K00761,upp,AET50663.1|K00763,pncB,XP_013231951.1|K03784,deoD,XP_013231279.1	http://amigo.geneontology.org/amigo/term/GO:0016763
DNA repair	Biological Process	GO:0006281	5	11	301	866	0.0166113	0.0127021	0.324571	0.93016	-,-,XP_013231061.1|K01151,nfo,XP_013437847.1|K03111,ssb,XP_013440289.1|K04483,radA,XP_013233743.1|-,-,XP_013436437.1	http://amigo.geneontology.org/amigo/term/GO:0006281
ligase activity, forming carbon-sulfur bonds	Molecular Function	GO:0016877	5	11	301	866	0.0166113	0.0127021	0.324571	0.93016	K01895,ACSS,XP_013433758.1|K01897,ACSL,XP_013439980.1|K01897,ACSL,ETW19944.1|K11996,MOCS3,XP_013433317.1|K01895,ACSS,XP_013232261.1	http://amigo.geneontology.org/amigo/term/GO:0016877
organic cyclic compound catabolic process	Biological Process	GO:1901361	8	19	301	866	0.0265781	0.02194	0.324733	0.93016	K06965,PELO,XP_013436664.1|K05592,deaD,XP_013440876.1|-,-,XP_013438199.1|K05592,deaD,CAB38640.1|K11927,rhlE,XP_013439803.1|-,-,XP_013438283.1|K03679,RRP4,XP_013232198.1|-,-,XP_013433977.1	http://amigo.geneontology.org/amigo/term/GO:1901361
ribose phosphate metabolic process	Biological Process	GO:0019693	30	80	301	866	0.0996678	0.0923788	0.33519	0.93016	K00616,E2.2.1.2,XP_013435384.1|K00760,hprT,XP_013228452.1|K00616,E2.2.1.2,XP_013232030.1|K00927,PGK,XP_013332747.1|K00033,PGD,XP_013437159.1|K01939,purA,XP_013235248.1|K00134,GAPDH,XP_013229416.1|K00927,PGK,XP_013438037.1|K02112,ATPF1B,XP_013232478.1|K09699,DBT,AET50600.1|K14656,ribL,XP_013336164.1|K00134,GAPDH,AET50575.1|K01689,ENO,AAK38886.1|-,-,XP_013436178.1|K02111,ATPF1A,XP_013440097.1|K0212…	http://amigo.geneontology.org/amigo/term/GO:0019693
cellular metabolic process	Biological Process	GO:0044237	208	589	301	866	0.69103	0.680139	0.336262	0.93016	-,-,XP_013231061.1|K03433,psmB,XP_013229090.1|-,-,AET50736.1|K00031,IDH1,EUT80144.1|K00134,GAPDH,XP_013229416.1|K06013,STE24,XP_013233627.1|K03672,trxC,XP_013231631.1|K02987,RP-S4e,XP_013440765.1|K01897,ACSL,XP_013439980.1|K00763,pncB,XP_013231951.1|K02838,frr,XP_013233283.1|K01770,ispF,XP_013433375.1|-,-,XP_013229930.1|K03183,ubiE,XP_013434105.1|K01918,panC,XP_013233599.1|K04043,dnaK,AET50612.1|…	http://amigo.geneontology.org/amigo/term/GO:0044237
cellular carbohydrate metabolic process	Biological Process	GO:0044262	9	22	301	866	0.0299003	0.0254042	0.342857	0.93016	K03841,FBP,XP_013440015.1|K00031,IDH1,XP_013440203.1|K00031,IDH1,EUT80144.1|K00033,PGD,XP_013437159.1|K00703,E2.4.1.21,XP_013337552.1|K00031,IDH1,AAV33246.1|K00700,glgB,XP_013235320.1|K00688,E2.4.1.1,XP_013231934.1|K00703,E2.4.1.21,XP_013235487.1	http://amigo.geneontology.org/amigo/term/GO:0044262
transferase activity, transferring glycosyl groups	Molecular Function	GO:0016757	9	22	301	866	0.0299003	0.0254042	0.342857	0.93016	K00760,hprT,XP_013228452.1|K00757,udp,XP_013228331.1|K00703,E2.4.1.21,XP_013337552.1|K00761,upp,AET50663.1|K00688,E2.4.1.1,XP_013231934.1|K03784,deoD,XP_013231279.1|K00703,E2.4.1.21,XP_013235487.1|K00721,DPM1,XP_003886405.1|K00763,pncB,XP_013231951.1	http://amigo.geneontology.org/amigo/term/GO:0016757
gene expression	Biological Process	GO:0010467	60	165	301	866	0.199336	0.190531	0.346268	0.93016	K03237,EIF2S1,XP_013234193.1|K02996,RP-S9,XP_013439241.1|K02886,RP-L2,ETW31914.1|K02984,RP-S3Ae,AAD08643.1|K02876,RP-L15,XP_013228850.1|K06013,STE24,XP_013233627.1|K02987,RP-S4e,XP_013434100.1|K02987,RP-S4e,XP_013440765.1|K04795,flpA,XP_003885136.1|K02876,RP-L15,KYF47673.1|K02838,frr,XP_013233283.1|K02907,RP-L30,XP_013332804.1|K02961,RP-S17,XP_013440680.1|K02930,RP-L4e,XP_013436564.1|K02987,RP-S4…	http://amigo.geneontology.org/amigo/term/GO:0010467
RNA surveillance	Biological Process	GO:0071025	1	1	301	866	0.00332226	0.00115473	0.347575	0.93016	K06965,PELO,XP_013436664.1	http://amigo.geneontology.org/amigo/term/GO:0071025
regulation of cell shape	Biological Process	GO:0008360	1	1	301	866	0.00332226	0.00115473	0.347575	0.93016	-,-,XP_013434639.1	http://amigo.geneontology.org/amigo/term/GO:0008360
ion channel activity	Molecular Function	GO:0005216	1	1	301	866	0.00332226	0.00115473	0.347575	0.93016	K03281,TC.CIC,XP_013437985.1	http://amigo.geneontology.org/amigo/term/GO:0005216
pyridoxal 5'-phosphate salvage	Biological Process	GO:0009443	1	1	301	866	0.00332226	0.00115473	0.347575	0.93016	K00868,pdxK,XP_013437013.1	http://amigo.geneontology.org/amigo/term/GO:0009443
3-hydroxyoctanoyl-[acyl-carrier-protein] dehydratase activity	Molecular Function	GO:0047451	1	1	301	866	0.00332226	0.00115473	0.347575	0.93016	K02372,fabZ,XP_013435044.1	http://amigo.geneontology.org/amigo/term/GO:0047451
homoserine O-acetyltransferase activity	Molecular Function	GO:0004414	1	1	301	866	0.00332226	0.00115473	0.347575	0.93016	K00641,metX,XP_013440859.1	http://amigo.geneontology.org/amigo/term/GO:0004414
alpha-1,4-glucosidase activity	Molecular Function	GO:0004558	1	1	301	866	0.00332226	0.00115473	0.347575	0.93016	K01187,malZ,XP_013438619.1	http://amigo.geneontology.org/amigo/term/GO:0004558
mRNA catabolic process	Biological Process	GO:0006402	1	1	301	866	0.00332226	0.00115473	0.347575	0.93016	K06965,PELO,XP_013436664.1	http://amigo.geneontology.org/amigo/term/GO:0006402
2-C-methyl-D-erythritol 2,4-cyclodiphosphate synthase activity	Molecular Function	GO:0008685	1	1	301	866	0.00332226	0.00115473	0.347575	0.93016	K01770,ispF,XP_013433375.1	http://amigo.geneontology.org/amigo/term/GO:0008685
passive transmembrane transporter activity	Molecular Function	GO:0022803	1	1	301	866	0.00332226	0.00115473	0.347575	0.93016	K03281,TC.CIC,XP_013437985.1	http://amigo.geneontology.org/amigo/term/GO:0022803
maltose alpha-glucosidase activity	Molecular Function	GO:0032450	1	1	301	866	0.00332226	0.00115473	0.347575	0.93016	K01187,malZ,XP_013438619.1	http://amigo.geneontology.org/amigo/term/GO:0032450
rRNA (uridine-2'-O-)-methyltransferase activity	Molecular Function	GO:0008650	1	1	301	866	0.00332226	0.00115473	0.347575	0.93016	K02427,rlmE,XP_013234823.1	http://amigo.geneontology.org/amigo/term/GO:0008650
aldehyde biosynthetic process	Biological Process	GO:0046184	1	1	301	866	0.00332226	0.00115473	0.347575	0.93016	K00868,pdxK,XP_013437013.1	http://amigo.geneontology.org/amigo/term/GO:0046184
fatty acid binding	Molecular Function	GO:0005504	1	1	301	866	0.00332226	0.00115473	0.347575	0.93016	K00658,DLST,XP_013434872.1	http://amigo.geneontology.org/amigo/term/GO:0005504
exosome (RNase complex)	Cellular Component	GO:0000178	1	1	301	866	0.00332226	0.00115473	0.347575	0.93016	K03679,RRP4,XP_013232198.1	http://amigo.geneontology.org/amigo/term/GO:0000178
deoxyhypusine synthase activity	Molecular Function	GO:0034038	1	1	301	866	0.00332226	0.00115473	0.347575	0.93016	K00809,DHPS,XP_013435480.1	http://amigo.geneontology.org/amigo/term/GO:0034038
mitochondrial electron transport, ubiquinol to cytochrome c	Biological Process	GO:0006122	1	1	301	866	0.00332226	0.00115473	0.347575	0.93016	K00412,CYTB,ADW23642.1	http://amigo.geneontology.org/amigo/term/GO:0006122
2-methylcitrate synthase activity	Molecular Function	GO:0050440	1	1	301	866	0.00332226	0.00115473	0.347575	0.93016	K01659,prpC,XP_013433146.1	http://amigo.geneontology.org/amigo/term/GO:0050440
NAD+ synthase (glutamine-hydrolyzing) activity	Molecular Function	GO:0003952	1	1	301	866	0.00332226	0.00115473	0.347575	0.93016	K01916,nadE,XP_013435266.1	http://amigo.geneontology.org/amigo/term/GO:0003952
ATP synthesis coupled electron transport	Biological Process	GO:0042773	1	1	301	866	0.00332226	0.00115473	0.347575	0.93016	K00412,CYTB,ADW23642.1	http://amigo.geneontology.org/amigo/term/GO:0042773
single-stranded DNA binding	Molecular Function	GO:0003697	1	1	301	866	0.00332226	0.00115473	0.347575	0.93016	K03111,ssb,XP_013440289.1	http://amigo.geneontology.org/amigo/term/GO:0003697
Mo-molybdopterin cofactor metabolic process	Biological Process	GO:0019720	1	1	301	866	0.00332226	0.00115473	0.347575	0.93016	K11996,MOCS3,XP_013433317.1	http://amigo.geneontology.org/amigo/term/GO:0019720
response to hypoxia	Biological Process	GO:0001666	1	1	301	866	0.00332226	0.00115473	0.347575	0.93016	K00259,ald,XP_013234727.1	http://amigo.geneontology.org/amigo/term/GO:0001666
coenzyme A biosynthetic process	Biological Process	GO:0015937	1	1	301	866	0.00332226	0.00115473	0.347575	0.93016	K00859,coaE,XP_013434312.1	http://amigo.geneontology.org/amigo/term/GO:0015937
membrane lipid biosynthetic process	Biological Process	GO:0046467	1	1	301	866	0.00332226	0.00115473	0.347575	0.93016	K02372,fabZ,XP_013435044.1	http://amigo.geneontology.org/amigo/term/GO:0046467
3-hydroxyacyl-[acyl-carrier-protein] dehydratase activity	Molecular Function	GO:0019171	1	1	301	866	0.00332226	0.00115473	0.347575	0.93016	K02372,fabZ,XP_013435044.1	http://amigo.geneontology.org/amigo/term/GO:0019171
alanine catabolic process	Biological Process	GO:0006524	1	1	301	866	0.00332226	0.00115473	0.347575	0.93016	K00259,ald,XP_013234727.1	http://amigo.geneontology.org/amigo/term/GO:0006524
mannose-6-phosphate isomerase activity	Molecular Function	GO:0004476	1	1	301	866	0.00332226	0.00115473	0.347575	0.93016	-,-,XP_013433533.1	http://amigo.geneontology.org/amigo/term/GO:0004476
prosthetic group metabolic process	Biological Process	GO:0051189	1	1	301	866	0.00332226	0.00115473	0.347575	0.93016	K11996,MOCS3,XP_013433317.1	http://amigo.geneontology.org/amigo/term/GO:0051189
menaquinone biosynthetic process	Biological Process	GO:0009234	1	1	301	866	0.00332226	0.00115473	0.347575	0.93016	K03183,ubiE,XP_013434105.1	http://amigo.geneontology.org/amigo/term/GO:0009234
establishment of competence for transformation	Biological Process	GO:0030420	1	1	301	866	0.00332226	0.00115473	0.347575	0.93016	-,-,XP_013434639.1	http://amigo.geneontology.org/amigo/term/GO:0030420
glucosidase activity	Molecular Function	GO:0015926	1	1	301	866	0.00332226	0.00115473	0.347575	0.93016	K01187,malZ,XP_013438619.1	http://amigo.geneontology.org/amigo/term/GO:0015926
nicotinate nucleotide biosynthetic process	Biological Process	GO:0019357	1	1	301	866	0.00332226	0.00115473	0.347575	0.93016	K00763,pncB,XP_013231951.1	http://amigo.geneontology.org/amigo/term/GO:0019357
lipid A metabolic process	Biological Process	GO:0046493	1	1	301	866	0.00332226	0.00115473	0.347575	0.93016	K02372,fabZ,XP_013435044.1	http://amigo.geneontology.org/amigo/term/GO:0046493
cell division	Biological Process	GO:0051301	1	1	301	866	0.00332226	0.00115473	0.347575	0.93016	-,-,XP_013434639.1	http://amigo.geneontology.org/amigo/term/GO:0051301
copper-transporting ATPase activity	Molecular Function	GO:0043682	1	1	301	866	0.00332226	0.00115473	0.347575	0.93016	-,-,XP_013336906.1	http://amigo.geneontology.org/amigo/term/GO:0043682
3-demethylubiquinone-9 3-O-methyltransferase activity	Molecular Function	GO:0008689	1	1	301	866	0.00332226	0.00115473	0.347575	0.93016	K00568,ubiG,XP_013440239.1	http://amigo.geneontology.org/amigo/term/GO:0008689
poly(A) binding	Molecular Function	GO:0008143	1	1	301	866	0.00332226	0.00115473	0.347575	0.93016	K03679,RRP4,XP_013232198.1	http://amigo.geneontology.org/amigo/term/GO:0008143
anion channel activity	Molecular Function	GO:0005253	1	1	301	866	0.00332226	0.00115473	0.347575	0.93016	K03281,TC.CIC,XP_013437985.1	http://amigo.geneontology.org/amigo/term/GO:0005253
poly-purine tract binding	Molecular Function	GO:0070717	1	1	301	866	0.00332226	0.00115473	0.347575	0.93016	K03679,RRP4,XP_013232198.1	http://amigo.geneontology.org/amigo/term/GO:0070717
DNA mediated transformation	Biological Process	GO:0009294	1	1	301	866	0.00332226	0.00115473	0.347575	0.93016	-,-,XP_013434639.1	http://amigo.geneontology.org/amigo/term/GO:0009294
cellular response to extracellular stimulus	Biological Process	GO:0031668	1	1	301	866	0.00332226	0.00115473	0.347575	0.93016	-,-,XP_013434639.1	http://amigo.geneontology.org/amigo/term/GO:0031668
pyridine nucleotide salvage	Biological Process	GO:0019365	1	1	301	866	0.00332226	0.00115473	0.347575	0.93016	K00763,pncB,XP_013231951.1	http://amigo.geneontology.org/amigo/term/GO:0019365
nicotinate phosphoribosyltransferase activity	Molecular Function	GO:0004516	1	1	301	866	0.00332226	0.00115473	0.347575	0.93016	K00763,pncB,XP_013231951.1	http://amigo.geneontology.org/amigo/term/GO:0004516
regulation of developmental process	Biological Process	GO:0050793	1	1	301	866	0.00332226	0.00115473	0.347575	0.93016	-,-,XP_013434639.1	http://amigo.geneontology.org/amigo/term/GO:0050793
glutathione peroxidase activity	Molecular Function	GO:0004602	1	1	301	866	0.00332226	0.00115473	0.347575	0.93016	K00432,gpx,XP_013231991.1	http://amigo.geneontology.org/amigo/term/GO:0004602
alanine metabolic process	Biological Process	GO:0006522	1	1	301	866	0.00332226	0.00115473	0.347575	0.93016	K00259,ald,XP_013234727.1	http://amigo.geneontology.org/amigo/term/GO:0006522
pyruvate family amino acid metabolic process	Biological Process	GO:0009078	1	1	301	866	0.00332226	0.00115473	0.347575	0.93016	K00259,ald,XP_013234727.1	http://amigo.geneontology.org/amigo/term/GO:0009078
glycolipid metabolic process	Biological Process	GO:0006664	1	1	301	866	0.00332226	0.00115473	0.347575	0.93016	K02372,fabZ,XP_013435044.1	http://amigo.geneontology.org/amigo/term/GO:0006664
respiratory electron transport chain	Biological Process	GO:0022904	1	1	301	866	0.00332226	0.00115473	0.347575	0.93016	K00412,CYTB,ADW23642.1	http://amigo.geneontology.org/amigo/term/GO:0022904
nucleoside bisphosphate biosynthetic process	Biological Process	GO:0033866	1	1	301	866	0.00332226	0.00115473	0.347575	0.93016	K00859,coaE,XP_013434312.1	http://amigo.geneontology.org/amigo/term/GO:0033866
arginine catabolic process to glutamate	Biological Process	GO:0019544	1	1	301	866	0.00332226	0.00115473	0.347575	0.93016	K00819,rocD,XP_013227886.1	http://amigo.geneontology.org/amigo/term/GO:0019544
voltage-gated ion channel activity	Molecular Function	GO:0005244	1	1	301	866	0.00332226	0.00115473	0.347575	0.93016	K03281,TC.CIC,XP_013437985.1	http://amigo.geneontology.org/amigo/term/GO:0005244
regulation of cell morphogenesis	Biological Process	GO:0022604	1	1	301	866	0.00332226	0.00115473	0.347575	0.93016	-,-,XP_013434639.1	http://amigo.geneontology.org/amigo/term/GO:0022604
pyridoxal kinase activity	Molecular Function	GO:0008478	1	1	301	866	0.00332226	0.00115473	0.347575	0.93016	K00868,pdxK,XP_013437013.1	http://amigo.geneontology.org/amigo/term/GO:0008478
molybdopterin cofactor metabolic process	Biological Process	GO:0043545	1	1	301	866	0.00332226	0.00115473	0.347575	0.93016	K11996,MOCS3,XP_013433317.1	http://amigo.geneontology.org/amigo/term/GO:0043545
molybdopterin cofactor biosynthetic process	Biological Process	GO:0032324	1	1	301	866	0.00332226	0.00115473	0.347575	0.93016	K11996,MOCS3,XP_013433317.1	http://amigo.geneontology.org/amigo/term/GO:0032324
pyridoxal phosphate metabolic process	Biological Process	GO:0042822	1	1	301	866	0.00332226	0.00115473	0.347575	0.93016	K00868,pdxK,XP_013437013.1	http://amigo.geneontology.org/amigo/term/GO:0042822
rRNA (uridine) methyltransferase activity	Molecular Function	GO:0016436	1	1	301	866	0.00332226	0.00115473	0.347575	0.93016	K02427,rlmE,XP_013234823.1	http://amigo.geneontology.org/amigo/term/GO:0016436
mitotic cell cycle	Biological Process	GO:0000278	1	1	301	866	0.00332226	0.00115473	0.347575	0.93016	-,-,XP_013434639.1	http://amigo.geneontology.org/amigo/term/GO:0000278
nucleoside diphosphate kinase activity	Molecular Function	GO:0004550	1	1	301	866	0.00332226	0.00115473	0.347575	0.93016	K00940,ndk,XP_013228808.1	http://amigo.geneontology.org/amigo/term/GO:0004550
alanine dehydrogenase activity	Molecular Function	GO:0000286	1	1	301	866	0.00332226	0.00115473	0.347575	0.93016	K00259,ald,XP_013234727.1	http://amigo.geneontology.org/amigo/term/GO:0000286
pyruvate family amino acid catabolic process	Biological Process	GO:0009080	1	1	301	866	0.00332226	0.00115473	0.347575	0.93016	K00259,ald,XP_013234727.1	http://amigo.geneontology.org/amigo/term/GO:0009080
mitotic cell cycle process	Biological Process	GO:1903047	1	1	301	866	0.00332226	0.00115473	0.347575	0.93016	-,-,XP_013434639.1	http://amigo.geneontology.org/amigo/term/GO:1903047
FAD metabolic process	Biological Process	GO:0046443	1	1	301	866	0.00332226	0.00115473	0.347575	0.93016	K14656,ribL,XP_013336164.1	http://amigo.geneontology.org/amigo/term/GO:0046443
arsenite secondary active transmembrane transporter activity	Molecular Function	GO:0008490	1	1	301	866	0.00332226	0.00115473	0.347575	0.93016	K01551,arsA,AET50582.1	http://amigo.geneontology.org/amigo/term/GO:0008490
nicotinate nucleotide salvage	Biological Process	GO:0019358	1	1	301	866	0.00332226	0.00115473	0.347575	0.93016	K00763,pncB,XP_013231951.1	http://amigo.geneontology.org/amigo/term/GO:0019358
ribosomal small subunit assembly	Biological Process	GO:0000028	1	1	301	866	0.00332226	0.00115473	0.347575	0.93016	K02965,RP-S19,XP_013231204.1	http://amigo.geneontology.org/amigo/term/GO:0000028
purine nucleobase metabolic process	Biological Process	GO:0006144	1	1	301	866	0.00332226	0.00115473	0.347575	0.93016	K00830,AGXT,XP_013438934.1	http://amigo.geneontology.org/amigo/term/GO:0006144
glutamine-fructose-6-phosphate transaminase (isomerizing) activity	Molecular Function	GO:0004360	1	1	301	866	0.00332226	0.00115473	0.347575	0.93016	K00820,glmS,XP_013432924.1	http://amigo.geneontology.org/amigo/term/GO:0004360
substrate-specific channel activity	Molecular Function	GO:0022838	1	1	301	866	0.00332226	0.00115473	0.347575	0.93016	K03281,TC.CIC,XP_013437985.1	http://amigo.geneontology.org/amigo/term/GO:0022838
flavin adenine dinucleotide metabolic process	Biological Process	GO:0072387	1	1	301	866	0.00332226	0.00115473	0.347575	0.93016	K14656,ribL,XP_013336164.1	http://amigo.geneontology.org/amigo/term/GO:0072387
cytokinetic process	Biological Process	GO:0032506	1	1	301	866	0.00332226	0.00115473	0.347575	0.93016	-,-,XP_013434639.1	http://amigo.geneontology.org/amigo/term/GO:0032506
aldonic acid metabolic process	Biological Process	GO:0019520	1	1	301	866	0.00332226	0.00115473	0.347575	0.93016	K00033,PGD,XP_013437159.1	http://amigo.geneontology.org/amigo/term/GO:0019520
cellular protein complex assembly	Biological Process	GO:0043623	1	1	301	866	0.00332226	0.00115473	0.347575	0.93016	K17609,NXN,XP_013230659.1	http://amigo.geneontology.org/amigo/term/GO:0043623
protein-disulfide reductase activity	Molecular Function	GO:0047134	1	1	301	866	0.00332226	0.00115473	0.347575	0.93016	K03672,trxC,XP_013228470.1	http://amigo.geneontology.org/amigo/term/GO:0047134
respiratory chain complex III	Cellular Component	GO:0045275	1	1	301	866	0.00332226	0.00115473	0.347575	0.93016	K00412,CYTB,ADW23642.1	http://amigo.geneontology.org/amigo/term/GO:0045275
single-stranded RNA binding	Molecular Function	GO:0003727	1	1	301	866	0.00332226	0.00115473	0.347575	0.93016	K03679,RRP4,XP_013232198.1	http://amigo.geneontology.org/amigo/term/GO:0003727
3-demethylubiquinone-n 3-O-methyltransferase activity	Molecular Function	GO:0061542	1	1	301	866	0.00332226	0.00115473	0.347575	0.93016	K00568,ubiG,XP_013440239.1	http://amigo.geneontology.org/amigo/term/GO:0061542
respiratory chain complex	Cellular Component	GO:0098803	1	1	301	866	0.00332226	0.00115473	0.347575	0.93016	K00412,CYTB,ADW23642.1	http://amigo.geneontology.org/amigo/term/GO:0098803
mitochondrion	Cellular Component	GO:0005739	1	1	301	866	0.00332226	0.00115473	0.347575	0.93016	K00412,CYTB,ADW23642.1	http://amigo.geneontology.org/amigo/term/GO:0005739
cell morphogenesis	Biological Process	GO:0000902	1	1	301	866	0.00332226	0.00115473	0.347575	0.93016	-,-,XP_013434639.1	http://amigo.geneontology.org/amigo/term/GO:0000902
lipooligosaccharide metabolic process	Biological Process	GO:1901269	1	1	301	866	0.00332226	0.00115473	0.347575	0.93016	K02372,fabZ,XP_013435044.1	http://amigo.geneontology.org/amigo/term/GO:1901269
tyrosyl-tRNA aminoacylation	Biological Process	GO:0006437	1	1	301	866	0.00332226	0.00115473	0.347575	0.93016	K01866,YARS,XP_013441082.1	http://amigo.geneontology.org/amigo/term/GO:0006437
cytochrome complex assembly	Biological Process	GO:0017004	1	1	301	866	0.00332226	0.00115473	0.347575	0.93016	K17609,NXN,XP_013230659.1	http://amigo.geneontology.org/amigo/term/GO:0017004
channel activity	Molecular Function	GO:0015267	1	1	301	866	0.00332226	0.00115473	0.347575	0.93016	K03281,TC.CIC,XP_013437985.1	http://amigo.geneontology.org/amigo/term/GO:0015267
peptide-methionine (S)-S-oxide reductase activity	Molecular Function	GO:0008113	1	1	301	866	0.00332226	0.00115473	0.347575	0.93016	K07304,msrA,XP_013231626.1	http://amigo.geneontology.org/amigo/term/GO:0008113
nuclear-transcribed mRNA catabolic process, non-stop decay	Biological Process	GO:0070481	1	1	301	866	0.00332226	0.00115473	0.347575	0.93016	K06965,PELO,XP_013436664.1	http://amigo.geneontology.org/amigo/term/GO:0070481
cellular biogenic amine catabolic process	Biological Process	GO:0042402	1	1	301	866	0.00332226	0.00115473	0.347575	0.93016	K00809,DHPS,XP_013435480.1	http://amigo.geneontology.org/amigo/term/GO:0042402
enoyl-CoA hydratase activity	Molecular Function	GO:0004300	1	1	301	866	0.00332226	0.00115473	0.347575	0.93016	K01692,paaF,XP_013437850.1	http://amigo.geneontology.org/amigo/term/GO:0004300
voltage-gated chloride channel activity	Molecular Function	GO:0005247	1	1	301	866	0.00332226	0.00115473	0.347575	0.93016	K03281,TC.CIC,XP_013437985.1	http://amigo.geneontology.org/amigo/term/GO:0005247
GDP-mannose biosynthetic process	Biological Process	GO:0009298	1	1	301	866	0.00332226	0.00115473	0.347575	0.93016	-,-,XP_013433533.1	http://amigo.geneontology.org/amigo/term/GO:0009298
purine nucleoside bisphosphate biosynthetic process	Biological Process	GO:0034033	1	1	301	866	0.00332226	0.00115473	0.347575	0.93016	K00859,coaE,XP_013434312.1	http://amigo.geneontology.org/amigo/term/GO:0034033
methionine adenosyltransferase activity	Molecular Function	GO:0004478	1	1	301	866	0.00332226	0.00115473	0.347575	0.93016	K00789,metK,XP_013333045.1	http://amigo.geneontology.org/amigo/term/GO:0004478
pantoate-beta-alanine ligase activity	Molecular Function	GO:0004592	1	1	301	866	0.00332226	0.00115473	0.347575	0.93016	K01918,panC,XP_013233599.1	http://amigo.geneontology.org/amigo/term/GO:0004592
response to extracellular stimulus	Biological Process	GO:0009991	1	1	301	866	0.00332226	0.00115473	0.347575	0.93016	-,-,XP_013434639.1	http://amigo.geneontology.org/amigo/term/GO:0009991
gamma-aminobutyric acid metabolic process	Biological Process	GO:0009448	1	1	301	866	0.00332226	0.00115473	0.347575	0.93016	K00135,gabD,XP_013437833.1	http://amigo.geneontology.org/amigo/term/GO:0009448
microbody	Cellular Component	GO:0042579	1	1	301	866	0.00332226	0.00115473	0.347575	0.93016	K00830,AGXT,XP_013438934.1	http://amigo.geneontology.org/amigo/term/GO:0042579
dephospho-CoA kinase activity	Molecular Function	GO:0004140	1	1	301	866	0.00332226	0.00115473	0.347575	0.93016	K00859,coaE,XP_013434312.1	http://amigo.geneontology.org/amigo/term/GO:0004140
mitotic cytokinesis	Biological Process	GO:0000281	1	1	301	866	0.00332226	0.00115473	0.347575	0.93016	-,-,XP_013434639.1	http://amigo.geneontology.org/amigo/term/GO:0000281
arsenite transmembrane transporter activity	Molecular Function	GO:0015105	1	1	301	866	0.00332226	0.00115473	0.347575	0.93016	K01551,arsA,AET50582.1	http://amigo.geneontology.org/amigo/term/GO:0015105
succinate-semialdehyde dehydrogenase [NAD(P)+] activity	Molecular Function	GO:0009013	1	1	301	866	0.00332226	0.00115473	0.347575	0.93016	K00135,gabD,XP_013437833.1	http://amigo.geneontology.org/amigo/term/GO:0009013
mannosyltransferase activity	Molecular Function	GO:0000030	1	1	301	866	0.00332226	0.00115473	0.347575	0.93016	K00721,DPM1,XP_003886405.1	http://amigo.geneontology.org/amigo/term/GO:0000030
regulation of anatomical structure morphogenesis	Biological Process	GO:0022603	1	1	301	866	0.00332226	0.00115473	0.347575	0.93016	-,-,XP_013434639.1	http://amigo.geneontology.org/amigo/term/GO:0022603
spermidine catabolic process	Biological Process	GO:0046203	1	1	301	866	0.00332226	0.00115473	0.347575	0.93016	K00809,DHPS,XP_013435480.1	http://amigo.geneontology.org/amigo/term/GO:0046203
Mo-molybdopterin cofactor biosynthetic process	Biological Process	GO:0006777	1	1	301	866	0.00332226	0.00115473	0.347575	0.93016	K11996,MOCS3,XP_013433317.1	http://amigo.geneontology.org/amigo/term/GO:0006777
gamma-aminobutyric acid catabolic process	Biological Process	GO:0009450	1	1	301	866	0.00332226	0.00115473	0.347575	0.93016	K00135,gabD,XP_013437833.1	http://amigo.geneontology.org/amigo/term/GO:0009450
nuclear-transcribed mRNA catabolic process, no-go decay	Biological Process	GO:0070966	1	1	301	866	0.00332226	0.00115473	0.347575	0.93016	K06965,PELO,XP_013436664.1	http://amigo.geneontology.org/amigo/term/GO:0070966
fructose 1,6-bisphosphate metabolic process	Biological Process	GO:0030388	1	1	301	866	0.00332226	0.00115473	0.347575	0.93016	K03841,FBP,XP_013440015.1	http://amigo.geneontology.org/amigo/term/GO:0030388
spermidine metabolic process	Biological Process	GO:0008216	1	1	301	866	0.00332226	0.00115473	0.347575	0.93016	K00809,DHPS,XP_013435480.1	http://amigo.geneontology.org/amigo/term/GO:0008216
arginine catabolic process to proline via ornithine	Biological Process	GO:0010121	1	1	301	866	0.00332226	0.00115473	0.347575	0.93016	K00819,rocD,XP_013227886.1	http://amigo.geneontology.org/amigo/term/GO:0010121
Golgi calcium ion transport	Biological Process	GO:0032472	1	1	301	866	0.00332226	0.00115473	0.347575	0.93016	-,-,XP_013233795.1	http://amigo.geneontology.org/amigo/term/GO:0032472
ribonucleoside bisphosphate biosynthetic process	Biological Process	GO:0034030	1	1	301	866	0.00332226	0.00115473	0.347575	0.93016	K00859,coaE,XP_013434312.1	http://amigo.geneontology.org/amigo/term/GO:0034030
glycine biosynthetic process	Biological Process	GO:0006545	1	1	301	866	0.00332226	0.00115473	0.347575	0.93016	K00830,AGXT,XP_013438934.1	http://amigo.geneontology.org/amigo/term/GO:0006545
adenylosuccinate synthase activity	Molecular Function	GO:0004019	1	1	301	866	0.00332226	0.00115473	0.347575	0.93016	K01939,purA,XP_013235248.1	http://amigo.geneontology.org/amigo/term/GO:0004019
ornithine-oxo-acid transaminase activity	Molecular Function	GO:0004587	1	1	301	866	0.00332226	0.00115473	0.347575	0.93016	K00819,rocD,XP_013227886.1	http://amigo.geneontology.org/amigo/term/GO:0004587
phosphatidate cytidylyltransferase activity	Molecular Function	GO:0004605	1	1	301	866	0.00332226	0.00115473	0.347575	0.93016	-,-,XP_013229930.1	http://amigo.geneontology.org/amigo/term/GO:0004605
monocarboxylic acid binding	Molecular Function	GO:0033293	1	1	301	866	0.00332226	0.00115473	0.347575	0.93016	K00658,DLST,XP_013434872.1	http://amigo.geneontology.org/amigo/term/GO:0033293
mitotic cytokinetic process	Biological Process	GO:1902410	1	1	301	866	0.00332226	0.00115473	0.347575	0.93016	-,-,XP_013434639.1	http://amigo.geneontology.org/amigo/term/GO:1902410
antiporter activity	Molecular Function	GO:0015297	1	1	301	866	0.00332226	0.00115473	0.347575	0.93016	K03281,TC.CIC,XP_013437985.1	http://amigo.geneontology.org/amigo/term/GO:0015297
oxidoreductase activity, acting on NAD(P)H, quinone or similar compound as acceptor	Molecular Function	GO:0016655	1	1	301	866	0.00332226	0.00115473	0.347575	0.93016	K02613,paaE,AET50763.1	http://amigo.geneontology.org/amigo/term/GO:0016655
FAD biosynthetic process	Biological Process	GO:0006747	1	1	301	866	0.00332226	0.00115473	0.347575	0.93016	K14656,ribL,XP_013336164.1	http://amigo.geneontology.org/amigo/term/GO:0006747
acid-amino acid ligase activity	Molecular Function	GO:0016881	1	1	301	866	0.00332226	0.00115473	0.347575	0.93016	K01918,panC,XP_013233599.1	http://amigo.geneontology.org/amigo/term/GO:0016881
regulation of cell division	Biological Process	GO:0051302	1	1	301	866	0.00332226	0.00115473	0.347575	0.93016	-,-,XP_013434639.1	http://amigo.geneontology.org/amigo/term/GO:0051302
amino acid kinase activity	Molecular Function	GO:0019202	1	1	301	866	0.00332226	0.00115473	0.347575	0.93016	K00931,proB,XP_013434130.1	http://amigo.geneontology.org/amigo/term/GO:0019202
sucrose biosynthetic process	Biological Process	GO:0005986	1	1	301	866	0.00332226	0.00115473	0.347575	0.93016	K03841,FBP,XP_013440015.1	http://amigo.geneontology.org/amigo/term/GO:0005986
L-glutamine aminotransferase activity	Molecular Function	GO:0070548	1	1	301	866	0.00332226	0.00115473	0.347575	0.93016	K00820,glmS,XP_013432924.1	http://amigo.geneontology.org/amigo/term/GO:0070548
dolichyl-phosphate beta-D-mannosyltransferase activity	Molecular Function	GO:0004582	1	1	301	866	0.00332226	0.00115473	0.347575	0.93016	K00721,DPM1,XP_003886405.1	http://amigo.geneontology.org/amigo/term/GO:0004582
chloride channel activity	Molecular Function	GO:0005254	1	1	301	866	0.00332226	0.00115473	0.347575	0.93016	K03281,TC.CIC,XP_013437985.1	http://amigo.geneontology.org/amigo/term/GO:0005254
deoxyhypusine biosynthetic process from spermidine	Biological Process	GO:0050983	1	1	301	866	0.00332226	0.00115473	0.347575	0.93016	K00809,DHPS,XP_013435480.1	http://amigo.geneontology.org/amigo/term/GO:0050983
O-acetyltransferase activity	Molecular Function	GO:0016413	1	1	301	866	0.00332226	0.00115473	0.347575	0.93016	K00641,metX,XP_013440859.1	http://amigo.geneontology.org/amigo/term/GO:0016413
response to arsenic-containing substance	Biological Process	GO:0046685	1	1	301	866	0.00332226	0.00115473	0.347575	0.93016	K01551,arsA,AET50582.1	http://amigo.geneontology.org/amigo/term/GO:0046685
arginine catabolic process to proline	Biological Process	GO:0019493	1	1	301	866	0.00332226	0.00115473	0.347575	0.93016	K00819,rocD,XP_013227886.1	http://amigo.geneontology.org/amigo/term/GO:0019493
gated channel activity	Molecular Function	GO:0022836	1	1	301	866	0.00332226	0.00115473	0.347575	0.93016	K03281,TC.CIC,XP_013437985.1	http://amigo.geneontology.org/amigo/term/GO:0022836
menaquinone metabolic process	Biological Process	GO:0009233	1	1	301	866	0.00332226	0.00115473	0.347575	0.93016	K03183,ubiE,XP_013434105.1	http://amigo.geneontology.org/amigo/term/GO:0009233
peptidyl-lysine modification to peptidyl-hypusine	Biological Process	GO:0008612	1	1	301	866	0.00332226	0.00115473	0.347575	0.93016	K00809,DHPS,XP_013435480.1	http://amigo.geneontology.org/amigo/term/GO:0008612
cytokinesis	Biological Process	GO:0000910	1	1	301	866	0.00332226	0.00115473	0.347575	0.93016	-,-,XP_013434639.1	http://amigo.geneontology.org/amigo/term/GO:0000910
carboxyl-O-methyltransferase activity	Molecular Function	GO:0010340	1	1	301	866	0.00332226	0.00115473	0.347575	0.93016	K00573,E2.1.1.77,XP_013234430.1	http://amigo.geneontology.org/amigo/term/GO:0010340
peroxisome	Cellular Component	GO:0005777	1	1	301	866	0.00332226	0.00115473	0.347575	0.93016	K00830,AGXT,XP_013438934.1	http://amigo.geneontology.org/amigo/term/GO:0005777
cellular response to external stimulus	Biological Process	GO:0071496	1	1	301	866	0.00332226	0.00115473	0.347575	0.93016	-,-,XP_013434639.1	http://amigo.geneontology.org/amigo/term/GO:0071496
alanine-glyoxylate transaminase activity	Molecular Function	GO:0008453	1	1	301	866	0.00332226	0.00115473	0.347575	0.93016	K00830,AGXT,XP_013438934.1	http://amigo.geneontology.org/amigo/term/GO:0008453
cytoskeleton-dependent cytokinesis	Biological Process	GO:0061640	1	1	301	866	0.00332226	0.00115473	0.347575	0.93016	-,-,XP_013434639.1	http://amigo.geneontology.org/amigo/term/GO:0061640
cell septum assembly	Biological Process	GO:0090529	1	1	301	866	0.00332226	0.00115473	0.347575	0.93016	-,-,XP_013434639.1	http://amigo.geneontology.org/amigo/term/GO:0090529
protein-L-isoaspartate (D-aspartate) O-methyltransferase activity	Molecular Function	GO:0004719	1	1	301	866	0.00332226	0.00115473	0.347575	0.93016	K00573,E2.1.1.77,XP_013234430.1	http://amigo.geneontology.org/amigo/term/GO:0004719
aspartyl-tRNA aminoacylation	Biological Process	GO:0006422	1	1	301	866	0.00332226	0.00115473	0.347575	0.93016	K01876,DARS,XP_013439522.1	http://amigo.geneontology.org/amigo/term/GO:0006422
multi-organism cellular process	Biological Process	GO:0044764	1	1	301	866	0.00332226	0.00115473	0.347575	0.93016	-,-,XP_013434639.1	http://amigo.geneontology.org/amigo/term/GO:0044764
polyamine metabolic process	Biological Process	GO:0006595	1	1	301	866	0.00332226	0.00115473	0.347575	0.93016	K00809,DHPS,XP_013435480.1	http://amigo.geneontology.org/amigo/term/GO:0006595
lipoic acid binding	Molecular Function	GO:0031405	1	1	301	866	0.00332226	0.00115473	0.347575	0.93016	K00658,DLST,XP_013434872.1	http://amigo.geneontology.org/amigo/term/GO:0031405
2-methylcitrate dehydratase activity	Molecular Function	GO:0047547	1	1	301	866	0.00332226	0.00115473	0.347575	0.93016	K01720,prpD,XP_003881581.1	http://amigo.geneontology.org/amigo/term/GO:0047547
aspartate-tRNA ligase activity	Molecular Function	GO:0004815	1	1	301	866	0.00332226	0.00115473	0.347575	0.93016	K01876,DARS,XP_013439522.1	http://amigo.geneontology.org/amigo/term/GO:0004815
oxidative phosphorylation	Biological Process	GO:0006119	1	1	301	866	0.00332226	0.00115473	0.347575	0.93016	K00412,CYTB,ADW23642.1	http://amigo.geneontology.org/amigo/term/GO:0006119
4-alpha-D-{(1->4)-alpha-D-glucano}trehalose trehalohydrolase activity	Molecular Function	GO:0033942	1	1	301	866	0.00332226	0.00115473	0.347575	0.93016	K00700,glgB,XP_013235320.1	http://amigo.geneontology.org/amigo/term/GO:0033942
D-gluconate metabolic process	Biological Process	GO:0019521	1	1	301	866	0.00332226	0.00115473	0.347575	0.93016	K00033,PGD,XP_013437159.1	http://amigo.geneontology.org/amigo/term/GO:0019521
lipid A biosynthetic process	Biological Process	GO:0009245	1	1	301	866	0.00332226	0.00115473	0.347575	0.93016	K02372,fabZ,XP_013435044.1	http://amigo.geneontology.org/amigo/term/GO:0009245
glycolipid biosynthetic process	Biological Process	GO:0009247	1	1	301	866	0.00332226	0.00115473	0.347575	0.93016	K02372,fabZ,XP_013435044.1	http://amigo.geneontology.org/amigo/term/GO:0009247
L-alanine catabolic process	Biological Process	GO:0042853	1	1	301	866	0.00332226	0.00115473	0.347575	0.93016	K00259,ald,XP_013234727.1	http://amigo.geneontology.org/amigo/term/GO:0042853
calcium ion transport	Biological Process	GO:0006816	1	1	301	866	0.00332226	0.00115473	0.347575	0.93016	-,-,XP_013233795.1	http://amigo.geneontology.org/amigo/term/GO:0006816
small protein activating enzyme activity	Molecular Function	GO:0008641	1	1	301	866	0.00332226	0.00115473	0.347575	0.93016	K11996,MOCS3,XP_013433317.1	http://amigo.geneontology.org/amigo/term/GO:0008641
voltage-gated anion channel activity	Molecular Function	GO:0008308	1	1	301	866	0.00332226	0.00115473	0.347575	0.93016	K03281,TC.CIC,XP_013437985.1	http://amigo.geneontology.org/amigo/term/GO:0008308
L-alanine metabolic process	Biological Process	GO:0042851	1	1	301	866	0.00332226	0.00115473	0.347575	0.93016	K00259,ald,XP_013234727.1	http://amigo.geneontology.org/amigo/term/GO:0042851
protein carboxyl O-methyltransferase activity	Molecular Function	GO:0051998	1	1	301	866	0.00332226	0.00115473	0.347575	0.93016	K00573,E2.1.1.77,XP_013234430.1	http://amigo.geneontology.org/amigo/term/GO:0051998
nicotinate-nucleotide diphosphorylase (carboxylating) activity	Molecular Function	GO:0004514	1	1	301	866	0.00332226	0.00115473	0.347575	0.93016	K00763,pncB,XP_013231951.1	http://amigo.geneontology.org/amigo/term/GO:0004514
glutamate 5-kinase activity	Molecular Function	GO:0004349	1	1	301	866	0.00332226	0.00115473	0.347575	0.93016	K00931,proB,XP_013434130.1	http://amigo.geneontology.org/amigo/term/GO:0004349
FMN adenylyltransferase activity	Molecular Function	GO:0003919	1	1	301	866	0.00332226	0.00115473	0.347575	0.93016	K14656,ribL,XP_013336164.1	http://amigo.geneontology.org/amigo/term/GO:0003919
succinate-semialdehyde dehydrogenase (NAD+) activity	Molecular Function	GO:0004777	1	1	301	866	0.00332226	0.00115473	0.347575	0.93016	K00135,gabD,XP_013437833.1	http://amigo.geneontology.org/amigo/term/GO:0004777
response to oxygen levels	Biological Process	GO:0070482	1	1	301	866	0.00332226	0.00115473	0.347575	0.93016	K00259,ald,XP_013234727.1	http://amigo.geneontology.org/amigo/term/GO:0070482
nicotinate nucleotide metabolic process	Biological Process	GO:0046497	1	1	301	866	0.00332226	0.00115473	0.347575	0.93016	K00763,pncB,XP_013231951.1	http://amigo.geneontology.org/amigo/term/GO:0046497
tyrosine-tRNA ligase activity	Molecular Function	GO:0004831	1	1	301	866	0.00332226	0.00115473	0.347575	0.93016	K01866,YARS,XP_013441082.1	http://amigo.geneontology.org/amigo/term/GO:0004831
amine catabolic process	Biological Process	GO:0009310	1	1	301	866	0.00332226	0.00115473	0.347575	0.93016	K00809,DHPS,XP_013435480.1	http://amigo.geneontology.org/amigo/term/GO:0009310
rRNA (cytosine) methyltransferase activity	Molecular Function	GO:0016434	1	1	301	866	0.00332226	0.00115473	0.347575	0.93016	-,-,XP_013337136.1	http://amigo.geneontology.org/amigo/term/GO:0016434
copper-exporting ATPase activity	Molecular Function	GO:0004008	1	1	301	866	0.00332226	0.00115473	0.347575	0.93016	-,-,XP_013336906.1	http://amigo.geneontology.org/amigo/term/GO:0004008
genetic transfer	Biological Process	GO:0009292	1	1	301	866	0.00332226	0.00115473	0.347575	0.93016	-,-,XP_013434639.1	http://amigo.geneontology.org/amigo/term/GO:0009292
lipid binding	Molecular Function	GO:0008289	1	1	301	866	0.00332226	0.00115473	0.347575	0.93016	K00658,DLST,XP_013434872.1	http://amigo.geneontology.org/amigo/term/GO:0008289
arsenite-transmembrane transporting ATPase activity	Molecular Function	GO:0015446	1	1	301	866	0.00332226	0.00115473	0.347575	0.93016	K01551,arsA,AET50582.1	http://amigo.geneontology.org/amigo/term/GO:0015446
chloride transmembrane transporter activity	Molecular Function	GO:0015108	1	1	301	866	0.00332226	0.00115473	0.347575	0.93016	K03281,TC.CIC,XP_013437985.1	http://amigo.geneontology.org/amigo/term/GO:0015108
NAD+ synthase activity	Molecular Function	GO:0008795	1	1	301	866	0.00332226	0.00115473	0.347575	0.93016	K01916,nadE,XP_013435266.1	http://amigo.geneontology.org/amigo/term/GO:0008795
cellular component morphogenesis	Biological Process	GO:0032989	1	1	301	866	0.00332226	0.00115473	0.347575	0.93016	-,-,XP_013434639.1	http://amigo.geneontology.org/amigo/term/GO:0032989
sucrose metabolic process	Biological Process	GO:0005985	1	1	301	866	0.00332226	0.00115473	0.347575	0.93016	K03841,FBP,XP_013440015.1	http://amigo.geneontology.org/amigo/term/GO:0005985
alpha-glucosidase activity	Molecular Function	GO:0090599	1	1	301	866	0.00332226	0.00115473	0.347575	0.93016	K01187,malZ,XP_013438619.1	http://amigo.geneontology.org/amigo/term/GO:0090599
UTP metabolic process	Biological Process	GO:0046051	1	1	301	866	0.00332226	0.00115473	0.347575	0.93016	K00940,ndk,XP_013228808.1	http://amigo.geneontology.org/amigo/term/GO:0046051
UTP biosynthetic process	Biological Process	GO:0006228	1	1	301	866	0.00332226	0.00115473	0.347575	0.93016	K00940,ndk,XP_013228808.1	http://amigo.geneontology.org/amigo/term/GO:0006228
voltage-gated channel activity	Molecular Function	GO:0022832	1	1	301	866	0.00332226	0.00115473	0.347575	0.93016	K03281,TC.CIC,XP_013437985.1	http://amigo.geneontology.org/amigo/term/GO:0022832
copper ion transmembrane transporter activity	Molecular Function	GO:0005375	1	1	301	866	0.00332226	0.00115473	0.347575	0.93016	-,-,XP_013336906.1	http://amigo.geneontology.org/amigo/term/GO:0005375
polyamine catabolic process	Biological Process	GO:0006598	1	1	301	866	0.00332226	0.00115473	0.347575	0.93016	K00809,DHPS,XP_013435480.1	http://amigo.geneontology.org/amigo/term/GO:0006598
lipooligosaccharide biosynthetic process	Biological Process	GO:1901271	1	1	301	866	0.00332226	0.00115473	0.347575	0.93016	K02372,fabZ,XP_013435044.1	http://amigo.geneontology.org/amigo/term/GO:1901271
cytochrome complex	Cellular Component	GO:0070069	1	1	301	866	0.00332226	0.00115473	0.347575	0.93016	K00412,CYTB,ADW23642.1	http://amigo.geneontology.org/amigo/term/GO:0070069
serine-pyruvate transaminase activity	Molecular Function	GO:0004760	1	1	301	866	0.00332226	0.00115473	0.347575	0.93016	K00830,AGXT,XP_013438934.1	http://amigo.geneontology.org/amigo/term/GO:0004760
response to decreased oxygen levels	Biological Process	GO:0036293	1	1	301	866	0.00332226	0.00115473	0.347575	0.93016	K00259,ald,XP_013234727.1	http://amigo.geneontology.org/amigo/term/GO:0036293
membrane lipid metabolic process	Biological Process	GO:0006643	1	1	301	866	0.00332226	0.00115473	0.347575	0.93016	K02372,fabZ,XP_013435044.1	http://amigo.geneontology.org/amigo/term/GO:0006643
glycine metabolic process	Biological Process	GO:0006544	1	1	301	866	0.00332226	0.00115473	0.347575	0.93016	K00830,AGXT,XP_013438934.1	http://amigo.geneontology.org/amigo/term/GO:0006544
pyridoxal phosphate biosynthetic process	Biological Process	GO:0042823	1	1	301	866	0.00332226	0.00115473	0.347575	0.93016	K00868,pdxK,XP_013437013.1	http://amigo.geneontology.org/amigo/term/GO:0042823
glycine biosynthetic process, by transamination of glyoxylate	Biological Process	GO:0019265	1	1	301	866	0.00332226	0.00115473	0.347575	0.93016	K00830,AGXT,XP_013438934.1	http://amigo.geneontology.org/amigo/term/GO:0019265
FMN metabolic process	Biological Process	GO:0046444	1	1	301	866	0.00332226	0.00115473	0.347575	0.93016	K14656,ribL,XP_013336164.1	http://amigo.geneontology.org/amigo/term/GO:0046444
anion transmembrane-transporting ATPase activity	Molecular Function	GO:0043225	1	1	301	866	0.00332226	0.00115473	0.347575	0.93016	K01551,arsA,AET50582.1	http://amigo.geneontology.org/amigo/term/GO:0043225
S-adenosylmethionine biosynthetic process	Biological Process	GO:0006556	1	1	301	866	0.00332226	0.00115473	0.347575	0.93016	K00789,metK,XP_013333045.1	http://amigo.geneontology.org/amigo/term/GO:0006556
deoxyribonuclease IV (phage-T4-induced) activity	Molecular Function	GO:0008833	1	1	301	866	0.00332226	0.00115473	0.347575	0.93016	K01151,nfo,XP_013437847.1	http://amigo.geneontology.org/amigo/term/GO:0008833
GDP-mannose metabolic process	Biological Process	GO:0019673	1	1	301	866	0.00332226	0.00115473	0.347575	0.93016	-,-,XP_013433533.1	http://amigo.geneontology.org/amigo/term/GO:0019673
barrier septum assembly	Biological Process	GO:0000917	1	1	301	866	0.00332226	0.00115473	0.347575	0.93016	-,-,XP_013434639.1	http://amigo.geneontology.org/amigo/term/GO:0000917
molybdopterin-synthase adenylyltransferase activity	Molecular Function	GO:0061605	1	1	301	866	0.00332226	0.00115473	0.347575	0.93016	K11996,MOCS3,XP_013433317.1	http://amigo.geneontology.org/amigo/term/GO:0061605
nuclear-transcribed mRNA catabolic process	Biological Process	GO:0000956	1	1	301	866	0.00332226	0.00115473	0.347575	0.93016	K06965,PELO,XP_013436664.1	http://amigo.geneontology.org/amigo/term/GO:0000956
flavin adenine dinucleotide biosynthetic process	Biological Process	GO:0072388	1	1	301	866	0.00332226	0.00115473	0.347575	0.93016	K14656,ribL,XP_013336164.1	http://amigo.geneontology.org/amigo/term/GO:0072388
mitochondrial ATP synthesis coupled electron transport	Biological Process	GO:0042775	1	1	301	866	0.00332226	0.00115473	0.347575	0.93016	K00412,CYTB,ADW23642.1	http://amigo.geneontology.org/amigo/term/GO:0042775
isocitrate dehydrogenase activity	Molecular Function	GO:0004448	3	6	301	866	0.00996678	0.00692841	0.34772	0.93016	K00031,IDH1,XP_013440203.1|K00031,IDH1,EUT80144.1|K00031,IDH1,AAV33246.1	http://amigo.geneontology.org/amigo/term/GO:0004448
isocitrate dehydrogenase (NADP+) activity	Molecular Function	GO:0004450	3	6	301	866	0.00996678	0.00692841	0.34772	0.93016	K00031,IDH1,XP_013440203.1|K00031,IDH1,EUT80144.1|K00031,IDH1,AAV33246.1	http://amigo.geneontology.org/amigo/term/GO:0004450
regulation of RNA metabolic process	Biological Process	GO:0051252	3	6	301	866	0.00996678	0.00692841	0.34772	0.93016	K12410,npdA,3U31_A|-,-,XP_013337136.1|-,-,XP_013434639.1	http://amigo.geneontology.org/amigo/term/GO:0051252
S-acyltransferase activity	Molecular Function	GO:0016417	3	6	301	866	0.00996678	0.00692841	0.34772	0.93016	K00658,DLST,XP_013434872.1|K00627,DLAT,XP_013436872.1|K09699,DBT,AET50600.1	http://amigo.geneontology.org/amigo/term/GO:0016417
regulation of RNA biosynthetic process	Biological Process	GO:2001141	3	6	301	866	0.00996678	0.00692841	0.34772	0.93016	K12410,npdA,3U31_A|-,-,XP_013337136.1|-,-,XP_013434639.1	http://amigo.geneontology.org/amigo/term/GO:2001141
regulation of transcription, DNA-templated	Biological Process	GO:0006355	3	6	301	866	0.00996678	0.00692841	0.34772	0.93016	K12410,npdA,3U31_A|-,-,XP_013337136.1|-,-,XP_013434639.1	http://amigo.geneontology.org/amigo/term/GO:0006355
glyoxylate cycle	Biological Process	GO:0006097	3	6	301	866	0.00996678	0.00692841	0.34772	0.93016	K00031,IDH1,XP_013440203.1|K00031,IDH1,EUT80144.1|K00031,IDH1,AAV33246.1	http://amigo.geneontology.org/amigo/term/GO:0006097
isocitrate metabolic process	Biological Process	GO:0006102	3	6	301	866	0.00996678	0.00692841	0.34772	0.93016	K00031,IDH1,XP_013440203.1|K00031,IDH1,EUT80144.1|K00031,IDH1,AAV33246.1	http://amigo.geneontology.org/amigo/term/GO:0006102
cellular amino acid catabolic process	Biological Process	GO:0009063	3	6	301	866	0.00996678	0.00692841	0.34772	0.93016	K00819,rocD,XP_013227886.1|K00259,ald,XP_013234727.1|K00135,gabD,XP_013437833.1	http://amigo.geneontology.org/amigo/term/GO:0009063
ribonucleoprotein complex binding	Molecular Function	GO:0043021	3	6	301	866	0.00996678	0.00692841	0.34772	0.93016	K03237,EIF2S1,XP_013234193.1|K06942,ychF,PUA86461.1|K06942,ychF,XP_013433968.1	http://amigo.geneontology.org/amigo/term/GO:0043021
glyoxylate metabolic process	Biological Process	GO:0046487	3	6	301	866	0.00996678	0.00692841	0.34772	0.93016	K00031,IDH1,XP_013440203.1|K00031,IDH1,EUT80144.1|K00031,IDH1,AAV33246.1	http://amigo.geneontology.org/amigo/term/GO:0046487
regulation of nucleic acid-templated transcription	Biological Process	GO:1903506	3	6	301	866	0.00996678	0.00692841	0.34772	0.93016	K12410,npdA,3U31_A|-,-,XP_013337136.1|-,-,XP_013434639.1	http://amigo.geneontology.org/amigo/term/GO:1903506
ribonucleotide metabolic process	Biological Process	GO:0009259	27	72	301	866	0.089701	0.0831409	0.348196	0.93016	K00760,hprT,XP_013228452.1|K00927,PGK,XP_013332747.1|K01939,purA,XP_013235248.1|K00134,GAPDH,XP_013229416.1|K00927,PGK,XP_013438037.1|K02112,ATPF1B,XP_013232478.1|K09699,DBT,AET50600.1|K14656,ribL,XP_013336164.1|K00134,GAPDH,AET50575.1|K01689,ENO,AAK38886.1|-,-,XP_013436178.1|K02111,ATPF1A,XP_013440097.1|K02122,ATPVF,XP_013229878.1|K02120,ATPVD,XP_013436120.1|K00412,CYTB,ADW23642.1|K00658,DLST,XP…	http://amigo.geneontology.org/amigo/term/GO:0009259
cis-trans isomerase activity	Molecular Function	GO:0016859	6	14	301	866	0.0199336	0.0161663	0.351354	0.93016	K01802,E5.2.1.8,XP_013439782.1|-,-,KFH05023.1|K01802,E5.2.1.8,XP_013432951.1|K01802,E5.2.1.8,AET50550.1|K01802,E5.2.1.8,XP_013435095.1|K03767,PPIA,XP_013438803.1	http://amigo.geneontology.org/amigo/term/GO:0016859
threonine-type endopeptidase activity	Molecular Function	GO:0004298	6	14	301	866	0.0199336	0.0161663	0.351354	0.93016	K03433,psmB,XP_013229090.1|K03433,psmB,XP_013233697.1|K03433,psmB,XP_013438006.1|K03433,psmB,XP_013233337.1|K03433,psmB,XP_013435511.1|K03433,psmB,AET50720.1	http://amigo.geneontology.org/amigo/term/GO:0004298
threonine-type peptidase activity	Molecular Function	GO:0070003	6	14	301	866	0.0199336	0.0161663	0.351354	0.93016	K03433,psmB,XP_013229090.1|K03433,psmB,XP_013233697.1|K03433,psmB,XP_013438006.1|K03433,psmB,XP_013233337.1|K03433,psmB,XP_013435511.1|K03433,psmB,AET50720.1	http://amigo.geneontology.org/amigo/term/GO:0070003
metal cluster binding	Molecular Function	GO:0051540	6	14	301	866	0.0199336	0.0161663	0.351354	0.93016	K02613,paaE,AET50763.1|K03593,mrp,XP_013440900.1|K01681,ACO,XP_013236090.1|K04487,iscS,XP_013440438.1|K07390,grxD,KEP66640.1|-,-,XP_013438849.1	http://amigo.geneontology.org/amigo/term/GO:0051540
cell wall	Cellular Component	GO:0005618	6	14	301	866	0.0199336	0.0161663	0.351354	0.93016	K00658,DLST,XP_013434872.1|K03727,helY,XP_013228427.1|-,-,XP_013228145.1|-,-,XP_013433782.1|K00259,ald,XP_013234727.1|-,-,XP_013438856.1	http://amigo.geneontology.org/amigo/term/GO:0005618
iron-sulfur cluster binding	Molecular Function	GO:0051536	6	14	301	866	0.0199336	0.0161663	0.351354	0.93016	K02613,paaE,AET50763.1|K03593,mrp,XP_013440900.1|K01681,ACO,XP_013236090.1|K04487,iscS,XP_013440438.1|K07390,grxD,KEP66640.1|-,-,XP_013438849.1	http://amigo.geneontology.org/amigo/term/GO:0051536
proteasome core complex	Cellular Component	GO:0005839	6	14	301	866	0.0199336	0.0161663	0.351354	0.93016	K03433,psmB,XP_013229090.1|K03433,psmB,XP_013233697.1|K03433,psmB,XP_013438006.1|K03433,psmB,XP_013233337.1|K03433,psmB,XP_013435511.1|K03433,psmB,AET50720.1	http://amigo.geneontology.org/amigo/term/GO:0005839
metalloendopeptidase activity	Molecular Function	GO:0004222	6	14	301	866	0.0199336	0.0161663	0.351354	0.93016	-,-,XP_013432625.1|K06013,STE24,XP_013233627.1|-,-,XP_013438515.1|-,-,XP_013232032.1|-,-,XP_013334679.1|-,-,XP_013233005.1	http://amigo.geneontology.org/amigo/term/GO:0004222
peptidyl-prolyl cis-trans isomerase activity	Molecular Function	GO:0003755	6	14	301	866	0.0199336	0.0161663	0.351354	0.93016	K01802,E5.2.1.8,XP_013439782.1|-,-,KFH05023.1|K01802,E5.2.1.8,XP_013432951.1|K01802,E5.2.1.8,AET50550.1|K01802,E5.2.1.8,XP_013435095.1|K03767,PPIA,XP_013438803.1	http://amigo.geneontology.org/amigo/term/GO:0003755
oxidoreductase activity	Molecular Function	GO:0016491	45	123	301	866	0.149502	0.142032	0.358035	0.93016	K00116,mqo,XP_013440081.1|K00031,IDH1,EUT80144.1|K00033,PGD,XP_013437159.1|K00134,GAPDH,XP_013229416.1|K00803,AGPS,XP_013436048.1|K00432,gpx,XP_013231991.1|K00259,ald,XP_013234727.1|K00031,IDH1,AAV33246.1|K01897,ACSL,XP_013437929.1|K07390,grxD,KEP66640.1|-,-,XP_013438849.1|K03672,trxC,XP_013231631.1|K03671,trxA,XP_013440624.1|K03671,trxA,XP_013234207.1|K00031,IDH1,XP_013440203.1|K17609,NXN,XP_013…	http://amigo.geneontology.org/amigo/term/GO:0016491
macromolecule metabolic process	Biological Process	GO:0043170	134	377	301	866	0.445183	0.435335	0.361126	0.93016	-,-,XP_013231061.1|K03433,psmB,XP_013229090.1|-,-,AET50736.1|K06013,STE24,XP_013233627.1|K03672,trxC,XP_013231631.1|K02987,RP-S4e,XP_013440765.1|K02838,frr,XP_013233283.1|K04043,dnaK,AET50612.1|K02961,RP-S17,XP_013440680.1|K02930,RP-L4e,XP_013436564.1|K02987,RP-S4e,AET50615.1|K02886,RP-L2,AET50496.1|-,-,XP_013337136.1|K04483,radA,XP_013233743.1|K04079,htpG,XP_013235984.1|-,-,XP_013233656.1|-,-,XP…	http://amigo.geneontology.org/amigo/term/GO:0043170
glycosyl compound metabolic process	Biological Process	GO:1901657	29	78	301	866	0.0963455	0.0900693	0.361235	0.93016	K00760,hprT,XP_013228452.1|K00757,udp,XP_013228331.1|K00927,PGK,XP_013332747.1|K01939,purA,XP_013235248.1|K00134,GAPDH,XP_013229416.1|K00927,PGK,XP_013438037.1|K02112,ATPF1B,XP_013232478.1|K09699,DBT,AET50600.1|K00789,metK,XP_013333045.1|K00134,GAPDH,AET50575.1|K03784,deoD,XP_013231279.1|K01689,ENO,AAK38886.1|-,-,XP_013436178.1|K02111,ATPF1A,XP_013440097.1|K02122,ATPVF,XP_013229878.1|K02120,ATPVD…	http://amigo.geneontology.org/amigo/term/GO:1901657
nucleoside metabolic process	Biological Process	GO:0009116	29	78	301	866	0.0963455	0.0900693	0.361235	0.93016	K00760,hprT,XP_013228452.1|K00757,udp,XP_013228331.1|K00927,PGK,XP_013332747.1|K01939,purA,XP_013235248.1|K00134,GAPDH,XP_013229416.1|K00927,PGK,XP_013438037.1|K02112,ATPF1B,XP_013232478.1|K09699,DBT,AET50600.1|K00789,metK,XP_013333045.1|K00134,GAPDH,AET50575.1|K03784,deoD,XP_013231279.1|K01689,ENO,AAK38886.1|-,-,XP_013436178.1|K02111,ATPF1A,XP_013440097.1|K02122,ATPVF,XP_013229878.1|K02120,ATPVD…	http://amigo.geneontology.org/amigo/term/GO:0009116
cellular macromolecule biosynthetic process	Biological Process	GO:0034645	65	180	301	866	0.215947	0.207852	0.365018	0.93016	K02987,RP-S4e,XP_013434100.1|K02987,RP-S4e,XP_013440765.1|K02838,frr,XP_013233283.1|K02961,RP-S17,XP_013440680.1|K02930,RP-L4e,XP_013436564.1|K02987,RP-S4e,AET50615.1|K02886,RP-L2,AET50496.1|-,-,XP_013337136.1|K03041,rpoA1,XP_013229513.1|-,-,XP_013233656.1|K01892,HARS,CEL73547.1|K01866,YARS,XP_013441082.1|K02959,RP-S16,XP_013229665.1|K03111,ssb,XP_013440289.1|K02961,RP-S17,XP_013230524.1|K06878,K…	http://amigo.geneontology.org/amigo/term/GO:0034645
macromolecule biosynthetic process	Biological Process	GO:0009059	65	180	301	866	0.215947	0.207852	0.365018	0.93016	K02987,RP-S4e,XP_013434100.1|K02987,RP-S4e,XP_013440765.1|K02838,frr,XP_013233283.1|K02961,RP-S17,XP_013440680.1|K02930,RP-L4e,XP_013436564.1|K02987,RP-S4e,AET50615.1|K02886,RP-L2,AET50496.1|-,-,XP_013337136.1|K03041,rpoA1,XP_013229513.1|-,-,XP_013233656.1|K01892,HARS,CEL73547.1|K01866,YARS,XP_013441082.1|K02959,RP-S16,XP_013229665.1|K03111,ssb,XP_013440289.1|K02961,RP-S17,XP_013230524.1|K06878,K…	http://amigo.geneontology.org/amigo/term/GO:0009059
lipid metabolic process	Biological Process	GO:0006629	15	39	301	866	0.0498339	0.0450346	0.367381	0.93016	K00803,AGPS,XP_013436048.1|K09458,fabF,XP_013434109.1|K01692,paaF,XP_013437850.1|K02372,fabZ,XP_013435044.1|K01659,prpC,XP_013433146.1|K01897,ACSL,XP_013439980.1|K00803,AGPS,XP_013438238.1|K01770,ispF,XP_013433375.1|-,-,XP_013229930.1|K01681,ACO,XP_013236090.1|K00631,plsB,XP_013440962.1|K00248,ACADS,XP_013436662.1|K00059,fabG,XP_013233585.1|K00648,fabH,XP_013433915.1|K00252,GCDH,XP_013438059.1	http://amigo.geneontology.org/amigo/term/GO:0006629
oxidation-reduction process	Biological Process	GO:0055114	20	53	301	866	0.0664452	0.0612009	0.369699	0.93016	K00116,mqo,XP_013440081.1|K00031,IDH1,EUT80144.1|K00703,E2.4.1.21,XP_013337552.1|K00031,IDH1,AAV33246.1|K03672,trxC,XP_013231631.1|K00703,E2.4.1.21,XP_013235487.1|K03183,ubiE,XP_013434105.1|K01681,ACO,XP_013236090.1|K08738,CYC,XP_013435120.1|K00412,CYTB,ADW23642.1|K03671,trxA,XP_013234207.1|K00031,IDH1,XP_013440203.1|K03671,trxA,AET50497.1|K01659,prpC,XP_013433146.1|K00688,E2.4.1.1,XP_013231934.1…	http://amigo.geneontology.org/amigo/term/GO:0055114
purine-containing compound biosynthetic process	Biological Process	GO:0072522	11	28	301	866	0.0365449	0.0323326	0.372008	0.93016	K02122,ATPVF,XP_013229878.1|K02120,ATPVD,XP_013436120.1|K00760,hprT,XP_013228452.1|K01939,purA,XP_013235248.1|K02112,ATPF1B,XP_013232478.1|K00789,metK,XP_013333045.1|K02111,ATPF1A,CEL73732.1|-,-,XP_013436178.1|K00859,coaE,XP_013434312.1|K02111,ATPF1A,XP_013440097.1|K00940,ndk,XP_013228808.1	http://amigo.geneontology.org/amigo/term/GO:0072522
purine nucleoside biosynthetic process	Biological Process	GO:0042451	11	28	301	866	0.0365449	0.0323326	0.372008	0.93016	K02122,ATPVF,XP_013229878.1|K02120,ATPVD,XP_013436120.1|K00760,hprT,XP_013228452.1|K01939,purA,XP_013235248.1|K02112,ATPF1B,XP_013232478.1|K00789,metK,XP_013333045.1|K02111,ATPF1A,CEL73732.1|-,-,XP_013436178.1|K00859,coaE,XP_013434312.1|K02111,ATPF1A,XP_013440097.1|K00940,ndk,XP_013228808.1	http://amigo.geneontology.org/amigo/term/GO:0042451
purine ribonucleoside biosynthetic process	Biological Process	GO:0046129	11	28	301	866	0.0365449	0.0323326	0.372008	0.93016	K02122,ATPVF,XP_013229878.1|K02120,ATPVD,XP_013436120.1|K00760,hprT,XP_013228452.1|K01939,purA,XP_013235248.1|K02112,ATPF1B,XP_013232478.1|K00789,metK,XP_013333045.1|K02111,ATPF1A,CEL73732.1|-,-,XP_013436178.1|K00859,coaE,XP_013434312.1|K02111,ATPF1A,XP_013440097.1|K00940,ndk,XP_013228808.1	http://amigo.geneontology.org/amigo/term/GO:0046129
ribonucleoside metabolic process	Biological Process	GO:0009119	27	73	301	866	0.089701	0.0842956	0.382397	0.93016	K00760,hprT,XP_013228452.1|K00927,PGK,XP_013332747.1|K01939,purA,XP_013235248.1|K00134,GAPDH,XP_013229416.1|K00927,PGK,XP_013438037.1|K02112,ATPF1B,XP_013232478.1|K09699,DBT,AET50600.1|K00789,metK,XP_013333045.1|K00134,GAPDH,AET50575.1|K01689,ENO,AAK38886.1|-,-,XP_013436178.1|K02111,ATPF1A,XP_013440097.1|K02122,ATPVF,XP_013229878.1|K02120,ATPVD,XP_013436120.1|K00412,CYTB,ADW23642.1|K00658,DLST,XP…	http://amigo.geneontology.org/amigo/term/GO:0009119
ion transmembrane transporter activity	Molecular Function	GO:0015075	12	31	301	866	0.0398671	0.0357968	0.38408	0.93016	K02122,ATPVF,XP_013229878.1|K02120,ATPVD,XP_013436120.1|K00412,CYTB,ADW23642.1|K03281,TC.CIC,XP_013437985.1|K02112,ATPF1B,XP_013232478.1|K01537,E3.6.3.8,XP_013439839.1|-,-,XP_013336906.1|K02111,ATPF1A,CEL73732.1|K01551,arsA,AET50582.1|K02111,ATPF1A,XP_013440097.1|-,-,XP_013234864.1|K01537,E3.6.3.8,XP_013233090.1	http://amigo.geneontology.org/amigo/term/GO:0015075
nucleotide metabolic process	Biological Process	GO:0009117	33	90	301	866	0.109635	0.103926	0.384628	0.93016	K00760,hprT,XP_013228452.1|K00927,PGK,XP_013332747.1|K00033,PGD,XP_013437159.1|K00134,GAPDH,XP_013229416.1|K02112,ATPF1B,XP_013232478.1|K00763,pncB,XP_013231951.1|K00761,upp,AET50663.1|K00627,DLAT,XP_013436872.1|K01623,ALDO,XP_013233987.1|K00927,PGK,XP_013438810.1|K00940,ndk,XP_013228808.1|-,-,XP_013229650.1|-,-,XP_013433808.1|K01916,nadE,XP_013435266.1|K00616,E2.2.1.2,XP_013435384.1|K00616,E2.2.…	http://amigo.geneontology.org/amigo/term/GO:0009117
nucleotide salvage	Biological Process	GO:0043173	4	9	301	866	0.013289	0.0103926	0.384712	0.93016	K00760,hprT,XP_013228452.1|-,-,XP_013436178.1|K00761,upp,AET50663.1|K00763,pncB,XP_013231951.1	http://amigo.geneontology.org/amigo/term/GO:0043173
mRNA metabolic process	Biological Process	GO:0016071	4	9	301	866	0.013289	0.0103926	0.384712	0.93016	K04796,RUXX,XP_013435101.1|-,-,XP_013229512.1|K06965,PELO,XP_013436664.1|K03578,hrpA,XP_013229432.1	http://amigo.geneontology.org/amigo/term/GO:0016071
response to external stimulus	Biological Process	GO:0009605	4	9	301	866	0.013289	0.0103926	0.384712	0.93016	-,-,XP_013228219.1|K08884,K08884,XP_013234162.1|K08884,K08884,AAQ91345.1|-,-,XP_013434639.1	http://amigo.geneontology.org/amigo/term/GO:0009605
organonitrogen compound catabolic process	Biological Process	GO:1901565	4	9	301	866	0.013289	0.0103926	0.384712	0.93016	K00819,rocD,XP_013227886.1|K00809,DHPS,XP_013435480.1|K00259,ald,XP_013234727.1|K00135,gabD,XP_013437833.1	http://amigo.geneontology.org/amigo/term/GO:1901565
transferase activity, transferring hexosyl groups	Molecular Function	GO:0016758	4	9	301	866	0.013289	0.0103926	0.384712	0.93016	K00703,E2.4.1.21,XP_013235487.1|K00721,DPM1,XP_003886405.1|K00703,E2.4.1.21,XP_013337552.1|K00688,E2.4.1.1,XP_013231934.1	http://amigo.geneontology.org/amigo/term/GO:0016758
ATPase activity, coupled to transmembrane movement of ions, phosphorylative mechanism	Molecular Function	GO:0015662	4	9	301	866	0.013289	0.0103926	0.384712	0.93016	K01537,E3.6.3.8,XP_013439839.1|-,-,XP_013336906.1|-,-,XP_013234864.1|K01537,E3.6.3.8,XP_013233090.1	http://amigo.geneontology.org/amigo/term/GO:0015662
aromatic compound catabolic process	Biological Process	GO:0019439	8	20	301	866	0.0265781	0.0230947	0.389191	0.93016	K06965,PELO,XP_013436664.1|K05592,deaD,XP_013440876.1|-,-,XP_013438199.1|K05592,deaD,CAB38640.1|K11927,rhlE,XP_013439803.1|-,-,XP_013438283.1|K03679,RRP4,XP_013232198.1|-,-,XP_013433977.1	http://amigo.geneontology.org/amigo/term/GO:0019439
peptidase activity, acting on L-amino acid peptides	Molecular Function	GO:0070011	23	62	301	866	0.076412	0.0715935	0.392032	0.93016	K19225,gluP,ABC50099.1|K03433,psmB,XP_013229090.1|-,-,XP_013437267.1|K06013,STE24,XP_013233627.1|K08651,E3.4.21.66,XP_013437838.1|-,-,XP_013334679.1|K19225,gluP,XP_013439805.1|-,-,XP_013336691.1|K03433,psmB,XP_013233697.1|-,-,XP_013232032.1|K03433,psmB,AET50720.1|-,-,XP_013432625.1|K01265,map,XP_003880798.1|K01322,PREP,XP_003881672.1|-,-,XP_013438515.1|-,-,XP_013233005.1|K03433,psmB,XP_013435511.…	http://amigo.geneontology.org/amigo/term/GO:0070011
cellular biosynthetic process	Biological Process	GO:0044249	109	307	301	866	0.362126	0.354503	0.393697	0.93016	K01434,E3.5.1.11,XP_013337504.1|K02987,RP-S4e,XP_013434100.1|K02987,RP-S4e,XP_013440765.1|K01897,ACSL,XP_013439980.1|K00763,pncB,XP_013231951.1|K02838,frr,XP_013233283.1|K01770,ispF,XP_013433375.1|-,-,XP_013229930.1|K03183,ubiE,XP_013434105.1|K01681,ACO,XP_013236090.1|K01918,panC,XP_013233599.1|K02961,RP-S17,XP_013440680.1|K02930,RP-L4e,XP_013436564.1|K02987,RP-S4e,AET50615.1|K00761,upp,AET50663.…	http://amigo.geneontology.org/amigo/term/GO:0044249
primary metabolic process	Biological Process	GO:0044238	202	575	301	866	0.671096	0.663972	0.402839	0.93016	-,-,XP_013231061.1|K03433,psmB,XP_013229090.1|-,-,AET50736.1|K00031,IDH1,EUT80144.1|K00134,GAPDH,XP_013229416.1|K06013,STE24,XP_013233627.1|K03672,trxC,XP_013231631.1|K02987,RP-S4e,XP_013440765.1|K01897,ACSL,XP_013439980.1|K00763,pncB,XP_013231951.1|K02838,frr,XP_013233283.1|K01770,ispF,XP_013433375.1|-,-,XP_013229930.1|K04043,dnaK,AET50612.1|K02961,RP-S17,XP_013440680.1|K02930,RP-L4e,XP_01343656…	http://amigo.geneontology.org/amigo/term/GO:0044238
cellular response to DNA damage stimulus	Biological Process	GO:0006974	5	12	301	866	0.0166113	0.0138568	0.409296	0.93016	-,-,XP_013231061.1|K01151,nfo,XP_013437847.1|K03111,ssb,XP_013440289.1|K04483,radA,XP_013233743.1|-,-,XP_013436437.1	http://amigo.geneontology.org/amigo/term/GO:0006974
ATPase activity, coupled to transmembrane movement of ions	Molecular Function	GO:0042625	10	26	301	866	0.0332226	0.0300231	0.415838	0.93016	K02122,ATPVF,XP_013229878.1|K02120,ATPVD,XP_013436120.1|K02112,ATPF1B,XP_013232478.1|K01537,E3.6.3.8,XP_013439839.1|-,-,XP_013336906.1|K02111,ATPF1A,CEL73732.1|K01551,arsA,AET50582.1|K02111,ATPF1A,XP_013440097.1|K01537,E3.6.3.8,XP_013233090.1|-,-,XP_013234864.1	http://amigo.geneontology.org/amigo/term/GO:0042625
cation-transporting ATPase activity	Molecular Function	GO:0019829	10	26	301	866	0.0332226	0.0300231	0.415838	0.93016	K02122,ATPVF,XP_013229878.1|K02120,ATPVD,XP_013436120.1|K02112,ATPF1B,XP_013232478.1|K01537,E3.6.3.8,XP_013439839.1|-,-,XP_013336906.1|K02111,ATPF1A,CEL73732.1|K01551,arsA,AET50582.1|K02111,ATPF1A,XP_013440097.1|K01537,E3.6.3.8,XP_013233090.1|-,-,XP_013234864.1	http://amigo.geneontology.org/amigo/term/GO:0019829
proteasomal protein catabolic process	Biological Process	GO:0010498	10	26	301	866	0.0332226	0.0300231	0.415838	0.93016	K03420,psmR,KYF41490.1|K03433,psmB,XP_013229090.1|K03420,psmR,XP_013234298.1|K03433,psmB,XP_013435511.1|K03420,psmR,S51042|K03433,psmB,XP_013233697.1|K03433,psmB,XP_013438006.1|K03433,psmB,XP_013233337.1|K03420,psmR,XP_013234465.1|K03433,psmB,AET50720.1	http://amigo.geneontology.org/amigo/term/GO:0010498
transferase activity	Molecular Function	GO:0016740	60	168	301	866	0.199336	0.193995	0.418719	0.93016	K00760,hprT,XP_013228452.1|K00927,PGK,XP_013332747.1|K00573,E2.1.1.77,XP_013234430.1|K00803,AGPS,XP_013436048.1|K12132,prkC,ETW30644.1|K03784,deoD,XP_013231279.1|K04795,flpA,XP_003885136.1|K00632,fadA,XP_013438170.1|K00809,DHPS,XP_013435480.1|K00721,DPM1,XP_003886405.1|K00763,pncB,XP_013231951.1|-,-,XP_013229930.1|K03183,ubiE,XP_013434105.1|K02427,rlmE,XP_013234823.1|K12132,prkC,XP_013440746.1|K0…	http://amigo.geneontology.org/amigo/term/GO:0016740
organophosphate metabolic process	Biological Process	GO:0019637	40	111	301	866	0.13289	0.128176	0.419224	0.93016	K00760,hprT,XP_013228452.1|K00927,PGK,XP_013332747.1|K00033,PGD,XP_013437159.1|K00134,GAPDH,XP_013229416.1|K02112,ATPF1B,XP_013232478.1|K02372,fabZ,XP_013435044.1|K00763,pncB,XP_013231951.1|K01770,ispF,XP_013433375.1|-,-,XP_013229930.1|K00761,upp,AET50663.1|K00627,DLAT,XP_013436872.1|K01623,ALDO,XP_013233987.1|K00927,PGK,XP_013438810.1|K00631,plsB,XP_013440962.1|K00940,ndk,XP_013228808.1|-,-,XP_0…	http://amigo.geneontology.org/amigo/term/GO:0019637
methyltransferase activity	Molecular Function	GO:0008168	6	15	301	866	0.0199336	0.017321	0.427544	0.93016	K04795,flpA,XP_003885136.1|K00573,E2.1.1.77,XP_013234430.1|K00568,ubiG,XP_013440239.1|K03183,ubiE,XP_013434105.1|-,-,XP_013337136.1|K02427,rlmE,XP_013234823.1	http://amigo.geneontology.org/amigo/term/GO:0008168
coenzyme binding	Molecular Function	GO:0050662	17	46	301	866	0.0564784	0.0531178	0.429876	0.93016	K00031,IDH1,EUT80144.1|K00134,GAPDH,XP_013229416.1|K00803,AGPS,XP_013436048.1|K00031,IDH1,AAV33246.1|K00325,pntB,AAA29077.1|K00134,GAPDH,AET50575.1|-,-,XP_013438199.1|K00658,DLST,XP_013434872.1|K00031,IDH1,XP_013440203.1|K00383,GSR,XP_013235109.1|K00383,GSR,XP_013440351.1|K00803,AGPS,XP_013438238.1|K12410,npdA,3U31_A|K00248,ACADS,XP_013436662.1|K00059,fabG,XP_013233585.1|K00252,GCDH,XP_013438059.…	http://amigo.geneontology.org/amigo/term/GO:0050662
disaccharide biosynthetic process	Biological Process	GO:0046351	2	4	301	866	0.00664452	0.00461894	0.432758	0.93016	K03841,FBP,XP_013440015.1|K00700,glgB,XP_013235320.1	http://amigo.geneontology.org/amigo/term/GO:0046351
disaccharide metabolic process	Biological Process	GO:0005984	2	4	301	866	0.00664452	0.00461894	0.432758	0.93016	K03841,FBP,XP_013440015.1|K00700,glgB,XP_013235320.1	http://amigo.geneontology.org/amigo/term/GO:0005984
glucosyltransferase activity	Molecular Function	GO:0046527	2	4	301	866	0.00664452	0.00461894	0.432758	0.93016	K00703,E2.4.1.21,XP_013235487.1|K00703,E2.4.1.21,XP_013337552.1	http://amigo.geneontology.org/amigo/term/GO:0046527
purine-nucleoside phosphorylase activity	Molecular Function	GO:0004731	2	4	301	866	0.00664452	0.00461894	0.432758	0.93016	K00757,udp,XP_013228331.1|K03784,deoD,XP_013231279.1	http://amigo.geneontology.org/amigo/term/GO:0004731
UDP-glycosyltransferase activity	Molecular Function	GO:0008194	2	4	301	866	0.00664452	0.00461894	0.432758	0.93016	K00703,E2.4.1.21,XP_013235487.1|K00703,E2.4.1.21,XP_013337552.1	http://amigo.geneontology.org/amigo/term/GO:0008194
hydrolase activity, hydrolyzing O-glycosyl compounds	Molecular Function	GO:0004553	2	4	301	866	0.00664452	0.00461894	0.432758	0.93016	K01187,malZ,XP_013438619.1|K00700,glgB,XP_013235320.1	http://amigo.geneontology.org/amigo/term/GO:0004553
thioester biosynthetic process	Biological Process	GO:0035384	2	4	301	866	0.00664452	0.00461894	0.432758	0.93016	K01895,ACSS,XP_013433758.1|K01895,ACSS,XP_013232261.1	http://amigo.geneontology.org/amigo/term/GO:0035384
aspartate family amino acid biosynthetic process	Biological Process	GO:0009067	2	4	301	866	0.00664452	0.00461894	0.432758	0.93016	K01681,ACO,XP_013236090.1|K00641,metX,XP_013440859.1	http://amigo.geneontology.org/amigo/term/GO:0009067
tetrapyrrole binding	Molecular Function	GO:0046906	2	4	301	866	0.00664452	0.00461894	0.432758	0.93016	K08738,CYC,XP_013435120.1|K00413,CYC1,XP_013233820.1	http://amigo.geneontology.org/amigo/term/GO:0046906
O-acyltransferase activity	Molecular Function	GO:0008374	2	4	301	866	0.00664452	0.00461894	0.432758	0.93016	K00631,plsB,XP_013440962.1|K00641,metX,XP_013440859.1	http://amigo.geneontology.org/amigo/term/GO:0008374
acetyl-CoA biosynthetic process	Biological Process	GO:0006085	2	4	301	866	0.00664452	0.00461894	0.432758	0.93016	K01895,ACSS,XP_013433758.1|K01895,ACSS,XP_013232261.1	http://amigo.geneontology.org/amigo/term/GO:0006085
CDP-diacylglycerol metabolic process	Biological Process	GO:0046341	2	4	301	866	0.00664452	0.00461894	0.432758	0.93016	-,-,XP_013229930.1|K00631,plsB,XP_013440962.1	http://amigo.geneontology.org/amigo/term/GO:0046341
UDP-glucosyltransferase activity	Molecular Function	GO:0035251	2	4	301	866	0.00664452	0.00461894	0.432758	0.93016	K00703,E2.4.1.21,XP_013235487.1|K00703,E2.4.1.21,XP_013337552.1	http://amigo.geneontology.org/amigo/term/GO:0035251
transferase activity, transferring aldehyde or ketonic groups	Molecular Function	GO:0016744	2	4	301	866	0.00664452	0.00461894	0.432758	0.93016	K00616,E2.2.1.2,XP_013435384.1|K00616,E2.2.1.2,XP_013232030.1	http://amigo.geneontology.org/amigo/term/GO:0016744
acyl-CoA biosynthetic process	Biological Process	GO:0071616	2	4	301	866	0.00664452	0.00461894	0.432758	0.93016	K01895,ACSS,XP_013433758.1|K01895,ACSS,XP_013232261.1	http://amigo.geneontology.org/amigo/term/GO:0071616
heme binding	Molecular Function	GO:0020037	2	4	301	866	0.00664452	0.00461894	0.432758	0.93016	K08738,CYC,XP_013435120.1|K00413,CYC1,XP_013233820.1	http://amigo.geneontology.org/amigo/term/GO:0020037
CDP-diacylglycerol biosynthetic process	Biological Process	GO:0016024	2	4	301	866	0.00664452	0.00461894	0.432758	0.93016	-,-,XP_013229930.1|K00631,plsB,XP_013440962.1	http://amigo.geneontology.org/amigo/term/GO:0016024
substrate-specific transmembrane transporter activity	Molecular Function	GO:0022891	12	32	301	866	0.0398671	0.0369515	0.436383	0.93016	K02122,ATPVF,XP_013229878.1|K02120,ATPVD,XP_013436120.1|K00412,CYTB,ADW23642.1|K03281,TC.CIC,XP_013437985.1|K02112,ATPF1B,XP_013232478.1|K01537,E3.6.3.8,XP_013439839.1|-,-,XP_013336906.1|K02111,ATPF1A,CEL73732.1|K01551,arsA,AET50582.1|K02111,ATPF1A,XP_013440097.1|-,-,XP_013234864.1|K01537,E3.6.3.8,XP_013233090.1	http://amigo.geneontology.org/amigo/term/GO:0022891
RNA binding	Molecular Function	GO:0003723	51	143	301	866	0.169435	0.165127	0.43665	0.93016	K03237,EIF2S1,XP_013234193.1|K03234,EEF2,XP_013437347.1|K02886,RP-L2,ETW31914.1|K02876,RP-L15,XP_013228850.1|K02987,RP-S4e,XP_013434100.1|K02987,RP-S4e,XP_013440765.1|K04795,flpA,XP_003885136.1|K03231,EEF1A,XP_013440853.1|-,-,AET50571.1|K02876,RP-L15,KYF47673.1|K05592,deaD,CAB38640.1|K01681,ACO,XP_013236090.1|K02961,RP-S17,XP_013440680.1|-,-,KYF42869.1|-,-,XP_013334157.1|K02930,RP-L4e,XP_01343656…	http://amigo.geneontology.org/amigo/term/GO:0003723
carbohydrate derivative metabolic process	Biological Process	GO:1901135	38	106	301	866	0.126246	0.122402	0.439917	0.93016	K00760,hprT,XP_013228452.1|K00927,PGK,XP_013332747.1|K00033,PGD,XP_013437159.1|K00134,GAPDH,XP_013229416.1|K02112,ATPF1B,XP_013232478.1|K02372,fabZ,XP_013435044.1|K03784,deoD,XP_013231279.1|K01770,ispF,XP_013433375.1|K00761,upp,AET50663.1|K00627,DLAT,XP_013436872.1|K01623,ALDO,XP_013233987.1|K00927,PGK,XP_013438810.1|K00940,ndk,XP_013228808.1|-,-,XP_013229650.1|-,-,XP_013433808.1|K00757,udp,XP_01…	http://amigo.geneontology.org/amigo/term/GO:1901135
NAD binding	Molecular Function	GO:0051287	7	18	301	866	0.0232558	0.0207852	0.442016	0.93016	K00031,IDH1,XP_013440203.1|K00031,IDH1,EUT80144.1|K12410,npdA,3U31_A|K00134,GAPDH,XP_013229416.1|K00031,IDH1,AAV33246.1|K00059,fabG,XP_013233585.1|K00134,GAPDH,AET50575.1	http://amigo.geneontology.org/amigo/term/GO:0051287
nucleoside phosphate metabolic process	Biological Process	GO:0006753	33	92	301	866	0.109635	0.106236	0.448196	0.93016	K00760,hprT,XP_013228452.1|K00927,PGK,XP_013332747.1|K00033,PGD,XP_013437159.1|K00134,GAPDH,XP_013229416.1|K02112,ATPF1B,XP_013232478.1|K00763,pncB,XP_013231951.1|K00761,upp,AET50663.1|K00627,DLAT,XP_013436872.1|K01623,ALDO,XP_013233987.1|K00927,PGK,XP_013438810.1|K00940,ndk,XP_013228808.1|-,-,XP_013229650.1|-,-,XP_013433808.1|K01916,nadE,XP_013435266.1|K00616,E2.2.1.2,XP_013435384.1|K00616,E2.2.…	http://amigo.geneontology.org/amigo/term/GO:0006753
organic substance metabolic process	Biological Process	GO:0071704	214	612	301	866	0.710963	0.706697	0.452394	0.93016	-,-,XP_013231061.1|K03433,psmB,XP_013229090.1|-,-,AET50736.1|K00031,IDH1,EUT80144.1|K00134,GAPDH,XP_013229416.1|K06013,STE24,XP_013233627.1|K03672,trxC,XP_013231631.1|K02987,RP-S4e,XP_013440765.1|K01897,ACSL,XP_013439980.1|K00763,pncB,XP_013231951.1|K02838,frr,XP_013233283.1|K01770,ispF,XP_013433375.1|-,-,XP_013229930.1|K03183,ubiE,XP_013434105.1|K01918,panC,XP_013233599.1|K04043,dnaK,AET50612.1|…	http://amigo.geneontology.org/amigo/term/GO:0071704
metabolic process	Biological Process	GO:0008152	223	638	301	866	0.740864	0.736721	0.453362	0.93016	-,-,XP_013231061.1|K03433,psmB,XP_013229090.1|-,-,AET50736.1|K00031,IDH1,EUT80144.1|K00134,GAPDH,XP_013229416.1|K06013,STE24,XP_013233627.1|K03672,trxC,XP_013231631.1|K02987,RP-S4e,XP_013440765.1|K01897,ACSL,XP_013439980.1|K00763,pncB,XP_013231951.1|K02838,frr,XP_013233283.1|K01770,ispF,XP_013433375.1|-,-,XP_013229930.1|K03183,ubiE,XP_013434105.1|K01918,panC,XP_013233599.1|K04043,dnaK,AET50612.1|…	http://amigo.geneontology.org/amigo/term/GO:0008152
hydrolase activity, acting on carbon-nitrogen (but not peptide) bonds	Molecular Function	GO:0016810	3	7	301	866	0.00996678	0.00808314	0.46226	0.93016	K01434,E3.5.1.11,XP_013337504.1|K12410,npdA,3U31_A|K01434,E3.5.1.11,XP_013440884.1	http://amigo.geneontology.org/amigo/term/GO:0016810
glucan metabolic process	Biological Process	GO:0044042	3	7	301	866	0.00996678	0.00808314	0.46226	0.93016	K00703,E2.4.1.21,XP_013235487.1|K00703,E2.4.1.21,XP_013337552.1|K00688,E2.4.1.1,XP_013231934.1	http://amigo.geneontology.org/amigo/term/GO:0044042
macromolecular complex binding	Molecular Function	GO:0044877	3	7	301	866	0.00996678	0.00808314	0.46226	0.93016	K03237,EIF2S1,XP_013234193.1|K06942,ychF,PUA86461.1|K06942,ychF,XP_013433968.1	http://amigo.geneontology.org/amigo/term/GO:0044877
cellular glucan metabolic process	Biological Process	GO:0006073	3	7	301	866	0.00996678	0.00808314	0.46226	0.93016	K00703,E2.4.1.21,XP_013235487.1|K00703,E2.4.1.21,XP_013337552.1|K00688,E2.4.1.1,XP_013231934.1	http://amigo.geneontology.org/amigo/term/GO:0006073
regulation of nucleobase-containing compound metabolic process	Biological Process	GO:0019219	3	7	301	866	0.00996678	0.00808314	0.46226	0.93016	K12410,npdA,3U31_A|-,-,XP_013337136.1|-,-,XP_013434639.1	http://amigo.geneontology.org/amigo/term/GO:0019219
endonuclease activity	Molecular Function	GO:0004519	3	7	301	866	0.00996678	0.00808314	0.46226	0.93016	K01151,nfo,XP_013437847.1|K06965,PELO,XP_013436664.1|K02936,RP-L7Ae,AET50506.1	http://amigo.geneontology.org/amigo/term/GO:0004519
proton-transporting ATP synthase complex, catalytic core F(1)	Cellular Component	GO:0045261	3	7	301	866	0.00996678	0.00808314	0.46226	0.93016	K02111,ATPF1A,CEL73732.1|K02112,ATPF1B,XP_013232478.1|K02111,ATPF1A,XP_013440097.1	http://amigo.geneontology.org/amigo/term/GO:0045261
glycogen metabolic process	Biological Process	GO:0005977	3	7	301	866	0.00996678	0.00808314	0.46226	0.93016	K00703,E2.4.1.21,XP_013235487.1|K00703,E2.4.1.21,XP_013337552.1|K00688,E2.4.1.1,XP_013231934.1	http://amigo.geneontology.org/amigo/term/GO:0005977
nucleobase-containing compound kinase activity	Molecular Function	GO:0019205	3	7	301	866	0.00996678	0.00808314	0.46226	0.93016	-,-,XP_013436178.1|K00761,upp,AET50663.1|K00940,ndk,XP_013228808.1	http://amigo.geneontology.org/amigo/term/GO:0019205
nucleobase metabolic process	Biological Process	GO:0009112	3	7	301	866	0.00996678	0.00808314	0.46226	0.93016	K01591,pyrF,XP_013440865.1|K00761,upp,AET50663.1|K00830,AGXT,XP_013438934.1	http://amigo.geneontology.org/amigo/term/GO:0009112
energy reserve metabolic process	Biological Process	GO:0006112	3	7	301	866	0.00996678	0.00808314	0.46226	0.93016	K00703,E2.4.1.21,XP_013235487.1|K00703,E2.4.1.21,XP_013337552.1|K00688,E2.4.1.1,XP_013231934.1	http://amigo.geneontology.org/amigo/term/GO:0006112
cellular modified amino acid biosynthetic process	Biological Process	GO:0042398	3	7	301	866	0.00996678	0.00808314	0.46226	0.93016	K00809,DHPS,XP_013435480.1|K01918,panC,XP_013233599.1|K00789,metK,XP_013333045.1	http://amigo.geneontology.org/amigo/term/GO:0042398
identical protein binding	Molecular Function	GO:0042802	3	7	301	866	0.00996678	0.00808314	0.46226	0.93016	K00819,rocD,XP_013227886.1|K01551,arsA,AET50582.1|K01278,DPP4,XP_013230885.1	http://amigo.geneontology.org/amigo/term/GO:0042802
regulation of nitrogen compound metabolic process	Biological Process	GO:0051171	3	7	301	866	0.00996678	0.00808314	0.46226	0.93016	K12410,npdA,3U31_A|-,-,XP_013337136.1|-,-,XP_013434639.1	http://amigo.geneontology.org/amigo/term/GO:0051171
calcium ion transmembrane transporter activity	Molecular Function	GO:0015085	3	7	301	866	0.00996678	0.00808314	0.46226	0.93016	K01537,E3.6.3.8,XP_013439839.1|-,-,XP_013234864.1|K01537,E3.6.3.8,XP_013233090.1	http://amigo.geneontology.org/amigo/term/GO:0015085
calcium-transporting ATPase activity	Molecular Function	GO:0005388	3	7	301	866	0.00996678	0.00808314	0.46226	0.93016	K01537,E3.6.3.8,XP_013439839.1|-,-,XP_013234864.1|K01537,E3.6.3.8,XP_013233090.1	http://amigo.geneontology.org/amigo/term/GO:0005388
divalent inorganic cation transmembrane transporter activity	Molecular Function	GO:0072509	3	7	301	866	0.00996678	0.00808314	0.46226	0.93016	K01537,E3.6.3.8,XP_013439839.1|-,-,XP_013234864.1|K01537,E3.6.3.8,XP_013233090.1	http://amigo.geneontology.org/amigo/term/GO:0072509
oxidoreductase complex	Cellular Component	GO:1990204	3	7	301	866	0.00996678	0.00808314	0.46226	0.93016	K00658,DLST,XP_013434872.1|K00412,CYTB,ADW23642.1|K00627,DLAT,XP_013436872.1	http://amigo.geneontology.org/amigo/term/GO:1990204
proton-transporting ATP synthase complex	Cellular Component	GO:0045259	3	7	301	866	0.00996678	0.00808314	0.46226	0.93016	K02111,ATPF1A,CEL73732.1|K02112,ATPF1B,XP_013232478.1|K02111,ATPF1A,XP_013440097.1	http://amigo.geneontology.org/amigo/term/GO:0045259
intramolecular transferase activity	Molecular Function	GO:0016866	3	7	301	866	0.00996678	0.00808314	0.46226	0.93016	K01835,pgm,CDJ70347.1|K01835,pgm,XP_013333468.1|-,-,XP_013439497.1	http://amigo.geneontology.org/amigo/term/GO:0016866
peptidase activity	Molecular Function	GO:0008233	23	64	301	866	0.076412	0.073903	0.467575	0.93016	K19225,gluP,ABC50099.1|K03433,psmB,XP_013229090.1|-,-,XP_013437267.1|K06013,STE24,XP_013233627.1|K08651,E3.4.21.66,XP_013437838.1|-,-,XP_013334679.1|K19225,gluP,XP_013439805.1|-,-,XP_013336691.1|K03433,psmB,XP_013233697.1|-,-,XP_013232032.1|K03433,psmB,AET50720.1|-,-,XP_013432625.1|K01265,map,XP_003880798.1|K01322,PREP,XP_003881672.1|-,-,XP_013438515.1|-,-,XP_013233005.1|K03433,psmB,XP_013435511.…	http://amigo.geneontology.org/amigo/term/GO:0008233
inorganic cation transmembrane transporter activity	Molecular Function	GO:0022890	10	27	301	866	0.0332226	0.0311778	0.473243	0.93016	K02122,ATPVF,XP_013229878.1|K02120,ATPVD,XP_013436120.1|K00412,CYTB,ADW23642.1|K02112,ATPF1B,XP_013232478.1|K01537,E3.6.3.8,XP_013439839.1|-,-,XP_013336906.1|K02111,ATPF1A,CEL73732.1|K02111,ATPF1A,XP_013440097.1|K01537,E3.6.3.8,XP_013233090.1|-,-,XP_013234864.1	http://amigo.geneontology.org/amigo/term/GO:0022890
purine ribonucleotide biosynthetic process	Biological Process	GO:0009152	10	27	301	866	0.0332226	0.0311778	0.473243	0.93016	K02122,ATPVF,XP_013229878.1|K02120,ATPVD,XP_013436120.1|K00760,hprT,XP_013228452.1|K01939,purA,XP_013235248.1|K02112,ATPF1B,XP_013232478.1|K02111,ATPF1A,CEL73732.1|-,-,XP_013436178.1|K00859,coaE,XP_013434312.1|K02111,ATPF1A,XP_013440097.1|K00940,ndk,XP_013228808.1	http://amigo.geneontology.org/amigo/term/GO:0009152
purine nucleotide biosynthetic process	Biological Process	GO:0006164	10	27	301	866	0.0332226	0.0311778	0.473243	0.93016	K02122,ATPVF,XP_013229878.1|K02120,ATPVD,XP_013436120.1|K00760,hprT,XP_013228452.1|K01939,purA,XP_013235248.1|K02112,ATPF1B,XP_013232478.1|K02111,ATPF1A,CEL73732.1|-,-,XP_013436178.1|K00859,coaE,XP_013434312.1|K02111,ATPF1A,XP_013440097.1|K00940,ndk,XP_013228808.1	http://amigo.geneontology.org/amigo/term/GO:0006164
cellular macromolecule catabolic process	Biological Process	GO:0044265	17	47	301	866	0.0564784	0.0542725	0.473716	0.93016	K03433,psmB,XP_013229090.1|K06965,PELO,XP_013436664.1|K03420,psmR,S51042|K05592,deaD,CAB38640.1|K03433,psmB,XP_013233697.1|K03679,RRP4,XP_013232198.1|K03433,psmB,AET50720.1|K03420,psmR,KYF41490.1|K03420,psmR,XP_013234298.1|K05592,deaD,XP_013440876.1|K03433,psmB,XP_013435511.1|K11927,rhlE,XP_013439803.1|K03433,psmB,XP_013438006.1|-,-,XP_013438283.1|K03420,psmR,XP_013234465.1|K03433,psmB,XP_0132333…	http://amigo.geneontology.org/amigo/term/GO:0044265
organonitrogen compound biosynthetic process	Biological Process	GO:1901566	25	70	301	866	0.0830565	0.0808314	0.477831	0.93016	K00760,hprT,XP_013228452.1|K01916,nadE,XP_013435266.1|K00819,rocD,XP_013227886.1|K01939,purA,XP_013235248.1|K02112,ATPF1B,XP_013232478.1|K14656,ribL,XP_013336164.1|K00789,metK,XP_013333045.1|K00641,metX,XP_013440859.1|K00931,proB,XP_013434130.1|K00809,DHPS,XP_013435480.1|-,-,XP_013436178.1|K00763,pncB,XP_013231951.1|K01681,ACO,XP_013236090.1|K11996,MOCS3,XP_013433317.1|K01918,panC,XP_013233599.1|…	http://amigo.geneontology.org/amigo/term/GO:1901566
S-adenosylmethionine-dependent methyltransferase activity	Molecular Function	GO:0008757	4	10	301	866	0.013289	0.0115473	0.479783	0.93016	K00573,E2.1.1.77,XP_013234430.1|K00568,ubiG,XP_013440239.1|-,-,XP_013337136.1|K02427,rlmE,XP_013234823.1	http://amigo.geneontology.org/amigo/term/GO:0008757
sulfur compound biosynthetic process	Biological Process	GO:0044272	4	10	301	866	0.013289	0.0115473	0.479783	0.93016	K01895,ACSS,XP_013433758.1|K00789,metK,XP_013333045.1|K00641,metX,XP_013440859.1|K01895,ACSS,XP_013232261.1	http://amigo.geneontology.org/amigo/term/GO:0044272
cellular modified amino acid metabolic process	Biological Process	GO:0006575	4	10	301	866	0.013289	0.0115473	0.479783	0.93016	K00809,DHPS,XP_013435480.1|K01918,panC,XP_013233599.1|K00789,metK,XP_013333045.1|K00383,GSR,XP_013235109.1	http://amigo.geneontology.org/amigo/term/GO:0006575
metal ion transmembrane transporter activity	Molecular Function	GO:0046873	4	10	301	866	0.013289	0.0115473	0.479783	0.93016	K01537,E3.6.3.8,XP_013439839.1|-,-,XP_013336906.1|-,-,XP_013234864.1|K01537,E3.6.3.8,XP_013233090.1	http://amigo.geneontology.org/amigo/term/GO:0046873
developmental process	Biological Process	GO:0032502	4	10	301	866	0.013289	0.0115473	0.479783	0.93016	-,-,XP_013228219.1|K08884,K08884,XP_013234162.1|K08884,K08884,AAQ91345.1|-,-,XP_013434639.1	http://amigo.geneontology.org/amigo/term/GO:0032502
transcription, DNA-templated	Biological Process	GO:0006351	4	10	301	866	0.013289	0.0115473	0.479783	0.93016	K12410,npdA,3U31_A|-,-,XP_013337136.1|K03041,rpoA1,XP_013229513.1|-,-,XP_013434639.1	http://amigo.geneontology.org/amigo/term/GO:0006351
nucleic acid-templated transcription	Biological Process	GO:0097659	4	10	301	866	0.013289	0.0115473	0.479783	0.93016	K12410,npdA,3U31_A|-,-,XP_013337136.1|K03041,rpoA1,XP_013229513.1|-,-,XP_013434639.1	http://amigo.geneontology.org/amigo/term/GO:0097659
cellular carbohydrate biosynthetic process	Biological Process	GO:0034637	4	10	301	866	0.013289	0.0115473	0.479783	0.93016	K03841,FBP,XP_013440015.1|K00703,E2.4.1.21,XP_013235487.1|K00703,E2.4.1.21,XP_013337552.1|K00700,glgB,XP_013235320.1	http://amigo.geneontology.org/amigo/term/GO:0034637
cation transmembrane transporter activity	Molecular Function	GO:0008324	11	30	301	866	0.0365449	0.034642	0.48124	0.93016	K02122,ATPVF,XP_013229878.1|K02120,ATPVD,XP_013436120.1|K00412,CYTB,ADW23642.1|K02112,ATPF1B,XP_013232478.1|K01537,E3.6.3.8,XP_013439839.1|-,-,XP_013336906.1|K02111,ATPF1A,CEL73732.1|K01551,arsA,AET50582.1|K02111,ATPF1A,XP_013440097.1|K01537,E3.6.3.8,XP_013233090.1|-,-,XP_013234864.1	http://amigo.geneontology.org/amigo/term/GO:0008324
biological_process	Biological Process	GO:0008150	235	674	301	866	0.780731	0.778291	0.485884	0.93016	-,-,XP_013231061.1|K03433,psmB,XP_013229090.1|-,-,AET50736.1|K00031,IDH1,EUT80144.1|K00134,GAPDH,XP_013229416.1|K06013,STE24,XP_013233627.1|K03672,trxC,XP_013231631.1|K02987,RP-S4e,XP_013440765.1|K01897,ACSL,XP_013439980.1|K00763,pncB,XP_013231951.1|K02838,frr,XP_013233283.1|K01770,ispF,XP_013433375.1|-,-,XP_013229930.1|K03183,ubiE,XP_013434105.1|K01918,panC,XP_013233599.1|K04043,dnaK,AET50612.1|…	http://amigo.geneontology.org/amigo/term/GO:0008150
extracellular region	Cellular Component	GO:0005576	5	13	301	866	0.0166113	0.0150115	0.492335	0.93016	K01689,ENO,AAK38886.1|-,-,XP_013433646.1|-,-,XP_013433782.1|K00259,ald,XP_013234727.1|K08651,E3.4.21.66,XP_013437838.1	http://amigo.geneontology.org/amigo/term/GO:0005576
carboxylic acid catabolic process	Biological Process	GO:0046395	5	13	301	866	0.0166113	0.0150115	0.492335	0.93016	K00819,rocD,XP_013227886.1|K00259,ald,XP_013234727.1|K00248,ACADS,XP_013436662.1|K00135,gabD,XP_013437833.1|K00252,GCDH,XP_013438059.1	http://amigo.geneontology.org/amigo/term/GO:0046395
organic acid catabolic process	Biological Process	GO:0016054	5	13	301	866	0.0166113	0.0150115	0.492335	0.93016	K00819,rocD,XP_013227886.1|K00259,ald,XP_013234727.1|K00248,ACADS,XP_013436662.1|K00135,gabD,XP_013437833.1|K00252,GCDH,XP_013438059.1	http://amigo.geneontology.org/amigo/term/GO:0016054
translation initiation factor activity	Molecular Function	GO:0003743	5	13	301	866	0.0166113	0.0150115	0.492335	0.93016	K03237,EIF2S1,XP_013234193.1|K03242,EIF2S3,XP_013435351.1|K03242,EIF2S3,XP_013336736.1|K03238,EIF2S2,XP_013335030.1|-,-,KYF42869.1	http://amigo.geneontology.org/amigo/term/GO:0003743
cellular lipid metabolic process	Biological Process	GO:0044255	13	36	301	866	0.0431894	0.0415704	0.495071	0.93016	K09458,fabF,XP_013434109.1|K01692,paaF,XP_013437850.1|K02372,fabZ,XP_013435044.1|K01659,prpC,XP_013433146.1|K01897,ACSL,XP_013439980.1|K01770,ispF,XP_013433375.1|-,-,XP_013229930.1|K01681,ACO,XP_013236090.1|K00631,plsB,XP_013440962.1|K00248,ACADS,XP_013436662.1|K00059,fabG,XP_013233585.1|K00648,fabH,XP_013433915.1|K00252,GCDH,XP_013438059.1	http://amigo.geneontology.org/amigo/term/GO:0044255
cellular nitrogen compound catabolic process	Biological Process	GO:0044270	6	16	301	866	0.0199336	0.0184758	0.502212	0.93016	K06965,PELO,XP_013436664.1|K05592,deaD,CAB38640.1|K11927,rhlE,XP_013439803.1|K05592,deaD,XP_013440876.1|K03679,RRP4,XP_013232198.1|-,-,XP_013438283.1	http://amigo.geneontology.org/amigo/term/GO:0044270
heterocycle catabolic process	Biological Process	GO:0046700	6	16	301	866	0.0199336	0.0184758	0.502212	0.93016	K06965,PELO,XP_013436664.1|K05592,deaD,CAB38640.1|K11927,rhlE,XP_013439803.1|K05592,deaD,XP_013440876.1|K03679,RRP4,XP_013232198.1|-,-,XP_013438283.1	http://amigo.geneontology.org/amigo/term/GO:0046700
RNA catabolic process	Biological Process	GO:0006401	6	16	301	866	0.0199336	0.0184758	0.502212	0.93016	K06965,PELO,XP_013436664.1|K05592,deaD,CAB38640.1|K11927,rhlE,XP_013439803.1|K05592,deaD,XP_013440876.1|K03679,RRP4,XP_013232198.1|-,-,XP_013438283.1	http://amigo.geneontology.org/amigo/term/GO:0006401
nucleobase-containing compound catabolic process	Biological Process	GO:0034655	6	16	301	866	0.0199336	0.0184758	0.502212	0.93016	K06965,PELO,XP_013436664.1|K05592,deaD,CAB38640.1|K11927,rhlE,XP_013439803.1|K05592,deaD,XP_013440876.1|K03679,RRP4,XP_013232198.1|-,-,XP_013438283.1	http://amigo.geneontology.org/amigo/term/GO:0034655
ATP metabolic process	Biological Process	GO:0046034	6	16	301	866	0.0199336	0.0184758	0.502212	0.93016	K02122,ATPVF,XP_013229878.1|K02120,ATPVD,XP_013436120.1|K00412,CYTB,ADW23642.1|K02111,ATPF1A,CEL73732.1|K02112,ATPF1B,XP_013232478.1|K02111,ATPF1A,XP_013440097.1	http://amigo.geneontology.org/amigo/term/GO:0046034
purine ribonucleoside triphosphate metabolic process	Biological Process	GO:0009205	7	19	301	866	0.0232558	0.02194	0.510432	0.93016	K02122,ATPVF,XP_013229878.1|K02120,ATPVD,XP_013436120.1|K00412,CYTB,ADW23642.1|K02111,ATPF1A,CEL73732.1|K02112,ATPF1B,XP_013232478.1|K02111,ATPF1A,XP_013440097.1|K00940,ndk,XP_013228808.1	http://amigo.geneontology.org/amigo/term/GO:0009205
purine nucleoside triphosphate metabolic process	Biological Process	GO:0009144	7	19	301	866	0.0232558	0.02194	0.510432	0.93016	K02122,ATPVF,XP_013229878.1|K02120,ATPVD,XP_013436120.1|K00412,CYTB,ADW23642.1|K02111,ATPF1A,CEL73732.1|K02112,ATPF1B,XP_013232478.1|K02111,ATPF1A,XP_013440097.1|K00940,ndk,XP_013228808.1	http://amigo.geneontology.org/amigo/term/GO:0009144
carbohydrate metabolic process	Biological Process	GO:0005975	27	77	301	866	0.089701	0.0889145	0.522106	0.93016	K00616,E2.2.1.2,XP_013435384.1|K01835,pgm,CDJ70347.1|K00616,E2.2.1.2,XP_013232030.1|K00031,IDH1,EUT80144.1|K00927,PGK,XP_013332747.1|K00033,PGD,XP_013437159.1|K00703,E2.4.1.21,XP_013337552.1|K00134,GAPDH,XP_013229416.1|K00927,PGK,XP_013438037.1|K09699,DBT,AET50600.1|K00031,IDH1,AAV33246.1|K02372,fabZ,XP_013435044.1|-,-,XP_013433533.1|K00134,GAPDH,AET50575.1|K00703,E2.4.1.21,XP_013235487.1|K01689,…	http://amigo.geneontology.org/amigo/term/GO:0005975
phosphorus metabolic process	Biological Process	GO:0006793	45	129	301	866	0.149502	0.148961	0.524078	0.93016	K00760,hprT,XP_013228452.1|K00927,PGK,XP_013332747.1|K00033,PGD,XP_013437159.1|K00134,GAPDH,XP_013229416.1|K02112,ATPF1B,XP_013232478.1|K02372,fabZ,XP_013435044.1|K00763,pncB,XP_013231951.1|K01770,ispF,XP_013433375.1|-,-,XP_013229930.1|K00761,upp,AET50663.1|K00627,DLAT,XP_013436872.1|K01623,ALDO,XP_013233987.1|-,-,XP_013228219.1|K00927,PGK,XP_013438810.1|K00631,plsB,XP_013440962.1|K00940,ndk,XP_0…	http://amigo.geneontology.org/amigo/term/GO:0006793
macromolecule catabolic process	Biological Process	GO:0009057	19	54	301	866	0.0631229	0.0623557	0.526354	0.93016	K03433,psmB,XP_013229090.1|K06965,PELO,XP_013436664.1|K03420,psmR,S51042|K05592,deaD,CAB38640.1|K03433,psmB,XP_013233697.1|K03679,RRP4,XP_013232198.1|K03433,psmB,AET50720.1|-,-,XP_013432625.1|K03420,psmR,KYF41490.1|K03420,psmR,XP_013234298.1|K05592,deaD,XP_013440876.1|K03433,psmB,XP_013435511.1|K00688,E2.4.1.1,XP_013231934.1|K11927,rhlE,XP_013439803.1|-,-,XP_013438283.1|K03433,psmB,XP_013438006.1…	http://amigo.geneontology.org/amigo/term/GO:0009057
proteasome complex	Cellular Component	GO:0000502	10	28	301	866	0.0332226	0.0323326	0.529485	0.93016	K03420,psmR,KYF41490.1|K03433,psmB,XP_013229090.1|K03420,psmR,XP_013234298.1|K03433,psmB,XP_013435511.1|K03420,psmR,S51042|K03433,psmB,XP_013233697.1|K03433,psmB,XP_013438006.1|K03433,psmB,XP_013233337.1|K03420,psmR,XP_013234465.1|K03433,psmB,AET50720.1	http://amigo.geneontology.org/amigo/term/GO:0000502
proteolysis involved in cellular protein catabolic process	Biological Process	GO:0051603	11	31	301	866	0.0365449	0.0357968	0.534678	0.93016	K03420,psmR,KYF41490.1|K03433,psmB,XP_013229090.1|K03420,psmR,XP_013234298.1|K03433,psmB,XP_013435511.1|K03420,psmR,S51042|K03433,psmB,XP_013233697.1|K03433,psmB,XP_013438006.1|K03433,psmB,XP_013233337.1|K03420,psmR,XP_013234465.1|K01278,DPP4,XP_013230885.1|K03433,psmB,AET50720.1	http://amigo.geneontology.org/amigo/term/GO:0051603
cellular protein catabolic process	Biological Process	GO:0044257	11	31	301	866	0.0365449	0.0357968	0.534678	0.93016	K03420,psmR,KYF41490.1|K03433,psmB,XP_013229090.1|K03420,psmR,XP_013234298.1|K03433,psmB,XP_013435511.1|K03420,psmR,S51042|K03433,psmB,XP_013233697.1|K03433,psmB,XP_013438006.1|K03433,psmB,XP_013233337.1|K03420,psmR,XP_013234465.1|K01278,DPP4,XP_013230885.1|K03433,psmB,AET50720.1	http://amigo.geneontology.org/amigo/term/GO:0044257
substrate-specific transporter activity	Molecular Function	GO:0022892	13	37	301	866	0.0431894	0.0427252	0.543976	0.93016	K02122,ATPVF,XP_013229878.1|K02120,ATPVD,XP_013436120.1|K00412,CYTB,ADW23642.1|K03281,TC.CIC,XP_013437985.1|K02112,ATPF1B,XP_013232478.1|K01537,E3.6.3.8,XP_013439839.1|-,-,XP_013336906.1|K02111,ATPF1A,CEL73732.1|K01551,arsA,AET50582.1|-,-,XP_013228359.1|K02111,ATPF1A,XP_013440097.1|-,-,XP_013234864.1|K01537,E3.6.3.8,XP_013233090.1	http://amigo.geneontology.org/amigo/term/GO:0022892
isomerase activity	Molecular Function	GO:0016853	13	37	301	866	0.0431894	0.0427252	0.543976	0.93016	K01835,pgm,CDJ70347.1|K01802,E5.2.1.8,AET50550.1|-,-,XP_013433533.1|K03767,PPIA,XP_013438803.1|K01802,E5.2.1.8,XP_013439782.1|-,-,KFH05023.1|K02470,gyrB,KFH01019.1|K01802,E5.2.1.8,XP_013432951.1|-,-,XP_013439497.1|K01835,pgm,XP_013333468.1|K17759,AIBP,XP_013232657.1|K17758,nnr,XP_013440488.1|K01802,E5.2.1.8,XP_013435095.1	http://amigo.geneontology.org/amigo/term/GO:0016853
biosynthetic process	Biological Process	GO:0009058	114	329	301	866	0.378738	0.379908	0.549145	0.93016	K01434,E3.5.1.11,XP_013337504.1|K00803,AGPS,XP_013436048.1|K02987,RP-S4e,XP_013434100.1|K02987,RP-S4e,XP_013440765.1|K01897,ACSL,XP_013439980.1|K00763,pncB,XP_013231951.1|K02838,frr,XP_013233283.1|K01770,ispF,XP_013433375.1|-,-,XP_013229930.1|K03183,ubiE,XP_013434105.1|K01681,ACO,XP_013236090.1|K01918,panC,XP_013233599.1|K02961,RP-S17,XP_013440680.1|K02930,RP-L4e,XP_013436564.1|K02987,RP-S4e,AET5…	http://amigo.geneontology.org/amigo/term/GO:0009058
organonitrogen compound metabolic process	Biological Process	GO:1901564	55	159	301	866	0.182724	0.183603	0.553697	0.93016	K00760,hprT,XP_013228452.1|K00927,PGK,XP_013332747.1|K00033,PGD,XP_013437159.1|K00134,GAPDH,XP_013229416.1|K02112,ATPF1B,XP_013232478.1|K00259,ald,XP_013234727.1|K03784,deoD,XP_013231279.1|K00809,DHPS,XP_013435480.1|K00763,pncB,XP_013231951.1|K01681,ACO,XP_013236090.1|K01918,panC,XP_013233599.1|K00761,upp,AET50663.1|K01872,AARS,XP_013233756.1|K00627,DLAT,XP_013436872.1|K04487,iscS,XP_013440438.1|…	http://amigo.geneontology.org/amigo/term/GO:1901564
purine ribonucleoside monophosphate metabolic process	Biological Process	GO:0009167	19	55	301	866	0.0631229	0.0635104	0.5665	0.93016	K00760,hprT,XP_013228452.1|K00927,PGK,XP_013332747.1|K01939,purA,XP_013235248.1|K00134,GAPDH,XP_013229416.1|K00927,PGK,XP_013438037.1|K02112,ATPF1B,XP_013232478.1|K09699,DBT,AET50600.1|K00134,GAPDH,AET50575.1|K01689,ENO,AAK38886.1|-,-,XP_013436178.1|K02111,ATPF1A,XP_013440097.1|K00412,CYTB,ADW23642.1|K00658,DLST,XP_013434872.1|K02120,ATPVD,XP_013436120.1|K02122,ATPVF,XP_013229878.1|K00627,DLAT,XP…	http://amigo.geneontology.org/amigo/term/GO:0009167
purine nucleoside monophosphate metabolic process	Biological Process	GO:0009126	19	55	301	866	0.0631229	0.0635104	0.5665	0.93016	K00760,hprT,XP_013228452.1|K00927,PGK,XP_013332747.1|K01939,purA,XP_013235248.1|K00134,GAPDH,XP_013229416.1|K00927,PGK,XP_013438037.1|K02112,ATPF1B,XP_013232478.1|K09699,DBT,AET50600.1|K00134,GAPDH,AET50575.1|K01689,ENO,AAK38886.1|-,-,XP_013436178.1|K02111,ATPF1A,XP_013440097.1|K00412,CYTB,ADW23642.1|K00658,DLST,XP_013434872.1|K02120,ATPVD,XP_013436120.1|K02122,ATPVF,XP_013229878.1|K00627,DLAT,XP…	http://amigo.geneontology.org/amigo/term/GO:0009126
cellular polysaccharide metabolic process	Biological Process	GO:0044264	3	8	301	866	0.00996678	0.00923788	0.566985	0.93016	K00703,E2.4.1.21,XP_013235487.1|K00703,E2.4.1.21,XP_013337552.1|K00688,E2.4.1.1,XP_013231934.1	http://amigo.geneontology.org/amigo/term/GO:0044264
cellular response to molecule of bacterial origin	Biological Process	GO:0071219	3	8	301	866	0.00996678	0.00923788	0.566985	0.93016	-,-,XP_013228219.1|K08884,K08884,XP_013234162.1|K08884,K08884,AAQ91345.1	http://amigo.geneontology.org/amigo/term/GO:0071219
cellular response to organonitrogen compound	Biological Process	GO:0071417	3	8	301	866	0.00996678	0.00923788	0.566985	0.93016	-,-,XP_013228219.1|K08884,K08884,XP_013234162.1|K08884,K08884,AAQ91345.1	http://amigo.geneontology.org/amigo/term/GO:0071417
polysaccharide metabolic process	Biological Process	GO:0005976	3	8	301	866	0.00996678	0.00923788	0.566985	0.93016	K00703,E2.4.1.21,XP_013235487.1|K00703,E2.4.1.21,XP_013337552.1|K00688,E2.4.1.1,XP_013231934.1	http://amigo.geneontology.org/amigo/term/GO:0005976
hydrogen-exporting ATPase activity	Molecular Function	GO:0036442	3	8	301	866	0.00996678	0.00923788	0.566985	0.93016	K02122,ATPVF,XP_013229878.1|K02111,ATPF1A,CEL73732.1|K02111,ATPF1A,XP_013440097.1	http://amigo.geneontology.org/amigo/term/GO:0036442
glycosaminoglycan binding	Molecular Function	GO:0005539	3	8	301	866	0.00996678	0.00923788	0.566985	0.93016	-,-,XP_013228219.1|K08884,K08884,XP_013234162.1|K08884,K08884,AAQ91345.1	http://amigo.geneontology.org/amigo/term/GO:0005539
cellular response to endogenous stimulus	Biological Process	GO:0071495	3	8	301	866	0.00996678	0.00923788	0.566985	0.93016	-,-,XP_013228219.1|K08884,K08884,XP_013234162.1|K08884,K08884,AAQ91345.1	http://amigo.geneontology.org/amigo/term/GO:0071495
proton-transporting ATPase activity, rotational mechanism	Molecular Function	GO:0046961	3	8	301	866	0.00996678	0.00923788	0.566985	0.93016	K02122,ATPVF,XP_013229878.1|K02111,ATPF1A,CEL73732.1|K02111,ATPF1A,XP_013440097.1	http://amigo.geneontology.org/amigo/term/GO:0046961
response to bacterium	Biological Process	GO:0009617	3	8	301	866	0.00996678	0.00923788	0.566985	0.93016	-,-,XP_013228219.1|K08884,K08884,XP_013234162.1|K08884,K08884,AAQ91345.1	http://amigo.geneontology.org/amigo/term/GO:0009617
protein maturation	Biological Process	GO:0051604	3	8	301	866	0.00996678	0.00923788	0.566985	0.93016	K19225,gluP,ABC50099.1|K06013,STE24,XP_013233627.1|K19225,gluP,XP_013439805.1	http://amigo.geneontology.org/amigo/term/GO:0051604
response to organonitrogen compound	Biological Process	GO:0010243	3	8	301	866	0.00996678	0.00923788	0.566985	0.93016	-,-,XP_013228219.1|K08884,K08884,XP_013234162.1|K08884,K08884,AAQ91345.1	http://amigo.geneontology.org/amigo/term/GO:0010243
protein processing	Biological Process	GO:0016485	3	8	301	866	0.00996678	0.00923788	0.566985	0.93016	K19225,gluP,ABC50099.1|K06013,STE24,XP_013233627.1|K19225,gluP,XP_013439805.1	http://amigo.geneontology.org/amigo/term/GO:0016485
spore germination	Biological Process	GO:0009847	3	8	301	866	0.00996678	0.00923788	0.566985	0.93016	-,-,XP_013228219.1|K08884,K08884,XP_013234162.1|K08884,K08884,AAQ91345.1	http://amigo.geneontology.org/amigo/term/GO:0009847
monocarboxylic acid catabolic process	Biological Process	GO:0072329	3	8	301	866	0.00996678	0.00923788	0.566985	0.93016	K00248,ACADS,XP_013436662.1|K00135,gabD,XP_013437833.1|K00252,GCDH,XP_013438059.1	http://amigo.geneontology.org/amigo/term/GO:0072329
cellular response to peptidoglycan	Biological Process	GO:0071224	3	8	301	866	0.00996678	0.00923788	0.566985	0.93016	-,-,XP_013228219.1|K08884,K08884,XP_013234162.1|K08884,K08884,AAQ91345.1	http://amigo.geneontology.org/amigo/term/GO:0071224
integral component of plasma membrane	Cellular Component	GO:0005887	3	8	301	866	0.00996678	0.00923788	0.566985	0.93016	K03281,TC.CIC,XP_013437985.1|-,-,XP_013234864.1|K01537,E3.6.3.8,XP_013233090.1	http://amigo.geneontology.org/amigo/term/GO:0005887
mRNA processing	Biological Process	GO:0006397	3	8	301	866	0.00996678	0.00923788	0.566985	0.93016	K04796,RUXX,XP_013435101.1|-,-,XP_013229512.1|K03578,hrpA,XP_013229432.1	http://amigo.geneontology.org/amigo/term/GO:0006397
cellular response to nitrogen compound	Biological Process	GO:1901699	3	8	301	866	0.00996678	0.00923788	0.566985	0.93016	-,-,XP_013228219.1|K08884,K08884,XP_013234162.1|K08884,K08884,AAQ91345.1	http://amigo.geneontology.org/amigo/term/GO:1901699
nucleoside salvage	Biological Process	GO:0043174	3	8	301	866	0.00996678	0.00923788	0.566985	0.93016	K00760,hprT,XP_013228452.1|-,-,XP_013436178.1|K00761,upp,AET50663.1	http://amigo.geneontology.org/amigo/term/GO:0043174
response to biotic stimulus	Biological Process	GO:0009607	3	8	301	866	0.00996678	0.00923788	0.566985	0.93016	-,-,XP_013228219.1|K08884,K08884,XP_013234162.1|K08884,K08884,AAQ91345.1	http://amigo.geneontology.org/amigo/term/GO:0009607
response to organic substance	Biological Process	GO:0010033	3	8	301	866	0.00996678	0.00923788	0.566985	0.93016	-,-,XP_013228219.1|K08884,K08884,XP_013234162.1|K08884,K08884,AAQ91345.1	http://amigo.geneontology.org/amigo/term/GO:0010033
response to other organism	Biological Process	GO:0051707	3	8	301	866	0.00996678	0.00923788	0.566985	0.93016	-,-,XP_013228219.1|K08884,K08884,XP_013234162.1|K08884,K08884,AAQ91345.1	http://amigo.geneontology.org/amigo/term/GO:0051707
response to endogenous stimulus	Biological Process	GO:0009719	3	8	301	866	0.00996678	0.00923788	0.566985	0.93016	-,-,XP_013228219.1|K08884,K08884,XP_013234162.1|K08884,K08884,AAQ91345.1	http://amigo.geneontology.org/amigo/term/GO:0009719
response to external biotic stimulus	Biological Process	GO:0043207	3	8	301	866	0.00996678	0.00923788	0.566985	0.93016	-,-,XP_013228219.1|K08884,K08884,XP_013234162.1|K08884,K08884,AAQ91345.1	http://amigo.geneontology.org/amigo/term/GO:0043207
cellular response to biotic stimulus	Biological Process	GO:0071216	3	8	301	866	0.00996678	0.00923788	0.566985	0.93016	-,-,XP_013228219.1|K08884,K08884,XP_013234162.1|K08884,K08884,AAQ91345.1	http://amigo.geneontology.org/amigo/term/GO:0071216
peptidoglycan binding	Molecular Function	GO:0042834	3	8	301	866	0.00996678	0.00923788	0.566985	0.93016	-,-,XP_013228219.1|K08884,K08884,XP_013234162.1|K08884,K08884,AAQ91345.1	http://amigo.geneontology.org/amigo/term/GO:0042834
response to nitrogen compound	Biological Process	GO:1901698	3	8	301	866	0.00996678	0.00923788	0.566985	0.93016	-,-,XP_013228219.1|K08884,K08884,XP_013234162.1|K08884,K08884,AAQ91345.1	http://amigo.geneontology.org/amigo/term/GO:1901698
response to molecule of bacterial origin	Biological Process	GO:0002237	3	8	301	866	0.00996678	0.00923788	0.566985	0.93016	-,-,XP_013228219.1|K08884,K08884,XP_013234162.1|K08884,K08884,AAQ91345.1	http://amigo.geneontology.org/amigo/term/GO:0002237
nucleoid	Cellular Component	GO:0009295	3	8	301	866	0.00996678	0.00923788	0.566985	0.93016	K05592,deaD,CAB38640.1|K11927,rhlE,XP_013439803.1|K05592,deaD,XP_013440876.1	http://amigo.geneontology.org/amigo/term/GO:0009295
cellular response to organic substance	Biological Process	GO:0071310	3	8	301	866	0.00996678	0.00923788	0.566985	0.93016	-,-,XP_013228219.1|K08884,K08884,XP_013234162.1|K08884,K08884,AAQ91345.1	http://amigo.geneontology.org/amigo/term/GO:0071310
response to peptidoglycan	Biological Process	GO:0032494	3	8	301	866	0.00996678	0.00923788	0.566985	0.93016	-,-,XP_013228219.1|K08884,K08884,XP_013234162.1|K08884,K08884,AAQ91345.1	http://amigo.geneontology.org/amigo/term/GO:0032494
bacterial nucleoid	Cellular Component	GO:0043590	3	8	301	866	0.00996678	0.00923788	0.566985	0.93016	K05592,deaD,CAB38640.1|K11927,rhlE,XP_013439803.1|K05592,deaD,XP_013440876.1	http://amigo.geneontology.org/amigo/term/GO:0043590
DNA replication factor C complex	Cellular Component	GO:0005663	2	5	301	866	0.00664452	0.00577367	0.56735	0.93016	K04800,rfcL,XP_013235576.1|K04801,rfcS,XP_013230119.1	http://amigo.geneontology.org/amigo/term/GO:0005663
metal ion transport	Biological Process	GO:0030001	2	5	301	866	0.00664452	0.00577367	0.56735	0.93016	K02613,paaE,AET50763.1|-,-,XP_013233795.1	http://amigo.geneontology.org/amigo/term/GO:0030001
AMP metabolic process	Biological Process	GO:0046033	2	5	301	866	0.00664452	0.00577367	0.56735	0.93016	-,-,XP_013436178.1|K01939,purA,XP_013235248.1	http://amigo.geneontology.org/amigo/term/GO:0046033
chemical homeostasis	Biological Process	GO:0048878	2	5	301	866	0.00664452	0.00577367	0.56735	0.93016	K00248,ACADS,XP_013436662.1|K00252,GCDH,XP_013438059.1	http://amigo.geneontology.org/amigo/term/GO:0048878
chromosomal part	Cellular Component	GO:0044427	2	5	301	866	0.00664452	0.00577367	0.56735	0.93016	K04800,rfcL,XP_013235576.1|K04801,rfcS,XP_013230119.1	http://amigo.geneontology.org/amigo/term/GO:0044427
protein-DNA loading ATPase activity	Molecular Function	GO:0033170	2	5	301	866	0.00664452	0.00577367	0.56735	0.93016	K04800,rfcL,XP_013235576.1|K04801,rfcS,XP_013230119.1	http://amigo.geneontology.org/amigo/term/GO:0033170
fatty acid catabolic process	Biological Process	GO:0009062	2	5	301	866	0.00664452	0.00577367	0.56735	0.93016	K00248,ACADS,XP_013436662.1|K00252,GCDH,XP_013438059.1	http://amigo.geneontology.org/amigo/term/GO:0009062
replication fork	Cellular Component	GO:0005657	2	5	301	866	0.00664452	0.00577367	0.56735	0.93016	K04800,rfcL,XP_013235576.1|K04801,rfcS,XP_013230119.1	http://amigo.geneontology.org/amigo/term/GO:0005657
fatty acid beta-oxidation	Biological Process	GO:0006635	2	5	301	866	0.00664452	0.00577367	0.56735	0.93016	K00248,ACADS,XP_013436662.1|K00252,GCDH,XP_013438059.1	http://amigo.geneontology.org/amigo/term/GO:0006635
proline biosynthetic process	Biological Process	GO:0006561	2	5	301	866	0.00664452	0.00577367	0.56735	0.93016	K00931,proB,XP_013434130.1|K00819,rocD,XP_013227886.1	http://amigo.geneontology.org/amigo/term/GO:0006561
fatty acid oxidation	Biological Process	GO:0019395	2	5	301	866	0.00664452	0.00577367	0.56735	0.93016	K00248,ACADS,XP_013436662.1|K00252,GCDH,XP_013438059.1	http://amigo.geneontology.org/amigo/term/GO:0019395
glycerolipid biosynthetic process	Biological Process	GO:0045017	2	5	301	866	0.00664452	0.00577367	0.56735	0.93016	-,-,XP_013229930.1|K00631,plsB,XP_013440962.1	http://amigo.geneontology.org/amigo/term/GO:0045017
intramolecular transferase activity, phosphotransferases	Molecular Function	GO:0016868	2	5	301	866	0.00664452	0.00577367	0.56735	0.93016	K01835,pgm,CDJ70347.1|K01835,pgm,XP_013333468.1	http://amigo.geneontology.org/amigo/term/GO:0016868
large ribosomal subunit rRNA binding	Molecular Function	GO:0070180	2	5	301	866	0.00664452	0.00577367	0.56735	0.93016	K02929,RP-L44e,XP_013229778.1|K02864,RP-L10,XP_013229994.1	http://amigo.geneontology.org/amigo/term/GO:0070180
glyceraldehyde-3-phosphate dehydrogenase (NAD+) (phosphorylating) activity	Molecular Function	GO:0004365	2	5	301	866	0.00664452	0.00577367	0.56735	0.93016	K00134,GAPDH,XP_013229416.1|K00134,GAPDH,AET50575.1	http://amigo.geneontology.org/amigo/term/GO:0004365
endonuclease activity, active with either ribo- or deoxyribonucleic acids and producing 5'-phosphomonoesters	Molecular Function	GO:0016893	2	5	301	866	0.00664452	0.00577367	0.56735	0.93016	K01151,nfo,XP_013437847.1|K02936,RP-L7Ae,AET50506.1	http://amigo.geneontology.org/amigo/term/GO:0016893
phenol-containing compound metabolic process	Biological Process	GO:0018958	2	5	301	866	0.00664452	0.00577367	0.56735	0.93016	-,-,XP_013438199.1|-,-,XP_013433977.1	http://amigo.geneontology.org/amigo/term/GO:0018958
L-proline biosynthetic process	Biological Process	GO:0055129	2	5	301	866	0.00664452	0.00577367	0.56735	0.93016	K00931,proB,XP_013434130.1|K00819,rocD,XP_013227886.1	http://amigo.geneontology.org/amigo/term/GO:0055129
phosphotransferase activity, phosphate group as acceptor	Molecular Function	GO:0016776	2	5	301	866	0.00664452	0.00577367	0.56735	0.93016	-,-,XP_013436178.1|K00940,ndk,XP_013228808.1	http://amigo.geneontology.org/amigo/term/GO:0016776
alpha-amino acid catabolic process	Biological Process	GO:1901606	2	5	301	866	0.00664452	0.00577367	0.56735	0.93016	K00819,rocD,XP_013227886.1|K00259,ald,XP_013234727.1	http://amigo.geneontology.org/amigo/term/GO:1901606
glucan biosynthetic process	Biological Process	GO:0009250	2	5	301	866	0.00664452	0.00577367	0.56735	0.93016	K00703,E2.4.1.21,XP_013235487.1|K00703,E2.4.1.21,XP_013337552.1	http://amigo.geneontology.org/amigo/term/GO:0009250
glycogen biosynthetic process	Biological Process	GO:0005978	2	5	301	866	0.00664452	0.00577367	0.56735	0.93016	K00703,E2.4.1.21,XP_013235487.1|K00703,E2.4.1.21,XP_013337552.1	http://amigo.geneontology.org/amigo/term/GO:0005978
DNA clamp loader activity	Molecular Function	GO:0003689	2	5	301	866	0.00664452	0.00577367	0.56735	0.93016	K04800,rfcL,XP_013235576.1|K04801,rfcS,XP_013230119.1	http://amigo.geneontology.org/amigo/term/GO:0003689
acetyl-CoA metabolic process	Biological Process	GO:0006084	2	5	301	866	0.00664452	0.00577367	0.56735	0.93016	K01895,ACSS,XP_013433758.1|K01895,ACSS,XP_013232261.1	http://amigo.geneontology.org/amigo/term/GO:0006084
AMP biosynthetic process	Biological Process	GO:0006167	2	5	301	866	0.00664452	0.00577367	0.56735	0.93016	-,-,XP_013436178.1|K01939,purA,XP_013235248.1	http://amigo.geneontology.org/amigo/term/GO:0006167
glycerophospholipid biosynthetic process	Biological Process	GO:0046474	2	5	301	866	0.00664452	0.00577367	0.56735	0.93016	-,-,XP_013229930.1|K00631,plsB,XP_013440962.1	http://amigo.geneontology.org/amigo/term/GO:0046474
protein refolding	Biological Process	GO:0042026	2	5	301	866	0.00664452	0.00577367	0.56735	0.93016	K04077,groEL,XP_013438943.1|K04077,groEL,XP_013338599.1	http://amigo.geneontology.org/amigo/term/GO:0042026
proline metabolic process	Biological Process	GO:0006560	2	5	301	866	0.00664452	0.00577367	0.56735	0.93016	K00931,proB,XP_013434130.1|K00819,rocD,XP_013227886.1	http://amigo.geneontology.org/amigo/term/GO:0006560
lipid oxidation	Biological Process	GO:0034440	2	5	301	866	0.00664452	0.00577367	0.56735	0.93016	K00248,ACADS,XP_013436662.1|K00252,GCDH,XP_013438059.1	http://amigo.geneontology.org/amigo/term/GO:0034440
nuclease activity	Molecular Function	GO:0004518	4	11	301	866	0.013289	0.0127021	0.568476	0.93016	K02319,DPA,XP_013436657.1|K01151,nfo,XP_013437847.1|K06965,PELO,XP_013436664.1|K02936,RP-L7Ae,AET50506.1	http://amigo.geneontology.org/amigo/term/GO:0004518
phospholipid biosynthetic process	Biological Process	GO:0008654	4	11	301	866	0.013289	0.0127021	0.568476	0.93016	K01770,ispF,XP_013433375.1|-,-,XP_013229930.1|K00631,plsB,XP_013440962.1|K02372,fabZ,XP_013435044.1	http://amigo.geneontology.org/amigo/term/GO:0008654
RNA biosynthetic process	Biological Process	GO:0032774	4	11	301	866	0.013289	0.0127021	0.568476	0.93016	K12410,npdA,3U31_A|-,-,XP_013337136.1|K03041,rpoA1,XP_013229513.1|-,-,XP_013434639.1	http://amigo.geneontology.org/amigo/term/GO:0032774
proton-transporting ATP synthase activity, rotational mechanism	Molecular Function	GO:0046933	5	14	301	866	0.0166113	0.0161663	0.570657	0.93016	K02122,ATPVF,XP_013229878.1|K02120,ATPVD,XP_013436120.1|K02111,ATPF1A,CEL73732.1|K02112,ATPF1B,XP_013232478.1|K02111,ATPF1A,XP_013440097.1	http://amigo.geneontology.org/amigo/term/GO:0046933
multi-organism process	Biological Process	GO:0051704	5	14	301	866	0.0166113	0.0161663	0.570657	0.93016	K00658,DLST,XP_013434872.1|-,-,XP_013228219.1|K08884,K08884,XP_013234162.1|K08884,K08884,AAQ91345.1|-,-,XP_013434639.1	http://amigo.geneontology.org/amigo/term/GO:0051704
monocarboxylic acid biosynthetic process	Biological Process	GO:0072330	5	14	301	866	0.0166113	0.0161663	0.570657	0.93016	K01897,ACSL,XP_013439980.1|K09458,fabF,XP_013434109.1|K00059,fabG,XP_013233585.1|K02372,fabZ,XP_013435044.1|K00648,fabH,XP_013433915.1	http://amigo.geneontology.org/amigo/term/GO:0072330
fatty acid biosynthetic process	Biological Process	GO:0006633	5	14	301	866	0.0166113	0.0161663	0.570657	0.93016	K01897,ACSL,XP_013439980.1|K09458,fabF,XP_013434109.1|K00059,fabG,XP_013233585.1|K02372,fabZ,XP_013435044.1|K00648,fabH,XP_013433915.1	http://amigo.geneontology.org/amigo/term/GO:0006633
cellular macromolecular complex assembly	Biological Process	GO:0034622	5	14	301	866	0.0166113	0.0161663	0.570657	0.93016	K03242,EIF2S3,XP_013435351.1|K03242,EIF2S3,XP_013336736.1|-,-,XP_013438283.1|K02965,RP-S19,XP_013231204.1|K17609,NXN,XP_013230659.1	http://amigo.geneontology.org/amigo/term/GO:0034622
hydrogen ion transmembrane transporter activity	Molecular Function	GO:0015078	6	17	301	866	0.0199336	0.0196305	0.573126	0.93016	K02122,ATPVF,XP_013229878.1|K02120,ATPVD,XP_013436120.1|K00412,CYTB,ADW23642.1|K02111,ATPF1A,CEL73732.1|K02112,ATPF1B,XP_013232478.1|K02111,ATPF1A,XP_013440097.1	http://amigo.geneontology.org/amigo/term/GO:0015078
phosphate-containing compound metabolic process	Biological Process	GO:0006796	43	125	301	866	0.142857	0.144342	0.573407	0.93016	K00760,hprT,XP_013228452.1|K00927,PGK,XP_013332747.1|K00033,PGD,XP_013437159.1|K00134,GAPDH,XP_013229416.1|K02112,ATPF1B,XP_013232478.1|K02372,fabZ,XP_013435044.1|K00763,pncB,XP_013231951.1|K01770,ispF,XP_013433375.1|-,-,XP_013229930.1|K00761,upp,AET50663.1|K00627,DLAT,XP_013436872.1|K01623,ALDO,XP_013233987.1|-,-,XP_013228219.1|K00927,PGK,XP_013438810.1|K00631,plsB,XP_013440962.1|K00940,ndk,XP_0…	http://amigo.geneontology.org/amigo/term/GO:0006796
cellular response to cold	Biological Process	GO:0070417	1	2	301	866	0.00332226	0.00230947	0.574604	0.93016	-,-,XP_013438283.1	http://amigo.geneontology.org/amigo/term/GO:0070417
NAD(P)+ transhydrogenase (AB-specific) activity	Molecular Function	GO:0008750	1	2	301	866	0.00332226	0.00230947	0.574604	0.93016	K00325,pntB,AAA29077.1	http://amigo.geneontology.org/amigo/term/GO:0008750
serine-type exopeptidase activity	Molecular Function	GO:0070008	1	2	301	866	0.00332226	0.00230947	0.574604	0.93016	K01322,PREP,XP_003881672.1	http://amigo.geneontology.org/amigo/term/GO:0070008
uracil salvage	Biological Process	GO:0006223	1	2	301	866	0.00332226	0.00230947	0.574604	0.93016	K00761,upp,AET50663.1	http://amigo.geneontology.org/amigo/term/GO:0006223
anatomical structure morphogenesis	Biological Process	GO:0009653	1	2	301	866	0.00332226	0.00230947	0.574604	0.93016	-,-,XP_013434639.1	http://amigo.geneontology.org/amigo/term/GO:0009653
external encapsulating structure part	Cellular Component	GO:0044462	1	2	301	866	0.00332226	0.00230947	0.574604	0.93016	-,-,CDJ70366.1	http://amigo.geneontology.org/amigo/term/GO:0044462
pseudouridine synthesis	Biological Process	GO:0001522	1	2	301	866	0.00332226	0.00230947	0.574604	0.93016	-,-,XP_013439497.1	http://amigo.geneontology.org/amigo/term/GO:0001522
DNA polymerase activity	Molecular Function	GO:0034061	1	2	301	866	0.00332226	0.00230947	0.574604	0.93016	K02319,DPA,XP_013436657.1	http://amigo.geneontology.org/amigo/term/GO:0034061
divalent metal ion transport	Biological Process	GO:0070838	1	2	301	866	0.00332226	0.00230947	0.574604	0.93016	-,-,XP_013233795.1	http://amigo.geneontology.org/amigo/term/GO:0070838
cellular developmental process	Biological Process	GO:0048869	1	2	301	866	0.00332226	0.00230947	0.574604	0.93016	-,-,XP_013434639.1	http://amigo.geneontology.org/amigo/term/GO:0048869
uridine kinase activity	Molecular Function	GO:0004849	1	2	301	866	0.00332226	0.00230947	0.574604	0.93016	K00761,upp,AET50663.1	http://amigo.geneontology.org/amigo/term/GO:0004849
phosphogluconate dehydrogenase (decarboxylating) activity	Molecular Function	GO:0004616	1	2	301	866	0.00332226	0.00230947	0.574604	0.93016	K00033,PGD,XP_013437159.1	http://amigo.geneontology.org/amigo/term/GO:0004616
phosphorylase activity	Molecular Function	GO:0004645	1	2	301	866	0.00332226	0.00230947	0.574604	0.93016	K00688,E2.4.1.1,XP_013231934.1	http://amigo.geneontology.org/amigo/term/GO:0004645
orotidine-5'-phosphate decarboxylase activity	Molecular Function	GO:0004590	1	2	301	866	0.00332226	0.00230947	0.574604	0.93016	K01591,pyrF,XP_013440865.1	http://amigo.geneontology.org/amigo/term/GO:0004590
pyrimidine ribonucleotide salvage	Biological Process	GO:0010138	1	2	301	866	0.00332226	0.00230947	0.574604	0.93016	K00761,upp,AET50663.1	http://amigo.geneontology.org/amigo/term/GO:0010138
histidine-tRNA ligase activity	Molecular Function	GO:0004821	1	2	301	866	0.00332226	0.00230947	0.574604	0.93016	K01892,HARS,CEL73547.1	http://amigo.geneontology.org/amigo/term/GO:0004821
glutamyl-tRNA aminoacylation	Biological Process	GO:0006424	1	2	301	866	0.00332226	0.00230947	0.574604	0.93016	K01886,QARS,XP_013438074.1	http://amigo.geneontology.org/amigo/term/GO:0006424
uracil biosynthetic process	Biological Process	GO:0046107	1	2	301	866	0.00332226	0.00230947	0.574604	0.93016	K00761,upp,AET50663.1	http://amigo.geneontology.org/amigo/term/GO:0046107
carbon-nitrogen ligase activity, with glutamine as amido-N-donor	Molecular Function	GO:0016884	1	2	301	866	0.00332226	0.00230947	0.574604	0.93016	K01916,nadE,XP_013435266.1	http://amigo.geneontology.org/amigo/term/GO:0016884
cellular biogenic amine metabolic process	Biological Process	GO:0006576	1	2	301	866	0.00332226	0.00230947	0.574604	0.93016	K00809,DHPS,XP_013435480.1	http://amigo.geneontology.org/amigo/term/GO:0006576
mRNA 3'-UTR binding	Molecular Function	GO:0003730	1	2	301	866	0.00332226	0.00230947	0.574604	0.93016	K01681,ACO,XP_013236090.1	http://amigo.geneontology.org/amigo/term/GO:0003730
nucleoside-triphosphatase regulator activity	Molecular Function	GO:0060589	1	2	301	866	0.00332226	0.00230947	0.574604	0.93016	K03687,GRPE,XP_013230006.1	http://amigo.geneontology.org/amigo/term/GO:0060589
DNA topoisomerase II activity	Molecular Function	GO:0061505	1	2	301	866	0.00332226	0.00230947	0.574604	0.93016	K02470,gyrB,KFH01019.1	http://amigo.geneontology.org/amigo/term/GO:0061505
pantothenate metabolic process	Biological Process	GO:0015939	1	2	301	866	0.00332226	0.00230947	0.574604	0.93016	K01918,panC,XP_013233599.1	http://amigo.geneontology.org/amigo/term/GO:0015939
alkyl sulfatase activity	Molecular Function	GO:0018741	1	2	301	866	0.00332226	0.00230947	0.574604	0.93016	-,-,CDJ70366.1	http://amigo.geneontology.org/amigo/term/GO:0018741
glucan catabolic process	Biological Process	GO:0009251	1	2	301	866	0.00332226	0.00230947	0.574604	0.93016	K00688,E2.4.1.1,XP_013231934.1	http://amigo.geneontology.org/amigo/term/GO:0009251
oxidoreductase activity, acting on diphenols and related substances as donors	Molecular Function	GO:0016679	1	2	301	866	0.00332226	0.00230947	0.574604	0.93016	K00412,CYTB,ADW23642.1	http://amigo.geneontology.org/amigo/term/GO:0016679
endodeoxyribonuclease activity, producing 5'-phosphomonoesters	Molecular Function	GO:0016888	1	2	301	866	0.00332226	0.00230947	0.574604	0.93016	K01151,nfo,XP_013437847.1	http://amigo.geneontology.org/amigo/term/GO:0016888
sulfuric ester hydrolase activity	Molecular Function	GO:0008484	1	2	301	866	0.00332226	0.00230947	0.574604	0.93016	-,-,CDJ70366.1	http://amigo.geneontology.org/amigo/term/GO:0008484
envelope	Cellular Component	GO:0031975	1	2	301	866	0.00332226	0.00230947	0.574604	0.93016	-,-,CDJ70366.1	http://amigo.geneontology.org/amigo/term/GO:0031975
NAD-dependent protein deacetylase activity	Molecular Function	GO:0034979	1	2	301	866	0.00332226	0.00230947	0.574604	0.93016	K12410,npdA,3U31_A	http://amigo.geneontology.org/amigo/term/GO:0034979
DNA topoisomerase type II (ATP-hydrolyzing) activity	Molecular Function	GO:0003918	1	2	301	866	0.00332226	0.00230947	0.574604	0.93016	K02470,gyrB,KFH01019.1	http://amigo.geneontology.org/amigo/term/GO:0003918
protein-succinyllysine desuccinylase activity	Molecular Function	GO:0036055	1	2	301	866	0.00332226	0.00230947	0.574604	0.93016	K12410,npdA,3U31_A	http://amigo.geneontology.org/amigo/term/GO:0036055
3-hydroxybutyrate dehydrogenase activity	Molecular Function	GO:0003858	1	2	301	866	0.00332226	0.00230947	0.574604	0.93016	-,-,XP_013229440.1	http://amigo.geneontology.org/amigo/term/GO:0003858
polysaccharide catabolic process	Biological Process	GO:0000272	1	2	301	866	0.00332226	0.00230947	0.574604	0.93016	K00688,E2.4.1.1,XP_013231934.1	http://amigo.geneontology.org/amigo/term/GO:0000272
regulation of cellular component organization	Biological Process	GO:0051128	1	2	301	866	0.00332226	0.00230947	0.574604	0.93016	-,-,XP_013434639.1	http://amigo.geneontology.org/amigo/term/GO:0051128
structure-specific DNA binding	Molecular Function	GO:0043566	1	2	301	866	0.00332226	0.00230947	0.574604	0.93016	K03111,ssb,XP_013440289.1	http://amigo.geneontology.org/amigo/term/GO:0043566
NAD(P)+ transhydrogenase activity	Molecular Function	GO:0008746	1	2	301	866	0.00332226	0.00230947	0.574604	0.93016	K00325,pntB,AAA29077.1	http://amigo.geneontology.org/amigo/term/GO:0008746
pantothenate biosynthetic process	Biological Process	GO:0015940	1	2	301	866	0.00332226	0.00230947	0.574604	0.93016	K01918,panC,XP_013233599.1	http://amigo.geneontology.org/amigo/term/GO:0015940
uracil metabolic process	Biological Process	GO:0019860	1	2	301	866	0.00332226	0.00230947	0.574604	0.93016	K00761,upp,AET50663.1	http://amigo.geneontology.org/amigo/term/GO:0019860
oxidoreductase activity, acting on NAD(P)H, NAD(P) as acceptor	Molecular Function	GO:0016652	1	2	301	866	0.00332226	0.00230947	0.574604	0.93016	K00325,pntB,AAA29077.1	http://amigo.geneontology.org/amigo/term/GO:0016652
amine metabolic process	Biological Process	GO:0009308	1	2	301	866	0.00332226	0.00230947	0.574604	0.93016	K00809,DHPS,XP_013435480.1	http://amigo.geneontology.org/amigo/term/GO:0009308
lysine biosynthetic process	Biological Process	GO:0009085	1	2	301	866	0.00332226	0.00230947	0.574604	0.93016	K01681,ACO,XP_013236090.1	http://amigo.geneontology.org/amigo/term/GO:0009085
intracellular protein transmembrane transport	Biological Process	GO:0065002	1	2	301	866	0.00332226	0.00230947	0.574604	0.93016	K10956,SEC61A,KEP66757.1	http://amigo.geneontology.org/amigo/term/GO:0065002
response to metal ion	Biological Process	GO:0010038	1	2	301	866	0.00332226	0.00230947	0.574604	0.93016	K03926,cutA,XP_013231203.1	http://amigo.geneontology.org/amigo/term/GO:0010038
pyruvate, water dikinase activity	Molecular Function	GO:0008986	1	2	301	866	0.00332226	0.00230947	0.574604	0.93016	K01007,pps,XP_013229730.1	http://amigo.geneontology.org/amigo/term/GO:0008986
phosphopyruvate hydratase activity	Molecular Function	GO:0004634	1	2	301	866	0.00332226	0.00230947	0.574604	0.93016	K01689,ENO,AAK38886.1	http://amigo.geneontology.org/amigo/term/GO:0004634
response to cold	Biological Process	GO:0009409	1	2	301	866	0.00332226	0.00230947	0.574604	0.93016	-,-,XP_013438283.1	http://amigo.geneontology.org/amigo/term/GO:0009409
beta-ketoacyl-acyl-carrier-protein synthase II activity	Molecular Function	GO:0033817	1	2	301	866	0.00332226	0.00230947	0.574604	0.93016	K09458,fabF,XP_013434109.1	http://amigo.geneontology.org/amigo/term/GO:0033817
pyrimidine nucleobase salvage	Biological Process	GO:0043100	1	2	301	866	0.00332226	0.00230947	0.574604	0.93016	K00761,upp,AET50663.1	http://amigo.geneontology.org/amigo/term/GO:0043100
endodeoxyribonuclease activity	Molecular Function	GO:0004520	1	2	301	866	0.00332226	0.00230947	0.574604	0.93016	K01151,nfo,XP_013437847.1	http://amigo.geneontology.org/amigo/term/GO:0004520
CAAX-box protein maturation	Biological Process	GO:0080120	1	2	301	866	0.00332226	0.00230947	0.574604	0.93016	K06013,STE24,XP_013233627.1	http://amigo.geneontology.org/amigo/term/GO:0080120
2-methylisocitrate dehydratase activity	Molecular Function	GO:0047456	1	2	301	866	0.00332226	0.00230947	0.574604	0.93016	K01681,ACO,XP_013236090.1	http://amigo.geneontology.org/amigo/term/GO:0047456
DNA-directed DNA polymerase activity	Molecular Function	GO:0003887	1	2	301	866	0.00332226	0.00230947	0.574604	0.93016	K02319,DPA,XP_013436657.1	http://amigo.geneontology.org/amigo/term/GO:0003887
flavin-containing compound biosynthetic process	Biological Process	GO:0042727	1	2	301	866	0.00332226	0.00230947	0.574604	0.93016	K14656,ribL,XP_013336164.1	http://amigo.geneontology.org/amigo/term/GO:0042727
glutamine family amino acid catabolic process	Biological Process	GO:0009065	1	2	301	866	0.00332226	0.00230947	0.574604	0.93016	K00819,rocD,XP_013227886.1	http://amigo.geneontology.org/amigo/term/GO:0009065
malate dehydrogenase (menaquinone) activity	Molecular Function	GO:0052589	1	2	301	866	0.00332226	0.00230947	0.574604	0.93016	K00116,mqo,XP_013440081.1	http://amigo.geneontology.org/amigo/term/GO:0052589
oxidoreductase activity, acting on superoxide radicals as acceptor	Molecular Function	GO:0016721	1	2	301	866	0.00332226	0.00230947	0.574604	0.93016	K04564,SOD2,XP_013232304.1	http://amigo.geneontology.org/amigo/term/GO:0016721
cellular polysaccharide catabolic process	Biological Process	GO:0044247	1	2	301	866	0.00332226	0.00230947	0.574604	0.93016	K00688,E2.4.1.1,XP_013231934.1	http://amigo.geneontology.org/amigo/term/GO:0044247
malate dehydrogenase (quinone) activity	Molecular Function	GO:0008924	1	2	301	866	0.00332226	0.00230947	0.574604	0.93016	K00116,mqo,XP_013440081.1	http://amigo.geneontology.org/amigo/term/GO:0008924
single-organism developmental process	Biological Process	GO:0044767	1	2	301	866	0.00332226	0.00230947	0.574604	0.93016	-,-,XP_013434639.1	http://amigo.geneontology.org/amigo/term/GO:0044767
cell envelope	Cellular Component	GO:0030313	1	2	301	866	0.00332226	0.00230947	0.574604	0.93016	-,-,CDJ70366.1	http://amigo.geneontology.org/amigo/term/GO:0030313
uracil phosphoribosyltransferase activity	Molecular Function	GO:0004845	1	2	301	866	0.00332226	0.00230947	0.574604	0.93016	K00761,upp,AET50663.1	http://amigo.geneontology.org/amigo/term/GO:0004845
arginine catabolic process	Biological Process	GO:0006527	1	2	301	866	0.00332226	0.00230947	0.574604	0.93016	K00819,rocD,XP_013227886.1	http://amigo.geneontology.org/amigo/term/GO:0006527
CAAX-box protein processing	Biological Process	GO:0071586	1	2	301	866	0.00332226	0.00230947	0.574604	0.93016	K06013,STE24,XP_013233627.1	http://amigo.geneontology.org/amigo/term/GO:0071586
NAD+ binding	Molecular Function	GO:0070403	1	2	301	866	0.00332226	0.00230947	0.574604	0.93016	K12410,npdA,3U31_A	http://amigo.geneontology.org/amigo/term/GO:0070403
S-adenosylmethionine metabolic process	Biological Process	GO:0046500	1	2	301	866	0.00332226	0.00230947	0.574604	0.93016	K00789,metK,XP_013333045.1	http://amigo.geneontology.org/amigo/term/GO:0046500
aconitate hydratase activity	Molecular Function	GO:0003994	1	2	301	866	0.00332226	0.00230947	0.574604	0.93016	K01681,ACO,XP_013236090.1	http://amigo.geneontology.org/amigo/term/GO:0003994
pseudouridine synthase activity	Molecular Function	GO:0009982	1	2	301	866	0.00332226	0.00230947	0.574604	0.93016	-,-,XP_013439497.1	http://amigo.geneontology.org/amigo/term/GO:0009982
alanyl-tRNA aminoacylation	Biological Process	GO:0006419	1	2	301	866	0.00332226	0.00230947	0.574604	0.93016	K01872,AARS,XP_013233756.1	http://amigo.geneontology.org/amigo/term/GO:0006419
coenzyme A metabolic process	Biological Process	GO:0015936	1	2	301	866	0.00332226	0.00230947	0.574604	0.93016	K00859,coaE,XP_013434312.1	http://amigo.geneontology.org/amigo/term/GO:0015936
ribosomal small subunit biogenesis	Biological Process	GO:0042274	1	2	301	866	0.00332226	0.00230947	0.574604	0.93016	K02965,RP-S19,XP_013231204.1	http://amigo.geneontology.org/amigo/term/GO:0042274
transition metal ion transmembrane transporter activity	Molecular Function	GO:0046915	1	2	301	866	0.00332226	0.00230947	0.574604	0.93016	-,-,XP_013336906.1	http://amigo.geneontology.org/amigo/term/GO:0046915
amide biosynthetic process	Biological Process	GO:0043604	1	2	301	866	0.00332226	0.00230947	0.574604	0.93016	K01918,panC,XP_013233599.1	http://amigo.geneontology.org/amigo/term/GO:0043604
fructose-bisphosphate aldolase activity	Molecular Function	GO:0004332	1	2	301	866	0.00332226	0.00230947	0.574604	0.93016	K01623,ALDO,XP_013233987.1	http://amigo.geneontology.org/amigo/term/GO:0004332
methionine metabolic process	Biological Process	GO:0006555	1	2	301	866	0.00332226	0.00230947	0.574604	0.93016	K00641,metX,XP_013440859.1	http://amigo.geneontology.org/amigo/term/GO:0006555
electron transport chain	Biological Process	GO:0022900	1	2	301	866	0.00332226	0.00230947	0.574604	0.93016	K00412,CYTB,ADW23642.1	http://amigo.geneontology.org/amigo/term/GO:0022900
oxidoreductase activity, acting on the CH-NH2 group of donors	Molecular Function	GO:0016638	1	2	301	866	0.00332226	0.00230947	0.574604	0.93016	K00259,ald,XP_013234727.1	http://amigo.geneontology.org/amigo/term/GO:0016638
histidyl-tRNA aminoacylation	Biological Process	GO:0006427	1	2	301	866	0.00332226	0.00230947	0.574604	0.93016	K01892,HARS,CEL73547.1	http://amigo.geneontology.org/amigo/term/GO:0006427
glycogen phosphorylase activity	Molecular Function	GO:0008184	1	2	301	866	0.00332226	0.00230947	0.574604	0.93016	K00688,E2.4.1.1,XP_013231934.1	http://amigo.geneontology.org/amigo/term/GO:0008184
mRNA binding	Molecular Function	GO:0003729	1	2	301	866	0.00332226	0.00230947	0.574604	0.93016	K01681,ACO,XP_013236090.1	http://amigo.geneontology.org/amigo/term/GO:0003729
protein-malonyllysine demalonylase activity	Molecular Function	GO:0036054	1	2	301	866	0.00332226	0.00230947	0.574604	0.93016	K12410,npdA,3U31_A	http://amigo.geneontology.org/amigo/term/GO:0036054
fatty acid elongation	Biological Process	GO:0030497	1	2	301	866	0.00332226	0.00230947	0.574604	0.93016	K00059,fabG,XP_013233585.1	http://amigo.geneontology.org/amigo/term/GO:0030497
acetyl-CoA C-acetyltransferase activity	Molecular Function	GO:0003985	1	2	301	866	0.00332226	0.00230947	0.574604	0.93016	K00632,fadA,XP_013438170.1	http://amigo.geneontology.org/amigo/term/GO:0003985
ubiquinol-cytochrome-c reductase activity	Molecular Function	GO:0008121	1	2	301	866	0.00332226	0.00230947	0.574604	0.93016	K00412,CYTB,ADW23642.1	http://amigo.geneontology.org/amigo/term/GO:0008121
protein modification by small protein conjugation or removal	Biological Process	GO:0070647	1	2	301	866	0.00332226	0.00230947	0.574604	0.93016	-,-,XP_013228145.1	http://amigo.geneontology.org/amigo/term/GO:0070647
glutamate metabolic process	Biological Process	GO:0006536	1	2	301	866	0.00332226	0.00230947	0.574604	0.93016	K00819,rocD,XP_013227886.1	http://amigo.geneontology.org/amigo/term/GO:0006536
damaged DNA binding	Molecular Function	GO:0003684	1	2	301	866	0.00332226	0.00230947	0.574604	0.93016	K04483,radA,XP_013233743.1	http://amigo.geneontology.org/amigo/term/GO:0003684
glutamine-tRNA ligase activity	Molecular Function	GO:0004819	1	2	301	866	0.00332226	0.00230947	0.574604	0.93016	K01886,QARS,XP_013438074.1	http://amigo.geneontology.org/amigo/term/GO:0004819
pyrimidine-containing compound salvage	Biological Process	GO:0008655	1	2	301	866	0.00332226	0.00230947	0.574604	0.93016	K00761,upp,AET50663.1	http://amigo.geneontology.org/amigo/term/GO:0008655
protein deacetylase activity	Molecular Function	GO:0033558	1	2	301	866	0.00332226	0.00230947	0.574604	0.93016	K12410,npdA,3U31_A	http://amigo.geneontology.org/amigo/term/GO:0033558
ATPase regulator activity	Molecular Function	GO:0060590	1	2	301	866	0.00332226	0.00230947	0.574604	0.93016	K03687,GRPE,XP_013230006.1	http://amigo.geneontology.org/amigo/term/GO:0060590
sulfur amino acid biosynthetic process	Biological Process	GO:0000097	1	2	301	866	0.00332226	0.00230947	0.574604	0.93016	K00641,metX,XP_013440859.1	http://amigo.geneontology.org/amigo/term/GO:0000097
outer membrane-bounded periplasmic space	Cellular Component	GO:0030288	1	2	301	866	0.00332226	0.00230947	0.574604	0.93016	-,-,CDJ70366.1	http://amigo.geneontology.org/amigo/term/GO:0030288
protein pupylation	Biological Process	GO:0070490	1	2	301	866	0.00332226	0.00230947	0.574604	0.93016	-,-,XP_013228145.1	http://amigo.geneontology.org/amigo/term/GO:0070490
adenyl-nucleotide exchange factor activity	Molecular Function	GO:0000774	1	2	301	866	0.00332226	0.00230947	0.574604	0.93016	K03687,GRPE,XP_013230006.1	http://amigo.geneontology.org/amigo/term/GO:0000774
cellular amine metabolic process	Biological Process	GO:0044106	1	2	301	866	0.00332226	0.00230947	0.574604	0.93016	K00809,DHPS,XP_013435480.1	http://amigo.geneontology.org/amigo/term/GO:0044106
C-acetyltransferase activity	Molecular Function	GO:0016453	1	2	301	866	0.00332226	0.00230947	0.574604	0.93016	K00632,fadA,XP_013438170.1	http://amigo.geneontology.org/amigo/term/GO:0016453
rRNA modification	Biological Process	GO:0000154	1	2	301	866	0.00332226	0.00230947	0.574604	0.93016	K14564,NOP56,XP_013440580.1	http://amigo.geneontology.org/amigo/term/GO:0000154
methionine biosynthetic process	Biological Process	GO:0009086	1	2	301	866	0.00332226	0.00230947	0.574604	0.93016	K00641,metX,XP_013440859.1	http://amigo.geneontology.org/amigo/term/GO:0009086
nucleoside kinase activity	Molecular Function	GO:0019206	1	2	301	866	0.00332226	0.00230947	0.574604	0.93016	K00761,upp,AET50663.1	http://amigo.geneontology.org/amigo/term/GO:0019206
deoxyribonuclease activity	Molecular Function	GO:0004536	1	2	301	866	0.00332226	0.00230947	0.574604	0.93016	K01151,nfo,XP_013437847.1	http://amigo.geneontology.org/amigo/term/GO:0004536
protein modification by small protein conjugation	Biological Process	GO:0032446	1	2	301	866	0.00332226	0.00230947	0.574604	0.93016	-,-,XP_013228145.1	http://amigo.geneontology.org/amigo/term/GO:0032446
aldehyde-lyase activity	Molecular Function	GO:0016832	1	2	301	866	0.00332226	0.00230947	0.574604	0.93016	K01623,ALDO,XP_013233987.1	http://amigo.geneontology.org/amigo/term/GO:0016832
glycogen catabolic process	Biological Process	GO:0005980	1	2	301	866	0.00332226	0.00230947	0.574604	0.93016	K00688,E2.4.1.1,XP_013231934.1	http://amigo.geneontology.org/amigo/term/GO:0005980
alanine-tRNA ligase activity	Molecular Function	GO:0004813	1	2	301	866	0.00332226	0.00230947	0.574604	0.93016	K01872,AARS,XP_013233756.1	http://amigo.geneontology.org/amigo/term/GO:0004813
oxidoreductase activity, acting on diphenols and related substances as donors, cytochrome as acceptor	Molecular Function	GO:0016681	1	2	301	866	0.00332226	0.00230947	0.574604	0.93016	K00412,CYTB,ADW23642.1	http://amigo.geneontology.org/amigo/term/GO:0016681
phosphopyruvate hydratase complex	Cellular Component	GO:0000015	1	2	301	866	0.00332226	0.00230947	0.574604	0.93016	K01689,ENO,AAK38886.1	http://amigo.geneontology.org/amigo/term/GO:0000015
liposaccharide metabolic process	Biological Process	GO:1903509	1	2	301	866	0.00332226	0.00230947	0.574604	0.93016	K02372,fabZ,XP_013435044.1	http://amigo.geneontology.org/amigo/term/GO:1903509
divalent inorganic cation transport	Biological Process	GO:0072511	1	2	301	866	0.00332226	0.00230947	0.574604	0.93016	-,-,XP_013233795.1	http://amigo.geneontology.org/amigo/term/GO:0072511
proton-transporting V-type ATPase, V1 domain	Cellular Component	GO:0033180	1	2	301	866	0.00332226	0.00230947	0.574604	0.93016	K02122,ATPVF,XP_013229878.1	http://amigo.geneontology.org/amigo/term/GO:0033180
deacetylase activity	Molecular Function	GO:0019213	1	2	301	866	0.00332226	0.00230947	0.574604	0.93016	K12410,npdA,3U31_A	http://amigo.geneontology.org/amigo/term/GO:0019213
flavin-containing compound metabolic process	Biological Process	GO:0042726	1	2	301	866	0.00332226	0.00230947	0.574604	0.93016	K14656,ribL,XP_013336164.1	http://amigo.geneontology.org/amigo/term/GO:0042726
ammonium ion metabolic process	Biological Process	GO:0097164	1	2	301	866	0.00332226	0.00230947	0.574604	0.93016	K00809,DHPS,XP_013435480.1	http://amigo.geneontology.org/amigo/term/GO:0097164
glycerol-3-phosphate O-acyltransferase activity	Molecular Function	GO:0004366	1	2	301	866	0.00332226	0.00230947	0.574604	0.93016	K00631,plsB,XP_013440962.1	http://amigo.geneontology.org/amigo/term/GO:0004366
tRNA pseudouridine synthesis	Biological Process	GO:0031119	1	2	301	866	0.00332226	0.00230947	0.574604	0.93016	-,-,XP_013439497.1	http://amigo.geneontology.org/amigo/term/GO:0031119
superoxide dismutase activity	Molecular Function	GO:0004784	1	2	301	866	0.00332226	0.00230947	0.574604	0.93016	K04564,SOD2,XP_013232304.1	http://amigo.geneontology.org/amigo/term/GO:0004784
glutaminyl-tRNA aminoacylation	Biological Process	GO:0006425	1	2	301	866	0.00332226	0.00230947	0.574604	0.93016	K01886,QARS,XP_013438074.1	http://amigo.geneontology.org/amigo/term/GO:0006425
3-oxoacyl-[acyl-carrier-protein] reductase (NADPH) activity	Molecular Function	GO:0004316	1	2	301	866	0.00332226	0.00230947	0.574604	0.93016	K00059,fabG,XP_013233585.1	http://amigo.geneontology.org/amigo/term/GO:0004316
cytosolic small ribosomal subunit	Cellular Component	GO:0022627	1	2	301	866	0.00332226	0.00230947	0.574604	0.93016	K02965,RP-S19,XP_013231204.1	http://amigo.geneontology.org/amigo/term/GO:0022627
UMP salvage	Biological Process	GO:0044206	1	2	301	866	0.00332226	0.00230947	0.574604	0.93016	K00761,upp,AET50663.1	http://amigo.geneontology.org/amigo/term/GO:0044206
pyrimidine nucleotide salvage	Biological Process	GO:0032262	1	2	301	866	0.00332226	0.00230947	0.574604	0.93016	K00761,upp,AET50663.1	http://amigo.geneontology.org/amigo/term/GO:0032262
beta-ketoacyl-acyl-carrier-protein synthase III activity	Molecular Function	GO:0033818	1	2	301	866	0.00332226	0.00230947	0.574604	0.93016	K00648,fabH,XP_013433915.1	http://amigo.geneontology.org/amigo/term/GO:0033818
glutathione metabolic process	Biological Process	GO:0006749	1	2	301	866	0.00332226	0.00230947	0.574604	0.93016	K00383,GSR,XP_013235109.1	http://amigo.geneontology.org/amigo/term/GO:0006749
DNA-dependent DNA replication	Biological Process	GO:0006261	1	2	301	866	0.00332226	0.00230947	0.574604	0.93016	K02470,gyrB,KFH01019.1	http://amigo.geneontology.org/amigo/term/GO:0006261
anatomical structure development	Biological Process	GO:0048856	1	2	301	866	0.00332226	0.00230947	0.574604	0.93016	-,-,XP_013434639.1	http://amigo.geneontology.org/amigo/term/GO:0048856
pyrimidine nucleoside salvage	Biological Process	GO:0043097	1	2	301	866	0.00332226	0.00230947	0.574604	0.93016	K00761,upp,AET50663.1	http://amigo.geneontology.org/amigo/term/GO:0043097
snoRNA binding	Molecular Function	GO:0030515	1	2	301	866	0.00332226	0.00230947	0.574604	0.93016	K14564,NOP56,XP_013440580.1	http://amigo.geneontology.org/amigo/term/GO:0030515
cation transport	Biological Process	GO:0006812	7	20	301	866	0.0232558	0.0230947	0.575715	0.93016	K02122,ATPVF,XP_013229878.1|K02120,ATPVD,XP_013436120.1|K02613,paaE,AET50763.1|K02111,ATPF1A,CEL73732.1|K02112,ATPF1B,XP_013232478.1|K02111,ATPF1A,XP_013440097.1|-,-,XP_013233795.1	http://amigo.geneontology.org/amigo/term/GO:0006812
organophosphate biosynthetic process	Biological Process	GO:0090407	22	64	301	866	0.0730897	0.073903	0.575924	0.93016	K00760,hprT,XP_013228452.1|K01916,nadE,XP_013435266.1|K01939,purA,XP_013235248.1|K02112,ATPF1B,XP_013232478.1|K14656,ribL,XP_013336164.1|K02372,fabZ,XP_013435044.1|-,-,XP_013433533.1|-,-,XP_013436178.1|K00763,pncB,XP_013231951.1|K01770,ispF,XP_013433375.1|-,-,XP_013229930.1|K11996,MOCS3,XP_013433317.1|K02111,ATPF1A,XP_013440097.1|K02122,ATPVF,XP_013229878.1|K02120,ATPVD,XP_013436120.1|K00761,upp,…	http://amigo.geneontology.org/amigo/term/GO:0090407
cellular protein modification process	Biological Process	GO:0006464	8	23	301	866	0.0265781	0.0265589	0.578345	0.931177	K08884,K08884,XP_013234162.1|K01265,map,XP_003880798.1|K08884,K08884,AAQ91345.1|K07304,msrA,XP_013231626.1|-,-,XP_013228219.1|-,-,XP_013228145.1|K00809,DHPS,XP_013435480.1|K11996,MOCS3,XP_013433317.1	http://amigo.geneontology.org/amigo/term/GO:0006464
protein modification process	Biological Process	GO:0036211	8	23	301	866	0.0265781	0.0265589	0.578345	0.931177	K08884,K08884,XP_013234162.1|K01265,map,XP_003880798.1|K08884,K08884,AAQ91345.1|K07304,msrA,XP_013231626.1|-,-,XP_013228219.1|-,-,XP_013228145.1|K00809,DHPS,XP_013435480.1|K11996,MOCS3,XP_013433317.1	http://amigo.geneontology.org/amigo/term/GO:0036211
single-organism carbohydrate metabolic process	Biological Process	GO:0044723	23	67	301	866	0.076412	0.0773672	0.578882	0.931177	K01835,pgm,CDJ70347.1|K00031,IDH1,EUT80144.1|K00927,PGK,XP_013332747.1|K00033,PGD,XP_013437159.1|K00703,E2.4.1.21,XP_013337552.1|K00134,GAPDH,XP_013229416.1|K00927,PGK,XP_013438037.1|K09699,DBT,AET50600.1|K00031,IDH1,AAV33246.1|K02372,fabZ,XP_013435044.1|K00134,GAPDH,AET50575.1|K00703,E2.4.1.21,XP_013235487.1|K01689,ENO,AAK38886.1|K03841,FBP,XP_013440015.1|K00658,DLST,XP_013434872.1|K00031,IDH1,X…	http://amigo.geneontology.org/amigo/term/GO:0044723
glycolytic process	Biological Process	GO:0006096	10	29	301	866	0.0332226	0.0334873	0.583586	0.934742	K00658,DLST,XP_013434872.1|K00927,PGK,XP_013332747.1|K00134,GAPDH,XP_013229416.1|K00927,PGK,XP_013438037.1|K00627,DLAT,XP_013436872.1|K09699,DBT,AET50600.1|K01623,ALDO,XP_013233987.1|K00134,GAPDH,AET50575.1|K01689,ENO,AAK38886.1|K00927,PGK,XP_013438810.1	http://amigo.geneontology.org/amigo/term/GO:0006096
lipid biosynthetic process	Biological Process	GO:0008610	10	29	301	866	0.0332226	0.0334873	0.583586	0.934742	K00803,AGPS,XP_013436048.1|K09458,fabF,XP_013434109.1|K02372,fabZ,XP_013435044.1|K01897,ACSL,XP_013439980.1|K00803,AGPS,XP_013438238.1|K01770,ispF,XP_013433375.1|-,-,XP_013229930.1|K00631,plsB,XP_013440962.1|K00059,fabG,XP_013233585.1|K00648,fabH,XP_013433915.1	http://amigo.geneontology.org/amigo/term/GO:0008610
cellular catabolic process	Biological Process	GO:0044248	25	73	301	866	0.0830565	0.0842956	0.584568	0.934742	K03433,psmB,XP_013229090.1|K00819,rocD,XP_013227886.1|K06965,PELO,XP_013436664.1|K00259,ald,XP_013234727.1|K03420,psmR,S51042|K05592,deaD,CAB38640.1|-,-,XP_013438199.1|K03433,psmB,XP_013233697.1|K03679,RRP4,XP_013232198.1|K03433,psmB,AET50720.1|K03420,psmR,KYF41490.1|K03420,psmR,XP_013234298.1|K05592,deaD,XP_013440876.1|K03433,psmB,XP_013435511.1|K00688,E2.4.1.1,XP_013231934.1|K11927,rhlE,XP_0134…	http://amigo.geneontology.org/amigo/term/GO:0044248
pyruvate metabolic process	Biological Process	GO:0006090	12	35	301	866	0.0398671	0.0404157	0.588708	0.934742	K00658,DLST,XP_013434872.1|K00927,PGK,XP_013332747.1|K00134,GAPDH,XP_013229416.1|K00927,PGK,XP_013438037.1|K00627,DLAT,XP_013436872.1|K09699,DBT,AET50600.1|K01623,ALDO,XP_013233987.1|K00134,GAPDH,AET50575.1|K01689,ENO,AAK38886.1|K01007,pps,XP_013229730.1|K01770,ispF,XP_013433375.1|K00927,PGK,XP_013438810.1	http://amigo.geneontology.org/amigo/term/GO:0006090
single-organism cellular process	Biological Process	GO:0044763	106	308	301	866	0.352159	0.355658	0.590722	0.934742	-,-,XP_013231061.1|K00031,IDH1,EUT80144.1|K00927,PGK,XP_013332747.1|K00134,GAPDH,XP_013229416.1|-,-,XP_013436437.1|K07390,grxD,KEP66640.1|-,-,XP_013438849.1|K03784,deoD,XP_013231279.1|K03672,trxC,XP_013231631.1|K01897,ACSL,XP_013439980.1|K00763,pncB,XP_013231951.1|K02838,frr,XP_013233283.1|K01770,ispF,XP_013433375.1|-,-,XP_013229930.1|K03183,ubiE,XP_013434105.1|K01681,ACO,XP_013236090.1|K01918,pa…	http://amigo.geneontology.org/amigo/term/GO:0044763
glycosyl compound biosynthetic process	Biological Process	GO:1901659	13	38	301	866	0.0431894	0.0438799	0.591211	0.934742	K02122,ATPVF,XP_013229878.1|K02120,ATPVD,XP_013436120.1|K00760,hprT,XP_013228452.1|K00761,upp,AET50663.1|K01939,purA,XP_013235248.1|K02112,ATPF1B,XP_013232478.1|K00789,metK,XP_013333045.1|K02111,ATPF1A,CEL73732.1|K01591,pyrF,XP_013440865.1|-,-,XP_013436178.1|K00859,coaE,XP_013434312.1|K02111,ATPF1A,XP_013440097.1|K00940,ndk,XP_013228808.1	http://amigo.geneontology.org/amigo/term/GO:1901659
ribonucleoside biosynthetic process	Biological Process	GO:0042455	13	38	301	866	0.0431894	0.0438799	0.591211	0.934742	K02122,ATPVF,XP_013229878.1|K02120,ATPVD,XP_013436120.1|K00760,hprT,XP_013228452.1|K00761,upp,AET50663.1|K01939,purA,XP_013235248.1|K02112,ATPF1B,XP_013232478.1|K00789,metK,XP_013333045.1|K02111,ATPF1A,CEL73732.1|K01591,pyrF,XP_013440865.1|-,-,XP_013436178.1|K00859,coaE,XP_013434312.1|K02111,ATPF1A,XP_013440097.1|K00940,ndk,XP_013228808.1	http://amigo.geneontology.org/amigo/term/GO:0042455
nucleoside biosynthetic process	Biological Process	GO:0009163	13	38	301	866	0.0431894	0.0438799	0.591211	0.934742	K02122,ATPVF,XP_013229878.1|K02120,ATPVD,XP_013436120.1|K00760,hprT,XP_013228452.1|K00761,upp,AET50663.1|K01939,purA,XP_013235248.1|K02112,ATPF1B,XP_013232478.1|K00789,metK,XP_013333045.1|K02111,ATPF1A,CEL73732.1|K01591,pyrF,XP_013440865.1|-,-,XP_013436178.1|K00859,coaE,XP_013434312.1|K02111,ATPF1A,XP_013440097.1|K00940,ndk,XP_013228808.1	http://amigo.geneontology.org/amigo/term/GO:0009163
organic substance biosynthetic process	Biological Process	GO:1901576	109	317	301	866	0.362126	0.366051	0.597592	0.934742	K00803,AGPS,XP_013436048.1|K02987,RP-S4e,XP_013434100.1|K02987,RP-S4e,XP_013440765.1|K01897,ACSL,XP_013439980.1|K00763,pncB,XP_013231951.1|K02838,frr,XP_013233283.1|K01770,ispF,XP_013433375.1|-,-,XP_013229930.1|K03183,ubiE,XP_013434105.1|K01681,ACO,XP_013236090.1|K01918,panC,XP_013233599.1|K02961,RP-S17,XP_013440680.1|K02930,RP-L4e,XP_013436564.1|K02987,RP-S4e,AET50615.1|K00761,upp,AET50663.1|K02…	http://amigo.geneontology.org/amigo/term/GO:1901576
nucleic acid binding	Molecular Function	GO:0003676	67	196	301	866	0.222591	0.226328	0.607415	0.934742	-,-,XP_013231061.1|K03234,EEF2,XP_013437347.1|-,-,XP_013436437.1|K02987,RP-S4e,XP_013434100.1|K02987,RP-S4e,XP_013440765.1|K03231,EEF1A,XP_013440853.1|-,-,AET50571.1|-,-,XP_013333706.1|K05592,deaD,CAB38640.1|K01681,ACO,XP_013236090.1|K02961,RP-S17,XP_013440680.1|-,-,KYF42869.1|K02930,RP-L4e,XP_013436564.1|K02987,RP-S4e,AET50615.1|K03231,EEF1A,PIM00156.1|K02886,RP-L2,AET50496.1|-,-,XP_013337136.1|…	http://amigo.geneontology.org/amigo/term/GO:0003676
nucleobase-containing compound biosynthetic process	Biological Process	GO:0034654	21	62	301	866	0.0697674	0.0715935	0.609888	0.934742	K00760,hprT,XP_013228452.1|K01916,nadE,XP_013435266.1|K01939,purA,XP_013235248.1|K02112,ATPF1B,XP_013232478.1|K14656,ribL,XP_013336164.1|K00789,metK,XP_013333045.1|-,-,XP_013433533.1|-,-,XP_013436178.1|K00763,pncB,XP_013231951.1|K02111,ATPF1A,XP_013440097.1|K02122,ATPVF,XP_013229878.1|K02120,ATPVD,XP_013436120.1|K00761,upp,AET50663.1|K03041,rpoA1,XP_013229513.1|-,-,XP_013337136.1|-,-,XP_013434639…	http://amigo.geneontology.org/amigo/term/GO:0034654
ribonucleoside monophosphate metabolic process	Biological Process	GO:0009161	22	65	301	866	0.0730897	0.0750577	0.612074	0.934742	K00760,hprT,XP_013228452.1|K00927,PGK,XP_013332747.1|K01939,purA,XP_013235248.1|K00134,GAPDH,XP_013229416.1|K00927,PGK,XP_013438037.1|K02112,ATPF1B,XP_013232478.1|K09699,DBT,AET50600.1|K14656,ribL,XP_013336164.1|K00134,GAPDH,AET50575.1|K01689,ENO,AAK38886.1|-,-,XP_013436178.1|K02111,ATPF1A,XP_013440097.1|K02122,ATPVF,XP_013229878.1|K02120,ATPVD,XP_013436120.1|K00412,CYTB,ADW23642.1|K00658,DLST,XP…	http://amigo.geneontology.org/amigo/term/GO:0009161
integral component of membrane	Cellular Component	GO:0016021	25	74	301	866	0.0830565	0.0854503	0.618469	0.934742	K19225,gluP,ABC50099.1|K00325,pntB,AAA29077.1|K08884,K08884,AAQ91345.1|K12132,prkC,XP_013333560.1|K19225,gluP,XP_013439805.1|-,-,XP_013336691.1|-,-,XP_013229930.1|-,-,XP_013228359.1|-,-,XP_013232033.1|-,-,XP_013233795.1|-,-,XP_013432625.1|K00412,CYTB,ADW23642.1|K02613,paaE,AET50763.1|K08884,K08884,XP_013234162.1|K03281,TC.CIC,XP_013437985.1|K17609,NXN,XP_013230659.1|K10956,SEC61A,KEP66757.1|-,-,X…	http://amigo.geneontology.org/amigo/term/GO:0016021
macromolecule modification	Biological Process	GO:0043412	10	30	301	866	0.0332226	0.034642	0.634759	0.934742	K08884,K08884,XP_013234162.1|K01265,map,XP_003880798.1|K08884,K08884,AAQ91345.1|K07304,msrA,XP_013231626.1|-,-,XP_013228219.1|-,-,XP_013228145.1|K00809,DHPS,XP_013435480.1|K14564,NOP56,XP_013440580.1|-,-,XP_013439497.1|K11996,MOCS3,XP_013433317.1	http://amigo.geneontology.org/amigo/term/GO:0043412
lyase activity	Molecular Function	GO:0016829	10	30	301	866	0.0332226	0.034642	0.634759	0.934742	K01692,paaF,XP_013437850.1|K01623,ALDO,XP_013233987.1|K02372,fabZ,XP_013435044.1|K01720,prpD,XP_003881581.1|K01591,pyrF,XP_013440865.1|K01689,ENO,AAK38886.1|K01770,ispF,XP_013433375.1|K01681,ACO,XP_013236090.1|K17759,AIBP,XP_013232657.1|K17758,nnr,XP_013440488.1	http://amigo.geneontology.org/amigo/term/GO:0016829
cellular aldehyde metabolic process	Biological Process	GO:0006081	8	24	301	866	0.0265781	0.0277136	0.635384	0.934742	K00616,E2.2.1.2,XP_013435384.1|K00031,IDH1,XP_013440203.1|K00616,E2.2.1.2,XP_013232030.1|K00031,IDH1,EUT80144.1|K00033,PGD,XP_013437159.1|K00031,IDH1,AAV33246.1|K01770,ispF,XP_013433375.1|K00868,pdxK,XP_013437013.1	http://amigo.geneontology.org/amigo/term/GO:0006081
small molecule metabolic process	Biological Process	GO:0044281	80	235	301	866	0.265781	0.271363	0.63552	0.934742	K00031,IDH1,EUT80144.1|K00927,PGK,XP_013332747.1|K00134,GAPDH,XP_013229416.1|K03784,deoD,XP_013231279.1|K03672,trxC,XP_013231631.1|K01897,ACSL,XP_013439980.1|K00763,pncB,XP_013231951.1|K01770,ispF,XP_013433375.1|K03183,ubiE,XP_013434105.1|K01681,ACO,XP_013236090.1|K01918,panC,XP_013233599.1|K03671,trxA,XP_013234207.1|K00031,IDH1,XP_013440203.1|K00761,upp,AET50663.1|K01623,ALDO,XP_013233987.1|K036…	http://amigo.geneontology.org/amigo/term/GO:0044281
ATPase activity, coupled to movement of substances	Molecular Function	GO:0043492	12	36	301	866	0.0398671	0.0415704	0.635526	0.934742	K02122,ATPVF,XP_013229878.1|K02120,ATPVD,XP_013436120.1|K02112,ATPF1B,XP_013232478.1|K01537,E3.6.3.8,XP_013439839.1|-,-,XP_013336906.1|K02111,ATPF1A,CEL73732.1|K01551,arsA,AET50582.1|-,-,XP_013438856.1|-,-,XP_013228359.1|K02111,ATPF1A,XP_013440097.1|-,-,XP_013234864.1|K01537,E3.6.3.8,XP_013233090.1	http://amigo.geneontology.org/amigo/term/GO:0043492
ATPase activity, coupled to transmembrane movement of substances	Molecular Function	GO:0042626	12	36	301	866	0.0398671	0.0415704	0.635526	0.934742	K02122,ATPVF,XP_013229878.1|K02120,ATPVD,XP_013436120.1|K02112,ATPF1B,XP_013232478.1|K01537,E3.6.3.8,XP_013439839.1|-,-,XP_013336906.1|K02111,ATPF1A,CEL73732.1|K01551,arsA,AET50582.1|-,-,XP_013438856.1|-,-,XP_013228359.1|K02111,ATPF1A,XP_013440097.1|-,-,XP_013234864.1|K01537,E3.6.3.8,XP_013233090.1	http://amigo.geneontology.org/amigo/term/GO:0042626
protein catabolic process	Biological Process	GO:0030163	12	36	301	866	0.0398671	0.0415704	0.635526	0.934742	K03420,psmR,KYF41490.1|-,-,XP_013432625.1|K03433,psmB,XP_013229090.1|K03420,psmR,XP_013234298.1|K03433,psmB,XP_013435511.1|K03420,psmR,S51042|K03433,psmB,XP_013233697.1|K03433,psmB,XP_013438006.1|K03433,psmB,XP_013233337.1|K03420,psmR,XP_013234465.1|K01278,DPP4,XP_013230885.1|K03433,psmB,AET50720.1	http://amigo.geneontology.org/amigo/term/GO:0030163
hydrolase activity, acting on acid anhydrides, catalyzing transmembrane movement of substances	Molecular Function	GO:0016820	12	36	301	866	0.0398671	0.0415704	0.635526	0.934742	K02122,ATPVF,XP_013229878.1|K02120,ATPVD,XP_013436120.1|K02112,ATPF1B,XP_013232478.1|K01537,E3.6.3.8,XP_013439839.1|-,-,XP_013336906.1|K02111,ATPF1A,CEL73732.1|K01551,arsA,AET50582.1|-,-,XP_013438856.1|-,-,XP_013228359.1|K02111,ATPF1A,XP_013440097.1|-,-,XP_013234864.1|K01537,E3.6.3.8,XP_013233090.1	http://amigo.geneontology.org/amigo/term/GO:0016820
cellular component assembly	Biological Process	GO:0022607	7	21	301	866	0.0232558	0.0242494	0.636567	0.934742	K03242,EIF2S3,XP_013435351.1|K03242,EIF2S3,XP_013336736.1|K04487,iscS,XP_013440438.1|-,-,XP_013438283.1|K02965,RP-S19,XP_013231204.1|K17609,NXN,XP_013230659.1|-,-,XP_013434639.1	http://amigo.geneontology.org/amigo/term/GO:0022607
ribonucleoside triphosphate metabolic process	Biological Process	GO:0009199	7	21	301	866	0.0232558	0.0242494	0.636567	0.934742	K02122,ATPVF,XP_013229878.1|K02120,ATPVD,XP_013436120.1|K00412,CYTB,ADW23642.1|K02111,ATPF1A,CEL73732.1|K02112,ATPF1B,XP_013232478.1|K02111,ATPF1A,XP_013440097.1|K00940,ndk,XP_013228808.1	http://amigo.geneontology.org/amigo/term/GO:0009199
ion transport	Biological Process	GO:0006811	7	21	301	866	0.0232558	0.0242494	0.636567	0.934742	K02122,ATPVF,XP_013229878.1|K02120,ATPVD,XP_013436120.1|K02613,paaE,AET50763.1|K02111,ATPF1A,CEL73732.1|K02112,ATPF1B,XP_013232478.1|K02111,ATPF1A,XP_013440097.1|-,-,XP_013233795.1	http://amigo.geneontology.org/amigo/term/GO:0006811
small molecule biosynthetic process	Biological Process	GO:0044283	14	42	301	866	0.0465116	0.0484988	0.637096	0.934742	K00819,rocD,XP_013227886.1|K09458,fabF,XP_013434109.1|K00641,metX,XP_013440859.1|K02372,fabZ,XP_013435044.1|K00931,proB,XP_013434130.1|K01897,ACSL,XP_013439980.1|K00809,DHPS,XP_013435480.1|K00568,ubiG,XP_013440239.1|K03183,ubiE,XP_013434105.1|K01681,ACO,XP_013236090.1|K01918,panC,XP_013233599.1|K00830,AGXT,XP_013438934.1|K00059,fabG,XP_013233585.1|K00648,fabH,XP_013433915.1	http://amigo.geneontology.org/amigo/term/GO:0044283
plasma membrane	Cellular Component	GO:0005886	35	104	301	866	0.116279	0.120092	0.638362	0.934742	K00031,IDH1,EUT80144.1|K02112,ATPF1B,XP_013232478.1|K00259,ald,XP_013234727.1|K00031,IDH1,AAV33246.1|-,-,XP_013336691.1|-,-,XP_013229930.1|-,-,XP_013228359.1|-,-,XP_013233795.1|K00031,IDH1,XP_013440203.1|K17609,NXN,XP_013230659.1|K01537,E3.6.3.8,XP_013439839.1|K03727,helY,XP_013228427.1|-,-,XP_013228219.1|K00631,plsB,XP_013440962.1|K19225,gluP,ABC50099.1|K00325,pntB,AAA29077.1|K08884,K08884,AAQ91…	http://amigo.geneontology.org/amigo/term/GO:0005886
purine ribonucleoside triphosphate biosynthetic process	Biological Process	GO:0009206	6	18	301	866	0.0199336	0.0207852	0.638681	0.934742	K02122,ATPVF,XP_013229878.1|K02120,ATPVD,XP_013436120.1|K02111,ATPF1A,CEL73732.1|K02112,ATPF1B,XP_013232478.1|K02111,ATPF1A,XP_013440097.1|K00940,ndk,XP_013228808.1	http://amigo.geneontology.org/amigo/term/GO:0009206
oxidoreductase activity, acting on the aldehyde or oxo group of donors	Molecular Function	GO:0016903	6	18	301	866	0.0199336	0.0207852	0.638681	0.934742	K00134,GAPDH,XP_013229416.1|K01897,ACSL,XP_013232639.1|K01897,ACSL,XP_013437929.1|K01897,ACSL,XP_013434833.1|K00135,gabD,XP_013437833.1|K00134,GAPDH,AET50575.1	http://amigo.geneontology.org/amigo/term/GO:0016903
purine nucleoside triphosphate biosynthetic process	Biological Process	GO:0009145	6	18	301	866	0.0199336	0.0207852	0.638681	0.934742	K02122,ATPVF,XP_013229878.1|K02120,ATPVD,XP_013436120.1|K02111,ATPF1A,CEL73732.1|K02112,ATPF1B,XP_013232478.1|K02111,ATPF1A,XP_013440097.1|K00940,ndk,XP_013228808.1	http://amigo.geneontology.org/amigo/term/GO:0009145
transferase activity, transferring one-carbon groups	Molecular Function	GO:0016741	6	18	301	866	0.0199336	0.0207852	0.638681	0.934742	K04795,flpA,XP_003885136.1|K00573,E2.1.1.77,XP_013234430.1|K00568,ubiG,XP_013440239.1|K03183,ubiE,XP_013434105.1|-,-,XP_013337136.1|K02427,rlmE,XP_013234823.1	http://amigo.geneontology.org/amigo/term/GO:0016741
monovalent inorganic cation transmembrane transporter activity	Molecular Function	GO:0015077	6	18	301	866	0.0199336	0.0207852	0.638681	0.934742	K02122,ATPVF,XP_013229878.1|K02120,ATPVD,XP_013436120.1|K00412,CYTB,ADW23642.1|K02111,ATPF1A,CEL73732.1|K02112,ATPF1B,XP_013232478.1|K02111,ATPF1A,XP_013440097.1	http://amigo.geneontology.org/amigo/term/GO:0015077
nucleoside-triphosphatase activity	Molecular Function	GO:0017111	50	148	301	866	0.166113	0.170901	0.641446	0.934742	-,-,XP_013231061.1|K03234,EEF2,XP_013437347.1|K02112,ATPF1B,XP_013232478.1|-,-,XP_013436437.1|K03231,EEF1A,XP_013440853.1|K03420,psmR,S51042|K01551,arsA,AET50582.1|K05592,deaD,CAB38640.1|-,-,XP_013228359.1|-,-,KYF42869.1|K03420,psmR,KYF41490.1|-,-,XP_013234226.1|K03231,EEF1A,PIM00156.1|K06942,ychF,XP_013433349.1|K05592,deaD,XP_013440876.1|K04483,radA,XP_013233743.1|K02358,tuf,KNC37995.1|K01537,E3…	http://amigo.geneontology.org/amigo/term/GO:0017111
inorganic cation transmembrane transport	Biological Process	GO:0098662	5	15	301	866	0.0166113	0.017321	0.642214	0.934742	K02122,ATPVF,XP_013229878.1|K02120,ATPVD,XP_013436120.1|K02111,ATPF1A,CEL73732.1|K02112,ATPF1B,XP_013232478.1|K02111,ATPF1A,XP_013440097.1	http://amigo.geneontology.org/amigo/term/GO:0098662
cation transmembrane transport	Biological Process	GO:0098655	5	15	301	866	0.0166113	0.017321	0.642214	0.934742	K02122,ATPVF,XP_013229878.1|K02120,ATPVD,XP_013436120.1|K02111,ATPF1A,CEL73732.1|K02112,ATPF1B,XP_013232478.1|K02111,ATPF1A,XP_013440097.1	http://amigo.geneontology.org/amigo/term/GO:0098655
ATP biosynthetic process	Biological Process	GO:0006754	5	15	301	866	0.0166113	0.017321	0.642214	0.934742	K02122,ATPVF,XP_013229878.1|K02120,ATPVD,XP_013436120.1|K02111,ATPF1A,CEL73732.1|K02112,ATPF1B,XP_013232478.1|K02111,ATPF1A,XP_013440097.1	http://amigo.geneontology.org/amigo/term/GO:0006754
ATP synthesis coupled proton transport	Biological Process	GO:0015986	5	15	301	866	0.0166113	0.017321	0.642214	0.934742	K02122,ATPVF,XP_013229878.1|K02120,ATPVD,XP_013436120.1|K02111,ATPF1A,CEL73732.1|K02112,ATPF1B,XP_013232478.1|K02111,ATPF1A,XP_013440097.1	http://amigo.geneontology.org/amigo/term/GO:0015986
ion transmembrane transport	Biological Process	GO:0034220	5	15	301	866	0.0166113	0.017321	0.642214	0.934742	K02122,ATPVF,XP_013229878.1|K02120,ATPVD,XP_013436120.1|K02111,ATPF1A,CEL73732.1|K02112,ATPF1B,XP_013232478.1|K02111,ATPF1A,XP_013440097.1	http://amigo.geneontology.org/amigo/term/GO:0034220
ATPase activity, coupled to transmembrane movement of ions, rotational mechanism	Molecular Function	GO:0044769	5	15	301	866	0.0166113	0.017321	0.642214	0.934742	K02122,ATPVF,XP_013229878.1|K02120,ATPVD,XP_013436120.1|K02111,ATPF1A,CEL73732.1|K02112,ATPF1B,XP_013232478.1|K02111,ATPF1A,XP_013440097.1	http://amigo.geneontology.org/amigo/term/GO:0044769
hydrogen ion transmembrane transport	Biological Process	GO:1902600	5	15	301	866	0.0166113	0.017321	0.642214	0.934742	K02122,ATPVF,XP_013229878.1|K02120,ATPVD,XP_013436120.1|K02111,ATPF1A,CEL73732.1|K02112,ATPF1B,XP_013232478.1|K02111,ATPF1A,XP_013440097.1	http://amigo.geneontology.org/amigo/term/GO:1902600
inorganic ion transmembrane transport	Biological Process	GO:0098660	5	15	301	866	0.0166113	0.017321	0.642214	0.934742	K02122,ATPVF,XP_013229878.1|K02120,ATPVD,XP_013436120.1|K02111,ATPF1A,CEL73732.1|K02112,ATPF1B,XP_013232478.1|K02111,ATPF1A,XP_013440097.1	http://amigo.geneontology.org/amigo/term/GO:0098660
nucleotidyltransferase activity	Molecular Function	GO:0016779	5	15	301	866	0.0166113	0.017321	0.642214	0.934742	K02319,DPA,XP_013436657.1|-,-,XP_013229930.1|K14656,ribL,XP_013336164.1|K11996,MOCS3,XP_013433317.1|K03041,rpoA1,XP_013229513.1	http://amigo.geneontology.org/amigo/term/GO:0016779
energy coupled proton transport, down electrochemical gradient	Biological Process	GO:0015985	5	15	301	866	0.0166113	0.017321	0.642214	0.934742	K02122,ATPVF,XP_013229878.1|K02120,ATPVD,XP_013436120.1|K02111,ATPF1A,CEL73732.1|K02112,ATPF1B,XP_013232478.1|K02111,ATPF1A,XP_013440097.1	http://amigo.geneontology.org/amigo/term/GO:0015985
organic substance catabolic process	Biological Process	GO:1901575	38	113	301	866	0.126246	0.130485	0.643996	0.934742	K03433,psmB,XP_013229090.1|K00927,PGK,XP_013332747.1|K00134,GAPDH,XP_013229416.1|K00259,ald,XP_013234727.1|K00809,DHPS,XP_013435480.1|K03420,psmR,S51042|K05592,deaD,CAB38640.1|K03420,psmR,KYF41490.1|K00627,DLAT,XP_013436872.1|K05592,deaD,XP_013440876.1|K03433,psmB,XP_013435511.1|K01623,ALDO,XP_013233987.1|K00927,PGK,XP_013438810.1|K00248,ACADS,XP_013436662.1|K03433,psmB,XP_013233337.1|K03420,psmR…	http://amigo.geneontology.org/amigo/term/GO:1901575
nucleoside monophosphate metabolic process	Biological Process	GO:0009123	22	66	301	866	0.0730897	0.0762125	0.646876	0.934742	K00760,hprT,XP_013228452.1|K00927,PGK,XP_013332747.1|K01939,purA,XP_013235248.1|K00134,GAPDH,XP_013229416.1|K00927,PGK,XP_013438037.1|K02112,ATPF1B,XP_013232478.1|K09699,DBT,AET50600.1|K14656,ribL,XP_013336164.1|K00134,GAPDH,AET50575.1|K01689,ENO,AAK38886.1|-,-,XP_013436178.1|K02111,ATPF1A,XP_013440097.1|K02122,ATPVF,XP_013229878.1|K02120,ATPVD,XP_013436120.1|K00412,CYTB,ADW23642.1|K00658,DLST,XP…	http://amigo.geneontology.org/amigo/term/GO:0009123
single-organism process	Biological Process	GO:0044699	114	334	301	866	0.378738	0.385681	0.647358	0.934742	-,-,XP_013231061.1|K00031,IDH1,EUT80144.1|K00927,PGK,XP_013332747.1|K00134,GAPDH,XP_013229416.1|K00803,AGPS,XP_013436048.1|-,-,XP_013436437.1|K07390,grxD,KEP66640.1|-,-,XP_013438849.1|K03784,deoD,XP_013231279.1|K03672,trxC,XP_013231631.1|K01897,ACSL,XP_013439980.1|K00763,pncB,XP_013231951.1|K02838,frr,XP_013233283.1|K01770,ispF,XP_013433375.1|-,-,XP_013229930.1|K03183,ubiE,XP_013434105.1|K01681,A…	http://amigo.geneontology.org/amigo/term/GO:0044699
pyridoxal phosphate binding	Molecular Function	GO:0030170	4	12	301	866	0.013289	0.0138568	0.648067	0.934742	K00819,rocD,XP_013227886.1|-,-,XP_013434294.1|K04487,iscS,XP_013440438.1|K00688,E2.4.1.1,XP_013231934.1	http://amigo.geneontology.org/amigo/term/GO:0030170
cell communication	Biological Process	GO:0007154	4	12	301	866	0.013289	0.0138568	0.648067	0.934742	-,-,XP_013228219.1|K08884,K08884,XP_013234162.1|K08884,K08884,AAQ91345.1|-,-,XP_013434639.1	http://amigo.geneontology.org/amigo/term/GO:0007154
energy coupled proton transmembrane transport, against electrochemical gradient	Biological Process	GO:0015988	4	12	301	866	0.013289	0.0138568	0.648067	0.934742	K02122,ATPVF,XP_013229878.1|K02111,ATPF1A,CEL73732.1|K02112,ATPF1B,XP_013232478.1|K02111,ATPF1A,XP_013440097.1	http://amigo.geneontology.org/amigo/term/GO:0015988
phospholipid metabolic process	Biological Process	GO:0006644	4	12	301	866	0.013289	0.0138568	0.648067	0.934742	K01770,ispF,XP_013433375.1|-,-,XP_013229930.1|K00631,plsB,XP_013440962.1|K02372,fabZ,XP_013435044.1	http://amigo.geneontology.org/amigo/term/GO:0006644
ATP hydrolysis coupled proton transport	Biological Process	GO:0015991	4	12	301	866	0.013289	0.0138568	0.648067	0.934742	K02122,ATPVF,XP_013229878.1|K02111,ATPF1A,CEL73732.1|K02112,ATPF1B,XP_013232478.1|K02111,ATPF1A,XP_013440097.1	http://amigo.geneontology.org/amigo/term/GO:0015991
proteasome accessory complex	Cellular Component	GO:0022624	4	12	301	866	0.013289	0.0138568	0.648067	0.934742	K03420,psmR,KYF41490.1|K03420,psmR,XP_013234298.1|K03420,psmR,S51042|K03420,psmR,XP_013234465.1	http://amigo.geneontology.org/amigo/term/GO:0022624
proteasome-activating nucleotidase complex	Cellular Component	GO:0022623	4	12	301	866	0.013289	0.0138568	0.648067	0.934742	K03420,psmR,KYF41490.1|K03420,psmR,XP_013234298.1|K03420,psmR,S51042|K03420,psmR,XP_013234465.1	http://amigo.geneontology.org/amigo/term/GO:0022623
antibiotic biosynthetic process	Biological Process	GO:0017000	4	12	301	866	0.013289	0.0138568	0.648067	0.934742	K01434,E3.5.1.11,XP_013337504.1|-,-,XP_013434294.1|K01434,E3.5.1.11,XP_013440884.1|-,-,XP_013433087.1	http://amigo.geneontology.org/amigo/term/GO:0017000
intrinsic component of membrane	Cellular Component	GO:0031224	25	75	301	866	0.0830565	0.0866051	0.651158	0.934742	K19225,gluP,ABC50099.1|K00325,pntB,AAA29077.1|K08884,K08884,AAQ91345.1|K12132,prkC,XP_013333560.1|K19225,gluP,XP_013439805.1|-,-,XP_013336691.1|-,-,XP_013229930.1|-,-,XP_013228359.1|-,-,XP_013232033.1|-,-,XP_013233795.1|-,-,XP_013432625.1|K00412,CYTB,ADW23642.1|K02613,paaE,AET50763.1|K08884,K08884,XP_013234162.1|K03281,TC.CIC,XP_013437985.1|K17609,NXN,XP_013230659.1|K10956,SEC61A,KEP66757.1|-,-,X…	http://amigo.geneontology.org/amigo/term/GO:0031224
cellular response to oxygen-containing compound	Biological Process	GO:1901701	3	9	301	866	0.00996678	0.0103926	0.658122	0.934742	-,-,XP_013228219.1|K08884,K08884,XP_013234162.1|K08884,K08884,AAQ91345.1	http://amigo.geneontology.org/amigo/term/GO:1901701
intrinsic component of plasma membrane	Cellular Component	GO:0031226	3	9	301	866	0.00996678	0.0103926	0.658122	0.934742	K03281,TC.CIC,XP_013437985.1|-,-,XP_013234864.1|K01537,E3.6.3.8,XP_013233090.1	http://amigo.geneontology.org/amigo/term/GO:0031226
response to oxygen-containing compound	Biological Process	GO:1901700	3	9	301	866	0.00996678	0.0103926	0.658122	0.934742	-,-,XP_013228219.1|K08884,K08884,XP_013234162.1|K08884,K08884,AAQ91345.1	http://amigo.geneontology.org/amigo/term/GO:1901700
ligase activity, forming carbon-nitrogen bonds	Molecular Function	GO:0016879	3	9	301	866	0.00996678	0.0103926	0.658122	0.934742	K01916,nadE,XP_013435266.1|K01939,purA,XP_013235248.1|K01918,panC,XP_013233599.1	http://amigo.geneontology.org/amigo/term/GO:0016879
regulation of gene expression	Biological Process	GO:0010468	3	9	301	866	0.00996678	0.0103926	0.658122	0.934742	K12410,npdA,3U31_A|-,-,XP_013337136.1|-,-,XP_013434639.1	http://amigo.geneontology.org/amigo/term/GO:0010468
molecular_function	Molecular Function	GO:0003674	290	836	301	866	0.963455	0.965358	0.667525	0.934742	-,-,XP_013231061.1|K03234,EEF2,XP_013437347.1|-,-,AET50736.1|K00031,IDH1,EUT80144.1|-,-,XP_013437267.1|K00134,GAPDH,XP_013229416.1|K06013,STE24,XP_013233627.1|K12132,prkC,ETW30644.1|K03672,trxC,XP_013231631.1|K00763,pncB,XP_013231951.1|K01770,ispF,XP_013433375.1|-,-,XP_013229930.1|K03183,ubiE,XP_013434105.1|K04043,dnaK,AET50612.1|K02961,RP-S17,XP_013440680.1|K02427,rlmE,XP_013234823.1|K03231,EEF1…	http://amigo.geneontology.org/amigo/term/GO:0003674
cell periphery	Cellular Component	GO:0071944	37	111	301	866	0.122924	0.128176	0.669103	0.934742	K00031,IDH1,EUT80144.1|K02112,ATPF1B,XP_013232478.1|K00259,ald,XP_013234727.1|K00031,IDH1,AAV33246.1|-,-,XP_013336691.1|-,-,XP_013229930.1|-,-,XP_013228359.1|-,-,XP_013233795.1|K00031,IDH1,XP_013440203.1|K17609,NXN,XP_013230659.1|K01537,E3.6.3.8,XP_013439839.1|K03727,helY,XP_013228427.1|-,-,XP_013228219.1|K00631,plsB,XP_013440962.1|K19225,gluP,ABC50099.1|K00325,pntB,AAA29077.1|-,-,CDJ70366.1|K088…	http://amigo.geneontology.org/amigo/term/GO:0071944
transporter complex	Cellular Component	GO:1990351	2	6	301	866	0.00664452	0.00692841	0.677165	0.934742	K00412,CYTB,ADW23642.1|-,-,XP_013228359.1	http://amigo.geneontology.org/amigo/term/GO:1990351
transmembrane transporter complex	Cellular Component	GO:1902495	2	6	301	866	0.00664452	0.00692841	0.677165	0.934742	K00412,CYTB,ADW23642.1|-,-,XP_013228359.1	http://amigo.geneontology.org/amigo/term/GO:1902495
acyl-CoA metabolic process	Biological Process	GO:0006637	2	6	301	866	0.00664452	0.00692841	0.677165	0.934742	K01895,ACSS,XP_013433758.1|K01895,ACSS,XP_013232261.1	http://amigo.geneontology.org/amigo/term/GO:0006637
intracellular transport	Biological Process	GO:0046907	2	6	301	866	0.00664452	0.00692841	0.677165	0.934742	-,-,XP_013233795.1|K10956,SEC61A,KEP66757.1	http://amigo.geneontology.org/amigo/term/GO:0046907
polysaccharide biosynthetic process	Biological Process	GO:0000271	2	6	301	866	0.00664452	0.00692841	0.677165	0.934742	K00703,E2.4.1.21,XP_013235487.1|K00703,E2.4.1.21,XP_013337552.1	http://amigo.geneontology.org/amigo/term/GO:0000271
cellular polysaccharide biosynthetic process	Biological Process	GO:0033692	2	6	301	866	0.00664452	0.00692841	0.677165	0.934742	K00703,E2.4.1.21,XP_013235487.1|K00703,E2.4.1.21,XP_013337552.1	http://amigo.geneontology.org/amigo/term/GO:0033692
single-organism intracellular transport	Biological Process	GO:1902582	2	6	301	866	0.00664452	0.00692841	0.677165	0.934742	-,-,XP_013233795.1|K10956,SEC61A,KEP66757.1	http://amigo.geneontology.org/amigo/term/GO:1902582
purine nucleotide salvage	Biological Process	GO:0032261	2	6	301	866	0.00664452	0.00692841	0.677165	0.934742	K00760,hprT,XP_013228452.1|-,-,XP_013436178.1	http://amigo.geneontology.org/amigo/term/GO:0032261
nucleobase biosynthetic process	Biological Process	GO:0046112	2	6	301	866	0.00664452	0.00692841	0.677165	0.934742	K01591,pyrF,XP_013440865.1|K00761,upp,AET50663.1	http://amigo.geneontology.org/amigo/term/GO:0046112
cytosolic ribosome	Cellular Component	GO:0022626	2	6	301	866	0.00664452	0.00692841	0.677165	0.934742	K02876,RP-L15,XP_013228850.1|K02965,RP-S19,XP_013231204.1	http://amigo.geneontology.org/amigo/term/GO:0022626
hydrolase activity, acting on glycosyl bonds	Molecular Function	GO:0016798	2	6	301	866	0.00664452	0.00692841	0.677165	0.934742	K01187,malZ,XP_013438619.1|K00700,glgB,XP_013235320.1	http://amigo.geneontology.org/amigo/term/GO:0016798
purine ribonucleoside salvage	Biological Process	GO:0006166	2	6	301	866	0.00664452	0.00692841	0.677165	0.934742	K00760,hprT,XP_013228452.1|-,-,XP_013436178.1	http://amigo.geneontology.org/amigo/term/GO:0006166
purine-containing compound salvage	Biological Process	GO:0043101	2	6	301	866	0.00664452	0.00692841	0.677165	0.934742	K00760,hprT,XP_013228452.1|-,-,XP_013436178.1	http://amigo.geneontology.org/amigo/term/GO:0043101
cellular ketone metabolic process	Biological Process	GO:0042180	2	6	301	866	0.00664452	0.00692841	0.677165	0.934742	K00568,ubiG,XP_013440239.1|K03183,ubiE,XP_013434105.1	http://amigo.geneontology.org/amigo/term/GO:0042180
lipid modification	Biological Process	GO:0030258	2	6	301	866	0.00664452	0.00692841	0.677165	0.934742	K00248,ACADS,XP_013436662.1|K00252,GCDH,XP_013438059.1	http://amigo.geneontology.org/amigo/term/GO:0030258
thioester metabolic process	Biological Process	GO:0035383	2	6	301	866	0.00664452	0.00692841	0.677165	0.934742	K01895,ACSS,XP_013433758.1|K01895,ACSS,XP_013232261.1	http://amigo.geneontology.org/amigo/term/GO:0035383
cellular lipid catabolic process	Biological Process	GO:0044242	2	6	301	866	0.00664452	0.00692841	0.677165	0.934742	K00248,ACADS,XP_013436662.1|K00252,GCDH,XP_013438059.1	http://amigo.geneontology.org/amigo/term/GO:0044242
cellular amide metabolic process	Biological Process	GO:0043603	2	6	301	866	0.00664452	0.00692841	0.677165	0.934742	K01918,panC,XP_013233599.1|K00383,GSR,XP_013235109.1	http://amigo.geneontology.org/amigo/term/GO:0043603
adenylyltransferase activity	Molecular Function	GO:0070566	2	6	301	866	0.00664452	0.00692841	0.677165	0.934742	K14656,ribL,XP_013336164.1|K11996,MOCS3,XP_013433317.1	http://amigo.geneontology.org/amigo/term/GO:0070566
pyrimidine nucleobase metabolic process	Biological Process	GO:0006206	2	6	301	866	0.00664452	0.00692841	0.677165	0.934742	K01591,pyrF,XP_013440865.1|K00761,upp,AET50663.1	http://amigo.geneontology.org/amigo/term/GO:0006206
aspartate family amino acid metabolic process	Biological Process	GO:0009066	2	6	301	866	0.00664452	0.00692841	0.677165	0.934742	K01681,ACO,XP_013236090.1|K00641,metX,XP_013440859.1	http://amigo.geneontology.org/amigo/term/GO:0009066
pyrimidine nucleobase biosynthetic process	Biological Process	GO:0019856	2	6	301	866	0.00664452	0.00692841	0.677165	0.934742	K01591,pyrF,XP_013440865.1|K00761,upp,AET50663.1	http://amigo.geneontology.org/amigo/term/GO:0019856
lipid catabolic process	Biological Process	GO:0016042	2	6	301	866	0.00664452	0.00692841	0.677165	0.934742	K00248,ACADS,XP_013436662.1|K00252,GCDH,XP_013438059.1	http://amigo.geneontology.org/amigo/term/GO:0016042
peroxidase activity	Molecular Function	GO:0004601	2	6	301	866	0.00664452	0.00692841	0.677165	0.934742	K03386,PRDX2_4,AET50460.1|K00432,gpx,XP_013231991.1	http://amigo.geneontology.org/amigo/term/GO:0004601
nucleotide biosynthetic process	Biological Process	GO:0009165	16	49	301	866	0.0531561	0.056582	0.677712	0.934742	K00760,hprT,XP_013228452.1|K01916,nadE,XP_013435266.1|K01939,purA,XP_013235248.1|K02112,ATPF1B,XP_013232478.1|K14656,ribL,XP_013336164.1|-,-,XP_013433533.1|-,-,XP_013436178.1|K00763,pncB,XP_013231951.1|K02111,ATPF1A,XP_013440097.1|K02120,ATPVD,XP_013436120.1|K02122,ATPVF,XP_013229878.1|K00761,upp,AET50663.1|K02111,ATPF1A,CEL73732.1|K01591,pyrF,XP_013440865.1|K00859,coaE,XP_013434312.1|K00940,ndk,…	http://amigo.geneontology.org/amigo/term/GO:0009165
DNA metabolic process	Biological Process	GO:0006259	17	52	301	866	0.0564784	0.0600462	0.677808	0.934742	K02319,DPA,XP_013436657.1|-,-,XP_013231061.1|K01151,nfo,XP_013437847.1|K03111,ssb,XP_013440289.1|K03686,dnaJ,XP_013436472.1|-,-,XP_013436437.1|K03686,dnaJ,XP_013440025.1|K10726,mcm,XP_013438325.1|K05516,cbpA,XP_013433444.1|K05516,cbpA,XP_013232167.1|K04800,rfcL,XP_013235576.1|K04483,radA,XP_013233743.1|K02470,gyrB,KFH01019.1|K05516,cbpA,XP_013440588.1|K03686,dnaJ,XP_013435129.1|K10726,mcm,XP_0132…	http://amigo.geneontology.org/amigo/term/GO:0006259
transmembrane transporter activity	Molecular Function	GO:0022857	14	43	301	866	0.0465116	0.0496536	0.678079	0.934742	K02122,ATPVF,XP_013229878.1|K02120,ATPVD,XP_013436120.1|K00412,CYTB,ADW23642.1|K03281,TC.CIC,XP_013437985.1|K02112,ATPF1B,XP_013232478.1|K01537,E3.6.3.8,XP_013439839.1|-,-,XP_013336906.1|K02111,ATPF1A,CEL73732.1|K01551,arsA,AET50582.1|-,-,XP_013228359.1|-,-,XP_013438856.1|K02111,ATPF1A,XP_013440097.1|-,-,XP_013234864.1|K01537,E3.6.3.8,XP_013233090.1	http://amigo.geneontology.org/amigo/term/GO:0022857
active transmembrane transporter activity	Molecular Function	GO:0022804	13	40	301	866	0.0431894	0.0461894	0.67862	0.934742	K02122,ATPVF,XP_013229878.1|K02120,ATPVD,XP_013436120.1|K03281,TC.CIC,XP_013437985.1|K02112,ATPF1B,XP_013232478.1|K01537,E3.6.3.8,XP_013439839.1|-,-,XP_013336906.1|K02111,ATPF1A,CEL73732.1|K01551,arsA,AET50582.1|-,-,XP_013438856.1|-,-,XP_013228359.1|K02111,ATPF1A,XP_013440097.1|-,-,XP_013234864.1|K01537,E3.6.3.8,XP_013233090.1	http://amigo.geneontology.org/amigo/term/GO:0022804
DNA replication	Biological Process	GO:0006260	13	40	301	866	0.0431894	0.0461894	0.67862	0.934742	K02319,DPA,XP_013436657.1|K03111,ssb,XP_013440289.1|K04800,rfcL,XP_013235576.1|K03686,dnaJ,XP_013436472.1|K02470,gyrB,KFH01019.1|K03686,dnaJ,XP_013440025.1|K03686,dnaJ,XP_013435129.1|K05516,cbpA,XP_013440588.1|K10726,mcm,XP_013438325.1|K05516,cbpA,XP_013433444.1|K04801,rfcS,XP_013230119.1|K10726,mcm,XP_013233976.1|K05516,cbpA,XP_013232167.1	http://amigo.geneontology.org/amigo/term/GO:0006260
generation of precursor metabolites and energy	Biological Process	GO:0006091	21	64	301	866	0.0697674	0.073903	0.679468	0.934742	K00116,mqo,XP_013440081.1|K00031,IDH1,EUT80144.1|K00927,PGK,XP_013332747.1|K00703,E2.4.1.21,XP_013337552.1|K00134,GAPDH,XP_013229416.1|K00927,PGK,XP_013438037.1|K09699,DBT,AET50600.1|K00031,IDH1,AAV33246.1|K00134,GAPDH,AET50575.1|K00703,E2.4.1.21,XP_013235487.1|K01689,ENO,AAK38886.1|K03183,ubiE,XP_013434105.1|K01681,ACO,XP_013236090.1|K00412,CYTB,ADW23642.1|K00658,DLST,XP_013434872.1|K00031,IDH1,…	http://amigo.geneontology.org/amigo/term/GO:0006091
cofactor binding	Molecular Function	GO:0048037	21	64	301	866	0.0697674	0.073903	0.679468	0.934742	K00819,rocD,XP_013227886.1|K00031,IDH1,EUT80144.1|-,-,XP_013434294.1|K00134,GAPDH,XP_013229416.1|K00803,AGPS,XP_013436048.1|K00031,IDH1,AAV33246.1|K00325,pntB,AAA29077.1|K00134,GAPDH,AET50575.1|-,-,XP_013438199.1|K00658,DLST,XP_013434872.1|K00031,IDH1,XP_013440203.1|K04487,iscS,XP_013440438.1|K00383,GSR,XP_013235109.1|K00688,E2.4.1.1,XP_013231934.1|K00383,GSR,XP_013440351.1|K00803,AGPS,XP_0134382…	http://amigo.geneontology.org/amigo/term/GO:0048037
ribonucleotide biosynthetic process	Biological Process	GO:0009260	12	37	301	866	0.0398671	0.0427252	0.67947	0.934742	K02122,ATPVF,XP_013229878.1|K02120,ATPVD,XP_013436120.1|K00760,hprT,XP_013228452.1|K00761,upp,AET50663.1|K01939,purA,XP_013235248.1|K02112,ATPF1B,XP_013232478.1|K02111,ATPF1A,CEL73732.1|K01591,pyrF,XP_013440865.1|-,-,XP_013436178.1|K00859,coaE,XP_013434312.1|K02111,ATPF1A,XP_013440097.1|K00940,ndk,XP_013228808.1	http://amigo.geneontology.org/amigo/term/GO:0009260
organic cyclic compound binding	Molecular Function	GO:0097159	179	523	301	866	0.594684	0.603926	0.684372	0.934742	-,-,XP_013231061.1|K03234,EEF2,XP_013437347.1|-,-,AET50736.1|K00031,IDH1,EUT80144.1|K00134,GAPDH,XP_013229416.1|K12132,prkC,ETW30644.1|K02987,RP-S4e,XP_013440765.1|K01897,ACSL,XP_013439980.1|K01918,panC,XP_013233599.1|K04043,dnaK,AET50612.1|K02961,RP-S17,XP_013440680.1|K02930,RP-L4e,XP_013436564.1|K00031,IDH1,XP_013440203.1|K02987,RP-S4e,AET50615.1|K03231,EEF1A,PIM00156.1|K02886,RP-L2,AET50496.1|…	http://amigo.geneontology.org/amigo/term/GO:0097159
heterocyclic compound binding	Molecular Function	GO:1901363	179	523	301	866	0.594684	0.603926	0.684372	0.934742	-,-,XP_013231061.1|K03234,EEF2,XP_013437347.1|-,-,AET50736.1|K00031,IDH1,EUT80144.1|K00134,GAPDH,XP_013229416.1|K12132,prkC,ETW30644.1|K02987,RP-S4e,XP_013440765.1|K01897,ACSL,XP_013439980.1|K01918,panC,XP_013233599.1|K04043,dnaK,AET50612.1|K02961,RP-S17,XP_013440680.1|K02930,RP-L4e,XP_013436564.1|K00031,IDH1,XP_013440203.1|K02987,RP-S4e,AET50615.1|K03231,EEF1A,PIM00156.1|K02886,RP-L2,AET50496.1|…	http://amigo.geneontology.org/amigo/term/GO:1901363
membrane part	Cellular Component	GO:0044425	29	88	301	866	0.0963455	0.101617	0.686225	0.934742	K19225,gluP,ABC50099.1|K02112,ATPF1B,XP_013232478.1|K00325,pntB,AAA29077.1|K08884,K08884,AAQ91345.1|K12132,prkC,XP_013333560.1|K19225,gluP,XP_013439805.1|-,-,XP_013336691.1|-,-,XP_013229930.1|-,-,XP_013228359.1|K02111,ATPF1A,XP_013440097.1|-,-,XP_013232033.1|-,-,XP_013233795.1|K02122,ATPVF,XP_013229878.1|-,-,XP_013432625.1|K00412,CYTB,ADW23642.1|K02613,paaE,AET50763.1|K08884,K08884,XP_013234162.1…	http://amigo.geneontology.org/amigo/term/GO:0044425
purine nucleoside monophosphate biosynthetic process	Biological Process	GO:0009127	8	25	301	866	0.0265781	0.0288684	0.687888	0.934742	K02122,ATPVF,XP_013229878.1|K02120,ATPVD,XP_013436120.1|K00760,hprT,XP_013228452.1|K01939,purA,XP_013235248.1|K02112,ATPF1B,XP_013232478.1|K02111,ATPF1A,CEL73732.1|-,-,XP_013436178.1|K02111,ATPF1A,XP_013440097.1	http://amigo.geneontology.org/amigo/term/GO:0009127
purine ribonucleoside monophosphate biosynthetic process	Biological Process	GO:0009168	8	25	301	866	0.0265781	0.0288684	0.687888	0.934742	K02122,ATPVF,XP_013229878.1|K02120,ATPVD,XP_013436120.1|K00760,hprT,XP_013228452.1|K01939,purA,XP_013235248.1|K02112,ATPF1B,XP_013232478.1|K02111,ATPF1A,CEL73732.1|-,-,XP_013436178.1|K02111,ATPF1A,XP_013440097.1	http://amigo.geneontology.org/amigo/term/GO:0009168
pyrophosphatase activity	Molecular Function	GO:0016462	50	150	301	866	0.166113	0.17321	0.688712	0.934742	-,-,XP_013231061.1|K03234,EEF2,XP_013437347.1|K02112,ATPF1B,XP_013232478.1|-,-,XP_013436437.1|K03231,EEF1A,XP_013440853.1|K03420,psmR,S51042|K01551,arsA,AET50582.1|K05592,deaD,CAB38640.1|-,-,XP_013228359.1|-,-,KYF42869.1|K03420,psmR,KYF41490.1|-,-,XP_013234226.1|K03231,EEF1A,PIM00156.1|K06942,ychF,XP_013433349.1|K05592,deaD,XP_013440876.1|K04483,radA,XP_013233743.1|K02358,tuf,KNC37995.1|K01537,E3…	http://amigo.geneontology.org/amigo/term/GO:0016462
single-organism metabolic process	Biological Process	GO:0044710	99	293	301	866	0.328904	0.338337	0.692073	0.934742	-,-,XP_013231061.1|K00031,IDH1,EUT80144.1|K00927,PGK,XP_013332747.1|K00134,GAPDH,XP_013229416.1|K00803,AGPS,XP_013436048.1|-,-,XP_013436437.1|K03784,deoD,XP_013231279.1|K03672,trxC,XP_013231631.1|K01897,ACSL,XP_013439980.1|K00763,pncB,XP_013231951.1|K01770,ispF,XP_013433375.1|-,-,XP_013229930.1|K03183,ubiE,XP_013434105.1|K01681,ACO,XP_013236090.1|K01918,panC,XP_013233599.1|K08738,CYC,XP_013435120…	http://amigo.geneontology.org/amigo/term/GO:0044710
monovalent inorganic cation transport	Biological Process	GO:0015672	6	19	301	866	0.0199336	0.02194	0.697873	0.934742	K02122,ATPVF,XP_013229878.1|K02120,ATPVD,XP_013436120.1|K02613,paaE,AET50763.1|K02111,ATPF1A,CEL73732.1|K02112,ATPF1B,XP_013232478.1|K02111,ATPF1A,XP_013440097.1	http://amigo.geneontology.org/amigo/term/GO:0015672
transmembrane transport	Biological Process	GO:0055085	6	19	301	866	0.0199336	0.02194	0.697873	0.934742	K02122,ATPVF,XP_013229878.1|K02120,ATPVD,XP_013436120.1|K02111,ATPF1A,CEL73732.1|K02112,ATPF1B,XP_013232478.1|K02111,ATPF1A,XP_013440097.1|K10956,SEC61A,KEP66757.1	http://amigo.geneontology.org/amigo/term/GO:0055085
phosphopantetheine binding	Molecular Function	GO:0031177	5	16	301	866	0.0166113	0.0184758	0.705851	0.934742	-,-,XP_013434294.1|K01897,ACSL,XP_013232639.1|K01897,ACSL,XP_013437929.1|K01897,ACSL,XP_013434833.1|-,-,XP_013433087.1	http://amigo.geneontology.org/amigo/term/GO:0031177
NADP binding	Molecular Function	GO:0050661	5	16	301	866	0.0166113	0.0184758	0.705851	0.934742	K00134,GAPDH,XP_013229416.1|K00325,pntB,AAA29077.1|K00059,fabG,XP_013233585.1|K00383,GSR,XP_013235109.1|K00134,GAPDH,AET50575.1	http://amigo.geneontology.org/amigo/term/GO:0050661
macromolecular complex assembly	Biological Process	GO:0065003	5	16	301	866	0.0166113	0.0184758	0.705851	0.934742	K03242,EIF2S3,XP_013435351.1|K03242,EIF2S3,XP_013336736.1|-,-,XP_013438283.1|K02965,RP-S19,XP_013231204.1|K17609,NXN,XP_013230659.1	http://amigo.geneontology.org/amigo/term/GO:0065003
modified amino acid binding	Molecular Function	GO:0072341	5	16	301	866	0.0166113	0.0184758	0.705851	0.934742	-,-,XP_013434294.1|K01897,ACSL,XP_013232639.1|K01897,ACSL,XP_013437929.1|K01897,ACSL,XP_013434833.1|-,-,XP_013433087.1	http://amigo.geneontology.org/amigo/term/GO:0072341
hydrolase activity, acting on acid anhydrides	Molecular Function	GO:0016817	50	151	301	866	0.166113	0.174365	0.711141	0.934742	-,-,XP_013231061.1|K03234,EEF2,XP_013437347.1|K02112,ATPF1B,XP_013232478.1|-,-,XP_013436437.1|K03231,EEF1A,XP_013440853.1|K03420,psmR,S51042|K01551,arsA,AET50582.1|K05592,deaD,CAB38640.1|-,-,XP_013228359.1|-,-,KYF42869.1|K03420,psmR,KYF41490.1|-,-,XP_013234226.1|K03231,EEF1A,PIM00156.1|K06942,ychF,XP_013433349.1|K05592,deaD,XP_013440876.1|K04483,radA,XP_013233743.1|K02358,tuf,KNC37995.1|K01537,E3…	http://amigo.geneontology.org/amigo/term/GO:0016817
hydrolase activity, acting on acid anhydrides, in phosphorus-containing anhydrides	Molecular Function	GO:0016818	50	151	301	866	0.166113	0.174365	0.711141	0.934742	-,-,XP_013231061.1|K03234,EEF2,XP_013437347.1|K02112,ATPF1B,XP_013232478.1|-,-,XP_013436437.1|K03231,EEF1A,XP_013440853.1|K03420,psmR,S51042|K01551,arsA,AET50582.1|K05592,deaD,CAB38640.1|-,-,XP_013228359.1|-,-,KYF42869.1|K03420,psmR,KYF41490.1|-,-,XP_013234226.1|K03231,EEF1A,PIM00156.1|K06942,ychF,XP_013433349.1|K05592,deaD,XP_013440876.1|K04483,radA,XP_013233743.1|K02358,tuf,KNC37995.1|K01537,E3…	http://amigo.geneontology.org/amigo/term/GO:0016818
cellular nitrogen compound biosynthetic process	Biological Process	GO:0044271	23	71	301	866	0.076412	0.0819861	0.711733	0.934742	K00760,hprT,XP_013228452.1|K01916,nadE,XP_013435266.1|K01939,purA,XP_013235248.1|K02112,ATPF1B,XP_013232478.1|K14656,ribL,XP_013336164.1|K00789,metK,XP_013333045.1|-,-,XP_013433533.1|-,-,XP_013436178.1|K00763,pncB,XP_013231951.1|K01918,panC,XP_013233599.1|K02111,ATPF1A,XP_013440097.1|K02122,ATPVF,XP_013229878.1|K02120,ATPVD,XP_013436120.1|K00761,upp,AET50663.1|K03041,rpoA1,XP_013229513.1|-,-,XP_0…	http://amigo.geneontology.org/amigo/term/GO:0044271
transferase activity, transferring phosphorus-containing groups	Molecular Function	GO:0016772	25	77	301	866	0.0830565	0.0889145	0.712218	0.934742	K02319,DPA,XP_013436657.1|K00927,PGK,XP_013332747.1|K00927,PGK,XP_013438037.1|K14656,ribL,XP_013336164.1|K08884,K08884,AAQ91345.1|K12132,prkC,ETW30644.1|K12132,prkC,XP_013333560.1|K00931,proB,XP_013434130.1|-,-,XP_013436178.1|K12132,prkC,ETW49331.1|-,-,XP_013229930.1|K11996,MOCS3,XP_013433317.1|K12132,prkC,XP_013440746.1|K08884,K08884,XP_013234162.1|K00761,upp,AET50663.1|K03041,rpoA1,XP_013229513…	http://amigo.geneontology.org/amigo/term/GO:0016772
carbohydrate derivative biosynthetic process	Biological Process	GO:1901137	16	50	301	866	0.0531561	0.0577367	0.71389	0.934742	K00760,hprT,XP_013228452.1|K01939,purA,XP_013235248.1|K02112,ATPF1B,XP_013232478.1|K00789,metK,XP_013333045.1|K02372,fabZ,XP_013435044.1|-,-,XP_013433533.1|-,-,XP_013436178.1|K02111,ATPF1A,XP_013440097.1|K00820,glmS,XP_013432924.1|K02120,ATPVD,XP_013436120.1|K02122,ATPVF,XP_013229878.1|K00761,upp,AET50663.1|K02111,ATPF1A,CEL73732.1|K01591,pyrF,XP_013440865.1|K00859,coaE,XP_013434312.1|K00940,ndk,…	http://amigo.geneontology.org/amigo/term/GO:1901137
nucleoside phosphate biosynthetic process	Biological Process	GO:1901293	16	50	301	866	0.0531561	0.0577367	0.71389	0.934742	K00760,hprT,XP_013228452.1|K01916,nadE,XP_013435266.1|K01939,purA,XP_013235248.1|K02112,ATPF1B,XP_013232478.1|K14656,ribL,XP_013336164.1|-,-,XP_013433533.1|-,-,XP_013436178.1|K00763,pncB,XP_013231951.1|K02111,ATPF1A,XP_013440097.1|K02120,ATPVD,XP_013436120.1|K02122,ATPVF,XP_013229878.1|K00761,upp,AET50663.1|K02111,ATPF1A,CEL73732.1|K01591,pyrF,XP_013440865.1|K00859,coaE,XP_013434312.1|K00940,ndk,…	http://amigo.geneontology.org/amigo/term/GO:1901293
transporter activity	Molecular Function	GO:0005215	14	44	301	866	0.0465116	0.0508083	0.716337	0.934742	K02122,ATPVF,XP_013229878.1|K02120,ATPVD,XP_013436120.1|K00412,CYTB,ADW23642.1|K03281,TC.CIC,XP_013437985.1|K02112,ATPF1B,XP_013232478.1|K01537,E3.6.3.8,XP_013439839.1|-,-,XP_013336906.1|K02111,ATPF1A,CEL73732.1|K01551,arsA,AET50582.1|-,-,XP_013228359.1|-,-,XP_013438856.1|K02111,ATPF1A,XP_013440097.1|-,-,XP_013234864.1|K01537,E3.6.3.8,XP_013233090.1	http://amigo.geneontology.org/amigo/term/GO:0005215
ribonucleoprotein complex subunit organization	Biological Process	GO:0071826	4	13	301	866	0.013289	0.0150115	0.717281	0.934742	K03242,EIF2S3,XP_013435351.1|K03242,EIF2S3,XP_013336736.1|-,-,XP_013438283.1|K02965,RP-S19,XP_013231204.1	http://amigo.geneontology.org/amigo/term/GO:0071826
proton-transporting two-sector ATPase complex, catalytic domain	Cellular Component	GO:0033178	4	13	301	866	0.013289	0.0150115	0.717281	0.934742	K02122,ATPVF,XP_013229878.1|K02111,ATPF1A,CEL73732.1|K02112,ATPF1B,XP_013232478.1|K02111,ATPF1A,XP_013440097.1	http://amigo.geneontology.org/amigo/term/GO:0033178
antibiotic metabolic process	Biological Process	GO:0016999	4	13	301	866	0.013289	0.0150115	0.717281	0.934742	K01434,E3.5.1.11,XP_013337504.1|-,-,XP_013434294.1|K01434,E3.5.1.11,XP_013440884.1|-,-,XP_013433087.1	http://amigo.geneontology.org/amigo/term/GO:0016999
ribonucleoprotein complex assembly	Biological Process	GO:0022618	4	13	301	866	0.013289	0.0150115	0.717281	0.934742	K03242,EIF2S3,XP_013435351.1|K03242,EIF2S3,XP_013336736.1|-,-,XP_013438283.1|K02965,RP-S19,XP_013231204.1	http://amigo.geneontology.org/amigo/term/GO:0022618
drug metabolic process	Biological Process	GO:0017144	4	13	301	866	0.013289	0.0150115	0.717281	0.934742	K01434,E3.5.1.11,XP_013337504.1|-,-,XP_013434294.1|K01434,E3.5.1.11,XP_013440884.1|-,-,XP_013433087.1	http://amigo.geneontology.org/amigo/term/GO:0017144
metal ion binding	Molecular Function	GO:0046872	71	213	301	866	0.23588	0.245958	0.719908	0.934742	K00031,IDH1,EUT80144.1|K06013,STE24,XP_013233627.1|K07390,grxD,KEP66640.1|-,-,XP_013438849.1|K01770,ispF,XP_013433375.1|K01681,ACO,XP_013236090.1|K08738,CYC,XP_013435120.1|-,-,XP_013234226.1|K00031,IDH1,XP_013440203.1|K00761,upp,AET50663.1|K03041,rpoA1,XP_013229513.1|-,-,XP_013438515.1|-,-,XP_013433646.1|K03926,cutA,XP_013231203.1|K00059,fabG,XP_013233585.1|K00940,ndk,XP_013228808.1|K01151,nfo,XP…	http://amigo.geneontology.org/amigo/term/GO:0046872
ribose phosphate biosynthetic process	Biological Process	GO:0046390	12	38	301	866	0.0398671	0.0438799	0.720206	0.934742	K02122,ATPVF,XP_013229878.1|K02120,ATPVD,XP_013436120.1|K00760,hprT,XP_013228452.1|K00761,upp,AET50663.1|K01939,purA,XP_013235248.1|K02112,ATPF1B,XP_013232478.1|K02111,ATPF1A,CEL73732.1|K01591,pyrF,XP_013440865.1|-,-,XP_013436178.1|K00859,coaE,XP_013434312.1|K02111,ATPF1A,XP_013440097.1|K00940,ndk,XP_013228808.1	http://amigo.geneontology.org/amigo/term/GO:0046390
primary active transmembrane transporter activity	Molecular Function	GO:0015399	12	38	301	866	0.0398671	0.0438799	0.720206	0.934742	K02122,ATPVF,XP_013229878.1|K02120,ATPVD,XP_013436120.1|K02112,ATPF1B,XP_013232478.1|K01537,E3.6.3.8,XP_013439839.1|-,-,XP_013336906.1|K02111,ATPF1A,CEL73732.1|K01551,arsA,AET50582.1|-,-,XP_013438856.1|-,-,XP_013228359.1|K02111,ATPF1A,XP_013440097.1|-,-,XP_013234864.1|K01537,E3.6.3.8,XP_013233090.1	http://amigo.geneontology.org/amigo/term/GO:0015399
P-P-bond-hydrolysis-driven transmembrane transporter activity	Molecular Function	GO:0015405	12	38	301	866	0.0398671	0.0438799	0.720206	0.934742	K02122,ATPVF,XP_013229878.1|K02120,ATPVD,XP_013436120.1|K02112,ATPF1B,XP_013232478.1|K01537,E3.6.3.8,XP_013439839.1|-,-,XP_013336906.1|K02111,ATPF1A,CEL73732.1|K01551,arsA,AET50582.1|-,-,XP_013438856.1|-,-,XP_013228359.1|K02111,ATPF1A,XP_013440097.1|-,-,XP_013234864.1|K01537,E3.6.3.8,XP_013233090.1	http://amigo.geneontology.org/amigo/term/GO:0015405
catabolic process	Biological Process	GO:0009056	38	116	301	866	0.126246	0.133949	0.720795	0.934742	K03433,psmB,XP_013229090.1|K00927,PGK,XP_013332747.1|K00134,GAPDH,XP_013229416.1|K00259,ald,XP_013234727.1|K00809,DHPS,XP_013435480.1|K03420,psmR,S51042|K05592,deaD,CAB38640.1|K03420,psmR,KYF41490.1|K00627,DLAT,XP_013436872.1|K05592,deaD,XP_013440876.1|K03433,psmB,XP_013435511.1|K01623,ALDO,XP_013233987.1|K00927,PGK,XP_013438810.1|K00248,ACADS,XP_013436662.1|K03433,psmB,XP_013233337.1|K03420,psmR…	http://amigo.geneontology.org/amigo/term/GO:0009056
carboxylic acid binding	Molecular Function	GO:0031406	1	3	301	866	0.00332226	0.0034642	0.722803	0.934742	K00658,DLST,XP_013434872.1	http://amigo.geneontology.org/amigo/term/GO:0031406
protein initiator methionine removal	Biological Process	GO:0070084	1	3	301	866	0.00332226	0.0034642	0.722803	0.934742	K01265,map,XP_003880798.1	http://amigo.geneontology.org/amigo/term/GO:0070084
IMP salvage	Biological Process	GO:0032264	1	3	301	866	0.00332226	0.0034642	0.722803	0.934742	K00760,hprT,XP_013228452.1	http://amigo.geneontology.org/amigo/term/GO:0032264
iron-sulfur cluster assembly	Biological Process	GO:0016226	1	3	301	866	0.00332226	0.0034642	0.722803	0.934742	K04487,iscS,XP_013440438.1	http://amigo.geneontology.org/amigo/term/GO:0016226
nucleotide-sugar biosynthetic process	Biological Process	GO:0009226	1	3	301	866	0.00332226	0.0034642	0.722803	0.934742	-,-,XP_013433533.1	http://amigo.geneontology.org/amigo/term/GO:0009226
adenylate kinase activity	Molecular Function	GO:0004017	1	3	301	866	0.00332226	0.0034642	0.722803	0.934742	-,-,XP_013436178.1	http://amigo.geneontology.org/amigo/term/GO:0004017
aldehyde dehydrogenase (NAD) activity	Molecular Function	GO:0004029	1	3	301	866	0.00332226	0.0034642	0.722803	0.934742	K00135,gabD,XP_013437833.1	http://amigo.geneontology.org/amigo/term/GO:0004029
sulfurtransferase activity	Molecular Function	GO:0016783	1	3	301	866	0.00332226	0.0034642	0.722803	0.934742	K04487,iscS,XP_013440438.1	http://amigo.geneontology.org/amigo/term/GO:0016783
proton-transporting V-type ATPase complex	Cellular Component	GO:0033176	1	3	301	866	0.00332226	0.0034642	0.722803	0.934742	K02122,ATPVF,XP_013229878.1	http://amigo.geneontology.org/amigo/term/GO:0033176
citrate (Si)-synthase activity	Molecular Function	GO:0004108	1	3	301	866	0.00332226	0.0034642	0.722803	0.934742	K01659,prpC,XP_013433146.1	http://amigo.geneontology.org/amigo/term/GO:0004108
metallo-sulfur cluster assembly	Biological Process	GO:0031163	1	3	301	866	0.00332226	0.0034642	0.722803	0.934742	K04487,iscS,XP_013440438.1	http://amigo.geneontology.org/amigo/term/GO:0031163
protein transmembrane transport	Biological Process	GO:0071806	1	3	301	866	0.00332226	0.0034642	0.722803	0.934742	K10956,SEC61A,KEP66757.1	http://amigo.geneontology.org/amigo/term/GO:0071806
organic acid binding	Molecular Function	GO:0043177	1	3	301	866	0.00332226	0.0034642	0.722803	0.934742	K00658,DLST,XP_013434872.1	http://amigo.geneontology.org/amigo/term/GO:0043177
methionine-tRNA ligase activity	Molecular Function	GO:0004825	1	3	301	866	0.00332226	0.0034642	0.722803	0.934742	K06878,K06878,XP_013232401.1	http://amigo.geneontology.org/amigo/term/GO:0004825
guanosine-containing compound biosynthetic process	Biological Process	GO:1901070	1	3	301	866	0.00332226	0.0034642	0.722803	0.934742	K00940,ndk,XP_013228808.1	http://amigo.geneontology.org/amigo/term/GO:1901070
protein homodimerization activity	Molecular Function	GO:0042803	1	3	301	866	0.00332226	0.0034642	0.722803	0.934742	K01278,DPP4,XP_013230885.1	http://amigo.geneontology.org/amigo/term/GO:0042803
protein complex biogenesis	Biological Process	GO:0070271	1	3	301	866	0.00332226	0.0034642	0.722803	0.934742	K17609,NXN,XP_013230659.1	http://amigo.geneontology.org/amigo/term/GO:0070271
cell cycle	Biological Process	GO:0007049	1	3	301	866	0.00332226	0.0034642	0.722803	0.934742	-,-,XP_013434639.1	http://amigo.geneontology.org/amigo/term/GO:0007049
tRNA 5'-leader removal	Biological Process	GO:0001682	1	3	301	866	0.00332226	0.0034642	0.722803	0.934742	K02936,RP-L7Ae,AET50506.1	http://amigo.geneontology.org/amigo/term/GO:0001682
sodium ion transport	Biological Process	GO:0006814	1	3	301	866	0.00332226	0.0034642	0.722803	0.934742	K02613,paaE,AET50763.1	http://amigo.geneontology.org/amigo/term/GO:0006814
oxidoreductase activity, acting on the CH-OH group of donors, quinone or similar compound as acceptor	Molecular Function	GO:0016901	1	3	301	866	0.00332226	0.0034642	0.722803	0.934742	K00116,mqo,XP_013440081.1	http://amigo.geneontology.org/amigo/term/GO:0016901
cellular carbohydrate catabolic process	Biological Process	GO:0044275	1	3	301	866	0.00332226	0.0034642	0.722803	0.934742	K00688,E2.4.1.1,XP_013231934.1	http://amigo.geneontology.org/amigo/term/GO:0044275
trehalose biosynthetic process	Biological Process	GO:0005992	1	3	301	866	0.00332226	0.0034642	0.722803	0.934742	K00700,glgB,XP_013235320.1	http://amigo.geneontology.org/amigo/term/GO:0005992
protein complex assembly	Biological Process	GO:0006461	1	3	301	866	0.00332226	0.0034642	0.722803	0.934742	K17609,NXN,XP_013230659.1	http://amigo.geneontology.org/amigo/term/GO:0006461
lysine metabolic process	Biological Process	GO:0006553	1	3	301	866	0.00332226	0.0034642	0.722803	0.934742	K01681,ACO,XP_013236090.1	http://amigo.geneontology.org/amigo/term/GO:0006553
endoribonuclease activity, producing 5'-phosphomonoesters	Molecular Function	GO:0016891	1	3	301	866	0.00332226	0.0034642	0.722803	0.934742	K02936,RP-L7Ae,AET50506.1	http://amigo.geneontology.org/amigo/term/GO:0016891
response to inorganic substance	Biological Process	GO:0010035	1	3	301	866	0.00332226	0.0034642	0.722803	0.934742	K03926,cutA,XP_013231203.1	http://amigo.geneontology.org/amigo/term/GO:0010035
phosphotransferase activity, paired acceptors	Molecular Function	GO:0016781	1	3	301	866	0.00332226	0.0034642	0.722803	0.934742	K01007,pps,XP_013229730.1	http://amigo.geneontology.org/amigo/term/GO:0016781
pyrimidine ribonucleoside triphosphate metabolic process	Biological Process	GO:0009208	1	3	301	866	0.00332226	0.0034642	0.722803	0.934742	K00940,ndk,XP_013228808.1	http://amigo.geneontology.org/amigo/term/GO:0009208
arginine metabolic process	Biological Process	GO:0006525	1	3	301	866	0.00332226	0.0034642	0.722803	0.934742	K00819,rocD,XP_013227886.1	http://amigo.geneontology.org/amigo/term/GO:0006525
AMP salvage	Biological Process	GO:0044209	1	3	301	866	0.00332226	0.0034642	0.722803	0.934742	-,-,XP_013436178.1	http://amigo.geneontology.org/amigo/term/GO:0044209
pyrimidine ribonucleoside triphosphate biosynthetic process	Biological Process	GO:0009209	1	3	301	866	0.00332226	0.0034642	0.722803	0.934742	K00940,ndk,XP_013228808.1	http://amigo.geneontology.org/amigo/term/GO:0009209
trehalose metabolic process	Biological Process	GO:0005991	1	3	301	866	0.00332226	0.0034642	0.722803	0.934742	K00700,glgB,XP_013235320.1	http://amigo.geneontology.org/amigo/term/GO:0005991
dipeptidyl-peptidase activity	Molecular Function	GO:0008239	1	3	301	866	0.00332226	0.0034642	0.722803	0.934742	K01278,DPP4,XP_013230885.1	http://amigo.geneontology.org/amigo/term/GO:0008239
nucleotide-sugar metabolic process	Biological Process	GO:0009225	1	3	301	866	0.00332226	0.0034642	0.722803	0.934742	-,-,XP_013433533.1	http://amigo.geneontology.org/amigo/term/GO:0009225
cell cycle process	Biological Process	GO:0022402	1	3	301	866	0.00332226	0.0034642	0.722803	0.934742	-,-,XP_013434639.1	http://amigo.geneontology.org/amigo/term/GO:0022402
endoribonuclease activity	Molecular Function	GO:0004521	1	3	301	866	0.00332226	0.0034642	0.722803	0.934742	K02936,RP-L7Ae,AET50506.1	http://amigo.geneontology.org/amigo/term/GO:0004521
fructose 6-phosphate metabolic process	Biological Process	GO:0006002	1	3	301	866	0.00332226	0.0034642	0.722803	0.934742	K03841,FBP,XP_013440015.1	http://amigo.geneontology.org/amigo/term/GO:0006002
methionyl-tRNA aminoacylation	Biological Process	GO:0006431	1	3	301	866	0.00332226	0.0034642	0.722803	0.934742	K06878,K06878,XP_013232401.1	http://amigo.geneontology.org/amigo/term/GO:0006431
ribonuclease P activity	Molecular Function	GO:0004526	1	3	301	866	0.00332226	0.0034642	0.722803	0.934742	K02936,RP-L7Ae,AET50506.1	http://amigo.geneontology.org/amigo/term/GO:0004526
protein methyltransferase activity	Molecular Function	GO:0008276	1	3	301	866	0.00332226	0.0034642	0.722803	0.934742	K00573,E2.1.1.77,XP_013234430.1	http://amigo.geneontology.org/amigo/term/GO:0008276
CTP metabolic process	Biological Process	GO:0046036	1	3	301	866	0.00332226	0.0034642	0.722803	0.934742	K00940,ndk,XP_013228808.1	http://amigo.geneontology.org/amigo/term/GO:0046036
hypoxanthine phosphoribosyltransferase activity	Molecular Function	GO:0004422	1	3	301	866	0.00332226	0.0034642	0.722803	0.934742	K00760,hprT,XP_013228452.1	http://amigo.geneontology.org/amigo/term/GO:0004422
GTP biosynthetic process	Biological Process	GO:0006183	1	3	301	866	0.00332226	0.0034642	0.722803	0.934742	K00940,ndk,XP_013228808.1	http://amigo.geneontology.org/amigo/term/GO:0006183
CTP biosynthetic process	Biological Process	GO:0006241	1	3	301	866	0.00332226	0.0034642	0.722803	0.934742	K00940,ndk,XP_013228808.1	http://amigo.geneontology.org/amigo/term/GO:0006241
tRNA-specific ribonuclease activity	Molecular Function	GO:0004549	1	3	301	866	0.00332226	0.0034642	0.722803	0.934742	K02936,RP-L7Ae,AET50506.1	http://amigo.geneontology.org/amigo/term/GO:0004549
transferase activity, transferring sulfur-containing groups	Molecular Function	GO:0016782	1	3	301	866	0.00332226	0.0034642	0.722803	0.934742	K04487,iscS,XP_013440438.1	http://amigo.geneontology.org/amigo/term/GO:0016782
acid-ammonia (or amide) ligase activity	Molecular Function	GO:0016880	1	3	301	866	0.00332226	0.0034642	0.722803	0.934742	K01916,nadE,XP_013435266.1	http://amigo.geneontology.org/amigo/term/GO:0016880
guanine phosphoribosyltransferase activity	Molecular Function	GO:0052657	1	3	301	866	0.00332226	0.0034642	0.722803	0.934742	K00760,hprT,XP_013228452.1	http://amigo.geneontology.org/amigo/term/GO:0052657
GTP metabolic process	Biological Process	GO:0046039	1	3	301	866	0.00332226	0.0034642	0.722803	0.934742	K00940,ndk,XP_013228808.1	http://amigo.geneontology.org/amigo/term/GO:0046039
pathogenesis	Biological Process	GO:0009405	1	3	301	866	0.00332226	0.0034642	0.722803	0.934742	K00658,DLST,XP_013434872.1	http://amigo.geneontology.org/amigo/term/GO:0009405
dihydrolipoyl dehydrogenase activity	Molecular Function	GO:0004148	1	3	301	866	0.00332226	0.0034642	0.722803	0.934742	K00658,DLST,XP_013434872.1	http://amigo.geneontology.org/amigo/term/GO:0004148
cysteine desulfurase activity	Molecular Function	GO:0031071	1	3	301	866	0.00332226	0.0034642	0.722803	0.934742	K04487,iscS,XP_013440438.1	http://amigo.geneontology.org/amigo/term/GO:0031071
one-carbon metabolic process	Biological Process	GO:0006730	1	3	301	866	0.00332226	0.0034642	0.722803	0.934742	K00789,metK,XP_013333045.1	http://amigo.geneontology.org/amigo/term/GO:0006730
citrate synthase activity	Molecular Function	GO:0036440	1	3	301	866	0.00332226	0.0034642	0.722803	0.934742	K01659,prpC,XP_013433146.1	http://amigo.geneontology.org/amigo/term/GO:0036440
cytidylyltransferase activity	Molecular Function	GO:0070567	1	3	301	866	0.00332226	0.0034642	0.722803	0.934742	-,-,XP_013229930.1	http://amigo.geneontology.org/amigo/term/GO:0070567
organic acid biosynthetic process	Biological Process	GO:0016053	11	35	301	866	0.0365449	0.0404157	0.722867	0.934742	K00819,rocD,XP_013227886.1|K09458,fabF,XP_013434109.1|K00641,metX,XP_013440859.1|K02372,fabZ,XP_013435044.1|K01897,ACSL,XP_013439980.1|K00931,proB,XP_013434130.1|K00809,DHPS,XP_013435480.1|K01681,ACO,XP_013236090.1|K00830,AGXT,XP_013438934.1|K00059,fabG,XP_013233585.1|K00648,fabH,XP_013433915.1	http://amigo.geneontology.org/amigo/term/GO:0016053
carboxylic acid biosynthetic process	Biological Process	GO:0046394	11	35	301	866	0.0365449	0.0404157	0.722867	0.934742	K00819,rocD,XP_013227886.1|K09458,fabF,XP_013434109.1|K00641,metX,XP_013440859.1|K02372,fabZ,XP_013435044.1|K01897,ACSL,XP_013439980.1|K00931,proB,XP_013434130.1|K00809,DHPS,XP_013435480.1|K01681,ACO,XP_013236090.1|K00830,AGXT,XP_013438934.1|K00059,fabG,XP_013233585.1|K00648,fabH,XP_013433915.1	http://amigo.geneontology.org/amigo/term/GO:0046394
regulation of primary metabolic process	Biological Process	GO:0080090	3	10	301	866	0.00996678	0.0115473	0.734552	0.93673	K12410,npdA,3U31_A|-,-,XP_013337136.1|-,-,XP_013434639.1	http://amigo.geneontology.org/amigo/term/GO:0080090
regulation of biosynthetic process	Biological Process	GO:0009889	3	10	301	866	0.00996678	0.0115473	0.734552	0.93673	K12410,npdA,3U31_A|-,-,XP_013337136.1|-,-,XP_013434639.1	http://amigo.geneontology.org/amigo/term/GO:0009889
regulation of macromolecule metabolic process	Biological Process	GO:0060255	3	10	301	866	0.00996678	0.0115473	0.734552	0.93673	K12410,npdA,3U31_A|-,-,XP_013337136.1|-,-,XP_013434639.1	http://amigo.geneontology.org/amigo/term/GO:0060255
cytosolic part	Cellular Component	GO:0044445	3	10	301	866	0.00996678	0.0115473	0.734552	0.93673	K01689,ENO,AAK38886.1|K02876,RP-L15,XP_013228850.1|K02965,RP-S19,XP_013231204.1	http://amigo.geneontology.org/amigo/term/GO:0044445
regulation of cellular metabolic process	Biological Process	GO:0031323	3	10	301	866	0.00996678	0.0115473	0.734552	0.93673	K12410,npdA,3U31_A|-,-,XP_013337136.1|-,-,XP_013434639.1	http://amigo.geneontology.org/amigo/term/GO:0031323
regulation of metabolic process	Biological Process	GO:0019222	3	10	301	866	0.00996678	0.0115473	0.734552	0.93673	K12410,npdA,3U31_A|-,-,XP_013337136.1|-,-,XP_013434639.1	http://amigo.geneontology.org/amigo/term/GO:0019222
regulation of cellular macromolecule biosynthetic process	Biological Process	GO:2000112	3	10	301	866	0.00996678	0.0115473	0.734552	0.93673	K12410,npdA,3U31_A|-,-,XP_013337136.1|-,-,XP_013434639.1	http://amigo.geneontology.org/amigo/term/GO:2000112
glucose 6-phosphate metabolic process	Biological Process	GO:0051156	3	10	301	866	0.00996678	0.0115473	0.734552	0.93673	K00616,E2.2.1.2,XP_013435384.1|K00616,E2.2.1.2,XP_013232030.1|K00033,PGD,XP_013437159.1	http://amigo.geneontology.org/amigo/term/GO:0051156
chromosome	Cellular Component	GO:0005694	3	10	301	866	0.00996678	0.0115473	0.734552	0.93673	K02470,gyrB,KFH01019.1|K04800,rfcL,XP_013235576.1|K04801,rfcS,XP_013230119.1	http://amigo.geneontology.org/amigo/term/GO:0005694
NADP metabolic process	Biological Process	GO:0006739	3	10	301	866	0.00996678	0.0115473	0.734552	0.93673	K00616,E2.2.1.2,XP_013435384.1|K00616,E2.2.1.2,XP_013232030.1|K00033,PGD,XP_013437159.1	http://amigo.geneontology.org/amigo/term/GO:0006739
pentose-phosphate shunt	Biological Process	GO:0006098	3	10	301	866	0.00996678	0.0115473	0.734552	0.93673	K00616,E2.2.1.2,XP_013435384.1|K00616,E2.2.1.2,XP_013232030.1|K00033,PGD,XP_013437159.1	http://amigo.geneontology.org/amigo/term/GO:0006098
regulation of cellular biosynthetic process	Biological Process	GO:0031326	3	10	301	866	0.00996678	0.0115473	0.734552	0.93673	K12410,npdA,3U31_A|-,-,XP_013337136.1|-,-,XP_013434639.1	http://amigo.geneontology.org/amigo/term/GO:0031326
regulation of macromolecule biosynthetic process	Biological Process	GO:0010556	3	10	301	866	0.00996678	0.0115473	0.734552	0.93673	K12410,npdA,3U31_A|-,-,XP_013337136.1|-,-,XP_013434639.1	http://amigo.geneontology.org/amigo/term/GO:0010556
nucleoside triphosphate metabolic process	Biological Process	GO:0009141	7	23	301	866	0.0232558	0.0265589	0.741895	0.94284	K02122,ATPVF,XP_013229878.1|K02120,ATPVD,XP_013436120.1|K00412,CYTB,ADW23642.1|K02111,ATPF1A,CEL73732.1|K02112,ATPF1B,XP_013232478.1|K02111,ATPF1A,XP_013440097.1|K00940,ndk,XP_013228808.1	http://amigo.geneontology.org/amigo/term/GO:0009141
single-organism catabolic process	Biological Process	GO:0044712	18	57	301	866	0.0598007	0.0658199	0.744592	0.94284	K00819,rocD,XP_013227886.1|K00927,PGK,XP_013332747.1|K00134,GAPDH,XP_013229416.1|K00927,PGK,XP_013438037.1|K00259,ald,XP_013234727.1|K09699,DBT,AET50600.1|K00134,GAPDH,AET50575.1|K01689,ENO,AAK38886.1|K00809,DHPS,XP_013435480.1|K00658,DLST,XP_013434872.1|K03841,FBP,XP_013440015.1|K00627,DLAT,XP_013436872.1|K01623,ALDO,XP_013233987.1|K00688,E2.4.1.1,XP_013231934.1|K00927,PGK,XP_013438810.1|K00248,…	http://amigo.geneontology.org/amigo/term/GO:0044712
alpha-amino acid biosynthetic process	Biological Process	GO:1901607	6	20	301	866	0.0199336	0.0230947	0.750226	0.94284	K00931,proB,XP_013434130.1|K00819,rocD,XP_013227886.1|K00809,DHPS,XP_013435480.1|K01681,ACO,XP_013236090.1|K00830,AGXT,XP_013438934.1|K00641,metX,XP_013440859.1	http://amigo.geneontology.org/amigo/term/GO:1901607
membrane protein complex	Cellular Component	GO:0098796	6	20	301	866	0.0199336	0.0230947	0.750226	0.94284	K02122,ATPVF,XP_013229878.1|K00412,CYTB,ADW23642.1|K02111,ATPF1A,CEL73732.1|K02112,ATPF1B,XP_013232478.1|-,-,XP_013228359.1|K02111,ATPF1A,XP_013440097.1	http://amigo.geneontology.org/amigo/term/GO:0098796
macromolecular complex subunit organization	Biological Process	GO:0043933	6	20	301	866	0.0199336	0.0230947	0.750226	0.94284	K03242,EIF2S3,XP_013435351.1|K03242,EIF2S3,XP_013336736.1|K02838,frr,XP_013233283.1|-,-,XP_013438283.1|K02965,RP-S19,XP_013231204.1|K17609,NXN,XP_013230659.1	http://amigo.geneontology.org/amigo/term/GO:0043933
amide binding	Molecular Function	GO:0033218	6	20	301	866	0.0199336	0.0230947	0.750226	0.94284	-,-,KFH05023.1|-,-,XP_013434294.1|K01897,ACSL,XP_013232639.1|K01897,ACSL,XP_013437929.1|K01897,ACSL,XP_013434833.1|-,-,XP_013433087.1	http://amigo.geneontology.org/amigo/term/GO:0033218
ribonucleoside triphosphate biosynthetic process	Biological Process	GO:0009201	6	20	301	866	0.0199336	0.0230947	0.750226	0.94284	K02122,ATPVF,XP_013229878.1|K02120,ATPVD,XP_013436120.1|K02111,ATPF1A,CEL73732.1|K02112,ATPF1B,XP_013232478.1|K02111,ATPF1A,XP_013440097.1|K00940,ndk,XP_013228808.1	http://amigo.geneontology.org/amigo/term/GO:0009201
cellular amino acid biosynthetic process	Biological Process	GO:0008652	6	20	301	866	0.0199336	0.0230947	0.750226	0.94284	K00931,proB,XP_013434130.1|K00819,rocD,XP_013227886.1|K00809,DHPS,XP_013435480.1|K01681,ACO,XP_013236090.1|K00830,AGXT,XP_013438934.1|K00641,metX,XP_013440859.1	http://amigo.geneontology.org/amigo/term/GO:0008652
proteolysis	Biological Process	GO:0006508	14	45	301	866	0.0465116	0.051963	0.751679	0.94284	K03420,psmR,KYF41490.1|K19225,gluP,ABC50099.1|K03433,psmB,XP_013229090.1|K03420,psmR,XP_013234298.1|K06013,STE24,XP_013233627.1|K03433,psmB,XP_013435511.1|K19225,gluP,XP_013439805.1|K03420,psmR,S51042|K03433,psmB,XP_013233697.1|K03433,psmB,XP_013438006.1|K03433,psmB,XP_013233337.1|K03420,psmR,XP_013234465.1|K03433,psmB,AET50720.1|K01278,DPP4,XP_013230885.1	http://amigo.geneontology.org/amigo/term/GO:0006508
carbohydrate catabolic process	Biological Process	GO:0016052	12	39	301	866	0.0398671	0.0450346	0.757526	0.94284	K03841,FBP,XP_013440015.1|K00658,DLST,XP_013434872.1|K00927,PGK,XP_013332747.1|K00134,GAPDH,XP_013229416.1|K00927,PGK,XP_013438037.1|K00627,DLAT,XP_013436872.1|K09699,DBT,AET50600.1|K01623,ALDO,XP_013233987.1|K00134,GAPDH,AET50575.1|K00688,E2.4.1.1,XP_013231934.1|K01689,ENO,AAK38886.1|K00927,PGK,XP_013438810.1	http://amigo.geneontology.org/amigo/term/GO:0016052
single-organism carbohydrate catabolic process	Biological Process	GO:0044724	12	39	301	866	0.0398671	0.0450346	0.757526	0.94284	K03841,FBP,XP_013440015.1|K00658,DLST,XP_013434872.1|K00927,PGK,XP_013332747.1|K00134,GAPDH,XP_013229416.1|K00927,PGK,XP_013438037.1|K00627,DLAT,XP_013436872.1|K09699,DBT,AET50600.1|K01623,ALDO,XP_013233987.1|K00134,GAPDH,AET50575.1|K00688,E2.4.1.1,XP_013231934.1|K01689,ENO,AAK38886.1|K00927,PGK,XP_013438810.1	http://amigo.geneontology.org/amigo/term/GO:0044724
proton transport	Biological Process	GO:0015992	5	17	301	866	0.0166113	0.0196305	0.761153	0.94284	K02122,ATPVF,XP_013229878.1|K02120,ATPVD,XP_013436120.1|K02111,ATPF1A,CEL73732.1|K02112,ATPF1B,XP_013232478.1|K02111,ATPF1A,XP_013440097.1	http://amigo.geneontology.org/amigo/term/GO:0015992
hydrogen transport	Biological Process	GO:0006818	5	17	301	866	0.0166113	0.0196305	0.761153	0.94284	K02122,ATPVF,XP_013229878.1|K02120,ATPVD,XP_013436120.1|K02111,ATPF1A,CEL73732.1|K02112,ATPF1B,XP_013232478.1|K02111,ATPF1A,XP_013440097.1	http://amigo.geneontology.org/amigo/term/GO:0006818
energy derivation by oxidation of organic compounds	Biological Process	GO:0015980	11	36	301	866	0.0365449	0.0415704	0.761297	0.94284	K00412,CYTB,ADW23642.1|K00031,IDH1,XP_013440203.1|K00116,mqo,XP_013440081.1|K00031,IDH1,EUT80144.1|K00703,E2.4.1.21,XP_013337552.1|K00031,IDH1,AAV33246.1|K00688,E2.4.1.1,XP_013231934.1|K01659,prpC,XP_013433146.1|K00703,E2.4.1.21,XP_013235487.1|K03183,ubiE,XP_013434105.1|K01681,ACO,XP_013236090.1	http://amigo.geneontology.org/amigo/term/GO:0015980
RNA methyltransferase activity	Molecular Function	GO:0008173	2	7	301	866	0.00664452	0.00808314	0.763127	0.94284	-,-,XP_013337136.1|K02427,rlmE,XP_013234823.1	http://amigo.geneontology.org/amigo/term/GO:0008173
glycerolipid metabolic process	Biological Process	GO:0046486	2	7	301	866	0.00664452	0.00808314	0.763127	0.94284	-,-,XP_013229930.1|K00631,plsB,XP_013440962.1	http://amigo.geneontology.org/amigo/term/GO:0046486
acid-thiol ligase activity	Molecular Function	GO:0016878	2	7	301	866	0.00664452	0.00808314	0.763127	0.94284	K01895,ACSS,XP_013433758.1|K01895,ACSS,XP_013232261.1	http://amigo.geneontology.org/amigo/term/GO:0016878
cellular localization	Biological Process	GO:0051641	2	7	301	866	0.00664452	0.00808314	0.763127	0.94284	-,-,XP_013233795.1|K10956,SEC61A,KEP66757.1	http://amigo.geneontology.org/amigo/term/GO:0051641
RNA modification	Biological Process	GO:0009451	2	7	301	866	0.00664452	0.00808314	0.763127	0.94284	K14564,NOP56,XP_013440580.1|-,-,XP_013439497.1	http://amigo.geneontology.org/amigo/term/GO:0009451
oxidoreductase activity, acting on peroxide as acceptor	Molecular Function	GO:0016684	2	7	301	866	0.00664452	0.00808314	0.763127	0.94284	K03386,PRDX2_4,AET50460.1|K00432,gpx,XP_013231991.1	http://amigo.geneontology.org/amigo/term/GO:0016684
CoA-ligase activity	Molecular Function	GO:0016405	2	7	301	866	0.00664452	0.00808314	0.763127	0.94284	K01895,ACSS,XP_013433758.1|K01895,ACSS,XP_013232261.1	http://amigo.geneontology.org/amigo/term/GO:0016405
rRNA metabolic process	Biological Process	GO:0016072	2	7	301	866	0.00664452	0.00808314	0.763127	0.94284	K04795,flpA,XP_003885136.1|K14564,NOP56,XP_013440580.1	http://amigo.geneontology.org/amigo/term/GO:0016072
rRNA processing	Biological Process	GO:0006364	2	7	301	866	0.00664452	0.00808314	0.763127	0.94284	K04795,flpA,XP_003885136.1|K14564,NOP56,XP_013440580.1	http://amigo.geneontology.org/amigo/term/GO:0006364
establishment of localization in cell	Biological Process	GO:0051649	2	7	301	866	0.00664452	0.00808314	0.763127	0.94284	-,-,XP_013233795.1|K10956,SEC61A,KEP66757.1	http://amigo.geneontology.org/amigo/term/GO:0051649
glycerophospholipid metabolic process	Biological Process	GO:0006650	2	7	301	866	0.00664452	0.00808314	0.763127	0.94284	-,-,XP_013229930.1|K00631,plsB,XP_013440962.1	http://amigo.geneontology.org/amigo/term/GO:0006650
protein complex subunit organization	Biological Process	GO:0071822	2	7	301	866	0.00664452	0.00808314	0.763127	0.94284	K02838,frr,XP_013233283.1|K17609,NXN,XP_013230659.1	http://amigo.geneontology.org/amigo/term/GO:0071822
protein complex	Cellular Component	GO:0043234	22	70	301	866	0.0730897	0.0808314	0.768981	0.94284	K03433,psmB,XP_013229090.1|K02112,ATPF1B,XP_013232478.1|K01689,ENO,AAK38886.1|K03420,psmR,S51042|K03433,psmB,XP_013233697.1|-,-,XP_013228359.1|K03679,RRP4,XP_013232198.1|K02111,ATPF1A,XP_013440097.1|K03433,psmB,AET50720.1|K00412,CYTB,ADW23642.1|K03420,psmR,KYF41490.1|K00658,DLST,XP_013434872.1|K02122,ATPVF,XP_013229878.1|K03420,psmR,XP_013234298.1|K04800,rfcL,XP_013235576.1|K00627,DLAT,XP_0134368…	http://amigo.geneontology.org/amigo/term/GO:0043234
transferase activity, transferring acyl groups other than amino-acyl groups	Molecular Function	GO:0016747	9	30	301	866	0.0299003	0.034642	0.771204	0.94284	K00658,DLST,XP_013434872.1|K09458,fabF,XP_013434109.1|K00627,DLAT,XP_013436872.1|K09699,DBT,AET50600.1|K00641,metX,XP_013440859.1|K00632,fadA,XP_013438170.1|K00631,plsB,XP_013440962.1|K00059,fabG,XP_013233585.1|K00648,fabH,XP_013433915.1	http://amigo.geneontology.org/amigo/term/GO:0016747
cation binding	Molecular Function	GO:0043169	71	216	301	866	0.23588	0.249423	0.774223	0.94284	K00031,IDH1,EUT80144.1|K06013,STE24,XP_013233627.1|K07390,grxD,KEP66640.1|-,-,XP_013438849.1|K01770,ispF,XP_013433375.1|K01681,ACO,XP_013236090.1|K08738,CYC,XP_013435120.1|-,-,XP_013234226.1|K00031,IDH1,XP_013440203.1|K00761,upp,AET50663.1|K03041,rpoA1,XP_013229513.1|-,-,XP_013438515.1|-,-,XP_013433646.1|K03926,cutA,XP_013231203.1|K00059,fabG,XP_013233585.1|K00940,ndk,XP_013228808.1|K01151,nfo,XP…	http://amigo.geneontology.org/amigo/term/GO:0043169
glyceraldehyde-3-phosphate metabolic process	Biological Process	GO:0019682	4	14	301	866	0.013289	0.0161663	0.77593	0.94284	K00616,E2.2.1.2,XP_013435384.1|K00616,E2.2.1.2,XP_013232030.1|K00033,PGD,XP_013437159.1|K01770,ispF,XP_013433375.1	http://amigo.geneontology.org/amigo/term/GO:0019682
tRNA processing	Biological Process	GO:0008033	4	14	301	866	0.013289	0.0161663	0.77593	0.94284	K04795,flpA,XP_003885136.1|-,-,XP_013439497.1|K15904,kae1-bud32,XP_013435378.1|K02936,RP-L7Ae,AET50506.1	http://amigo.geneontology.org/amigo/term/GO:0008033
proton-transporting two-sector ATPase complex	Cellular Component	GO:0016469	4	14	301	866	0.013289	0.0161663	0.77593	0.94284	K02122,ATPVF,XP_013229878.1|K02111,ATPF1A,CEL73732.1|K02112,ATPF1B,XP_013232478.1|K02111,ATPF1A,XP_013440097.1	http://amigo.geneontology.org/amigo/term/GO:0016469
protein unfolding	Biological Process	GO:0043335	4	14	301	866	0.013289	0.0161663	0.77593	0.94284	K03420,psmR,KYF41490.1|K03420,psmR,XP_013234298.1|K03420,psmR,S51042|K03420,psmR,XP_013234465.1	http://amigo.geneontology.org/amigo/term/GO:0043335
plasma membrane part	Cellular Component	GO:0044459	4	14	301	866	0.013289	0.0161663	0.77593	0.94284	K03281,TC.CIC,XP_013437985.1|-,-,XP_013228359.1|-,-,XP_013234864.1|K01537,E3.6.3.8,XP_013233090.1	http://amigo.geneontology.org/amigo/term/GO:0044459
ribonucleoprotein complex biogenesis	Biological Process	GO:0022613	8	27	301	866	0.0265781	0.0311778	0.777746	0.94284	K03242,EIF2S3,XP_013435351.1|K03242,EIF2S3,XP_013336736.1|K02864,RP-L10,XP_013229994.1|K04795,flpA,XP_003885136.1|K14564,NOP56,XP_013440580.1|-,-,XP_013438283.1|K02936,RP-L7Ae,AET50506.1|K02965,RP-S19,XP_013231204.1	http://amigo.geneontology.org/amigo/term/GO:0022613
RNA processing	Biological Process	GO:0006396	8	27	301	866	0.0265781	0.0311778	0.777746	0.94284	K15904,kae1-bud32,XP_013435378.1|-,-,XP_013229512.1|K04795,flpA,XP_003885136.1|K04796,RUXX,XP_013435101.1|K14564,NOP56,XP_013440580.1|-,-,XP_013439497.1|K03578,hrpA,XP_013229432.1|K02936,RP-L7Ae,AET50506.1	http://amigo.geneontology.org/amigo/term/GO:0006396
response to abiotic stimulus	Biological Process	GO:0009628	8	27	301	866	0.0265781	0.0311778	0.777746	0.94284	K00259,ald,XP_013234727.1|K03686,dnaJ,XP_013436472.1|K03686,dnaJ,XP_013435129.1|K05516,cbpA,XP_013440588.1|K03686,dnaJ,XP_013440025.1|K05516,cbpA,XP_013433444.1|-,-,XP_013438283.1|K05516,cbpA,XP_013232167.1	http://amigo.geneontology.org/amigo/term/GO:0009628
aromatic compound biosynthetic process	Biological Process	GO:0019438	22	71	301	866	0.0730897	0.0819861	0.794685	0.94284	K00760,hprT,XP_013228452.1|K01916,nadE,XP_013435266.1|K01939,purA,XP_013235248.1|K02112,ATPF1B,XP_013232478.1|K14656,ribL,XP_013336164.1|K00789,metK,XP_013333045.1|-,-,XP_013433533.1|-,-,XP_013436178.1|K00763,pncB,XP_013231951.1|K02111,ATPF1A,XP_013440097.1|K02122,ATPVF,XP_013229878.1|K02120,ATPVD,XP_013436120.1|K00761,upp,AET50663.1|K03041,rpoA1,XP_013229513.1|-,-,XP_013337136.1|-,-,XP_013434639…	http://amigo.geneontology.org/amigo/term/GO:0019438
cellular component biogenesis	Biological Process	GO:0044085	11	37	301	866	0.0365449	0.0427252	0.795916	0.94284	K03242,EIF2S3,XP_013435351.1|K03242,EIF2S3,XP_013336736.1|K04487,iscS,XP_013440438.1|K17609,NXN,XP_013230659.1|-,-,XP_013434639.1|K02864,RP-L10,XP_013229994.1|K04795,flpA,XP_003885136.1|K14564,NOP56,XP_013440580.1|-,-,XP_013438283.1|K02936,RP-L7Ae,AET50506.1|K02965,RP-S19,XP_013231204.1	http://amigo.geneontology.org/amigo/term/GO:0044085
single organism signaling	Biological Process	GO:0044700	3	11	301	866	0.00996678	0.0127021	0.796831	0.94284	-,-,XP_013228219.1|K08884,K08884,XP_013234162.1|K08884,K08884,AAQ91345.1	http://amigo.geneontology.org/amigo/term/GO:0044700
signal transduction	Biological Process	GO:0007165	3	11	301	866	0.00996678	0.0127021	0.796831	0.94284	-,-,XP_013228219.1|K08884,K08884,XP_013234162.1|K08884,K08884,AAQ91345.1	http://amigo.geneontology.org/amigo/term/GO:0007165
pyrimidine ribonucleotide metabolic process	Biological Process	GO:0009218	3	11	301	866	0.00996678	0.0127021	0.796831	0.94284	K01591,pyrF,XP_013440865.1|K00761,upp,AET50663.1|K00940,ndk,XP_013228808.1	http://amigo.geneontology.org/amigo/term/GO:0009218
protein binding	Molecular Function	GO:0005515	3	11	301	866	0.00996678	0.0127021	0.796831	0.94284	K00819,rocD,XP_013227886.1|K01551,arsA,AET50582.1|K01278,DPP4,XP_013230885.1	http://amigo.geneontology.org/amigo/term/GO:0005515
pyrimidine ribonucleotide biosynthetic process	Biological Process	GO:0009220	3	11	301	866	0.00996678	0.0127021	0.796831	0.94284	K01591,pyrF,XP_013440865.1|K00761,upp,AET50663.1|K00940,ndk,XP_013228808.1	http://amigo.geneontology.org/amigo/term/GO:0009220
pyrimidine ribonucleoside biosynthetic process	Biological Process	GO:0046132	3	11	301	866	0.00996678	0.0127021	0.796831	0.94284	K01591,pyrF,XP_013440865.1|K00761,upp,AET50663.1|K00940,ndk,XP_013228808.1	http://amigo.geneontology.org/amigo/term/GO:0046132
pyrimidine nucleoside biosynthetic process	Biological Process	GO:0046134	3	11	301	866	0.00996678	0.0127021	0.796831	0.94284	K01591,pyrF,XP_013440865.1|K00761,upp,AET50663.1|K00940,ndk,XP_013228808.1	http://amigo.geneontology.org/amigo/term/GO:0046134
pyrimidine nucleoside metabolic process	Biological Process	GO:0006213	3	11	301	866	0.00996678	0.0127021	0.796831	0.94284	K01591,pyrF,XP_013440865.1|K00761,upp,AET50663.1|K00940,ndk,XP_013228808.1	http://amigo.geneontology.org/amigo/term/GO:0006213
signaling	Biological Process	GO:0023052	3	11	301	866	0.00996678	0.0127021	0.796831	0.94284	-,-,XP_013228219.1|K08884,K08884,XP_013234162.1|K08884,K08884,AAQ91345.1	http://amigo.geneontology.org/amigo/term/GO:0023052
pyrimidine ribonucleoside metabolic process	Biological Process	GO:0046131	3	11	301	866	0.00996678	0.0127021	0.796831	0.94284	K01591,pyrF,XP_013440865.1|K00761,upp,AET50663.1|K00940,ndk,XP_013228808.1	http://amigo.geneontology.org/amigo/term/GO:0046131
kinase activity	Molecular Function	GO:0016301	20	65	301	866	0.0664452	0.0750577	0.797775	0.94284	K00927,PGK,XP_013332747.1|K00927,PGK,XP_013438037.1|K08884,K08884,AAQ91345.1|K12132,prkC,ETW30644.1|K12132,prkC,XP_013333560.1|K00931,proB,XP_013434130.1|-,-,XP_013436178.1|K12132,prkC,ETW49331.1|K12132,prkC,XP_013440746.1|K08884,K08884,XP_013234162.1|K00761,upp,AET50663.1|K12132,prkC,XP_013433011.1|-,-,XP_013434639.1|-,-,XP_013228219.1|K01007,pps,XP_013229730.1|K00927,PGK,XP_013438810.1|K00859,c…	http://amigo.geneontology.org/amigo/term/GO:0016301
ribonucleoside monophosphate biosynthetic process	Biological Process	GO:0009156	10	34	301	866	0.0332226	0.039261	0.801256	0.94284	K02122,ATPVF,XP_013229878.1|K02120,ATPVD,XP_013436120.1|K00760,hprT,XP_013228452.1|K00761,upp,AET50663.1|K01939,purA,XP_013235248.1|K02112,ATPF1B,XP_013232478.1|K02111,ATPF1A,CEL73732.1|K01591,pyrF,XP_013440865.1|-,-,XP_013436178.1|K02111,ATPF1A,XP_013440097.1	http://amigo.geneontology.org/amigo/term/GO:0009156
transferase activity, transferring acyl groups	Molecular Function	GO:0016746	10	34	301	866	0.0332226	0.039261	0.801256	0.94284	K00658,DLST,XP_013434872.1|K09458,fabF,XP_013434109.1|K00627,DLAT,XP_013436872.1|K09699,DBT,AET50600.1|K00641,metX,XP_013440859.1|K01659,prpC,XP_013433146.1|K00632,fadA,XP_013438170.1|K00631,plsB,XP_013440962.1|K00059,fabG,XP_013233585.1|K00648,fabH,XP_013433915.1	http://amigo.geneontology.org/amigo/term/GO:0016746
catalytic activity	Molecular Function	GO:0003824	217	638	301	866	0.72093	0.736721	0.802935	0.94284	-,-,XP_013231061.1|K03234,EEF2,XP_013437347.1|K03433,psmB,XP_013229090.1|K00031,IDH1,EUT80144.1|-,-,XP_013437267.1|K00134,GAPDH,XP_013229416.1|K06013,STE24,XP_013233627.1|K12132,prkC,ETW30644.1|K03672,trxC,XP_013231631.1|K01897,ACSL,XP_013439980.1|K00721,DPM1,XP_003886405.1|K00763,pncB,XP_013231951.1|K01770,ispF,XP_013433375.1|-,-,XP_013229930.1|K03183,ubiE,XP_013434105.1|K01918,panC,XP_013233599…	http://amigo.geneontology.org/amigo/term/GO:0003824
membrane	Cellular Component	GO:0016020	38	120	301	866	0.126246	0.138568	0.807131	0.94284	K00031,IDH1,EUT80144.1|K02112,ATPF1B,XP_013232478.1|K00259,ald,XP_013234727.1|K00031,IDH1,AAV33246.1|-,-,XP_013336691.1|-,-,XP_013229930.1|-,-,XP_013228359.1|-,-,XP_013232033.1|-,-,XP_013233795.1|K00031,IDH1,XP_013440203.1|K17609,NXN,XP_013230659.1|K01537,E3.6.3.8,XP_013439839.1|K03727,helY,XP_013228427.1|-,-,XP_013228219.1|K00631,plsB,XP_013440962.1|K19225,gluP,ABC50099.1|K00325,pntB,AAA29077.1|…	http://amigo.geneontology.org/amigo/term/GO:0016020
ncRNA processing	Biological Process	GO:0034470	5	18	301	866	0.0166113	0.0207852	0.808258	0.94284	K04795,flpA,XP_003885136.1|K14564,NOP56,XP_013440580.1|-,-,XP_013439497.1|K15904,kae1-bud32,XP_013435378.1|K02936,RP-L7Ae,AET50506.1	http://amigo.geneontology.org/amigo/term/GO:0034470
catalytic complex	Cellular Component	GO:1902494	5	18	301	866	0.0166113	0.0207852	0.808258	0.94284	K00658,DLST,XP_013434872.1|K00412,CYTB,ADW23642.1|K01689,ENO,AAK38886.1|K00627,DLAT,XP_013436872.1|-,-,XP_013228359.1	http://amigo.geneontology.org/amigo/term/GO:1902494
vitamin binding	Molecular Function	GO:0019842	5	18	301	866	0.0166113	0.0207852	0.808258	0.94284	-,-,XP_013434294.1|K01897,ACSL,XP_013232639.1|K01897,ACSL,XP_013437929.1|K01897,ACSL,XP_013434833.1|-,-,XP_013433087.1	http://amigo.geneontology.org/amigo/term/GO:0019842
small molecule catabolic process	Biological Process	GO:0044282	5	18	301	866	0.0166113	0.0207852	0.808258	0.94284	K00819,rocD,XP_013227886.1|K00259,ald,XP_013234727.1|K00248,ACADS,XP_013436662.1|K00135,gabD,XP_013437833.1|K00252,GCDH,XP_013438059.1	http://amigo.geneontology.org/amigo/term/GO:0044282
nitrogen compound metabolic process	Biological Process	GO:0006807	91	277	301	866	0.302326	0.319861	0.811487	0.94284	-,-,XP_013231061.1|K00927,PGK,XP_013332747.1|K00134,GAPDH,XP_013229416.1|-,-,XP_013436437.1|K03784,deoD,XP_013231279.1|K00763,pncB,XP_013231951.1|K05592,deaD,CAB38640.1|K01681,ACO,XP_013236090.1|K01918,panC,XP_013233599.1|K00761,upp,AET50663.1|-,-,XP_013337136.1|K04483,radA,XP_013233743.1|K03041,rpoA1,XP_013229513.1|K01623,ALDO,XP_013233987.1|-,-,XP_013229512.1|K03578,hrpA,XP_013229432.1|K00830,A…	http://amigo.geneontology.org/amigo/term/GO:0006807
nucleobase-containing compound metabolic process	Biological Process	GO:0006139	78	239	301	866	0.259136	0.275982	0.812851	0.94284	-,-,XP_013231061.1|K00927,PGK,XP_013332747.1|K00134,GAPDH,XP_013229416.1|-,-,XP_013436437.1|K03784,deoD,XP_013231279.1|K00763,pncB,XP_013231951.1|K05592,deaD,CAB38640.1|K00761,upp,AET50663.1|-,-,XP_013337136.1|K04483,radA,XP_013233743.1|K03041,rpoA1,XP_013229513.1|K01623,ALDO,XP_013233987.1|-,-,XP_013229512.1|K03578,hrpA,XP_013229432.1|K00830,AGXT,XP_013438934.1|K01892,HARS,CEL73547.1|K01866,YARS…	http://amigo.geneontology.org/amigo/term/GO:0006139
heterocycle biosynthetic process	Biological Process	GO:0018130	25	81	301	866	0.0830565	0.0935335	0.814136	0.94284	K00760,hprT,XP_013228452.1|K01916,nadE,XP_013435266.1|K00819,rocD,XP_013227886.1|K01939,purA,XP_013235248.1|K02112,ATPF1B,XP_013232478.1|K14656,ribL,XP_013336164.1|K00789,metK,XP_013333045.1|-,-,XP_013433533.1|K00931,proB,XP_013434130.1|-,-,XP_013436178.1|K00763,pncB,XP_013231951.1|K11996,MOCS3,XP_013433317.1|K02111,ATPF1A,XP_013440097.1|K02122,ATPVF,XP_013229878.1|K02120,ATPVD,XP_013436120.1|K00…	http://amigo.geneontology.org/amigo/term/GO:0018130
single-organism transport	Biological Process	GO:0044765	8	28	301	866	0.0265781	0.0323326	0.814946	0.94284	K02122,ATPVF,XP_013229878.1|K02120,ATPVD,XP_013436120.1|K02613,paaE,AET50763.1|K02112,ATPF1B,XP_013232478.1|K10956,SEC61A,KEP66757.1|K02111,ATPF1A,CEL73732.1|-,-,XP_013233795.1|K02111,ATPF1A,XP_013440097.1	http://amigo.geneontology.org/amigo/term/GO:0044765
single-organism localization	Biological Process	GO:1902578	8	28	301	866	0.0265781	0.0323326	0.814946	0.94284	K02122,ATPVF,XP_013229878.1|K02120,ATPVD,XP_013436120.1|K02613,paaE,AET50763.1|K02112,ATPF1B,XP_013232478.1|K10956,SEC61A,KEP66757.1|K02111,ATPF1A,CEL73732.1|-,-,XP_013233795.1|K02111,ATPF1A,XP_013440097.1	http://amigo.geneontology.org/amigo/term/GO:1902578
hydrolase activity	Molecular Function	GO:0016787	85	260	301	866	0.282392	0.300231	0.819442	0.94284	K01434,E3.5.1.11,XP_013337504.1|-,-,XP_013231061.1|K03234,EEF2,XP_013437347.1|K03433,psmB,XP_013229090.1|-,-,XP_013437267.1|K06013,STE24,XP_013233627.1|-,-,XP_013436437.1|K03231,EEF1A,XP_013440853.1|K01551,arsA,AET50582.1|K05592,deaD,CAB38640.1|-,-,XP_013336691.1|-,-,KYF42869.1|-,-,XP_013234226.1|K03231,EEF1A,PIM00156.1|K04483,radA,XP_013233743.1|-,-,XP_013438515.1|K03727,helY,XP_013228427.1|-,-,…	http://amigo.geneontology.org/amigo/term/GO:0016787
DNA topological change	Biological Process	GO:0006265	1	4	301	866	0.00332226	0.00461894	0.819485	0.94284	K02470,gyrB,KFH01019.1	http://amigo.geneontology.org/amigo/term/GO:0006265
peptide metabolic process	Biological Process	GO:0006518	1	4	301	866	0.00332226	0.00461894	0.819485	0.94284	K00383,GSR,XP_013235109.1	http://amigo.geneontology.org/amigo/term/GO:0006518
cytosolic large ribosomal subunit	Cellular Component	GO:0022625	1	4	301	866	0.00332226	0.00461894	0.819485	0.94284	K02876,RP-L15,XP_013228850.1	http://amigo.geneontology.org/amigo/term/GO:0022625
protein targeting	Biological Process	GO:0006605	1	4	301	866	0.00332226	0.00461894	0.819485	0.94284	K10956,SEC61A,KEP66757.1	http://amigo.geneontology.org/amigo/term/GO:0006605
peptide binding	Molecular Function	GO:0042277	1	4	301	866	0.00332226	0.00461894	0.819485	0.94284	-,-,KFH05023.1	http://amigo.geneontology.org/amigo/term/GO:0042277
C-acyltransferase activity	Molecular Function	GO:0016408	1	4	301	866	0.00332226	0.00461894	0.819485	0.94284	K00632,fadA,XP_013438170.1	http://amigo.geneontology.org/amigo/term/GO:0016408
pyrimidine nucleoside triphosphate metabolic process	Biological Process	GO:0009147	1	4	301	866	0.00332226	0.00461894	0.819485	0.94284	K00940,ndk,XP_013228808.1	http://amigo.geneontology.org/amigo/term/GO:0009147
cellular protein localization	Biological Process	GO:0034613	1	4	301	866	0.00332226	0.00461894	0.819485	0.94284	K10956,SEC61A,KEP66757.1	http://amigo.geneontology.org/amigo/term/GO:0034613
growth	Biological Process	GO:0040007	1	4	301	866	0.00332226	0.00461894	0.819485	0.94284	K00658,DLST,XP_013434872.1	http://amigo.geneontology.org/amigo/term/GO:0040007
sulfur amino acid metabolic process	Biological Process	GO:0000096	1	4	301	866	0.00332226	0.00461894	0.819485	0.94284	K00641,metX,XP_013440859.1	http://amigo.geneontology.org/amigo/term/GO:0000096
protein complex disassembly	Biological Process	GO:0043241	1	4	301	866	0.00332226	0.00461894	0.819485	0.94284	K02838,frr,XP_013233283.1	http://amigo.geneontology.org/amigo/term/GO:0043241
cell surface	Cellular Component	GO:0009986	1	4	301	866	0.00332226	0.00461894	0.819485	0.94284	K01689,ENO,AAK38886.1	http://amigo.geneontology.org/amigo/term/GO:0009986
iron ion binding	Molecular Function	GO:0005506	1	4	301	866	0.00332226	0.00461894	0.819485	0.94284	K02613,paaE,AET50763.1	http://amigo.geneontology.org/amigo/term/GO:0005506
lipid-transporting ATPase activity	Molecular Function	GO:0034040	1	4	301	866	0.00332226	0.00461894	0.819485	0.94284	-,-,XP_013228359.1	http://amigo.geneontology.org/amigo/term/GO:0034040
IMP metabolic process	Biological Process	GO:0046040	1	4	301	866	0.00332226	0.00461894	0.819485	0.94284	K00760,hprT,XP_013228452.1	http://amigo.geneontology.org/amigo/term/GO:0046040
3'-5' exonuclease activity	Molecular Function	GO:0008408	1	4	301	866	0.00332226	0.00461894	0.819485	0.94284	K02319,DPA,XP_013436657.1	http://amigo.geneontology.org/amigo/term/GO:0008408
enzyme regulator activity	Molecular Function	GO:0030234	1	4	301	866	0.00332226	0.00461894	0.819485	0.94284	K03687,GRPE,XP_013230006.1	http://amigo.geneontology.org/amigo/term/GO:0030234
cellular component disassembly	Biological Process	GO:0022411	1	4	301	866	0.00332226	0.00461894	0.819485	0.94284	K02838,frr,XP_013233283.1	http://amigo.geneontology.org/amigo/term/GO:0022411
lipid transporter activity	Molecular Function	GO:0005319	1	4	301	866	0.00332226	0.00461894	0.819485	0.94284	-,-,XP_013228359.1	http://amigo.geneontology.org/amigo/term/GO:0005319
isopentenyl diphosphate biosynthetic process, methylerythritol 4-phosphate pathway	Biological Process	GO:0019288	1	4	301	866	0.00332226	0.00461894	0.819485	0.94284	K01770,ispF,XP_013433375.1	http://amigo.geneontology.org/amigo/term/GO:0019288
transferase activity, transferring acyl groups, acyl groups converted into alkyl on transfer	Molecular Function	GO:0046912	1	4	301	866	0.00332226	0.00461894	0.819485	0.94284	K01659,prpC,XP_013433146.1	http://amigo.geneontology.org/amigo/term/GO:0046912
dicarboxylic acid metabolic process	Biological Process	GO:0043648	1	4	301	866	0.00332226	0.00461894	0.819485	0.94284	K00819,rocD,XP_013227886.1	http://amigo.geneontology.org/amigo/term/GO:0043648
intracellular protein transport	Biological Process	GO:0006886	1	4	301	866	0.00332226	0.00461894	0.819485	0.94284	K10956,SEC61A,KEP66757.1	http://amigo.geneontology.org/amigo/term/GO:0006886
isopentenyl diphosphate biosynthetic process	Biological Process	GO:0009240	1	4	301	866	0.00332226	0.00461894	0.819485	0.94284	K01770,ispF,XP_013433375.1	http://amigo.geneontology.org/amigo/term/GO:0009240
RNA polymerase activity	Molecular Function	GO:0034062	1	4	301	866	0.00332226	0.00461894	0.819485	0.94284	K03041,rpoA1,XP_013229513.1	http://amigo.geneontology.org/amigo/term/GO:0034062
nucleotide kinase activity	Molecular Function	GO:0019201	1	4	301	866	0.00332226	0.00461894	0.819485	0.94284	-,-,XP_013436178.1	http://amigo.geneontology.org/amigo/term/GO:0019201
cellular macromolecule localization	Biological Process	GO:0070727	1	4	301	866	0.00332226	0.00461894	0.819485	0.94284	K10956,SEC61A,KEP66757.1	http://amigo.geneontology.org/amigo/term/GO:0070727
phosphorus-oxygen lyase activity	Molecular Function	GO:0016849	1	4	301	866	0.00332226	0.00461894	0.819485	0.94284	K01770,ispF,XP_013433375.1	http://amigo.geneontology.org/amigo/term/GO:0016849
molecular function regulator	Molecular Function	GO:0098772	1	4	301	866	0.00332226	0.00461894	0.819485	0.94284	K03687,GRPE,XP_013230006.1	http://amigo.geneontology.org/amigo/term/GO:0098772
isopentenyl diphosphate metabolic process	Biological Process	GO:0046490	1	4	301	866	0.00332226	0.00461894	0.819485	0.94284	K01770,ispF,XP_013433375.1	http://amigo.geneontology.org/amigo/term/GO:0046490
cellular protein complex disassembly	Biological Process	GO:0043624	1	4	301	866	0.00332226	0.00461894	0.819485	0.94284	K02838,frr,XP_013233283.1	http://amigo.geneontology.org/amigo/term/GO:0043624
macromolecular complex disassembly	Biological Process	GO:0032984	1	4	301	866	0.00332226	0.00461894	0.819485	0.94284	K02838,frr,XP_013233283.1	http://amigo.geneontology.org/amigo/term/GO:0032984
DNA-directed RNA polymerase activity	Molecular Function	GO:0003899	1	4	301	866	0.00332226	0.00461894	0.819485	0.94284	K03041,rpoA1,XP_013229513.1	http://amigo.geneontology.org/amigo/term/GO:0003899
acetyl-CoA C-acyltransferase activity	Molecular Function	GO:0003988	1	4	301	866	0.00332226	0.00461894	0.819485	0.94284	K00632,fadA,XP_013438170.1	http://amigo.geneontology.org/amigo/term/GO:0003988
pyrimidine nucleoside triphosphate biosynthetic process	Biological Process	GO:0009148	1	4	301	866	0.00332226	0.00461894	0.819485	0.94284	K00940,ndk,XP_013228808.1	http://amigo.geneontology.org/amigo/term/GO:0009148
translational termination	Biological Process	GO:0006415	1	4	301	866	0.00332226	0.00461894	0.819485	0.94284	K02838,frr,XP_013233283.1	http://amigo.geneontology.org/amigo/term/GO:0006415
IMP biosynthetic process	Biological Process	GO:0006188	1	4	301	866	0.00332226	0.00461894	0.819485	0.94284	K00760,hprT,XP_013228452.1	http://amigo.geneontology.org/amigo/term/GO:0006188
DNA topoisomerase activity	Molecular Function	GO:0003916	1	4	301	866	0.00332226	0.00461894	0.819485	0.94284	K02470,gyrB,KFH01019.1	http://amigo.geneontology.org/amigo/term/GO:0003916
metallopeptidase activity	Molecular Function	GO:0008237	7	25	301	866	0.0232558	0.0288684	0.823811	0.944168	-,-,XP_013432625.1|K01265,map,XP_003880798.1|K06013,STE24,XP_013233627.1|-,-,XP_013438515.1|-,-,XP_013232032.1|-,-,XP_013334679.1|-,-,XP_013233005.1	http://amigo.geneontology.org/amigo/term/GO:0008237
phosphorylation	Biological Process	GO:0016310	4	15	301	866	0.013289	0.017321	0.824555	0.944168	K00412,CYTB,ADW23642.1|-,-,XP_013228219.1|K08884,K08884,XP_013234162.1|K08884,K08884,AAQ91345.1	http://amigo.geneontology.org/amigo/term/GO:0016310
poly(A) RNA binding	Molecular Function	GO:0044822	2	8	301	866	0.00664452	0.00923788	0.828507	0.944168	K03578,hrpA,XP_013229432.1|K01681,ACO,XP_013236090.1	http://amigo.geneontology.org/amigo/term/GO:0044822
UMP biosynthetic process	Biological Process	GO:0006222	2	8	301	866	0.00664452	0.00923788	0.828507	0.944168	K01591,pyrF,XP_013440865.1|K00761,upp,AET50663.1	http://amigo.geneontology.org/amigo/term/GO:0006222
UMP metabolic process	Biological Process	GO:0046049	2	8	301	866	0.00664452	0.00923788	0.828507	0.944168	K01591,pyrF,XP_013440865.1|K00761,upp,AET50663.1	http://amigo.geneontology.org/amigo/term/GO:0046049
pyrimidine ribonucleoside monophosphate metabolic process	Biological Process	GO:0009173	2	8	301	866	0.00664452	0.00923788	0.828507	0.944168	K01591,pyrF,XP_013440865.1|K00761,upp,AET50663.1	http://amigo.geneontology.org/amigo/term/GO:0009173
oxidoreductase activity, acting on the CH-CH group of donors	Molecular Function	GO:0016627	2	8	301	866	0.00664452	0.00923788	0.828507	0.944168	K00248,ACADS,XP_013436662.1|K00252,GCDH,XP_013438059.1	http://amigo.geneontology.org/amigo/term/GO:0016627
plasma membrane ATP synthesis coupled proton transport	Biological Process	GO:0042777	2	8	301	866	0.00664452	0.00923788	0.828507	0.944168	K02122,ATPVF,XP_013229878.1|K02120,ATPVD,XP_013436120.1	http://amigo.geneontology.org/amigo/term/GO:0042777
fatty acid synthase activity	Molecular Function	GO:0004312	2	8	301	866	0.00664452	0.00923788	0.828507	0.944168	K00059,fabG,XP_013233585.1|K00648,fabH,XP_013433915.1	http://amigo.geneontology.org/amigo/term/GO:0004312
pyrimidine ribonucleoside monophosphate biosynthetic process	Biological Process	GO:0009174	2	8	301	866	0.00664452	0.00923788	0.828507	0.944168	K01591,pyrF,XP_013440865.1|K00761,upp,AET50663.1	http://amigo.geneontology.org/amigo/term/GO:0009174
nucleoside monophosphate biosynthetic process	Biological Process	GO:0009124	10	35	301	866	0.0332226	0.0404157	0.832611	0.947944	K02122,ATPVF,XP_013229878.1|K02120,ATPVD,XP_013436120.1|K00760,hprT,XP_013228452.1|K00761,upp,AET50663.1|K01939,purA,XP_013235248.1|K02112,ATPF1B,XP_013232478.1|K02111,ATPF1A,CEL73732.1|K01591,pyrF,XP_013440865.1|-,-,XP_013436178.1|K02111,ATPF1A,XP_013440097.1	http://amigo.geneontology.org/amigo/term/GO:0009124
nucleoside triphosphate biosynthetic process	Biological Process	GO:0009142	6	22	301	866	0.0199336	0.0254042	0.834529	0.949227	K02122,ATPVF,XP_013229878.1|K02120,ATPVD,XP_013436120.1|K02111,ATPF1A,CEL73732.1|K02112,ATPF1B,XP_013232478.1|K02111,ATPF1A,XP_013440097.1|K00940,ndk,XP_013228808.1	http://amigo.geneontology.org/amigo/term/GO:0009142
purine nucleotide binding	Molecular Function	GO:0017076	117	355	301	866	0.388704	0.409931	0.841238	0.953494	-,-,XP_013231061.1|K03234,EEF2,XP_013437347.1|-,-,AET50736.1|K00927,PGK,XP_013332747.1|K04079,htpG,XP_013232120.1|-,-,XP_013436437.1|K12132,prkC,ETW30644.1|K01897,ACSL,XP_013439980.1|K03231,EEF1A,XP_013440853.1|K01551,arsA,AET50582.1|K05592,deaD,CAB38640.1|K01918,panC,XP_013233599.1|K06944,K06944,XP_013436692.1|K04043,dnaK,AET50612.1|-,-,KYF42869.1|K12132,prkC,XP_013440746.1|-,-,XP_013234226.1|K0…	http://amigo.geneontology.org/amigo/term/GO:0017076
cellular nitrogen compound metabolic process	Biological Process	GO:0034641	82	253	301	866	0.272425	0.292148	0.843775	0.953494	-,-,XP_013231061.1|K00927,PGK,XP_013332747.1|K00134,GAPDH,XP_013229416.1|-,-,XP_013436437.1|K03784,deoD,XP_013231279.1|K00763,pncB,XP_013231951.1|K05592,deaD,CAB38640.1|K01918,panC,XP_013233599.1|K00761,upp,AET50663.1|-,-,XP_013337136.1|K04483,radA,XP_013233743.1|K03041,rpoA1,XP_013229513.1|K01623,ALDO,XP_013233987.1|-,-,XP_013229512.1|K03578,hrpA,XP_013229432.1|K00830,AGXT,XP_013438934.1|K01892,…	http://amigo.geneontology.org/amigo/term/GO:0034641
nucleoside phosphate binding	Molecular Function	GO:1901265	139	419	301	866	0.461794	0.483834	0.845826	0.953494	-,-,XP_013231061.1|K03234,EEF2,XP_013437347.1|-,-,AET50736.1|K00031,IDH1,EUT80144.1|K00134,GAPDH,XP_013229416.1|K12132,prkC,ETW30644.1|K01897,ACSL,XP_013439980.1|K01918,panC,XP_013233599.1|K04043,dnaK,AET50612.1|K00031,IDH1,XP_013440203.1|K03231,EEF1A,PIM00156.1|K04483,radA,XP_013233743.1|K04079,htpG,XP_013235984.1|K03727,helY,XP_013228427.1|-,-,XP_013228219.1|K00803,AGPS,XP_013438238.1|K01892,HA…	http://amigo.geneontology.org/amigo/term/GO:1901265
nucleotide binding	Molecular Function	GO:0000166	139	419	301	866	0.461794	0.483834	0.845826	0.953494	-,-,XP_013231061.1|K03234,EEF2,XP_013437347.1|-,-,AET50736.1|K00031,IDH1,EUT80144.1|K00134,GAPDH,XP_013229416.1|K12132,prkC,ETW30644.1|K01897,ACSL,XP_013439980.1|K01918,panC,XP_013233599.1|K04043,dnaK,AET50612.1|K00031,IDH1,XP_013440203.1|K03231,EEF1A,PIM00156.1|K04483,radA,XP_013233743.1|K04079,htpG,XP_013235984.1|K03727,helY,XP_013228427.1|-,-,XP_013228219.1|K00803,AGPS,XP_013438238.1|K01892,HA…	http://amigo.geneontology.org/amigo/term/GO:0000166
pyrimidine nucleotide biosynthetic process	Biological Process	GO:0006221	3	12	301	866	0.00996678	0.0138568	0.846419	0.953494	K01591,pyrF,XP_013440865.1|K00761,upp,AET50663.1|K00940,ndk,XP_013228808.1	http://amigo.geneontology.org/amigo/term/GO:0006221
pyrimidine nucleotide metabolic process	Biological Process	GO:0006220	3	12	301	866	0.00996678	0.0138568	0.846419	0.953494	K01591,pyrF,XP_013440865.1|K00761,upp,AET50663.1|K00940,ndk,XP_013228808.1	http://amigo.geneontology.org/amigo/term/GO:0006220
alpha-amino acid metabolic process	Biological Process	GO:1901605	8	29	301	866	0.0265781	0.0334873	0.847203	0.953494	K00820,glmS,XP_013432924.1|K00819,rocD,XP_013227886.1|K00259,ald,XP_013234727.1|K00641,metX,XP_013440859.1|K00931,proB,XP_013434130.1|K00809,DHPS,XP_013435480.1|K00830,AGXT,XP_013438934.1|K01681,ACO,XP_013236090.1	http://amigo.geneontology.org/amigo/term/GO:1901605
cellular respiration	Biological Process	GO:0045333	8	29	301	866	0.0265781	0.0334873	0.847203	0.953494	K00412,CYTB,ADW23642.1|K00031,IDH1,XP_013440203.1|K00116,mqo,XP_013440081.1|K00031,IDH1,EUT80144.1|K00031,IDH1,AAV33246.1|K01659,prpC,XP_013433146.1|K03183,ubiE,XP_013434105.1|K01681,ACO,XP_013236090.1	http://amigo.geneontology.org/amigo/term/GO:0045333
ATPase activity	Molecular Function	GO:0016887	30	98	301	866	0.0996678	0.113164	0.848102	0.953494	K02112,ATPF1B,XP_013232478.1|K01551,arsA,AET50582.1|K03420,psmR,S51042|K05592,deaD,CAB38640.1|-,-,XP_013228359.1|K06942,ychF,XP_013433968.1|K02111,ATPF1A,XP_013440097.1|K02122,ATPVF,XP_013229878.1|K02120,ATPVD,XP_013436120.1|-,-,XP_013432625.1|K03420,psmR,KYF41490.1|K06942,ychF,PUA86461.1|K03420,psmR,XP_013234298.1|K04800,rfcL,XP_013235576.1|K05592,deaD,XP_013440876.1|K06942,ychF,XP_013433349.1|K…	http://amigo.geneontology.org/amigo/term/GO:0016887
DNA binding	Molecular Function	GO:0003677	12	42	301	866	0.0398671	0.0484988	0.848592	0.953494	K02319,DPA,XP_013436657.1|-,-,XP_013231061.1|K01151,nfo,XP_013437847.1|K03111,ssb,XP_013440289.1|K04800,rfcL,XP_013235576.1|K04483,radA,XP_013233743.1|K03041,rpoA1,XP_013229513.1|-,-,XP_013436437.1|K02470,gyrB,KFH01019.1|K10726,mcm,XP_013438325.1|K04801,rfcS,XP_013230119.1|K10726,mcm,XP_013233976.1	http://amigo.geneontology.org/amigo/term/GO:0003677
ribonucleoside binding	Molecular Function	GO:0032549	116	353	301	866	0.385382	0.407621	0.851952	0.953494	-,-,XP_013231061.1|K03234,EEF2,XP_013437347.1|-,-,AET50736.1|K00927,PGK,XP_013332747.1|K04079,htpG,XP_013232120.1|-,-,XP_013436437.1|K12132,prkC,ETW30644.1|K01897,ACSL,XP_013439980.1|K03231,EEF1A,XP_013440853.1|K01551,arsA,AET50582.1|K05592,deaD,CAB38640.1|K01918,panC,XP_013233599.1|K06944,K06944,XP_013436692.1|K04043,dnaK,AET50612.1|-,-,KYF42869.1|K12132,prkC,XP_013440746.1|-,-,XP_013234226.1|K0…	http://amigo.geneontology.org/amigo/term/GO:0032549
purine nucleoside binding	Molecular Function	GO:0001883	116	353	301	866	0.385382	0.407621	0.851952	0.953494	-,-,XP_013231061.1|K03234,EEF2,XP_013437347.1|-,-,AET50736.1|K00927,PGK,XP_013332747.1|K04079,htpG,XP_013232120.1|-,-,XP_013436437.1|K12132,prkC,ETW30644.1|K01897,ACSL,XP_013439980.1|K03231,EEF1A,XP_013440853.1|K01551,arsA,AET50582.1|K05592,deaD,CAB38640.1|K01918,panC,XP_013233599.1|K06944,K06944,XP_013436692.1|K04043,dnaK,AET50612.1|-,-,KYF42869.1|K12132,prkC,XP_013440746.1|-,-,XP_013234226.1|K0…	http://amigo.geneontology.org/amigo/term/GO:0001883
purine ribonucleotide binding	Molecular Function	GO:0032555	116	353	301	866	0.385382	0.407621	0.851952	0.953494	-,-,XP_013231061.1|K03234,EEF2,XP_013437347.1|-,-,AET50736.1|K00927,PGK,XP_013332747.1|K04079,htpG,XP_013232120.1|-,-,XP_013436437.1|K12132,prkC,ETW30644.1|K01897,ACSL,XP_013439980.1|K03231,EEF1A,XP_013440853.1|K01551,arsA,AET50582.1|K05592,deaD,CAB38640.1|K01918,panC,XP_013233599.1|K06944,K06944,XP_013436692.1|K04043,dnaK,AET50612.1|-,-,KYF42869.1|K12132,prkC,XP_013440746.1|-,-,XP_013234226.1|K0…	http://amigo.geneontology.org/amigo/term/GO:0032555
ribonucleotide binding	Molecular Function	GO:0032553	116	353	301	866	0.385382	0.407621	0.851952	0.953494	-,-,XP_013231061.1|K03234,EEF2,XP_013437347.1|-,-,AET50736.1|K00927,PGK,XP_013332747.1|K04079,htpG,XP_013232120.1|-,-,XP_013436437.1|K12132,prkC,ETW30644.1|K01897,ACSL,XP_013439980.1|K03231,EEF1A,XP_013440853.1|K01551,arsA,AET50582.1|K05592,deaD,CAB38640.1|K01918,panC,XP_013233599.1|K06944,K06944,XP_013436692.1|K04043,dnaK,AET50612.1|-,-,KYF42869.1|K12132,prkC,XP_013440746.1|-,-,XP_013234226.1|K0…	http://amigo.geneontology.org/amigo/term/GO:0032553
nucleoside binding	Molecular Function	GO:0001882	116	353	301	866	0.385382	0.407621	0.851952	0.953494	-,-,XP_013231061.1|K03234,EEF2,XP_013437347.1|-,-,AET50736.1|K00927,PGK,XP_013332747.1|K04079,htpG,XP_013232120.1|-,-,XP_013436437.1|K12132,prkC,ETW30644.1|K01897,ACSL,XP_013439980.1|K03231,EEF1A,XP_013440853.1|K01551,arsA,AET50582.1|K05592,deaD,CAB38640.1|K01918,panC,XP_013233599.1|K06944,K06944,XP_013436692.1|K04043,dnaK,AET50612.1|-,-,KYF42869.1|K12132,prkC,XP_013440746.1|-,-,XP_013234226.1|K0…	http://amigo.geneontology.org/amigo/term/GO:0001882
carbohydrate derivative binding	Molecular Function	GO:0097367	116	353	301	866	0.385382	0.407621	0.851952	0.953494	-,-,XP_013231061.1|K03234,EEF2,XP_013437347.1|-,-,AET50736.1|K00927,PGK,XP_013332747.1|K04079,htpG,XP_013232120.1|-,-,XP_013436437.1|K12132,prkC,ETW30644.1|K01897,ACSL,XP_013439980.1|K03231,EEF1A,XP_013440853.1|K01551,arsA,AET50582.1|K05592,deaD,CAB38640.1|K01918,panC,XP_013233599.1|K06944,K06944,XP_013436692.1|K04043,dnaK,AET50612.1|-,-,KYF42869.1|K12132,prkC,XP_013440746.1|-,-,XP_013234226.1|K0…	http://amigo.geneontology.org/amigo/term/GO:0097367
purine ribonucleoside binding	Molecular Function	GO:0032550	116	353	301	866	0.385382	0.407621	0.851952	0.953494	-,-,XP_013231061.1|K03234,EEF2,XP_013437347.1|-,-,AET50736.1|K00927,PGK,XP_013332747.1|K04079,htpG,XP_013232120.1|-,-,XP_013436437.1|K12132,prkC,ETW30644.1|K01897,ACSL,XP_013439980.1|K03231,EEF1A,XP_013440853.1|K01551,arsA,AET50582.1|K05592,deaD,CAB38640.1|K01918,panC,XP_013233599.1|K06944,K06944,XP_013436692.1|K04043,dnaK,AET50612.1|-,-,KYF42869.1|K12132,prkC,XP_013440746.1|-,-,XP_013234226.1|K0…	http://amigo.geneontology.org/amigo/term/GO:0032550
response to temperature stimulus	Biological Process	GO:0009266	7	26	301	866	0.0232558	0.0300231	0.856382	0.953494	K03686,dnaJ,XP_013440025.1|K05516,cbpA,XP_013440588.1|K03686,dnaJ,XP_013435129.1|K05516,cbpA,XP_013433444.1|K03686,dnaJ,XP_013436472.1|-,-,XP_013438283.1|K05516,cbpA,XP_013232167.1	http://amigo.geneontology.org/amigo/term/GO:0009266
cellular aromatic compound metabolic process	Biological Process	GO:0006725	81	252	301	866	0.269103	0.290993	0.867483	0.953494	-,-,XP_013231061.1|K00927,PGK,XP_013332747.1|K00134,GAPDH,XP_013229416.1|-,-,XP_013436437.1|K03784,deoD,XP_013231279.1|K00763,pncB,XP_013231951.1|K05592,deaD,CAB38640.1|K00761,upp,AET50663.1|-,-,XP_013337136.1|K04483,radA,XP_013233743.1|K03041,rpoA1,XP_013229513.1|K01623,ALDO,XP_013233987.1|-,-,XP_013229512.1|K03578,hrpA,XP_013229432.1|K00830,AGXT,XP_013438934.1|K01892,HARS,CEL73547.1|K01866,YARS…	http://amigo.geneontology.org/amigo/term/GO:0006725
transport	Biological Process	GO:0006810	8	30	301	866	0.0265781	0.034642	0.874839	0.953494	K02122,ATPVF,XP_013229878.1|K02120,ATPVD,XP_013436120.1|K02613,paaE,AET50763.1|K02112,ATPF1B,XP_013232478.1|K10956,SEC61A,KEP66757.1|K02111,ATPF1A,CEL73732.1|-,-,XP_013233795.1|K02111,ATPF1A,XP_013440097.1	http://amigo.geneontology.org/amigo/term/GO:0006810
localization	Biological Process	GO:0051179	8	30	301	866	0.0265781	0.034642	0.874839	0.953494	K02122,ATPVF,XP_013229878.1|K02120,ATPVD,XP_013436120.1|K02613,paaE,AET50763.1|K02112,ATPF1B,XP_013232478.1|K10956,SEC61A,KEP66757.1|K02111,ATPF1A,CEL73732.1|-,-,XP_013233795.1|K02111,ATPF1A,XP_013440097.1	http://amigo.geneontology.org/amigo/term/GO:0051179
establishment of localization	Biological Process	GO:0051234	8	30	301	866	0.0265781	0.034642	0.874839	0.953494	K02122,ATPVF,XP_013229878.1|K02120,ATPVD,XP_013436120.1|K02613,paaE,AET50763.1|K02112,ATPF1B,XP_013232478.1|K10956,SEC61A,KEP66757.1|K02111,ATPF1A,CEL73732.1|-,-,XP_013233795.1|K02111,ATPF1A,XP_013440097.1	http://amigo.geneontology.org/amigo/term/GO:0051234
ligase activity	Molecular Function	GO:0016874	16	56	301	866	0.0531561	0.0646651	0.876015	0.953494	K01916,nadE,XP_013435266.1|K01895,ACSS,XP_013433758.1|-,-,XP_013434294.1|K01939,purA,XP_013235248.1|K06878,K06878,XP_013232401.1|K01895,ACSS,XP_013232261.1|K01897,ACSL,XP_013439980.1|K00763,pncB,XP_013231951.1|K01918,panC,XP_013233599.1|K11996,MOCS3,XP_013433317.1|K01872,AARS,XP_013233756.1|K01886,QARS,XP_013438074.1|K01897,ACSL,ETW19944.1|K01892,HARS,CEL73547.1|K01866,YARS,XP_013441082.1|K01876,…	http://amigo.geneontology.org/amigo/term/GO:0016874
pyrimidine nucleoside monophosphate biosynthetic process	Biological Process	GO:0009130	2	9	301	866	0.00664452	0.0103926	0.877189	0.953494	K01591,pyrF,XP_013440865.1|K00761,upp,AET50663.1	http://amigo.geneontology.org/amigo/term/GO:0009130
pyrimidine nucleoside monophosphate metabolic process	Biological Process	GO:0009129	2	9	301	866	0.00664452	0.0103926	0.877189	0.953494	K01591,pyrF,XP_013440865.1|K00761,upp,AET50663.1	http://amigo.geneontology.org/amigo/term/GO:0009129
glutamine family amino acid biosynthetic process	Biological Process	GO:0009084	2	9	301	866	0.00664452	0.0103926	0.877189	0.953494	K00931,proB,XP_013434130.1|K00819,rocD,XP_013227886.1	http://amigo.geneontology.org/amigo/term/GO:0009084
ATPase activity, coupled	Molecular Function	GO:0042623	21	72	301	866	0.0697674	0.0831409	0.879889	0.953494	K02112,ATPF1B,XP_013232478.1|K01551,arsA,AET50582.1|K05592,deaD,CAB38640.1|-,-,XP_013228359.1|K02111,ATPF1A,XP_013440097.1|K02122,ATPVF,XP_013229878.1|K02120,ATPVD,XP_013436120.1|K04800,rfcL,XP_013235576.1|K05592,deaD,XP_013440876.1|K04483,radA,XP_013233743.1|K01537,E3.6.3.8,XP_013439839.1|K02470,gyrB,KFH01019.1|-,-,XP_013336906.1|K02111,ATPF1A,CEL73732.1|K11927,rhlE,XP_013439803.1|K03578,hrpA,XP…	http://amigo.geneontology.org/amigo/term/GO:0042623
purine ribonucleoside triphosphate binding	Molecular Function	GO:0035639	114	350	301	866	0.378738	0.404157	0.882183	0.953494	-,-,XP_013231061.1|K03234,EEF2,XP_013437347.1|-,-,AET50736.1|K00927,PGK,XP_013332747.1|K04079,htpG,XP_013232120.1|-,-,XP_013436437.1|K12132,prkC,ETW30644.1|K01897,ACSL,XP_013439980.1|K03231,EEF1A,XP_013440853.1|K01551,arsA,AET50582.1|K05592,deaD,CAB38640.1|K01918,panC,XP_013233599.1|K06944,K06944,XP_013436692.1|K04043,dnaK,AET50612.1|-,-,KYF42869.1|K12132,prkC,XP_013440746.1|-,-,XP_013234226.1|K0…	http://amigo.geneontology.org/amigo/term/GO:0035639
ATP-binding cassette (ABC) transporter complex	Cellular Component	GO:0043190	1	5	301	866	0.00332226	0.00577367	0.882518	0.953494	-,-,XP_013228359.1	http://amigo.geneontology.org/amigo/term/GO:0043190
macromolecule localization	Biological Process	GO:0033036	1	5	301	866	0.00332226	0.00577367	0.882518	0.953494	K10956,SEC61A,KEP66757.1	http://amigo.geneontology.org/amigo/term/GO:0033036
metalloaminopeptidase activity	Molecular Function	GO:0070006	1	5	301	866	0.00332226	0.00577367	0.882518	0.953494	K01265,map,XP_003880798.1	http://amigo.geneontology.org/amigo/term/GO:0070006
terpenoid biosynthetic process	Biological Process	GO:0016114	1	5	301	866	0.00332226	0.00577367	0.882518	0.953494	K01770,ispF,XP_013433375.1	http://amigo.geneontology.org/amigo/term/GO:0016114
tRNA modification	Biological Process	GO:0006400	1	5	301	866	0.00332226	0.00577367	0.882518	0.953494	-,-,XP_013439497.1	http://amigo.geneontology.org/amigo/term/GO:0006400
protein dimerization activity	Molecular Function	GO:0046983	1	5	301	866	0.00332226	0.00577367	0.882518	0.953494	K01278,DPP4,XP_013230885.1	http://amigo.geneontology.org/amigo/term/GO:0046983
intramolecular oxidoreductase activity, interconverting aldoses and ketoses	Molecular Function	GO:0016861	1	5	301	866	0.00332226	0.00577367	0.882518	0.953494	-,-,XP_013433533.1	http://amigo.geneontology.org/amigo/term/GO:0016861
exonuclease activity	Molecular Function	GO:0004527	1	5	301	866	0.00332226	0.00577367	0.882518	0.953494	K02319,DPA,XP_013436657.1	http://amigo.geneontology.org/amigo/term/GO:0004527
fructose catabolic process	Biological Process	GO:0006001	1	5	301	866	0.00332226	0.00577367	0.882518	0.953494	K03841,FBP,XP_013440015.1	http://amigo.geneontology.org/amigo/term/GO:0006001
protein localization	Biological Process	GO:0008104	1	5	301	866	0.00332226	0.00577367	0.882518	0.953494	K10956,SEC61A,KEP66757.1	http://amigo.geneontology.org/amigo/term/GO:0008104
3-oxoacyl-[acyl-carrier-protein] synthase activity	Molecular Function	GO:0004315	1	5	301	866	0.00332226	0.00577367	0.882518	0.953494	K00648,fabH,XP_013433915.1	http://amigo.geneontology.org/amigo/term/GO:0004315
serine family amino acid biosynthetic process	Biological Process	GO:0009070	1	5	301	866	0.00332226	0.00577367	0.882518	0.953494	K00830,AGXT,XP_013438934.1	http://amigo.geneontology.org/amigo/term/GO:0009070
peroxiredoxin activity	Molecular Function	GO:0051920	1	5	301	866	0.00332226	0.00577367	0.882518	0.953494	K03386,PRDX2_4,AET50460.1	http://amigo.geneontology.org/amigo/term/GO:0051920
fructose 1,6-bisphosphate 1-phosphatase activity	Molecular Function	GO:0042132	1	5	301	866	0.00332226	0.00577367	0.882518	0.953494	K03841,FBP,XP_013440015.1	http://amigo.geneontology.org/amigo/term/GO:0042132
isoprenoid biosynthetic process	Biological Process	GO:0008299	1	5	301	866	0.00332226	0.00577367	0.882518	0.953494	K01770,ispF,XP_013433375.1	http://amigo.geneontology.org/amigo/term/GO:0008299
ribosomal large subunit biogenesis	Biological Process	GO:0042273	1	5	301	866	0.00332226	0.00577367	0.882518	0.953494	-,-,XP_013438283.1	http://amigo.geneontology.org/amigo/term/GO:0042273
fructose metabolic process	Biological Process	GO:0006000	1	5	301	866	0.00332226	0.00577367	0.882518	0.953494	K03841,FBP,XP_013440015.1	http://amigo.geneontology.org/amigo/term/GO:0006000
glutamine metabolic process	Biological Process	GO:0006541	1	5	301	866	0.00332226	0.00577367	0.882518	0.953494	K00820,glmS,XP_013432924.1	http://amigo.geneontology.org/amigo/term/GO:0006541
ribonuclease activity	Molecular Function	GO:0004540	1	5	301	866	0.00332226	0.00577367	0.882518	0.953494	K02936,RP-L7Ae,AET50506.1	http://amigo.geneontology.org/amigo/term/GO:0004540
ribosomal large subunit assembly	Biological Process	GO:0000027	1	5	301	866	0.00332226	0.00577367	0.882518	0.953494	-,-,XP_013438283.1	http://amigo.geneontology.org/amigo/term/GO:0000027
protein transport	Biological Process	GO:0015031	1	5	301	866	0.00332226	0.00577367	0.882518	0.953494	K10956,SEC61A,KEP66757.1	http://amigo.geneontology.org/amigo/term/GO:0015031
plasma membrane protein complex	Cellular Component	GO:0098797	1	5	301	866	0.00332226	0.00577367	0.882518	0.953494	-,-,XP_013228359.1	http://amigo.geneontology.org/amigo/term/GO:0098797
establishment of protein localization	Biological Process	GO:0045184	1	5	301	866	0.00332226	0.00577367	0.882518	0.953494	K10956,SEC61A,KEP66757.1	http://amigo.geneontology.org/amigo/term/GO:0045184
hexose catabolic process	Biological Process	GO:0019320	1	5	301	866	0.00332226	0.00577367	0.882518	0.953494	K03841,FBP,XP_013440015.1	http://amigo.geneontology.org/amigo/term/GO:0019320
4 iron, 4 sulfur cluster binding	Molecular Function	GO:0051539	1	5	301	866	0.00332226	0.00577367	0.882518	0.953494	K01681,ACO,XP_013236090.1	http://amigo.geneontology.org/amigo/term/GO:0051539
ATPase dependent transmembrane transport complex	Cellular Component	GO:0098533	1	5	301	866	0.00332226	0.00577367	0.882518	0.953494	-,-,XP_013228359.1	http://amigo.geneontology.org/amigo/term/GO:0098533
single-organism biosynthetic process	Biological Process	GO:0044711	44	143	301	866	0.146179	0.165127	0.884017	0.953494	K00760,hprT,XP_013228452.1|K00803,AGPS,XP_013436048.1|K02112,ATPF1B,XP_013232478.1|K02372,fabZ,XP_013435044.1|K01897,ACSL,XP_013439980.1|K00809,DHPS,XP_013435480.1|K00763,pncB,XP_013231951.1|K01770,ispF,XP_013433375.1|-,-,XP_013229930.1|K03183,ubiE,XP_013434105.1|K01681,ACO,XP_013236090.1|K01918,panC,XP_013233599.1|K00761,upp,AET50663.1|K01007,pps,XP_013229730.1|K00803,AGPS,XP_013438238.1|K00830,…	http://amigo.geneontology.org/amigo/term/GO:0044711
pyrimidine-containing compound metabolic process	Biological Process	GO:0072527	3	13	301	866	0.00996678	0.0150115	0.88516	0.953494	K01591,pyrF,XP_013440865.1|K00761,upp,AET50663.1|K00940,ndk,XP_013228808.1	http://amigo.geneontology.org/amigo/term/GO:0072527
glutamine family amino acid metabolic process	Biological Process	GO:0009064	3	13	301	866	0.00996678	0.0150115	0.88516	0.953494	K00820,glmS,XP_013432924.1|K00931,proB,XP_013434130.1|K00819,rocD,XP_013227886.1	http://amigo.geneontology.org/amigo/term/GO:0009064
protein phosphorylation	Biological Process	GO:0006468	3	13	301	866	0.00996678	0.0150115	0.88516	0.953494	-,-,XP_013228219.1|K08884,K08884,XP_013234162.1|K08884,K08884,AAQ91345.1	http://amigo.geneontology.org/amigo/term/GO:0006468
pyrimidine-containing compound biosynthetic process	Biological Process	GO:0072528	3	13	301	866	0.00996678	0.0150115	0.88516	0.953494	K01591,pyrF,XP_013440865.1|K00761,upp,AET50663.1|K00940,ndk,XP_013228808.1	http://amigo.geneontology.org/amigo/term/GO:0072528
organic cyclic compound biosynthetic process	Biological Process	GO:1901362	25	85	301	866	0.0830565	0.0981524	0.887833	0.955516	K00760,hprT,XP_013228452.1|K01916,nadE,XP_013435266.1|K00819,rocD,XP_013227886.1|K01939,purA,XP_013235248.1|K02112,ATPF1B,XP_013232478.1|K14656,ribL,XP_013336164.1|K00789,metK,XP_013333045.1|-,-,XP_013433533.1|K00931,proB,XP_013434130.1|-,-,XP_013436178.1|K00763,pncB,XP_013231951.1|K11996,MOCS3,XP_013433317.1|K02111,ATPF1A,XP_013440097.1|K02122,ATPVF,XP_013229878.1|K02120,ATPVD,XP_013436120.1|K00…	http://amigo.geneontology.org/amigo/term/GO:1901362
cellular component organization	Biological Process	GO:0016043	9	34	301	866	0.0299003	0.039261	0.890597	0.957631	K03242,EIF2S3,XP_013435351.1|K03242,EIF2S3,XP_013336736.1|K04487,iscS,XP_013440438.1|K17609,NXN,XP_013230659.1|-,-,XP_013434639.1|K02470,gyrB,KFH01019.1|K02838,frr,XP_013233283.1|-,-,XP_013438283.1|K02965,RP-S19,XP_013231204.1	http://amigo.geneontology.org/amigo/term/GO:0016043
response to heat	Biological Process	GO:0009408	6	24	301	866	0.0199336	0.0277136	0.89438	0.960838	K03686,dnaJ,XP_013440025.1|K05516,cbpA,XP_013440588.1|K03686,dnaJ,XP_013435129.1|K05516,cbpA,XP_013433444.1|K03686,dnaJ,XP_013436472.1|K05516,cbpA,XP_013232167.1	http://amigo.geneontology.org/amigo/term/GO:0009408
anion binding	Molecular Function	GO:0043168	131	401	301	866	0.435216	0.463048	0.89812	0.963993	-,-,XP_013231061.1|K03234,EEF2,XP_013437347.1|-,-,AET50736.1|K12132,prkC,ETW30644.1|K01897,ACSL,XP_013439980.1|K01918,panC,XP_013233599.1|K04043,dnaK,AET50612.1|K03231,EEF1A,PIM00156.1|K04483,radA,XP_013233743.1|K04079,htpG,XP_013235984.1|K03727,helY,XP_013228427.1|-,-,XP_013228219.1|K00803,AGPS,XP_013438238.1|K01892,HARS,CEL73547.1|K00252,GCDH,XP_013438059.1|-,-,XP_013434294.1|K00927,PGK,XP_0134…	http://amigo.geneontology.org/amigo/term/GO:0043168
heterocycle metabolic process	Biological Process	GO:0046483	82	258	301	866	0.272425	0.297921	0.899316	0.964414	-,-,XP_013231061.1|K00927,PGK,XP_013332747.1|K00134,GAPDH,XP_013229416.1|-,-,XP_013436437.1|K03784,deoD,XP_013231279.1|K00763,pncB,XP_013231951.1|K05592,deaD,CAB38640.1|K00761,upp,AET50663.1|-,-,XP_013337136.1|K04483,radA,XP_013233743.1|K03041,rpoA1,XP_013229513.1|K01623,ALDO,XP_013233987.1|-,-,XP_013229512.1|K03578,hrpA,XP_013229432.1|K00830,AGXT,XP_013438934.1|K01892,HARS,CEL73547.1|K01866,YARS…	http://amigo.geneontology.org/amigo/term/GO:0046483
helicase activity	Molecular Function	GO:0004386	14	51	301	866	0.0465116	0.0588915	0.901792	0.966206	-,-,XP_013231061.1|-,-,XP_013234226.1|K05592,deaD,XP_013440876.1|-,-,XP_013233860.1|-,-,XP_013436437.1|-,-,XP_013436377.1|K03727,helY,XP_013228427.1|K10726,mcm,XP_013438325.1|K03727,helY,XP_013232406.1|K05592,deaD,CAB38640.1|K11927,rhlE,XP_013439803.1|K03578,hrpA,XP_013229432.1|K10726,mcm,XP_013233976.1|-,-,XP_013438283.1	http://amigo.geneontology.org/amigo/term/GO:0004386
aerobic respiration	Biological Process	GO:0009060	7	28	301	866	0.0232558	0.0323326	0.90689	0.968529	K00031,IDH1,XP_013440203.1|K00116,mqo,XP_013440081.1|K00031,IDH1,EUT80144.1|K03183,ubiE,XP_013434105.1|K00031,IDH1,AAV33246.1|K01681,ACO,XP_013236090.1|K01659,prpC,XP_013433146.1	http://amigo.geneontology.org/amigo/term/GO:0009060
organic cyclic compound metabolic process	Biological Process	GO:1901360	84	265	301	866	0.27907	0.306005	0.909139	0.968529	-,-,XP_013231061.1|K00927,PGK,XP_013332747.1|K00134,GAPDH,XP_013229416.1|-,-,XP_013436437.1|K03784,deoD,XP_013231279.1|K00763,pncB,XP_013231951.1|K05592,deaD,CAB38640.1|K00761,upp,AET50663.1|-,-,XP_013337136.1|K04483,radA,XP_013233743.1|K03041,rpoA1,XP_013229513.1|K01623,ALDO,XP_013233987.1|-,-,XP_013229512.1|K03578,hrpA,XP_013229432.1|K00830,AGXT,XP_013438934.1|K01892,HARS,CEL73547.1|K01866,YARS…	http://amigo.geneontology.org/amigo/term/GO:1901360
magnesium ion binding	Molecular Function	GO:0000287	12	45	301	866	0.0398671	0.051963	0.910781	0.968529	K03841,FBP,XP_013440015.1|K01835,pgm,CDJ70347.1|K00031,IDH1,XP_013440203.1|K00031,IDH1,EUT80144.1|K00761,upp,AET50663.1|K01939,purA,XP_013235248.1|K00031,IDH1,AAV33246.1|K02470,gyrB,KFH01019.1|K01689,ENO,AAK38886.1|K01835,pgm,XP_013333468.1|K11996,MOCS3,XP_013433317.1|K00868,pdxK,XP_013437013.1	http://amigo.geneontology.org/amigo/term/GO:0000287
zinc ion binding	Molecular Function	GO:0008270	20	71	301	866	0.0664452	0.0819861	0.912707	0.968529	K01151,nfo,XP_013437847.1|K00031,IDH1,EUT80144.1|K00031,IDH1,AAV33246.1|K03686,dnaJ,XP_013436472.1|-,-,XP_013433533.1|K03686,dnaJ,XP_013440025.1|-,-,XP_013436178.1|K05516,cbpA,XP_013433444.1|K11996,MOCS3,XP_013433317.1|K05516,cbpA,XP_013232167.1|-,-,XP_013432625.1|K00031,IDH1,XP_013440203.1|-,-,XP_013234226.1|K01872,AARS,XP_013233756.1|K03041,rpoA1,XP_013229513.1|K02977,RP-S27Ae,XP_013335760.1|K0…	http://amigo.geneontology.org/amigo/term/GO:0008270
carbon-carbon lyase activity	Molecular Function	GO:0016830	2	10	301	866	0.00664452	0.0115473	0.912848	0.968529	K01591,pyrF,XP_013440865.1|K01623,ALDO,XP_013233987.1	http://amigo.geneontology.org/amigo/term/GO:0016830
glucose metabolic process	Biological Process	GO:0006006	6	25	301	866	0.0199336	0.0288684	0.916665	0.968529	K03841,FBP,XP_013440015.1|K01835,pgm,CDJ70347.1|K01007,pps,XP_013229730.1|K00134,GAPDH,XP_013229416.1|K01835,pgm,XP_013333468.1|K00134,GAPDH,AET50575.1	http://amigo.geneontology.org/amigo/term/GO:0006006
ribosome biogenesis	Biological Process	GO:0042254	6	25	301	866	0.0199336	0.0288684	0.916665	0.968529	K04795,flpA,XP_003885136.1|K14564,NOP56,XP_013440580.1|K02936,RP-L7Ae,AET50506.1|-,-,XP_013438283.1|K02965,RP-S19,XP_013231204.1|K02864,RP-L10,XP_013229994.1	http://amigo.geneontology.org/amigo/term/GO:0042254
transition metal ion binding	Molecular Function	GO:0046914	23	81	301	866	0.076412	0.0935335	0.918736	0.968529	K01151,nfo,XP_013437847.1|K00031,IDH1,EUT80144.1|K00031,IDH1,AAV33246.1|K03686,dnaJ,XP_013436472.1|-,-,XP_013433533.1|K03686,dnaJ,XP_013440025.1|-,-,XP_013436178.1|K05516,cbpA,XP_013433444.1|K11996,MOCS3,XP_013433317.1|K05516,cbpA,XP_013232167.1|-,-,XP_013432625.1|-,-,XP_013234226.1|K00031,IDH1,XP_013440203.1|K02613,paaE,AET50763.1|K01872,AARS,XP_013233756.1|K03041,rpoA1,XP_013229513.1|K02977,RP-…	http://amigo.geneontology.org/amigo/term/GO:0046914
cytosol	Cellular Component	GO:0005829	10	39	301	866	0.0332226	0.0450346	0.921463	0.968529	K03841,FBP,XP_013440015.1|K00658,DLST,XP_013434872.1|K00761,upp,AET50663.1|K00259,ald,XP_013234727.1|K02876,RP-L15,XP_013228850.1|K03727,helY,XP_013228427.1|K01689,ENO,AAK38886.1|K11996,MOCS3,XP_013433317.1|-,-,XP_013438856.1|K02965,RP-S19,XP_013231204.1	http://amigo.geneontology.org/amigo/term/GO:0005829
protein serine/threonine kinase activity	Molecular Function	GO:0004674	10	39	301	866	0.0332226	0.0450346	0.921463	0.968529	K12132,prkC,XP_013440746.1|K08884,K08884,XP_013234162.1|K12132,prkC,XP_013433011.1|K08884,K08884,AAQ91345.1|K12132,prkC,ETW30644.1|K12132,prkC,XP_013333560.1|-,-,XP_013434639.1|-,-,XP_013228219.1|K12132,prkC,ETW49331.1|K08884,K08884,XP_013229410.1	http://amigo.geneontology.org/amigo/term/GO:0004674
cellular component organization or biogenesis	Biological Process	GO:0071840	13	49	301	866	0.0431894	0.056582	0.921654	0.968529	K03242,EIF2S3,XP_013435351.1|K03242,EIF2S3,XP_013336736.1|K04487,iscS,XP_013440438.1|K17609,NXN,XP_013230659.1|-,-,XP_013434639.1|K02864,RP-L10,XP_013229994.1|K02470,gyrB,KFH01019.1|K04795,flpA,XP_003885136.1|K14564,NOP56,XP_013440580.1|K02838,frr,XP_013233283.1|-,-,XP_013438283.1|K02936,RP-L7Ae,AET50506.1|K02965,RP-S19,XP_013231204.1	http://amigo.geneontology.org/amigo/term/GO:0071840
water-soluble vitamin metabolic process	Biological Process	GO:0006767	1	6	301	866	0.00332226	0.00692841	0.923589	0.968529	K01918,panC,XP_013233599.1	http://amigo.geneontology.org/amigo/term/GO:0006767
malate dehydrogenase activity	Molecular Function	GO:0016615	1	6	301	866	0.00332226	0.00692841	0.923589	0.968529	K00116,mqo,XP_013440081.1	http://amigo.geneontology.org/amigo/term/GO:0016615
isoprenoid metabolic process	Biological Process	GO:0006720	1	6	301	866	0.00332226	0.00692841	0.923589	0.968529	K01770,ispF,XP_013433375.1	http://amigo.geneontology.org/amigo/term/GO:0006720
metalloexopeptidase activity	Molecular Function	GO:0008235	1	6	301	866	0.00332226	0.00692841	0.923589	0.968529	K01265,map,XP_003880798.1	http://amigo.geneontology.org/amigo/term/GO:0008235
organic hydroxy compound biosynthetic process	Biological Process	GO:1901617	1	6	301	866	0.00332226	0.00692841	0.923589	0.968529	K00868,pdxK,XP_013437013.1	http://amigo.geneontology.org/amigo/term/GO:1901617
DNA conformation change	Biological Process	GO:0071103	1	6	301	866	0.00332226	0.00692841	0.923589	0.968529	K02470,gyrB,KFH01019.1	http://amigo.geneontology.org/amigo/term/GO:0071103
intramolecular oxidoreductase activity	Molecular Function	GO:0016860	1	6	301	866	0.00332226	0.00692841	0.923589	0.968529	-,-,XP_013433533.1	http://amigo.geneontology.org/amigo/term/GO:0016860
sugar-phosphatase activity	Molecular Function	GO:0050308	1	6	301	866	0.00332226	0.00692841	0.923589	0.968529	K03841,FBP,XP_013440015.1	http://amigo.geneontology.org/amigo/term/GO:0050308
water-soluble vitamin biosynthetic process	Biological Process	GO:0042364	1	6	301	866	0.00332226	0.00692841	0.923589	0.968529	K01918,panC,XP_013233599.1	http://amigo.geneontology.org/amigo/term/GO:0042364
organic substance transport	Biological Process	GO:0071702	1	6	301	866	0.00332226	0.00692841	0.923589	0.968529	K10956,SEC61A,KEP66757.1	http://amigo.geneontology.org/amigo/term/GO:0071702
chromosome organization	Biological Process	GO:0051276	1	6	301	866	0.00332226	0.00692841	0.923589	0.968529	K02470,gyrB,KFH01019.1	http://amigo.geneontology.org/amigo/term/GO:0051276
terpenoid metabolic process	Biological Process	GO:0006721	1	6	301	866	0.00332226	0.00692841	0.923589	0.968529	K01770,ispF,XP_013433375.1	http://amigo.geneontology.org/amigo/term/GO:0006721
small molecule binding	Molecular Function	GO:0036094	142	436	301	866	0.471761	0.503464	0.924138	0.968529	-,-,XP_013231061.1|K03234,EEF2,XP_013437347.1|-,-,AET50736.1|K00031,IDH1,EUT80144.1|K00134,GAPDH,XP_013229416.1|K12132,prkC,ETW30644.1|K01897,ACSL,XP_013439980.1|K01918,panC,XP_013233599.1|K04043,dnaK,AET50612.1|K00031,IDH1,XP_013440203.1|K03231,EEF1A,PIM00156.1|K04483,radA,XP_013233743.1|K04079,htpG,XP_013235984.1|K03727,helY,XP_013228427.1|-,-,XP_013228219.1|K00803,AGPS,XP_013438238.1|K01892,HA…	http://amigo.geneontology.org/amigo/term/GO:0036094
oxidoreductase activity, acting on CH-OH group of donors	Molecular Function	GO:0016614	9	36	301	866	0.0299003	0.0415704	0.927545	0.971251	-,-,XP_013229440.1|K00031,IDH1,XP_013440203.1|K00116,mqo,XP_013440081.1|K00031,IDH1,EUT80144.1|K00033,PGD,XP_013437159.1|K00803,AGPS,XP_013436048.1|K00031,IDH1,AAV33246.1|K00803,AGPS,XP_013438238.1|K00059,fabG,XP_013233585.1	http://amigo.geneontology.org/amigo/term/GO:0016614
carbohydrate biosynthetic process	Biological Process	GO:0016051	6	26	301	866	0.0199336	0.0300231	0.93475	0.974872	K03841,FBP,XP_013440015.1|K00703,E2.4.1.21,XP_013235487.1|K01007,pps,XP_013229730.1|K00703,E2.4.1.21,XP_013337552.1|K00700,glgB,XP_013235320.1|K02372,fabZ,XP_013435044.1	http://amigo.geneontology.org/amigo/term/GO:0016051
hexose metabolic process	Biological Process	GO:0019318	6	26	301	866	0.0199336	0.0300231	0.93475	0.974872	K03841,FBP,XP_013440015.1|K01835,pgm,CDJ70347.1|K01007,pps,XP_013229730.1|K00134,GAPDH,XP_013229416.1|K01835,pgm,XP_013333468.1|K00134,GAPDH,AET50575.1	http://amigo.geneontology.org/amigo/term/GO:0019318
oxoacid metabolic process	Biological Process	GO:0043436	44	148	301	866	0.146179	0.170901	0.935065	0.974872	K00116,mqo,XP_013440081.1|K00031,IDH1,EUT80144.1|K00927,PGK,XP_013332747.1|K00033,PGD,XP_013437159.1|K00134,GAPDH,XP_013229416.1|K00259,ald,XP_013234727.1|K00031,IDH1,AAV33246.1|K02372,fabZ,XP_013435044.1|K01897,ACSL,XP_013439980.1|K00809,DHPS,XP_013435480.1|K01770,ispF,XP_013433375.1|K01681,ACO,XP_013236090.1|K00031,IDH1,XP_013440203.1|K01872,AARS,XP_013233756.1|K00627,DLAT,XP_013436872.1|K04487…	http://amigo.geneontology.org/amigo/term/GO:0043436
carboxylic acid metabolic process	Biological Process	GO:0019752	44	148	301	866	0.146179	0.170901	0.935065	0.974872	K00116,mqo,XP_013440081.1|K00031,IDH1,EUT80144.1|K00927,PGK,XP_013332747.1|K00033,PGD,XP_013437159.1|K00134,GAPDH,XP_013229416.1|K00259,ald,XP_013234727.1|K00031,IDH1,AAV33246.1|K02372,fabZ,XP_013435044.1|K01897,ACSL,XP_013439980.1|K00809,DHPS,XP_013435480.1|K01770,ispF,XP_013433375.1|K01681,ACO,XP_013236090.1|K00031,IDH1,XP_013440203.1|K01872,AARS,XP_013233756.1|K00627,DLAT,XP_013436872.1|K04487…	http://amigo.geneontology.org/amigo/term/GO:0019752
organic acid metabolic process	Biological Process	GO:0006082	44	148	301	866	0.146179	0.170901	0.935065	0.974872	K00116,mqo,XP_013440081.1|K00031,IDH1,EUT80144.1|K00927,PGK,XP_013332747.1|K00033,PGD,XP_013437159.1|K00134,GAPDH,XP_013229416.1|K00259,ald,XP_013234727.1|K00031,IDH1,AAV33246.1|K02372,fabZ,XP_013435044.1|K01897,ACSL,XP_013439980.1|K00809,DHPS,XP_013435480.1|K01770,ispF,XP_013433375.1|K01681,ACO,XP_013236090.1|K00031,IDH1,XP_013440203.1|K01872,AARS,XP_013233756.1|K00627,DLAT,XP_013436872.1|K04487…	http://amigo.geneontology.org/amigo/term/GO:0006082
protein kinase activity	Molecular Function	GO:0004672	10	40	301	866	0.0332226	0.0461894	0.936046	0.975048	K12132,prkC,XP_013440746.1|K08884,K08884,XP_013234162.1|K12132,prkC,XP_013433011.1|K08884,K08884,AAQ91345.1|K12132,prkC,ETW30644.1|K12132,prkC,XP_013333560.1|-,-,XP_013434639.1|-,-,XP_013228219.1|K12132,prkC,ETW49331.1|K08884,K08884,XP_013229410.1	http://amigo.geneontology.org/amigo/term/GO:0004672
organelle assembly	Biological Process	GO:0070925	2	11	301	866	0.00664452	0.0127021	0.93863	0.9752	-,-,XP_013438283.1|K02965,RP-S19,XP_013231204.1	http://amigo.geneontology.org/amigo/term/GO:0070925
small ribosomal subunit	Cellular Component	GO:0015935	2	11	301	866	0.00664452	0.0127021	0.93863	0.9752	K02988,RP-S5,XP_013440712.1|K02965,RP-S19,XP_013231204.1	http://amigo.geneontology.org/amigo/term/GO:0015935
ribosome assembly	Biological Process	GO:0042255	2	11	301	866	0.00664452	0.0127021	0.93863	0.9752	-,-,XP_013438283.1|K02965,RP-S19,XP_013231204.1	http://amigo.geneontology.org/amigo/term/GO:0042255
adenyl nucleotide binding	Molecular Function	GO:0030554	102	323	301	866	0.33887	0.372979	0.944316	0.977206	-,-,XP_013231061.1|-,-,AET50736.1|K00927,PGK,XP_013332747.1|K04079,htpG,XP_013232120.1|-,-,XP_013436437.1|K12132,prkC,ETW30644.1|K01897,ACSL,XP_013439980.1|K01551,arsA,AET50582.1|K05592,deaD,CAB38640.1|K01918,panC,XP_013233599.1|K04043,dnaK,AET50612.1|K12132,prkC,XP_013440746.1|-,-,XP_013234226.1|K04483,radA,XP_013233743.1|K04079,htpG,XP_013235984.1|K03727,helY,XP_013228427.1|-,-,XP_013228219.1|K…	http://amigo.geneontology.org/amigo/term/GO:0030554
tricarboxylic acid metabolic process	Biological Process	GO:0072350	6	27	301	866	0.0199336	0.0311778	0.949278	0.977206	K00031,IDH1,XP_013440203.1|K00116,mqo,XP_013440081.1|K00031,IDH1,EUT80144.1|K00031,IDH1,AAV33246.1|K01681,ACO,XP_013236090.1|K01659,prpC,XP_013433146.1	http://amigo.geneontology.org/amigo/term/GO:0072350
citrate metabolic process	Biological Process	GO:0006101	6	27	301	866	0.0199336	0.0311778	0.949278	0.977206	K00031,IDH1,XP_013440203.1|K00116,mqo,XP_013440081.1|K00031,IDH1,EUT80144.1|K00031,IDH1,AAV33246.1|K01681,ACO,XP_013236090.1|K01659,prpC,XP_013433146.1	http://amigo.geneontology.org/amigo/term/GO:0006101
tricarboxylic acid cycle	Biological Process	GO:0006099	6	27	301	866	0.0199336	0.0311778	0.949278	0.977206	K00031,IDH1,XP_013440203.1|K00116,mqo,XP_013440081.1|K00031,IDH1,EUT80144.1|K00031,IDH1,AAV33246.1|K01681,ACO,XP_013236090.1|K01659,prpC,XP_013433146.1	http://amigo.geneontology.org/amigo/term/GO:0006099
adenyl ribonucleotide binding	Molecular Function	GO:0032559	101	321	301	866	0.335548	0.37067	0.94945	0.977206	-,-,XP_013231061.1|-,-,AET50736.1|K00927,PGK,XP_013332747.1|K04079,htpG,XP_013232120.1|-,-,XP_013436437.1|K12132,prkC,ETW30644.1|K01897,ACSL,XP_013439980.1|K01551,arsA,AET50582.1|K05592,deaD,CAB38640.1|K01918,panC,XP_013233599.1|K04043,dnaK,AET50612.1|K12132,prkC,XP_013440746.1|-,-,XP_013234226.1|K04483,radA,XP_013233743.1|K04079,htpG,XP_013235984.1|K03727,helY,XP_013228427.1|-,-,XP_013228219.1|K…	http://amigo.geneontology.org/amigo/term/GO:0032559
phosphotransferase activity, alcohol group as acceptor	Molecular Function	GO:0016773	12	48	301	866	0.0398671	0.0554273	0.950134	0.977206	K12132,prkC,XP_013440746.1|K08884,K08884,XP_013234162.1|K12132,prkC,XP_013433011.1|K08884,K08884,AAQ91345.1|K12132,prkC,ETW30644.1|K12132,prkC,XP_013333560.1|-,-,XP_013434639.1|-,-,XP_013228219.1|K12132,prkC,ETW49331.1|K00859,coaE,XP_013434312.1|K00868,pdxK,XP_013437013.1|K08884,K08884,XP_013229410.1	http://amigo.geneontology.org/amigo/term/GO:0016773
carbohydrate phosphatase activity	Molecular Function	GO:0019203	1	7	301	866	0.00332226	0.00808314	0.950333	0.977206	K03841,FBP,XP_013440015.1	http://amigo.geneontology.org/amigo/term/GO:0019203
monosaccharide catabolic process	Biological Process	GO:0046365	1	7	301	866	0.00332226	0.00808314	0.950333	0.977206	K03841,FBP,XP_013440015.1	http://amigo.geneontology.org/amigo/term/GO:0046365
serine family amino acid metabolic process	Biological Process	GO:0009069	1	7	301	866	0.00332226	0.00808314	0.950333	0.977206	K00830,AGXT,XP_013438934.1	http://amigo.geneontology.org/amigo/term/GO:0009069
carboxy-lyase activity	Molecular Function	GO:0016831	1	7	301	866	0.00332226	0.00808314	0.950333	0.977206	K01591,pyrF,XP_013440865.1	http://amigo.geneontology.org/amigo/term/GO:0016831
vitamin biosynthetic process	Biological Process	GO:0009110	1	7	301	866	0.00332226	0.00808314	0.950333	0.977206	K01918,panC,XP_013233599.1	http://amigo.geneontology.org/amigo/term/GO:0009110
vitamin metabolic process	Biological Process	GO:0006766	1	7	301	866	0.00332226	0.00808314	0.950333	0.977206	K01918,panC,XP_013233599.1	http://amigo.geneontology.org/amigo/term/GO:0006766
nucleic acid metabolic process	Biological Process	GO:0090304	41	141	301	866	0.136213	0.162818	0.951298	0.97736	-,-,XP_013231061.1|-,-,XP_013436437.1|K04795,flpA,XP_003885136.1|K03686,dnaJ,XP_013440025.1|K05592,deaD,CAB38640.1|K05516,cbpA,XP_013232167.1|K01872,AARS,XP_013233756.1|K05592,deaD,XP_013440876.1|-,-,XP_013337136.1|K04483,radA,XP_013233743.1|K03041,rpoA1,XP_013229513.1|-,-,XP_013229512.1|K14564,NOP56,XP_013440580.1|-,-,XP_013439497.1|K03578,hrpA,XP_013229432.1|K01892,HARS,CEL73547.1|K01866,YARS,X…	http://amigo.geneontology.org/amigo/term/GO:0090304
exopeptidase activity	Molecular Function	GO:0008238	3	16	301	866	0.00996678	0.0184758	0.954494	0.978132	K01265,map,XP_003880798.1|K01322,PREP,XP_003881672.1|K01278,DPP4,XP_013230885.1	http://amigo.geneontology.org/amigo/term/GO:0008238
RNA secondary structure unwinding	Biological Process	GO:0010501	3	16	301	866	0.00996678	0.0184758	0.954494	0.978132	K05592,deaD,CAB38640.1|K11927,rhlE,XP_013439803.1|K05592,deaD,XP_013440876.1	http://amigo.geneontology.org/amigo/term/GO:0010501
organic hydroxy compound metabolic process	Biological Process	GO:1901615	3	16	301	866	0.00996678	0.0184758	0.954494	0.978132	-,-,XP_013438199.1|K00868,pdxK,XP_013437013.1|-,-,XP_013433977.1	http://amigo.geneontology.org/amigo/term/GO:1901615
cellular amino acid metabolic process	Biological Process	GO:0006520	16	62	301	866	0.0531561	0.0715935	0.955621	0.978452	K00819,rocD,XP_013227886.1|K00259,ald,XP_013234727.1|K06878,K06878,XP_013232401.1|K00641,metX,XP_013440859.1|K00931,proB,XP_013434130.1|K00809,DHPS,XP_013435480.1|K01681,ACO,XP_013236090.1|K00820,glmS,XP_013432924.1|K01872,AARS,XP_013233756.1|K04487,iscS,XP_013440438.1|K01886,QARS,XP_013438074.1|K01892,HARS,CEL73547.1|K01866,YARS,XP_013441082.1|K00830,AGXT,XP_013438934.1|K01876,DARS,XP_013439522.…	http://amigo.geneontology.org/amigo/term/GO:0006520
ATP binding	Molecular Function	GO:0005524	99	318	301	866	0.328904	0.367206	0.96293	0.983623	-,-,XP_013231061.1|-,-,AET50736.1|K00927,PGK,XP_013332747.1|K04079,htpG,XP_013232120.1|-,-,XP_013436437.1|K12132,prkC,ETW30644.1|K01897,ACSL,XP_013439980.1|K01551,arsA,AET50582.1|K05592,deaD,CAB38640.1|K01918,panC,XP_013233599.1|K04043,dnaK,AET50612.1|K12132,prkC,XP_013440746.1|-,-,XP_013234226.1|K04483,radA,XP_013233743.1|K04079,htpG,XP_013235984.1|K03727,helY,XP_013228427.1|-,-,XP_013228219.1|K…	http://amigo.geneontology.org/amigo/term/GO:0005524
RNA metabolic process	Biological Process	GO:0016070	24	90	301	866	0.0797342	0.103926	0.967587	0.983623	K06965,PELO,XP_013436664.1|K06878,K06878,XP_013232401.1|K04795,flpA,XP_003885136.1|K05592,deaD,CAB38640.1|K03679,RRP4,XP_013232198.1|K01872,AARS,XP_013233756.1|K05592,deaD,XP_013440876.1|K15904,kae1-bud32,XP_013435378.1|-,-,XP_013337136.1|K03041,rpoA1,XP_013229513.1|-,-,XP_013434639.1|K04796,RUXX,XP_013435101.1|-,-,XP_013229512.1|K14564,NOP56,XP_013440580.1|K12410,npdA,3U31_A|K01886,QARS,XP_01343…	http://amigo.geneontology.org/amigo/term/GO:0016070
phosphatase activity	Molecular Function	GO:0016791	1	8	301	866	0.00332226	0.00923788	0.967737	0.983623	K03841,FBP,XP_013440015.1	http://amigo.geneontology.org/amigo/term/GO:0016791
phosphoric ester hydrolase activity	Molecular Function	GO:0042578	1	8	301	866	0.00332226	0.00923788	0.967737	0.983623	K03841,FBP,XP_013440015.1	http://amigo.geneontology.org/amigo/term/GO:0042578
ATP-dependent RNA helicase activity	Molecular Function	GO:0004004	5	25	301	866	0.0166113	0.0288684	0.968049	0.983623	K05592,deaD,CAB38640.1|K11927,rhlE,XP_013439803.1|K03578,hrpA,XP_013229432.1|K05592,deaD,XP_013440876.1|-,-,XP_013438283.1	http://amigo.geneontology.org/amigo/term/GO:0004004
purine NTP-dependent helicase activity	Molecular Function	GO:0070035	5	25	301	866	0.0166113	0.0288684	0.968049	0.983623	K05592,deaD,CAB38640.1|K11927,rhlE,XP_013439803.1|K03578,hrpA,XP_013229432.1|K05592,deaD,XP_013440876.1|-,-,XP_013438283.1	http://amigo.geneontology.org/amigo/term/GO:0070035
ATP-dependent helicase activity	Molecular Function	GO:0008026	5	25	301	866	0.0166113	0.0288684	0.968049	0.983623	K05592,deaD,CAB38640.1|K11927,rhlE,XP_013439803.1|K03578,hrpA,XP_013229432.1|K05592,deaD,XP_013440876.1|-,-,XP_013438283.1	http://amigo.geneontology.org/amigo/term/GO:0008026
RNA helicase activity	Molecular Function	GO:0003724	5	25	301	866	0.0166113	0.0288684	0.968049	0.983623	K05592,deaD,CAB38640.1|K11927,rhlE,XP_013439803.1|K03578,hrpA,XP_013229432.1|K05592,deaD,XP_013440876.1|-,-,XP_013438283.1	http://amigo.geneontology.org/amigo/term/GO:0003724
RNA-dependent ATPase activity	Molecular Function	GO:0008186	5	25	301	866	0.0166113	0.0288684	0.968049	0.983623	K05592,deaD,CAB38640.1|K11927,rhlE,XP_013439803.1|K03578,hrpA,XP_013229432.1|K05592,deaD,XP_013440876.1|-,-,XP_013438283.1	http://amigo.geneontology.org/amigo/term/GO:0008186
oxidoreductase activity, acting on the CH-OH group of donors, NAD or NADP as acceptor	Molecular Function	GO:0016616	6	29	301	866	0.0199336	0.0334873	0.969957	0.983896	-,-,XP_013229440.1|K00031,IDH1,XP_013440203.1|K00031,IDH1,EUT80144.1|K00033,PGD,XP_013437159.1|K00031,IDH1,AAV33246.1|K00059,fabG,XP_013233585.1	http://amigo.geneontology.org/amigo/term/GO:0016616
monosaccharide metabolic process	Biological Process	GO:0005996	6	29	301	866	0.0199336	0.0334873	0.969957	0.983896	K03841,FBP,XP_013440015.1|K01835,pgm,CDJ70347.1|K01007,pps,XP_013229730.1|K00134,GAPDH,XP_013229416.1|K01835,pgm,XP_013333468.1|K00134,GAPDH,AET50575.1	http://amigo.geneontology.org/amigo/term/GO:0005996
organelle organization	Biological Process	GO:0006996	3	18	301	866	0.00996678	0.0207852	0.97632	0.986925	K02470,gyrB,KFH01019.1|-,-,XP_013438283.1|K02965,RP-S19,XP_013231204.1	http://amigo.geneontology.org/amigo/term/GO:0006996
tRNA metabolic process	Biological Process	GO:0006399	10	45	301	866	0.0332226	0.051963	0.978989	0.986925	K01872,AARS,XP_013233756.1|K15904,kae1-bud32,XP_013435378.1|K06878,K06878,XP_013232401.1|K04795,flpA,XP_003885136.1|K01886,QARS,XP_013438074.1|-,-,XP_013439497.1|K02936,RP-L7Ae,AET50506.1|K01866,YARS,XP_013441082.1|K01892,HARS,CEL73547.1|K01876,DARS,XP_013439522.1	http://amigo.geneontology.org/amigo/term/GO:0006399
aminopeptidase activity	Molecular Function	GO:0004177	2	14	301	866	0.00664452	0.0161663	0.979346	0.986925	K01265,map,XP_003880798.1|K01278,DPP4,XP_013230885.1	http://amigo.geneontology.org/amigo/term/GO:0004177
tRNA binding	Molecular Function	GO:0000049	2	14	301	866	0.00664452	0.0161663	0.979346	0.986925	K01872,AARS,XP_013233756.1|K06878,K06878,XP_013232401.1	http://amigo.geneontology.org/amigo/term/GO:0000049
ncRNA metabolic process	Biological Process	GO:0034660	11	49	301	866	0.0365449	0.056582	0.981057	0.986925	K01872,AARS,XP_013233756.1|K15904,kae1-bud32,XP_013435378.1|K06878,K06878,XP_013232401.1|K04795,flpA,XP_003885136.1|K14564,NOP56,XP_013440580.1|K01886,QARS,XP_013438074.1|-,-,XP_013439497.1|K02936,RP-L7Ae,AET50506.1|K01866,YARS,XP_013441082.1|K01892,HARS,CEL73547.1|K01876,DARS,XP_013439522.1	http://amigo.geneontology.org/amigo/term/GO:0034660
ligase activity, forming aminoacyl-tRNA and related compounds	Molecular Function	GO:0016876	6	31	301	866	0.0199336	0.0357968	0.982634	0.986925	K01886,QARS,XP_013438074.1|K01872,AARS,XP_013233756.1|K06878,K06878,XP_013232401.1|K01892,HARS,CEL73547.1|K01866,YARS,XP_013441082.1|K01876,DARS,XP_013439522.1	http://amigo.geneontology.org/amigo/term/GO:0016876
amino acid activation	Biological Process	GO:0043038	6	31	301	866	0.0199336	0.0357968	0.982634	0.986925	K01886,QARS,XP_013438074.1|K01872,AARS,XP_013233756.1|K06878,K06878,XP_013232401.1|K01892,HARS,CEL73547.1|K01866,YARS,XP_013441082.1|K01876,DARS,XP_013439522.1	http://amigo.geneontology.org/amigo/term/GO:0043038
aminoacyl-tRNA ligase activity	Molecular Function	GO:0004812	6	31	301	866	0.0199336	0.0357968	0.982634	0.986925	K01886,QARS,XP_013438074.1|K01872,AARS,XP_013233756.1|K06878,K06878,XP_013232401.1|K01892,HARS,CEL73547.1|K01866,YARS,XP_013441082.1|K01876,DARS,XP_013439522.1	http://amigo.geneontology.org/amigo/term/GO:0004812
tRNA aminoacylation	Biological Process	GO:0043039	6	31	301	866	0.0199336	0.0357968	0.982634	0.986925	K01886,QARS,XP_013438074.1|K01872,AARS,XP_013233756.1|K06878,K06878,XP_013232401.1|K01892,HARS,CEL73547.1|K01866,YARS,XP_013441082.1|K01876,DARS,XP_013439522.1	http://amigo.geneontology.org/amigo/term/GO:0043039
ligase activity, forming carbon-oxygen bonds	Molecular Function	GO:0016875	6	31	301	866	0.0199336	0.0357968	0.982634	0.986925	K01886,QARS,XP_013438074.1|K01872,AARS,XP_013233756.1|K06878,K06878,XP_013232401.1|K01892,HARS,CEL73547.1|K01866,YARS,XP_013441082.1|K01876,DARS,XP_013439522.1	http://amigo.geneontology.org/amigo/term/GO:0016875
tRNA aminoacylation for protein translation	Biological Process	GO:0006418	6	31	301	866	0.0199336	0.0357968	0.982634	0.986925	K01886,QARS,XP_013438074.1|K01872,AARS,XP_013233756.1|K06878,K06878,XP_013232401.1|K01892,HARS,CEL73547.1|K01866,YARS,XP_013441082.1|K01876,DARS,XP_013439522.1	http://amigo.geneontology.org/amigo/term/GO:0006418
ion binding	Molecular Function	GO:0043167	168	524	301	866	0.55814	0.605081	0.983464	0.986925	-,-,XP_013231061.1|K03234,EEF2,XP_013437347.1|-,-,AET50736.1|K00031,IDH1,EUT80144.1|K06013,STE24,XP_013233627.1|K12132,prkC,ETW30644.1|K01897,ACSL,XP_013439980.1|K01770,ispF,XP_013433375.1|K01918,panC,XP_013233599.1|K04043,dnaK,AET50612.1|K00031,IDH1,XP_013440203.1|K03231,EEF1A,PIM00156.1|K04483,radA,XP_013233743.1|-,-,XP_013438515.1|K04079,htpG,XP_013235984.1|K03727,helY,XP_013228427.1|-,-,XP_01…	http://amigo.geneontology.org/amigo/term/GO:0043167
binding	Molecular Function	GO:0005488	209	638	301	866	0.694352	0.736721	0.983635	0.986925	-,-,XP_013231061.1|K03234,EEF2,XP_013437347.1|-,-,AET50736.1|K00031,IDH1,EUT80144.1|K00134,GAPDH,XP_013229416.1|K06013,STE24,XP_013233627.1|K12132,prkC,ETW30644.1|K02987,RP-S4e,XP_013440765.1|K01897,ACSL,XP_013439980.1|K01770,ispF,XP_013433375.1|K01918,panC,XP_013233599.1|K04043,dnaK,AET50612.1|K02961,RP-S17,XP_013440680.1|K02930,RP-L4e,XP_013436564.1|K00031,IDH1,XP_013440203.1|K02987,RP-S4e,AET5…	http://amigo.geneontology.org/amigo/term/GO:0005488
gluconeogenesis	Biological Process	GO:0006094	2	15	301	866	0.00664452	0.017321	0.985776	0.987422	K03841,FBP,XP_013440015.1|K01007,pps,XP_013229730.1	http://amigo.geneontology.org/amigo/term/GO:0006094
hexose biosynthetic process	Biological Process	GO:0019319	2	15	301	866	0.00664452	0.017321	0.985776	0.987422	K03841,FBP,XP_013440015.1|K01007,pps,XP_013229730.1	http://amigo.geneontology.org/amigo/term/GO:0019319
hydrolase activity, acting on ester bonds	Molecular Function	GO:0016788	6	33	301	866	0.0199336	0.0381062	0.990179	0.990245	K03841,FBP,XP_013440015.1|K02319,DPA,XP_013436657.1|K01151,nfo,XP_013437847.1|K06965,PELO,XP_013436664.1|K02936,RP-L7Ae,AET50506.1|-,-,CDJ70366.1	http://amigo.geneontology.org/amigo/term/GO:0016788
monosaccharide biosynthetic process	Biological Process	GO:0046364	2	16	301	866	0.00664452	0.0184758	0.990245	0.990245	K03841,FBP,XP_013440015.1|K01007,pps,XP_013229730.1	http://amigo.geneontology.org/amigo/term/GO:0046364
