# Supplementary material for: Comparative proteomic analysis of wall-forming bodies and oocyst wall reveals the molecular basis underlying oocyst wall formation in Eimeria necatrix
Source: Parasit Vectors. 2023 Dec 18;16:460. doi: 10.1186/s13071-023-06076-6 (PMC10729351; doi:10.1186/s13071-023-06076-6)
Supplement: Supplementary file 12 — Additional file 12: Table S12. Enrichment analysis of second-level KEGG Pathway terms for differentially expressed proteins between WFBs and oocyst wall. [file 13071_2023_6076_MOESM12_ESM.xlsx]

## Sheet: Table S12
Table S12. Enrichment analysis of second-level KEGG Pathway terms for differentially expressed proteins between WFBs and oocyst wall.
first class	second class	gene number
Genetic Information Processing	Translation	54
Metabolism	Global and overview maps	38
Metabolism	Carbohydrate metabolism	37
Genetic Information Processing	Folding, sorting and degradation	36
Metabolism	Energy metabolism	25
Environmental Information Processing	Signal transduction	21
Organismal Systems	Endocrine system	20
Metabolism	Amino acid metabolism	19
Metabolism	Lipid metabolism	19
Metabolism	Metabolism of cofactors and vitamins	16
Cellular Processes	Transport and catabolism	14
Metabolism	Metabolism of other amino acids	12
Metabolism	Nucleotide metabolism	11
Organismal Systems	Immune system	8
Organismal Systems	Aging	7
Genetic Information Processing	Replication and repair	7
Cellular Processes	Cell growth and death	6
Metabolism	Biosynthesis of other secondary metabolites	5
Cellular Processes	Cellular community - prokaryotes	5
Organismal Systems	Environmental adaptation	5
Metabolism	Xenobiotics biodegradation and metabolism	5
Organismal Systems	Circulatory system	4
Metabolism	Metabolism of terpenoids and polyketides	4
Cellular Processes	Cell motility	3
Cellular Processes	Cellular community - eukaryotes	3
Organismal Systems	Sensory system	3
Organismal Systems	Digestive system	2
Organismal Systems	Nervous system	2
Metabolism	Glycan biosynthesis and metabolism	1
Environmental Information Processing	Signaling molecules and interaction	1
Genetic Information Processing	Transcription	1
