# Supplementary material for: Comparative proteomic analysis of wall-forming bodies and oocyst wall reveals the molecular basis underlying oocyst wall formation in Eimeria necatrix
Source: Parasit Vectors. 2023 Dec 18;16:460. doi: 10.1186/s13071-023-06076-6 (PMC10729351; doi:10.1186/s13071-023-06076-6)
Supplement: Supplementary file 13 — Additional file 13: Table S13. Enrichment analysis of KEGG Pathway terms for differentially expressed proteins between WFBs and oocyst wall. [file 13071_2023_6076_MOESM13_ESM.xlsx]

## Sheet: Table S13
Table S13. Enrichment analysis of KEGG Pathway terms for differentially expressed proteins between WFBs and oocyst wall.
#Term	Database	ID	Input number	Background number	All input number	All background number	Input frequency	Background frequency	P-Value	Corrected P-Value	input_gene	Hyperlink_change
RNA transport	KEGG PATHWAY	ko03013	10	15	599	1757	0.0166945	0.00853728	0.0901948	0.951754	K03242,EIF2S3,XP_013336736.1|K03242,EIF2S3,XP_013435351.1|K03237,EIF2S1,XP_013234193.1|K03231,EEF1A,XP_013440853.1|K03231,EEF1A,AET50884.1|K03231,EEF1A,PIM00156.1|K03231,EEF1A,XP_013432810.1|K03231,EEF1A,XP_013336300.1|K03238,EIF2S2,XP_013335030.1|K14292,TGS1,XP_013439478.1	http://www.genome.jp/kegg-bin/show_pathway?ko03013/K03231%09red/K03238%09red/K03242%09red/K14292%09red/K03237%09red
Fatty acid biosynthesis	KEGG PATHWAY	ko00061	9	14	599	1757	0.015025	0.00796813	0.119162	0.951754	K00059,fabG,XP_013233585.1|K01897,ACSL,XP_013434833.1|K02372,fabZ,XP_013435044.1|K01897,ACSL,XP_013437929.1|K01897,ACSL,XP_013439980.1|K09458,fabF,XP_013434109.1|K01897,ACSL,ETW19944.1|K00648,fabH,XP_013433915.1|K01897,ACSL,XP_013232639.1	http://www.genome.jp/kegg-bin/show_pathway?ko00061/K01897%09red/K02372%09red/K09458%09red/K00059%09red/K00648%09red
Fatty acid metabolism	KEGG PATHWAY	ko01212	13	23	599	1757	0.0217028	0.0130905	0.119301	0.951754	K00059,fabG,XP_013233585.1|K01897,ACSL,XP_013434833.1|K01692,paaF,XP_013437850.1|K02372,fabZ,XP_013435044.1|K00248,ACADS,XP_013436662.1|K01897,ACSL,XP_013437929.1|K01897,ACSL,XP_013439980.1|K09458,fabF,XP_013434109.1|K01897,ACSL,ETW19944.1|K00648,fabH,XP_013433915.1|K00632,fadA,XP_013438170.1|K01897,ACSL,XP_013232639.1|K10703,PHS1,XP_013230406.1	http://www.genome.jp/kegg-bin/show_pathway?ko01212/K02372%09red/K00059%09red/K10703%09red/K01692%09red/K00248%09red/K01897%09red/K00648%09red/K00632%09red/K09458%09red
Peroxisome	KEGG PATHWAY	ko04146	12	21	599	1757	0.0200334	0.0119522	0.126139	0.951754	K01897,ACSL,XP_013434833.1|K00803,AGPS,XP_013436048.1|K01897,ACSL,XP_013437929.1|K01897,ACSL,XP_013439980.1|K00031,IDH1,XP_013440203.1|K00830,AGXT,XP_013438934.1|K01897,ACSL,ETW19944.1|K04564,SOD2,XP_013232304.1|K00031,IDH1,EUT80144.1|K00803,AGPS,XP_013438238.1|K01897,ACSL,XP_013232639.1|K00031,IDH1,AAV33246.1	http://www.genome.jp/kegg-bin/show_pathway?ko04146/K01897%09red/K04564%09red/K00803%09red/K00830%09red/K00031%09red
Protein processing in endoplasmic reticulum	KEGG PATHWAY	ko04141	12	21	599	1757	0.0200334	0.0119522	0.126139	0.951754	K06689,UBE2D,XP_013229983.1|K04079,htpG,XP_003882154.1|K04079,htpG,XP_013235984.1|K06689,UBE2D,XP_013228534.1|K04079,htpG,XP_013229579.1|K04079,htpG,XP_013438488.1|K13525,VCP,XP_013229789.1|K03237,EIF2S1,XP_013234193.1|K13993,HSP20,AET50733.1|K04079,htpG,XP_013232120.1|K10956,SEC61A,KEP66757.1|K06689,UBE2D,EWC75558.1	http://www.genome.jp/kegg-bin/show_pathway?ko04141/K13525%09red/K06689%09red/K10956%09red/K13993%09red/K04079%09red/K03237%09red
Adipocytokine signaling pathway	KEGG PATHWAY	ko04920	5	6	599	1757	0.00834725	0.00341491	0.133183	0.951754	K01897,ACSL,XP_013437929.1|K01897,ACSL,XP_013434833.1|K01897,ACSL,ETW19944.1|K01897,ACSL,XP_013439980.1|K01897,ACSL,XP_013232639.1	http://www.genome.jp/kegg-bin/show_pathway?ko04920/K01897%09red
Ribosome	KEGG PATHWAY	ko03010	34	78	599	1757	0.0567613	0.0443939	0.17049	0.951754	K02987,RP-S4e,XP_013440765.1|K02876,RP-L15,KYF47673.1|K02994,RP-S8,XP_013232649.1|K02871,RP-L13,KYF44914.1|K02987,RP-S4e,XP_013434100.1|K02883,RP-L18e,XP_013433273.1|K02907,RP-L30,XP_013332804.1|K02987,RP-S4e,AET50615.1|K02984,RP-S3Ae,AAD08643.1|K02906,RP-L3,AET50816.1|K02874,RP-L14,XP_013436577.1|K02902,RP-L28,AET50552.1|K02886,RP-L2,XP_013435920.1|K02988,RP-S5,XP_013440712.1|K02935,RP-L7,XP_013…	http://www.genome.jp/kegg-bin/show_pathway?ko03010/K02907%09red/K02959%09red/K02930%09red/K02935%09red/K02866%09red/K02936%09red/K02886%09red/K02883%09red/K02996%09red/K02995%09red/K02994%09red/K02890%09red/K02977%09red/K02976%09red/K02864%09red/K02874%09red/K02876%09red/K02871%09red/K02906%09red/K02929%09red/K02902%09red/K02984%09red/K02987%09red/K02965%09red/K02988%09red/K02961%09red
Quorum sensing	KEGG PATHWAY	ko02024	5	7	599	1757	0.00834725	0.00398406	0.181591	0.951754	K01897,ACSL,XP_013437929.1|K01897,ACSL,XP_013434833.1|K01897,ACSL,ETW19944.1|K01897,ACSL,XP_013439980.1|K01897,ACSL,XP_013232639.1	http://www.genome.jp/kegg-bin/show_pathway?ko02024/K01897%09red
Nicotinate and nicotinamide metabolism	KEGG PATHWAY	ko00760	5	7	599	1757	0.00834725	0.00398406	0.181591	0.951754	K00135,gabD,XP_013437833.1|K03784,deoD,XP_013231279.1|K00763,pncB,XP_013231951.1|K01916,nadE,XP_013435266.1|K00325,pntB,AAA29077.1	http://www.genome.jp/kegg-bin/show_pathway?ko00760/K00763%09red/K00135%09red/K01916%09red/K03784%09red/K00325%09red
Fatty acid degradation	KEGG PATHWAY	ko00071	9	16	599	1757	0.015025	0.00910643	0.181851	0.951754	K00252,GCDH,XP_013438059.1|K01897,ACSL,XP_013434833.1|K00248,ACADS,XP_013436662.1|K01897,ACSL,XP_013437929.1|K01897,ACSL,XP_013439980.1|K01692,paaF,XP_013437850.1|K01897,ACSL,ETW19944.1|K00632,fadA,XP_013438170.1|K01897,ACSL,XP_013232639.1	http://www.genome.jp/kegg-bin/show_pathway?ko00071/K01897%09red/K00248%09red/K00252%09red/K00632%09red/K01692%09red
Ubiquinone and other terpenoid-quinone biosynthesis	KEGG PATHWAY	ko00130	3	3	599	1757	0.00500835	0.00170746	0.187853	0.951754	K03183,ubiE,XP_013434105.1|K18286,mqnX,XP_013227977.1|K00568,ubiG,XP_013440239.1	http://www.genome.jp/kegg-bin/show_pathway?ko00130/K00568%09red/K18286%09red/K03183%09red
Legionellosis	KEGG PATHWAY	ko05134	9	17	599	1757	0.015025	0.00967558	0.217788	0.951754	K03231,EEF1A,XP_013440853.1|K04077,groEL,XP_013438943.1|K03231,EEF1A,AET50884.1|K03231,EEF1A,PIM00156.1|K04077,groEL,XP_013338599.1|K08738,CYC,XP_013435120.1|K03231,EEF1A,XP_013432810.1|K03231,EEF1A,XP_013336300.1|K13525,VCP,XP_013229789.1	http://www.genome.jp/kegg-bin/show_pathway?ko05134/K03231%09red/K04077%09red/K08738%09red/K13525%09red
Pathways in cancer	KEGG PATHWAY	ko05200	6	10	599	1757	0.0100167	0.00569152	0.220343	0.951754	K04079,htpG,XP_003882154.1|K04079,htpG,XP_013438488.1|K04079,htpG,XP_013229579.1|K04079,htpG,XP_013235984.1|K04079,htpG,XP_013232120.1|K08738,CYC,XP_013435120.1	http://www.genome.jp/kegg-bin/show_pathway?ko05200/K08738%09red/K04079%09red
Plant-pathogen interaction	KEGG PATHWAY	ko04626	5	8	599	1757	0.00834725	0.00455322	0.235325	0.951754	K04079,htpG,XP_013229579.1|K04079,htpG,XP_003882154.1|K04079,htpG,XP_013232120.1|K04079,htpG,XP_013438488.1|K04079,htpG,XP_013235984.1	http://www.genome.jp/kegg-bin/show_pathway?ko04626/K04079%09red
Antigen processing and presentation	KEGG PATHWAY	ko04612	5	8	599	1757	0.00834725	0.00455322	0.235325	0.951754	K04079,htpG,XP_013229579.1|K04079,htpG,XP_003882154.1|K04079,htpG,XP_013232120.1|K04079,htpG,XP_013438488.1|K04079,htpG,XP_013235984.1	http://www.genome.jp/kegg-bin/show_pathway?ko04612/K04079%09red
Estrogen signaling pathway	KEGG PATHWAY	ko04915	5	8	599	1757	0.00834725	0.00455322	0.235325	0.951754	K04079,htpG,XP_013229579.1|K04079,htpG,XP_003882154.1|K04079,htpG,XP_013232120.1|K04079,htpG,XP_013438488.1|K04079,htpG,XP_013235984.1	http://www.genome.jp/kegg-bin/show_pathway?ko04915/K04079%09red
PPAR signaling pathway	KEGG PATHWAY	ko03320	5	8	599	1757	0.00834725	0.00455322	0.235325	0.951754	K01897,ACSL,XP_013437929.1|K01897,ACSL,XP_013434833.1|K01897,ACSL,ETW19944.1|K01897,ACSL,XP_013439980.1|K01897,ACSL,XP_013232639.1	http://www.genome.jp/kegg-bin/show_pathway?ko03320/K01897%09red
Prostate cancer	KEGG PATHWAY	ko05215	5	8	599	1757	0.00834725	0.00455322	0.235325	0.951754	K04079,htpG,XP_013229579.1|K04079,htpG,XP_003882154.1|K04079,htpG,XP_013232120.1|K04079,htpG,XP_013438488.1|K04079,htpG,XP_013235984.1	http://www.genome.jp/kegg-bin/show_pathway?ko05215/K04079%09red
NOD-like receptor signaling pathway	KEGG PATHWAY	ko04621	5	8	599	1757	0.00834725	0.00455322	0.235325	0.951754	K04079,htpG,XP_013229579.1|K04079,htpG,XP_003882154.1|K04079,htpG,XP_013232120.1|K04079,htpG,XP_013438488.1|K04079,htpG,XP_013235984.1	http://www.genome.jp/kegg-bin/show_pathway?ko04621/K04079%09red
Progesterone-mediated oocyte maturation	KEGG PATHWAY	ko04914	5	8	599	1757	0.00834725	0.00455322	0.235325	0.951754	K04079,htpG,XP_013229579.1|K04079,htpG,XP_003882154.1|K04079,htpG,XP_013232120.1|K04079,htpG,XP_013438488.1|K04079,htpG,XP_013235984.1	http://www.genome.jp/kegg-bin/show_pathway?ko04914/K04079%09red
Herpes simplex infection	KEGG PATHWAY	ko05168	4	6	599	1757	0.0066778	0.00341491	0.251361	0.951754	K03237,EIF2S1,XP_013234193.1|K06269,PPP1C,XP_013230961.1|K06269,PPP1C,XP_013437999.1|K08738,CYC,XP_013435120.1	http://www.genome.jp/kegg-bin/show_pathway?ko05168/K06269%09red/K08738%09red/K03237%09red
Non-alcoholic fatty liver disease (NAFLD)	KEGG PATHWAY	ko04932	4	6	599	1757	0.0066778	0.00341491	0.251361	0.951754	K00412,CYTB,ADW23642.1|K03237,EIF2S1,XP_013234193.1|K00413,CYC1,XP_013233820.1|K08738,CYC,XP_013435120.1	http://www.genome.jp/kegg-bin/show_pathway?ko04932/K03237%09red/K08738%09red/K00412%09red/K00413%09red
MAPK signaling pathway - fly	KEGG PATHWAY	ko04013	4	6	599	1757	0.0066778	0.00341491	0.251361	0.951754	K04564,SOD2,XP_013232304.1|K06689,UBE2D,XP_013228534.1|K06689,UBE2D,EWC75558.1|K06689,UBE2D,XP_013229983.1	http://www.genome.jp/kegg-bin/show_pathway?ko04013/K04564%09red/K06689%09red
Insulin resistance	KEGG PATHWAY	ko04931	4	6	599	1757	0.0066778	0.00341491	0.251361	0.951754	K00688,E2.4.1.1,XP_013231934.1|K06269,PPP1C,XP_013230961.1|K06269,PPP1C,XP_013437999.1|K00820,glmS,XP_013432924.1	http://www.genome.jp/kegg-bin/show_pathway?ko04931/K00688%09red/K06269%09red/K00820%09red
Thyroid hormone synthesis	KEGG PATHWAY	ko04918	3	4	599	1757	0.00500835	0.00227661	0.26784	0.951754	K00432,gpx,XP_013231991.1|K00383,GSR,XP_013440351.1|K00383,GSR,XP_013235109.1	http://www.genome.jp/kegg-bin/show_pathway?ko04918/K00432%09red/K00383%09red
Ether lipid metabolism	KEGG PATHWAY	ko00565	3	4	599	1757	0.00500835	0.00227661	0.26784	0.951754	K00993,EPT1,XP_013435627.1|K00803,AGPS,XP_013438238.1|K00803,AGPS,XP_013436048.1	http://www.genome.jp/kegg-bin/show_pathway?ko00565/K00803%09red/K00993%09red
Ubiquitin mediated proteolysis	KEGG PATHWAY	ko04120	3	4	599	1757	0.00500835	0.00227661	0.26784	0.951754	K06689,UBE2D,XP_013228534.1|K06689,UBE2D,XP_013229983.1|K06689,UBE2D,EWC75558.1	http://www.genome.jp/kegg-bin/show_pathway?ko04120/K06689%09red
Penicillin and cephalosporin biosynthesis	KEGG PATHWAY	ko00311	2	2	599	1757	0.0033389	0.0011383	0.281453	0.951754	K01434,E3.5.1.11,XP_013337504.1|K01434,E3.5.1.11,XP_013440884.1	http://www.genome.jp/kegg-bin/show_pathway?ko00311/K01434%09red
PI3K-Akt signaling pathway	KEGG PATHWAY	ko04151	5	9	599	1757	0.00834725	0.00512237	0.292744	0.951754	K04079,htpG,XP_013229579.1|K04079,htpG,XP_003882154.1|K04079,htpG,XP_013232120.1|K04079,htpG,XP_013438488.1|K04079,htpG,XP_013235984.1	http://www.genome.jp/kegg-bin/show_pathway?ko04151/K04079%09red
Starch and sucrose metabolism	KEGG PATHWAY	ko00500	7	15	599	1757	0.0116861	0.00853728	0.346232	0.951754	K01835,pgm,CDJ70347.1|K00688,E2.4.1.1,XP_013231934.1|K01835,pgm,XP_013333468.1|K00700,glgB,XP_013235320.1|K00703,E2.4.1.21,XP_013337552.1|K00703,E2.4.1.21,XP_013235487.1|K01187,malZ,XP_013438619.1	http://www.genome.jp/kegg-bin/show_pathway?ko00500/K01835%09red/K00688%09red/K00703%09red/K01187%09red/K00700%09red
Tuberculosis	KEGG PATHWAY	ko05152	7	15	599	1757	0.0116861	0.00853728	0.346232	0.951754	K04043,dnaK,BAA83426.1|K04043,dnaK,XP_013434462.1|K04077,groEL,XP_013438943.1|K04077,groEL,XP_013338599.1|K08738,CYC,XP_013435120.1|K04043,dnaK,ETW49790.1|K04043,dnaK,AET50612.1	http://www.genome.jp/kegg-bin/show_pathway?ko05152/K04077%09red/K04043%09red/K08738%09red
Biotin metabolism	KEGG PATHWAY	ko00780	3	5	599	1757	0.00500835	0.00284576	0.350635	0.951754	K00059,fabG,XP_013233585.1|K02372,fabZ,XP_013435044.1|K09458,fabF,XP_013434109.1	http://www.genome.jp/kegg-bin/show_pathway?ko00780/K02372%09red/K00059%09red/K09458%09red
Benzoate degradation	KEGG PATHWAY	ko00362	3	5	599	1757	0.00500835	0.00284576	0.350635	0.951754	K00252,GCDH,XP_013438059.1|K00632,fadA,XP_013438170.1|K01692,paaF,XP_013437850.1	http://www.genome.jp/kegg-bin/show_pathway?ko00362/K00252%09red/K00632%09red/K01692%09red
Alzheimer's disease	KEGG PATHWAY	ko05010	5	10	599	1757	0.00834725	0.00569152	0.352192	0.951754	K00412,CYTB,ADW23642.1|K00134,GAPDH,XP_013229416.1|K00134,GAPDH,AET50575.1|K00413,CYC1,XP_013233820.1|K08738,CYC,XP_013435120.1	http://www.genome.jp/kegg-bin/show_pathway?ko05010/K00134%09red/K08738%09red/K00412%09red/K00413%09red
Lysine degradation	KEGG PATHWAY	ko00310	4	8	599	1757	0.0066778	0.00455322	0.38754	0.951754	K00135,gabD,XP_013437833.1|K00252,GCDH,XP_013438059.1|K01692,paaF,XP_013437850.1|K00658,DLST,XP_013434872.1	http://www.genome.jp/kegg-bin/show_pathway?ko00310/K00252%09red/K00135%09red/K00658%09red/K01692%09red
Huntington's disease	KEGG PATHWAY	ko05016	4	8	599	1757	0.0066778	0.00455322	0.38754	0.951754	K04564,SOD2,XP_013232304.1|K00412,CYTB,ADW23642.1|K00413,CYC1,XP_013233820.1|K08738,CYC,XP_013435120.1	http://www.genome.jp/kegg-bin/show_pathway?ko05016/K04564%09red/K08738%09red/K00412%09red/K00413%09red
Cardiac muscle contraction	KEGG PATHWAY	ko04260	2	3	599	1757	0.0033389	0.00170746	0.391917	0.951754	K00412,CYTB,ADW23642.1|K00413,CYC1,XP_013233820.1	http://www.genome.jp/kegg-bin/show_pathway?ko04260/K00412%09red/K00413%09red
Protein digestion and absorption	KEGG PATHWAY	ko04974	2	3	599	1757	0.0033389	0.00170746	0.391917	0.951754	K01278,DPP4,XP_013230885.1|K01312,PRSS1_2_3,NP_989788.1	http://www.genome.jp/kegg-bin/show_pathway?ko04974/K01312%09red/K01278%09red
Vascular smooth muscle contraction	KEGG PATHWAY	ko04270	2	3	599	1757	0.0033389	0.00170746	0.391917	0.951754	K06269,PPP1C,XP_013230961.1|K06269,PPP1C,XP_013437999.1	http://www.genome.jp/kegg-bin/show_pathway?ko04270/K06269%09red
Alcoholism	KEGG PATHWAY	ko05034	2	3	599	1757	0.0033389	0.00170746	0.391917	0.951754	K06269,PPP1C,XP_013230961.1|K06269,PPP1C,XP_013437999.1	http://www.genome.jp/kegg-bin/show_pathway?ko05034/K06269%09red
Amphetamine addiction	KEGG PATHWAY	ko05031	2	3	599	1757	0.0033389	0.00170746	0.391917	0.951754	K06269,PPP1C,XP_013230961.1|K06269,PPP1C,XP_013437999.1	http://www.genome.jp/kegg-bin/show_pathway?ko05031/K06269%09red
Dopaminergic synapse	KEGG PATHWAY	ko04728	2	3	599	1757	0.0033389	0.00170746	0.391917	0.951754	K06269,PPP1C,XP_013230961.1|K06269,PPP1C,XP_013437999.1	http://www.genome.jp/kegg-bin/show_pathway?ko04728/K06269%09red
Long-term potentiation	KEGG PATHWAY	ko04720	2	3	599	1757	0.0033389	0.00170746	0.391917	0.951754	K06269,PPP1C,XP_013230961.1|K06269,PPP1C,XP_013437999.1	http://www.genome.jp/kegg-bin/show_pathway?ko04720/K06269%09red
Pantothenate and CoA biosynthesis	KEGG PATHWAY	ko00770	2	3	599	1757	0.0033389	0.00170746	0.391917	0.951754	K00859,coaE,XP_013434312.1|K01918,panC,XP_013233599.1	http://www.genome.jp/kegg-bin/show_pathway?ko00770/K01918%09red/K00859%09red
Oocyte meiosis	KEGG PATHWAY	ko04114	2	3	599	1757	0.0033389	0.00170746	0.391917	0.951754	K06269,PPP1C,XP_013230961.1|K06269,PPP1C,XP_013437999.1	http://www.genome.jp/kegg-bin/show_pathway?ko04114/K06269%09red
Inflammatory mediator regulation of TRP channels	KEGG PATHWAY	ko04750	2	3	599	1757	0.0033389	0.00170746	0.391917	0.951754	K06269,PPP1C,XP_013230961.1|K06269,PPP1C,XP_013437999.1	http://www.genome.jp/kegg-bin/show_pathway?ko04750/K06269%09red
Adrenergic signaling in cardiomyocytes	KEGG PATHWAY	ko04261	2	3	599	1757	0.0033389	0.00170746	0.391917	0.951754	K06269,PPP1C,XP_013230961.1|K06269,PPP1C,XP_013437999.1	http://www.genome.jp/kegg-bin/show_pathway?ko04261/K06269%09red
mRNA surveillance pathway	KEGG PATHWAY	ko03015	3	6	599	1757	0.00500835	0.00341491	0.432231	0.951754	K06965,PELO,XP_013436664.1|K06269,PPP1C,XP_013230961.1|K06269,PPP1C,XP_013437999.1	http://www.genome.jp/kegg-bin/show_pathway?ko03015/K06269%09red/K06965%09red
Parkinson's disease	KEGG PATHWAY	ko05012	3	6	599	1757	0.00500835	0.00341491	0.432231	0.951754	K00412,CYTB,ADW23642.1|K00413,CYC1,XP_013233820.1|K08738,CYC,XP_013435120.1	http://www.genome.jp/kegg-bin/show_pathway?ko05012/K08738%09red/K00412%09red/K00413%09red
Arachidonic acid metabolism	KEGG PATHWAY	ko00590	1	1	599	1757	0.00166945	0.000569152	0.455102	0.951754	K00432,gpx,XP_013231991.1	http://www.genome.jp/kegg-bin/show_pathway?ko00590/K00432%09red
Phosphonate and phosphinate metabolism	KEGG PATHWAY	ko00440	1	1	599	1757	0.00166945	0.000569152	0.455102	0.951754	K00993,EPT1,XP_013435627.1	http://www.genome.jp/kegg-bin/show_pathway?ko00440/K00993%09red
Pancreatic secretion	KEGG PATHWAY	ko04972	1	1	599	1757	0.00166945	0.000569152	0.455102	0.951754	K01312,PRSS1_2_3,NP_989788.1	http://www.genome.jp/kegg-bin/show_pathway?ko04972/K01312%09red
Ethylbenzene degradation	KEGG PATHWAY	ko00642	1	1	599	1757	0.00166945	0.000569152	0.455102	0.951754	K00632,fadA,XP_013438170.1	http://www.genome.jp/kegg-bin/show_pathway?ko00642/K00632%09red
Riboflavin metabolism	KEGG PATHWAY	ko00740	1	1	599	1757	0.00166945	0.000569152	0.455102	0.951754	K14656,ribL,XP_013336164.1	http://www.genome.jp/kegg-bin/show_pathway?ko00740/K14656%09red
Neuroactive ligand-receptor interaction	KEGG PATHWAY	ko04080	1	1	599	1757	0.00166945	0.000569152	0.455102	0.951754	K01312,PRSS1_2_3,NP_989788.1	http://www.genome.jp/kegg-bin/show_pathway?ko04080/K01312%09red
Cationic antimicrobial peptide (CAMP) resistance	KEGG PATHWAY	ko01503	1	1	599	1757	0.00166945	0.000569152	0.455102	0.951754	K03767,PPIA,XP_013438803.1	http://www.genome.jp/kegg-bin/show_pathway?ko01503/K03767%09red
Hepatitis C	KEGG PATHWAY	ko05160	1	1	599	1757	0.00166945	0.000569152	0.455102	0.951754	K03237,EIF2S1,XP_013234193.1	http://www.genome.jp/kegg-bin/show_pathway?ko05160/K03237%09red
Measles	KEGG PATHWAY	ko05162	1	1	599	1757	0.00166945	0.000569152	0.455102	0.951754	K03237,EIF2S1,XP_013234193.1	http://www.genome.jp/kegg-bin/show_pathway?ko05162/K03237%09red
Homologous recombination	KEGG PATHWAY	ko03440	1	1	599	1757	0.00166945	0.000569152	0.455102	0.951754	K03111,ssb,XP_013440289.1	http://www.genome.jp/kegg-bin/show_pathway?ko03440/K03111%09red
Propanoate metabolism	KEGG PATHWAY	ko00640	7	18	599	1757	0.0116861	0.0102447	0.49357	0.951754	K01895,ACSS,XP_013433758.1|K01692,paaF,XP_013437850.1|K01659,prpC,XP_013433146.1|K01720,prpD,XP_003881581.1|K09699,DBT,AET50600.1|K01720,prpD,XP_013234729.1|K01895,ACSS,XP_013232261.1	http://www.genome.jp/kegg-bin/show_pathway?ko00640/K01659%09red/K01895%09red/K09699%09red/K01720%09red/K01692%09red
Longevity regulating pathway - worm	KEGG PATHWAY	ko04212	7	18	599	1757	0.0116861	0.0102447	0.49357	0.951754	K04043,dnaK,BAA83426.1|K04043,dnaK,XP_013434462.1|K04077,groEL,XP_013438943.1|K04043,dnaK,AET50612.1|K04564,SOD2,XP_013232304.1|K04043,dnaK,ETW49790.1|K04077,groEL,XP_013338599.1	http://www.genome.jp/kegg-bin/show_pathway?ko04212/K04564%09red/K04077%09red/K04043%09red
Streptomycin biosynthesis	KEGG PATHWAY	ko00521	2	4	599	1757	0.0033389	0.00227661	0.493949	0.951754	K01835,pgm,CDJ70347.1|K01835,pgm,XP_013333468.1	http://www.genome.jp/kegg-bin/show_pathway?ko00521/K01835%09red
cAMP signaling pathway	KEGG PATHWAY	ko04024	2	4	599	1757	0.0033389	0.00227661	0.493949	0.951754	K06269,PPP1C,XP_013230961.1|K06269,PPP1C,XP_013437999.1	http://www.genome.jp/kegg-bin/show_pathway?ko04024/K06269%09red
Sulfur relay system	KEGG PATHWAY	ko04122	2	4	599	1757	0.0033389	0.00227661	0.493949	0.951754	K11996,MOCS3,XP_013433317.1|K04487,iscS,XP_013440438.1	http://www.genome.jp/kegg-bin/show_pathway?ko04122/K04487%09red/K11996%09red
Geraniol degradation	KEGG PATHWAY	ko00281	2	4	599	1757	0.0033389	0.00227661	0.493949	0.951754	K00632,fadA,XP_013438170.1|K01692,paaF,XP_013437850.1	http://www.genome.jp/kegg-bin/show_pathway?ko00281/K00632%09red/K01692%09red
beta-Alanine metabolism	KEGG PATHWAY	ko00410	2	4	599	1757	0.0033389	0.00227661	0.493949	0.951754	K01918,panC,XP_013233599.1|K01692,paaF,XP_013437850.1	http://www.genome.jp/kegg-bin/show_pathway?ko00410/K01918%09red/K01692%09red
Type I diabetes mellitus	KEGG PATHWAY	ko04940	2	4	599	1757	0.0033389	0.00227661	0.493949	0.951754	K04077,groEL,XP_013338599.1|K04077,groEL,XP_013438943.1	http://www.genome.jp/kegg-bin/show_pathway?ko04940/K04077%09red
Protein export	KEGG PATHWAY	ko03060	2	4	599	1757	0.0033389	0.00227661	0.493949	0.951754	K10956,SEC61A,KEP66757.1|K13280,SEC11,XP_013233792.1	http://www.genome.jp/kegg-bin/show_pathway?ko03060/K10956%09red/K13280%09red
cGMP-PKG signaling pathway	KEGG PATHWAY	ko04022	2	4	599	1757	0.0033389	0.00227661	0.493949	0.951754	K06269,PPP1C,XP_013230961.1|K06269,PPP1C,XP_013437999.1	http://www.genome.jp/kegg-bin/show_pathway?ko04022/K06269%09red
Galactose metabolism	KEGG PATHWAY	ko00052	3	7	599	1757	0.00500835	0.00398406	0.509746	0.951754	K01835,pgm,CDJ70347.1|K01835,pgm,XP_013333468.1|K01187,malZ,XP_013438619.1	http://www.genome.jp/kegg-bin/show_pathway?ko00052/K01835%09red/K01187%09red
Photosynthesis	KEGG PATHWAY	ko00195	3	7	599	1757	0.00500835	0.00398406	0.509746	0.951754	K02111,ATPF1A,XP_013440097.1|K02112,ATPF1B,XP_013232478.1|K02111,ATPF1A,CEL73732.1	http://www.genome.jp/kegg-bin/show_pathway?ko00195/K02112%09red/K02111%09red
Butanoate metabolism	KEGG PATHWAY	ko00650	3	7	599	1757	0.00500835	0.00398406	0.509746	0.951754	K00135,gabD,XP_013437833.1|K01692,paaF,XP_013437850.1|K00248,ACADS,XP_013436662.1	http://www.genome.jp/kegg-bin/show_pathway?ko00650/K00248%09red/K00135%09red/K01692%09red
Proteasome	KEGG PATHWAY	ko03050	10	27	599	1757	0.0166945	0.0153671	0.516354	0.951754	K03420,psmR,KYF41490.1|K03433,psmB,XP_013438006.1|K03433,psmB,AET50720.1|K03433,psmB,XP_013229090.1|K03433,psmB,XP_013435511.1|K03420,psmR,XP_013234298.1|K03433,psmB,XP_013233697.1|K03433,psmB,XP_013233337.1|K03420,psmR,XP_013234465.1|K03420,psmR,S51042	http://www.genome.jp/kegg-bin/show_pathway?ko03050/K03433%09red/K03420%09red
Influenza A	KEGG PATHWAY	ko05164	4	11	599	1757	0.0066778	0.00626067	0.581253	0.951754	K03237,EIF2S1,XP_013234193.1|K08738,CYC,XP_013435120.1|K01312,PRSS1_2_3,NP_989788.1|K05692,ACTB_G1,EPR56714.1	http://www.genome.jp/kegg-bin/show_pathway?ko05164/K05692%09red/K03237%09red/K08738%09red/K01312%09red
Alanine, aspartate and glutamate metabolism	KEGG PATHWAY	ko00250	5	14	599	1757	0.00834725	0.00796813	0.582415	0.951754	K00135,gabD,XP_013437833.1|K00259,ald,XP_013234727.1|K01939,purA,XP_013235248.1|K00830,AGXT,XP_013438934.1|K00820,glmS,XP_013432924.1	http://www.genome.jp/kegg-bin/show_pathway?ko00250/K00135%09red/K00259%09red/K00820%09red/K00830%09red/K01939%09red
Meiosis - yeast	KEGG PATHWAY	ko04113	2	5	599	1757	0.0033389	0.00284576	0.584393	0.951754	K06269,PPP1C,XP_013230961.1|K06269,PPP1C,XP_013437999.1	http://www.genome.jp/kegg-bin/show_pathway?ko04113/K06269%09red
Glutathione metabolism	KEGG PATHWAY	ko00480	7	20	599	1757	0.0116861	0.011383	0.586218	0.951754	K00033,PGD,XP_013437159.1|K00383,GSR,XP_013235109.1|K00383,GSR,XP_013440351.1|K00432,gpx,XP_013231991.1|K00031,IDH1,EUT80144.1|K00031,IDH1,XP_013440203.1|K00031,IDH1,AAV33246.1	http://www.genome.jp/kegg-bin/show_pathway?ko00480/K00432%09red/K00031%09red/K00033%09red/K00383%09red
Limonene and pinene degradation	KEGG PATHWAY	ko00903	1	2	599	1757	0.00166945	0.0011383	0.597969	0.951754	K01692,paaF,XP_013437850.1	http://www.genome.jp/kegg-bin/show_pathway?ko00903/K01692%09red
Apoptosis - multiple species	KEGG PATHWAY	ko04215	1	2	599	1757	0.00166945	0.0011383	0.597969	0.951754	K08738,CYC,XP_013435120.1	http://www.genome.jp/kegg-bin/show_pathway?ko04215/K08738%09red
p53 signaling pathway	KEGG PATHWAY	ko04115	1	2	599	1757	0.00166945	0.0011383	0.597969	0.951754	K08738,CYC,XP_013435120.1	http://www.genome.jp/kegg-bin/show_pathway?ko04115/K08738%09red
N-Glycan biosynthesis	KEGG PATHWAY	ko00510	1	2	599	1757	0.00166945	0.0011383	0.597969	0.951754	K00721,DPM1,XP_003886405.1	http://www.genome.jp/kegg-bin/show_pathway?ko00510/K00721%09red
Renin-angiotensin system	KEGG PATHWAY	ko04614	1	2	599	1757	0.00166945	0.0011383	0.597969	0.951754	K01322,PREP,XP_003881672.1	http://www.genome.jp/kegg-bin/show_pathway?ko04614/K01322%09red
Colorectal cancer	KEGG PATHWAY	ko05210	1	2	599	1757	0.00166945	0.0011383	0.597969	0.951754	K08738,CYC,XP_013435120.1	http://www.genome.jp/kegg-bin/show_pathway?ko05210/K08738%09red
Caprolactam degradation	KEGG PATHWAY	ko00930	1	2	599	1757	0.00166945	0.0011383	0.597969	0.951754	K01692,paaF,XP_013437850.1	http://www.genome.jp/kegg-bin/show_pathway?ko00930/K01692%09red
Fatty acid elongation	KEGG PATHWAY	ko00062	1	2	599	1757	0.00166945	0.0011383	0.597969	0.951754	K10703,PHS1,XP_013230406.1	http://www.genome.jp/kegg-bin/show_pathway?ko00062/K10703%09red
Small cell lung cancer	KEGG PATHWAY	ko05222	1	2	599	1757	0.00166945	0.0011383	0.597969	0.951754	K08738,CYC,XP_013435120.1	http://www.genome.jp/kegg-bin/show_pathway?ko05222/K08738%09red
alpha-Linolenic acid metabolism	KEGG PATHWAY	ko00592	1	2	599	1757	0.00166945	0.0011383	0.597969	0.951754	K00632,fadA,XP_013438170.1	http://www.genome.jp/kegg-bin/show_pathway?ko00592/K00632%09red
Vitamin B6 metabolism	KEGG PATHWAY	ko00750	1	2	599	1757	0.00166945	0.0011383	0.597969	0.951754	K00868,pdxK,XP_013437013.1	http://www.genome.jp/kegg-bin/show_pathway?ko00750/K00868%09red
Platinum drug resistance	KEGG PATHWAY	ko01524	1	2	599	1757	0.00166945	0.0011383	0.597969	0.951754	K08738,CYC,XP_013435120.1	http://www.genome.jp/kegg-bin/show_pathway?ko01524/K08738%09red
Pentose phosphate pathway	KEGG PATHWAY	ko00030	7	21	599	1757	0.0116861	0.0119522	0.629289	0.951754	K01835,pgm,CDJ70347.1|K00033,PGD,XP_013437159.1|K00616,E2.2.1.2,XP_013435384.1|K01835,pgm,XP_013333468.1|K00616,E2.2.1.2,XP_013232030.1|K03841,FBP,XP_013440015.1|K01623,ALDO,XP_013233987.1	http://www.genome.jp/kegg-bin/show_pathway?ko00030/K01835%09red/K01623%09red/K03841%09red/K00616%09red/K00033%09red
DNA replication	KEGG PATHWAY	ko03030	6	18	599	1757	0.0100167	0.0102447	0.630571	0.951754	K10726,mcm,XP_013233976.1|K10726,mcm,XP_013438325.1|K02319,DPA,XP_013436657.1|K04800,rfcL,XP_013235576.1|K04801,rfcS,XP_013230119.1|K03111,ssb,XP_013440289.1	http://www.genome.jp/kegg-bin/show_pathway?ko03030/K03111%09red/K04801%09red/K04800%09red/K02319%09red/K10726%09red
2-Oxocarboxylic acid metabolism	KEGG PATHWAY	ko01210	4	12	599	1757	0.0066778	0.00682982	0.63763	0.951754	K00031,IDH1,EUT80144.1|K01681,ACO,XP_013236090.1|K00031,IDH1,XP_013440203.1|K00031,IDH1,AAV33246.1	http://www.genome.jp/kegg-bin/show_pathway?ko01210/K00031%09red/K01681%09red
Valine, leucine and isoleucine degradation	KEGG PATHWAY	ko00280	4	12	599	1757	0.0066778	0.00682982	0.63763	0.951754	K00632,fadA,XP_013438170.1|K09699,DBT,AET50600.1|K01692,paaF,XP_013437850.1|K00248,ACADS,XP_013436662.1	http://www.genome.jp/kegg-bin/show_pathway?ko00280/K00248%09red/K09699%09red/K00632%09red/K01692%09red
Phenylalanine metabolism	KEGG PATHWAY	ko00360	2	6	599	1757	0.0033389	0.00341491	0.662313	0.951754	K02613,paaE,AET50763.1|K01692,paaF,XP_013437850.1	http://www.genome.jp/kegg-bin/show_pathway?ko00360/K01692%09red/K02613%09red
Biosynthesis of unsaturated fatty acids	KEGG PATHWAY	ko01040	2	6	599	1757	0.0033389	0.00341491	0.662313	0.951754	K00059,fabG,XP_013233585.1|K10703,PHS1,XP_013230406.1	http://www.genome.jp/kegg-bin/show_pathway?ko01040/K10703%09red/K00059%09red
Tryptophan metabolism	KEGG PATHWAY	ko00380	2	6	599	1757	0.0033389	0.00341491	0.662313	0.951754	K00252,GCDH,XP_013438059.1|K01692,paaF,XP_013437850.1	http://www.genome.jp/kegg-bin/show_pathway?ko00380/K00252%09red/K01692%09red
Arginine and proline metabolism	KEGG PATHWAY	ko00330	2	6	599	1757	0.0033389	0.00341491	0.662313	0.951754	K00931,proB,XP_013434130.1|K00819,rocD,XP_013227886.1	http://www.genome.jp/kegg-bin/show_pathway?ko00330/K00819%09red/K00931%09red
RNA degradation	KEGG PATHWAY	ko03018	11	35	599	1757	0.0183639	0.0199203	0.694324	0.951754	K04043,dnaK,BAA83426.1|K05592,deaD,CAB38640.1|K05592,deaD,XP_013440876.1|K03679,RRP4,XP_013232198.1|K04043,dnaK,XP_013434462.1|K04077,groEL,XP_013438943.1|K11927,rhlE,XP_013439803.1|K04043,dnaK,AET50612.1|K01689,ENO,AAK38886.1|K04043,dnaK,ETW49790.1|K04077,groEL,XP_013338599.1	http://www.genome.jp/kegg-bin/show_pathway?ko03018/K03679%09red/K04043%09red/K11927%09red/K01689%09red/K05592%09red/K04077%09red
Two-component system	KEGG PATHWAY	ko02020	3	10	599	1757	0.00500835	0.00569152	0.703125	0.951754	K00412,CYTB,ADW23642.1|K00413,CYC1,XP_013233820.1|K08738,CYC,XP_013435120.1	http://www.genome.jp/kegg-bin/show_pathway?ko02020/K08738%09red/K00412%09red/K00413%09red
Hippo signaling pathway	KEGG PATHWAY	ko04390	3	10	599	1757	0.00500835	0.00569152	0.703125	0.951754	K06269,PPP1C,XP_013230961.1|K06269,PPP1C,XP_013437999.1|K05692,ACTB_G1,EPR56714.1	http://www.genome.jp/kegg-bin/show_pathway?ko04390/K05692%09red/K06269%09red
Regulation of actin cytoskeleton	KEGG PATHWAY	ko04810	3	10	599	1757	0.00500835	0.00569152	0.703125	0.951754	K06269,PPP1C,XP_013230961.1|K06269,PPP1C,XP_013437999.1|K05692,ACTB_G1,EPR56714.1	http://www.genome.jp/kegg-bin/show_pathway?ko04810/K05692%09red/K06269%09red
Focal adhesion	KEGG PATHWAY	ko04510	3	10	599	1757	0.00500835	0.00569152	0.703125	0.951754	K06269,PPP1C,XP_013230961.1|K06269,PPP1C,XP_013437999.1|K05692,ACTB_G1,EPR56714.1	http://www.genome.jp/kegg-bin/show_pathway?ko04510/K05692%09red/K06269%09red
Platelet activation	KEGG PATHWAY	ko04611	3	10	599	1757	0.00500835	0.00569152	0.703125	0.951754	K06269,PPP1C,XP_013230961.1|K06269,PPP1C,XP_013437999.1|K05692,ACTB_G1,EPR56714.1	http://www.genome.jp/kegg-bin/show_pathway?ko04611/K05692%09red/K06269%09red
Thiamine metabolism	KEGG PATHWAY	ko00730	1	3	599	1757	0.00166945	0.00170746	0.703474	0.951754	K04487,iscS,XP_013440438.1	http://www.genome.jp/kegg-bin/show_pathway?ko00730/K04487%09red
Mismatch repair	KEGG PATHWAY	ko03430	1	3	599	1757	0.00166945	0.00170746	0.703474	0.951754	K03111,ssb,XP_013440289.1	http://www.genome.jp/kegg-bin/show_pathway?ko03430/K03111%09red
Taurine and hypotaurine metabolism	KEGG PATHWAY	ko00430	1	3	599	1757	0.00166945	0.00170746	0.703474	0.951754	K00259,ald,XP_013234727.1	http://www.genome.jp/kegg-bin/show_pathway?ko00430/K00259%09red
Toxoplasmosis	KEGG PATHWAY	ko05145	1	3	599	1757	0.00166945	0.00170746	0.703474	0.951754	K08738,CYC,XP_013435120.1	http://www.genome.jp/kegg-bin/show_pathway?ko05145/K08738%09red
Carbapenem biosynthesis	KEGG PATHWAY	ko00332	1	3	599	1757	0.00166945	0.00170746	0.703474	0.951754	K00931,proB,XP_013434130.1	http://www.genome.jp/kegg-bin/show_pathway?ko00332/K00931%09red
Hepatitis B	KEGG PATHWAY	ko05161	1	3	599	1757	0.00166945	0.00170746	0.703474	0.951754	K08738,CYC,XP_013435120.1	http://www.genome.jp/kegg-bin/show_pathway?ko05161/K08738%09red
Longevity regulating pathway	KEGG PATHWAY	ko04211	1	3	599	1757	0.00166945	0.00170746	0.703474	0.951754	K04564,SOD2,XP_013232304.1	http://www.genome.jp/kegg-bin/show_pathway?ko04211/K04564%09red
Amyotrophic lateral sclerosis (ALS)	KEGG PATHWAY	ko05014	1	3	599	1757	0.00166945	0.00170746	0.703474	0.951754	K08738,CYC,XP_013435120.1	http://www.genome.jp/kegg-bin/show_pathway?ko05014/K08738%09red
Oxidative phosphorylation	KEGG PATHWAY	ko00190	7	23	599	1757	0.0116861	0.0130905	0.707375	0.951754	K02111,ATPF1A,XP_013440097.1|K02120,ATPVD,XP_013436120.1|K00412,CYTB,ADW23642.1|K00413,CYC1,XP_013233820.1|K02122,ATPVF,XP_013229878.1|K02111,ATPF1A,CEL73732.1|K02112,ATPF1B,XP_013232478.1	http://www.genome.jp/kegg-bin/show_pathway?ko00190/K02112%09red/K02111%09red/K00412%09red/K00413%09red/K02122%09red/K02120%09red
Biosynthesis of amino acids	KEGG PATHWAY	ko01230	16	51	599	1757	0.0267112	0.0290268	0.715585	0.951754	K00616,E2.2.1.2,XP_013435384.1|K00134,GAPDH,AET50575.1|K00927,PGK,XP_013438037.1|K00931,proB,XP_013434130.1|K00031,IDH1,XP_013440203.1|K01738,cysK,XP_013436878.1|K00616,E2.2.1.2,XP_013232030.1|K00927,PGK,XP_013332747.1|K01623,ALDO,XP_013233987.1|K00927,PGK,XP_013438810.1|K00134,GAPDH,XP_013229416.1|K01689,ENO,AAK38886.1|K01681,ACO,XP_013236090.1|K00031,IDH1,EUT80144.1|K00789,metK,XP_013333045.1|K…	http://www.genome.jp/kegg-bin/show_pathway?ko01230/K00134%09red/K01689%09red/K01681%09red/K01623%09red/K00616%09red/K01738%09red/K00927%09red/K00789%09red/K00931%09red/K00031%09red
Apoptosis - fly	KEGG PATHWAY	ko04214	2	7	599	1757	0.0033389	0.00398406	0.72805	0.951754	K03386,PRDX2_4,AET50460.1|K08738,CYC,XP_013435120.1	http://www.genome.jp/kegg-bin/show_pathway?ko04214/K03386%09red/K08738%09red
Terpenoid backbone biosynthesis	KEGG PATHWAY	ko00900	2	7	599	1757	0.0033389	0.00398406	0.72805	0.951754	K01770,ispF,XP_013433375.1|K06013,STE24,XP_013233627.1	http://www.genome.jp/kegg-bin/show_pathway?ko00900/K06013%09red/K01770%09red
Sulfur metabolism	KEGG PATHWAY	ko00920	2	7	599	1757	0.0033389	0.00398406	0.72805	0.951754	K01738,cysK,XP_013436878.1|K08738,CYC,XP_013435120.1	http://www.genome.jp/kegg-bin/show_pathway?ko00920/K08738%09red/K01738%09red
Insulin signaling pathway	KEGG PATHWAY	ko04910	4	14	599	1757	0.0066778	0.00796813	0.734734	0.951754	K03841,FBP,XP_013440015.1|K00688,E2.4.1.1,XP_013231934.1|K06269,PPP1C,XP_013230961.1|K06269,PPP1C,XP_013437999.1	http://www.genome.jp/kegg-bin/show_pathway?ko04910/K00688%09red/K03841%09red/K06269%09red
Cysteine and methionine metabolism	KEGG PATHWAY	ko00270	3	11	599	1757	0.00500835	0.00626067	0.753022	0.951754	K01738,cysK,XP_013436878.1|K00641,metX,XP_013440859.1|K00789,metK,XP_013333045.1	http://www.genome.jp/kegg-bin/show_pathway?ko00270/K00789%09red/K00641%09red/K01738%09red
Apoptosis	KEGG PATHWAY	ko04210	3	11	599	1757	0.00500835	0.00626067	0.753022	0.951754	K03237,EIF2S1,XP_013234193.1|K08738,CYC,XP_013435120.1|K05692,ACTB_G1,EPR56714.1	http://www.genome.jp/kegg-bin/show_pathway?ko04210/K05692%09red/K08738%09red/K03237%09red
Proteoglycans in cancer	KEGG PATHWAY	ko05205	3	11	599	1757	0.00500835	0.00626067	0.753022	0.951754	K06269,PPP1C,XP_013230961.1|K06269,PPP1C,XP_013437999.1|K05692,ACTB_G1,EPR56714.1	http://www.genome.jp/kegg-bin/show_pathway?ko05205/K05692%09red/K06269%09red
Amino sugar and nucleotide sugar metabolism	KEGG PATHWAY	ko00520	3	11	599	1757	0.00500835	0.00626067	0.753022	0.951754	K01835,pgm,CDJ70347.1|K01835,pgm,XP_013333468.1|K00820,glmS,XP_013432924.1	http://www.genome.jp/kegg-bin/show_pathway?ko00520/K01835%09red/K00820%09red
Carbon fixation pathways in prokaryotes	KEGG PATHWAY	ko00720	7	25	599	1757	0.0116861	0.0142288	0.773778	0.951754	K01895,ACSS,XP_013433758.1|K01007,pps,XP_013229730.1|K00031,IDH1,EUT80144.1|K01681,ACO,XP_013236090.1|K00031,IDH1,XP_013440203.1|K01895,ACSS,XP_013232261.1|K00031,IDH1,AAV33246.1	http://www.genome.jp/kegg-bin/show_pathway?ko00720/K01895%09red/K00031%09red/K01007%09red/K01681%09red
Pyrimidine metabolism	KEGG PATHWAY	ko00240	7	25	599	1757	0.0116861	0.0142288	0.773778	0.951754	K03041,rpoA1,XP_013229513.1|K03784,deoD,XP_013231279.1|K01591,pyrF,XP_013440865.1|K02319,DPA,XP_013436657.1|K00940,ndk,XP_013228808.1|K00757,udp,XP_013228331.1|K00761,upp,AET50663.1	http://www.genome.jp/kegg-bin/show_pathway?ko00240/K03784%09red/K02319%09red/K00761%09red/K01591%09red/K00940%09red/K03041%09red/K00757%09red
Oxytocin signaling pathway	KEGG PATHWAY	ko04921	4	15	599	1757	0.0066778	0.00853728	0.775352	0.951754	K06269,PPP1C,XP_013230961.1|K06269,PPP1C,XP_013437999.1|K03234,EEF2,XP_013437347.1|K05692,ACTB_G1,EPR56714.1	http://www.genome.jp/kegg-bin/show_pathway?ko04921/K05692%09red/K06269%09red/K03234%09red
Aminobenzoate degradation	KEGG PATHWAY	ko00627	1	4	599	1757	0.00166945	0.00227661	0.781364	0.951754	K01692,paaF,XP_013437850.1	http://www.genome.jp/kegg-bin/show_pathway?ko00627/K01692%09red
RNA polymerase	KEGG PATHWAY	ko03020	1	4	599	1757	0.00166945	0.00227661	0.781364	0.951754	K03041,rpoA1,XP_013229513.1	http://www.genome.jp/kegg-bin/show_pathway?ko03020/K03041%09red
Drug metabolism - other enzymes	KEGG PATHWAY	ko00983	2	8	599	1757	0.0033389	0.00455322	0.782626	0.951754	K00760,hprT,XP_013228452.1|K00757,udp,XP_013228331.1	http://www.genome.jp/kegg-bin/show_pathway?ko00983/K00760%09red/K00757%09red
HIF-1 signaling pathway	KEGG PATHWAY	ko04066	3	12	599	1757	0.00500835	0.00682982	0.795964	0.951754	K00134,GAPDH,XP_013229416.1|K01689,ENO,AAK38886.1|K00134,GAPDH,AET50575.1	http://www.genome.jp/kegg-bin/show_pathway?ko04066/K00134%09red/K01689%09red
Purine metabolism	KEGG PATHWAY	ko00230	8	30	599	1757	0.0133556	0.0170746	0.819677	0.951754	K01939,purA,XP_013235248.1|K01835,pgm,CDJ70347.1|K03041,rpoA1,XP_013229513.1|K03784,deoD,XP_013231279.1|K01835,pgm,XP_013333468.1|K02319,DPA,XP_013436657.1|K00940,ndk,XP_013228808.1|K00760,hprT,XP_013228452.1	http://www.genome.jp/kegg-bin/show_pathway?ko00230/K03784%09red/K01835%09red/K00760%09red/K01939%09red/K00940%09red/K03041%09red/K02319%09red
Viral myocarditis	KEGG PATHWAY	ko05416	2	9	599	1757	0.0033389	0.00512237	0.827362	0.951754	K08738,CYC,XP_013435120.1|K05692,ACTB_G1,EPR56714.1	http://www.genome.jp/kegg-bin/show_pathway?ko05416/K05692%09red/K08738%09red
Vibrio cholerae infection	KEGG PATHWAY	ko05110	2	9	599	1757	0.0033389	0.00512237	0.827362	0.951754	K10956,SEC61A,KEP66757.1|K05692,ACTB_G1,EPR56714.1	http://www.genome.jp/kegg-bin/show_pathway?ko05110/K10956%09red/K05692%09red
Phagosome	KEGG PATHWAY	ko04145	2	9	599	1757	0.0033389	0.00512237	0.827362	0.951754	K10956,SEC61A,KEP66757.1|K05692,ACTB_G1,EPR56714.1	http://www.genome.jp/kegg-bin/show_pathway?ko04145/K10956%09red/K05692%09red
Methane metabolism	KEGG PATHWAY	ko00680	7	27	599	1757	0.0116861	0.0153671	0.828447	0.951754	K01895,ACSS,XP_013433758.1|K00830,AGXT,XP_013438934.1|K01895,ACSS,XP_013232261.1|K03841,FBP,XP_013440015.1|K01689,ENO,AAK38886.1|K01623,ALDO,XP_013233987.1|K01007,pps,XP_013229730.1	http://www.genome.jp/kegg-bin/show_pathway?ko00680/K03841%09red/K01007%09red/K01689%09red/K01623%09red/K00830%09red/K01895%09red
Glycine, serine and threonine metabolism	KEGG PATHWAY	ko00260	3	13	599	1757	0.00500835	0.00739898	0.832503	0.951754	K00108,betA,XP_013433824.1|K00830,AGXT,XP_013438934.1|K00108,betA,XP_013233307.1	http://www.genome.jp/kegg-bin/show_pathway?ko00260/K00108%09red/K00830%09red
Glycolysis / Gluconeogenesis	KEGG PATHWAY	ko00010	13	47	599	1757	0.0217028	0.0267501	0.83312	0.951754	K01835,pgm,CDJ70347.1|K01895,ACSS,XP_013433758.1|K00134,GAPDH,AET50575.1|K00927,PGK,XP_013438037.1|K01835,pgm,XP_013333468.1|K00627,DLAT,XP_013436872.1|K00927,PGK,XP_013332747.1|K01623,ALDO,XP_013233987.1|K00927,PGK,XP_013438810.1|K00134,GAPDH,XP_013229416.1|K01689,ENO,AAK38886.1|K03841,FBP,XP_013440015.1|K01895,ACSS,XP_013232261.1	http://www.genome.jp/kegg-bin/show_pathway?ko00010/K00134%09red/K01689%09red/K01835%09red/K03841%09red/K01623%09red/K00927%09red/K01895%09red/K00627%09red
Base excision repair	KEGG PATHWAY	ko03410	1	5	599	1757	0.00166945	0.00284576	0.838846	0.951754	K01151,nfo,XP_013437847.1	http://www.genome.jp/kegg-bin/show_pathway?ko03410/K01151%09red
Glycerolipid metabolism	KEGG PATHWAY	ko00561	1	5	599	1757	0.00166945	0.00284576	0.838846	0.951754	K00631,plsB,XP_013440962.1	http://www.genome.jp/kegg-bin/show_pathway?ko00561/K00631%09red
Ribosome biogenesis in eukaryotes	KEGG PATHWAY	ko03008	1	5	599	1757	0.00166945	0.00284576	0.838846	0.951754	K14564,NOP56,XP_013440580.1	http://www.genome.jp/kegg-bin/show_pathway?ko03008/K14564%09red
FoxO signaling pathway	KEGG PATHWAY	ko04068	1	5	599	1757	0.00166945	0.00284576	0.838846	0.951754	K04564,SOD2,XP_013232304.1	http://www.genome.jp/kegg-bin/show_pathway?ko04068/K04564%09red
Selenocompound metabolism	KEGG PATHWAY	ko00450	1	6	599	1757	0.00166945	0.00341491	0.881255	0.951754	K01874,MARS,XP_013437421.1	http://www.genome.jp/kegg-bin/show_pathway?ko00450/K01874%09red
Tyrosine metabolism	KEGG PATHWAY	ko00350	1	6	599	1757	0.00166945	0.00341491	0.881255	0.951754	K00135,gabD,XP_013437833.1	http://www.genome.jp/kegg-bin/show_pathway?ko00350/K00135%09red
AMPK signaling pathway	KEGG PATHWAY	ko04152	3	15	599	1757	0.00500835	0.00853728	0.888997	0.951754	K03841,FBP,XP_013440015.1|K03234,EEF2,XP_013437347.1|K07881,RAB14,XP_013228428.1	http://www.genome.jp/kegg-bin/show_pathway?ko04152/K03841%09red/K07881%09red/K03234%09red
Carbon fixation in photosynthetic organisms	KEGG PATHWAY	ko00710	7	31	599	1757	0.0116861	0.0176437	0.906339	0.951754	K00134,GAPDH,AET50575.1|K00927,PGK,XP_013438037.1|K00927,PGK,XP_013332747.1|K00927,PGK,XP_013438810.1|K00134,GAPDH,XP_013229416.1|K03841,FBP,XP_013440015.1|K01623,ALDO,XP_013233987.1	http://www.genome.jp/kegg-bin/show_pathway?ko00710/K00134%09red/K01623%09red/K03841%09red/K00927%09red
Pyruvate metabolism	KEGG PATHWAY	ko00620	5	24	599	1757	0.00834725	0.0136596	0.91241	0.951754	K00627,DLAT,XP_013436872.1|K01895,ACSS,XP_013433758.1|K00116,mqo,XP_013440081.1|K01895,ACSS,XP_013232261.1|K01007,pps,XP_013229730.1	http://www.genome.jp/kegg-bin/show_pathway?ko00620/K01895%09red/K00116%09red/K00627%09red/K01007%09red
Thyroid hormone signaling pathway	KEGG PATHWAY	ko04919	1	7	599	1757	0.00166945	0.00398406	0.912533	0.951754	K05692,ACTB_G1,EPR56714.1	http://www.genome.jp/kegg-bin/show_pathway?ko04919/K05692%09red
Adherens junction	KEGG PATHWAY	ko04520	1	7	599	1757	0.00166945	0.00398406	0.912533	0.951754	K05692,ACTB_G1,EPR56714.1	http://www.genome.jp/kegg-bin/show_pathway?ko04520/K05692%09red
Leukocyte transendothelial migration	KEGG PATHWAY	ko04670	1	7	599	1757	0.00166945	0.00398406	0.912533	0.951754	K05692,ACTB_G1,EPR56714.1	http://www.genome.jp/kegg-bin/show_pathway?ko04670/K05692%09red
Longevity regulating pathway - multiple species	KEGG PATHWAY	ko04213	1	7	599	1757	0.00166945	0.00398406	0.912533	0.951754	K04564,SOD2,XP_013232304.1	http://www.genome.jp/kegg-bin/show_pathway?ko04213/K04564%09red
Tight junction	KEGG PATHWAY	ko04530	1	7	599	1757	0.00166945	0.00398406	0.912533	0.951754	K05692,ACTB_G1,EPR56714.1	http://www.genome.jp/kegg-bin/show_pathway?ko04530/K05692%09red
Salmonella infection	KEGG PATHWAY	ko05132	1	7	599	1757	0.00166945	0.00398406	0.912533	0.951754	K05692,ACTB_G1,EPR56714.1	http://www.genome.jp/kegg-bin/show_pathway?ko05132/K05692%09red
Phototransduction - fly	KEGG PATHWAY	ko04745	1	7	599	1757	0.00166945	0.00398406	0.912533	0.951754	K05692,ACTB_G1,EPR56714.1	http://www.genome.jp/kegg-bin/show_pathway?ko04745/K05692%09red
Shigellosis	KEGG PATHWAY	ko05131	1	7	599	1757	0.00166945	0.00398406	0.912533	0.951754	K05692,ACTB_G1,EPR56714.1	http://www.genome.jp/kegg-bin/show_pathway?ko05131/K05692%09red
Dilated cardiomyopathy	KEGG PATHWAY	ko05414	1	7	599	1757	0.00166945	0.00398406	0.912533	0.951754	K05692,ACTB_G1,EPR56714.1	http://www.genome.jp/kegg-bin/show_pathway?ko05414/K05692%09red
Rap1 signaling pathway	KEGG PATHWAY	ko04015	1	7	599	1757	0.00166945	0.00398406	0.912533	0.951754	K05692,ACTB_G1,EPR56714.1	http://www.genome.jp/kegg-bin/show_pathway?ko04015/K05692%09red
Hypertrophic cardiomyopathy (HCM)	KEGG PATHWAY	ko05410	1	7	599	1757	0.00166945	0.00398406	0.912533	0.951754	K05692,ACTB_G1,EPR56714.1	http://www.genome.jp/kegg-bin/show_pathway?ko05410/K05692%09red
Hippo signaling pathway - fly	KEGG PATHWAY	ko04391	1	7	599	1757	0.00166945	0.00398406	0.912533	0.951754	K05692,ACTB_G1,EPR56714.1	http://www.genome.jp/kegg-bin/show_pathway?ko04391/K05692%09red
Pathogenic Escherichia coli infection	KEGG PATHWAY	ko05130	1	7	599	1757	0.00166945	0.00398406	0.912533	0.951754	K05692,ACTB_G1,EPR56714.1	http://www.genome.jp/kegg-bin/show_pathway?ko05130/K05692%09red
Arrhythmogenic right ventricular cardiomyopathy (ARVC)	KEGG PATHWAY	ko05412	1	7	599	1757	0.00166945	0.00398406	0.912533	0.951754	K05692,ACTB_G1,EPR56714.1	http://www.genome.jp/kegg-bin/show_pathway?ko05412/K05692%09red
Glycerophospholipid metabolism	KEGG PATHWAY	ko00564	2	12	599	1757	0.0033389	0.00682982	0.916142	0.951754	K00993,EPT1,XP_013435627.1|K00631,plsB,XP_013440962.1	http://www.genome.jp/kegg-bin/show_pathway?ko00564/K00631%09red/K00993%09red
Carbon metabolism	KEGG PATHWAY	ko01200	24	89	599	1757	0.0400668	0.0506545	0.917353	0.951754	K01895,ACSS,XP_013433758.1|K00627,DLAT,XP_013436872.1|K01007,pps,XP_013229730.1|K01689,ENO,AAK38886.1|K01623,ALDO,XP_013233987.1|K00033,PGD,XP_013437159.1|K00248,ACADS,XP_013436662.1|K00134,GAPDH,AET50575.1|K00830,AGXT,XP_013438934.1|K01895,ACSS,XP_013232261.1|K01738,cysK,XP_013436878.1|K00134,GAPDH,XP_013229416.1|K00031,IDH1,XP_013440203.1|K00031,IDH1,AAV33246.1|K00616,E2.2.1.2,XP_013435384.1|K0…	http://www.genome.jp/kegg-bin/show_pathway?ko01200/K00134%09red/K01623%09red/K00658%09red/K01689%09red/K01007%09red/K01681%09red/K00248%09red/K03841%09red/K00616%09red/K00830%09red/K00927%09red/K01895%09red/K00116%09red/K00627%09red/K00033%09red/K01738%09red/K00031%09red
Glucagon signaling pathway	KEGG PATHWAY	ko04922	1	8	599	1757	0.00166945	0.00455322	0.935593	0.958694	K00688,E2.4.1.1,XP_013231934.1	http://www.genome.jp/kegg-bin/show_pathway?ko04922/K00688%09red
Bacterial invasion of epithelial cells	KEGG PATHWAY	ko05100	1	8	599	1757	0.00166945	0.00455322	0.935593	0.958694	K05692,ACTB_G1,EPR56714.1	http://www.genome.jp/kegg-bin/show_pathway?ko05100/K05692%09red
Aminoacyl-tRNA biosynthesis	KEGG PATHWAY	ko00970	6	31	599	1757	0.0100167	0.0176437	0.950569	0.963498	K01886,QARS,XP_013438074.1|K01876,DARS,XP_013439522.1|K01872,AARS,XP_013233756.1|K01874,MARS,XP_013437421.1|K01866,YARS,XP_013441082.1|K01892,HARS,CEL73547.1	http://www.genome.jp/kegg-bin/show_pathway?ko00970/K01872%09red/K01866%09red/K01874%09red/K01886%09red/K01876%09red/K01892%09red
Citrate cycle (TCA cycle)	KEGG PATHWAY	ko00020	7	35	599	1757	0.0116861	0.0199203	0.95189	0.963498	K00116,mqo,XP_013440081.1|K00627,DLAT,XP_013436872.1|K00658,DLST,XP_013434872.1|K00031,IDH1,EUT80144.1|K01681,ACO,XP_013236090.1|K00031,IDH1,XP_013440203.1|K00031,IDH1,AAV33246.1	http://www.genome.jp/kegg-bin/show_pathway?ko00020/K00031%09red/K00627%09red/K00116%09red/K00658%09red/K01681%09red
Glyoxylate and dicarboxylate metabolism	KEGG PATHWAY	ko00630	2	16	599	1757	0.0033389	0.00910643	0.969638	0.975515	K00830,AGXT,XP_013438934.1|K01681,ACO,XP_013236090.1	http://www.genome.jp/kegg-bin/show_pathway?ko00630/K00830%09red/K01681%09red
Fructose and mannose metabolism	KEGG PATHWAY	ko00051	2	17	599	1757	0.0033389	0.00967558	0.976618	0.976618	K03841,FBP,XP_013440015.1|K01623,ALDO,XP_013233987.1	http://www.genome.jp/kegg-bin/show_pathway?ko00051/K03841%09red/K01623%09red
