# Supplementary material for: Comparative proteomic analysis of wall-forming bodies and oocyst wall reveals the molecular basis underlying oocyst wall formation in Eimeria necatrix
Source: Parasit Vectors. 2023 Dec 18;16:460. doi: 10.1186/s13071-023-06076-6 (PMC10729351; doi:10.1186/s13071-023-06076-6)
Supplement: Supplementary file 14 — Additional file 14: Table S14. Enrichment analysis of COG terms for differentially expressed proteins between WFBs and oocyst wall. [file 13071_2023_6076_MOESM14_ESM.xlsx]

## Sheet: Table S14
Table S14. Enrichment analysis of COG terms for differentially expressed proteins between WFBs and oocyst wall.
Second_class	Class_Name	Protein_number	Frist_Class	Protein
J	Translation, ribosomal structure and biogenesis	85	INFORMATION	AAD08643.1 AET50473.1 AET50496.1 AET50506.1 AET50520.1 AET50552.1 AET50571.1 AET50615.1 AET50816.1 AET50859.1 AET50884.1 CAK51431.1 CEL73547.1 ETW29209.1 ETW31914.1 KNC37995.1 KYF44914.1 KYF47673.1 PIM00156.1 PUA86461.1 XP_001348269.1 XP_003880798.1 XP_003885136.1 XP_013228213.1 XP_013228850.1 XP_013229432.1 XP_013229665.1 XP_013229778.1 XP_013229994.1 XP_013230524.1 XP_013231204.1 XP_013231429.1…
O	Posttranslational modification, protein turnover, chaperones	81	CELLULAR	3U31_A ABC50099.1 AET50497.1 AET50550.1 AET50612.1 AET50688.1 AET50720.1 AET50733.1 AET50736.1 BAA83426.1 CAK51402.1 ETW18314.1 ETW49790.1 EUR69263.1 EWC75558.1 KEP66640.1 KFH05023.1 KYF41490.1 KYK62353.1 NP_989788.1 S51042 XP_003882154.1 XP_013228470.1 XP_013228534.1 XP_013228648.1 XP_013229090.1 XP_013229253.1 XP_013229579.1 XP_013229789.1 XP_013229983.1 XP_013230006.1 XP_013230659.1 XP_0132316…
C	Energy production and conversion	28	METABOLISM	AAA29077.1 AAV33246.1 ADW23642.1 AET50600.1 AET50763.1 CEL73732.1 EUT80144.1 XP_013227963.1 XP_013229878.1 XP_013232478.1 XP_013233820.1 XP_013235109.1 XP_013236090.1 XP_013433146.1 XP_013434294.1 XP_013434872.1 XP_013435120.1 XP_013435603.1 XP_013436048.1 XP_013436120.1 XP_013436800.1 XP_013436872.1 XP_013437833.1 XP_013438238.1 XP_013439990.1 XP_013440097.1 XP_013440203.1 XP_013440351.1
G	Carbohydrate transport and metabolism	27	METABOLISM	AAK38886.1 AET50575.1 CDJ70347.1 XP_003881581.1 XP_003886405.1 XP_013229416.1 XP_013231934.1 XP_013232030.1 XP_013232366.1 XP_013233987.1 XP_013234729.1 XP_013235320.1 XP_013235487.1 XP_013332747.1 XP_013333468.1 XP_013337552.1 XP_013432573.1 XP_013433533.1 XP_013434312.1 XP_013435384.1 XP_013437159.1 XP_013437407.1 XP_013438037.1 XP_013438619.1 XP_013438810.1 XP_013440015.1 XP_013440081.1
R	General function prediction only	26	POORLY	AET50598.1 AET50834.1 KYF42869.1 XP_013228371.1 XP_013228428.1 XP_013228444.1 XP_013229205.1 XP_013229930.1 XP_013232032.1 XP_013232132.1 XP_013232563.1 XP_013233795.1 XP_013234355.1 XP_013234452.1 XP_013235478.1 XP_013335030.1 XP_013338417.1 XP_013433764.1 XP_013434337.1 XP_013434674.1 XP_013435211.1 XP_013435266.1 XP_013437454.1 XP_013437558.1 XP_013438515.1 XP_013440918.1
T	Signal transduction mechanisms	24	CELLULAR	AAQ91345.1 CEL67432.1 ETW30644.1 ETW49331.1 KYF44911.1 XP_013228871.1 XP_013229410.1 XP_013229730.1 XP_013230508.1 XP_013230961.1 XP_013232033.1 XP_013232528.1 XP_013234162.1 XP_013333560.1 XP_013432548.1 XP_013433011.1 XP_013433808.1 XP_013437985.1 XP_013437999.1 XP_013438856.1 XP_013439692.1 XP_013440746.1 XP_013440762.1 XP_013440921.1
L	Replication, recombination and repair	22	INFORMATION	CAB38640.1 KFH01019.1 PIM03681.1 XP_013228281.1 XP_013228427.1 XP_013230119.1 XP_013231061.1 XP_013232406.1 XP_013233743.1 XP_013233976.1 XP_013235576.1 XP_013433699.1 XP_013435725.1 XP_013436377.1 XP_013436437.1 XP_013436657.1 XP_013437847.1 XP_013438283.1 XP_013438325.1 XP_013439803.1 XP_013440289.1 XP_013440876.1
I	Lipid transport and metabolism	20	METABOLISM	ETW19944.1 XP_013229650.1 XP_013232261.1 XP_013232639.1 XP_013232958.1 XP_013433322.1 XP_013433353.1 XP_013433375.1 XP_013433758.1 XP_013433915.1 XP_013434833.1 XP_013435044.1 XP_013435627.1 XP_013436662.1 XP_013437850.1 XP_013437929.1 XP_013438059.1 XP_013438170.1 XP_013439980.1 XP_013440962.1
F	Nucleotide transport and metabolism	11	METABOLISM	AET50663.1 XP_013227977.1 XP_013228331.1 XP_013228452.1 XP_013228808.1 XP_013231279.1 XP_013232657.1 XP_013235248.1 XP_013436178.1 XP_013440488.1 XP_013440865.1
S	Function unknown	11	POORLY	XP_013232831.1 XP_013233249.1 XP_013233860.1 XP_013234226.1 XP_013234288.1 XP_013433116.1 XP_013433831.1 XP_013434003.1 XP_013434094.1 XP_013434769.1 XP_013440807.1
E	Amino acid transport and metabolism	10	METABOLISM	KFH15497.1 XP_003881672.1 XP_013227886.1 XP_013230885.1 XP_013233275.1 XP_013234727.1 XP_013434130.1 XP_013436878.1 XP_013440438.1 XP_013440859.1
H	Coenzyme transport and metabolism	10	METABOLISM	XP_013231951.1 XP_013233599.1 XP_013333045.1 XP_013333372.1 XP_013433317.1 XP_013434105.1 XP_013434406.1 XP_013437013.1 XP_013439536.1 XP_013440239.1
M	Cell wall/membrane/envelope biogenesis	10	CELLULAR	XP_013228219.1 XP_013229715.1 XP_013234440.1 XP_013334921.1 XP_013336164.1 XP_013432924.1 XP_013434639.1 XP_013434990.1 XP_013435456.1 XP_013437165.1
P	Inorganic ion transport and metabolism	7	METABOLISM	AET50582.1 XP_013231203.1 XP_013231816.1 XP_013232304.1 XP_013233090.1 XP_013234864.1 XP_013439839.1
Q	Secondary metabolites biosynthesis, transport and catabolism	6	METABOLISM	CDJ70366.1 XP_013337504.1 XP_013433087.1 XP_013437838.1 XP_013439651.1 XP_013440884.1
K	Transcription	5	INFORMATION	XP_013229512.1 XP_013229513.1 XP_013234435.1 XP_013234880.1 XP_013435101.1
V	Defense mechanisms	3	CELLULAR	AET50460.1 XP_013228359.1 XP_013432487.1
U	Intracellular trafficking, secretion, and vesicular transport	2	CELLULAR	KEP66757.1 XP_013233792.1
B	Chromatin structure and dynamics	1	INFORMATION	XP_013437493.1
D	Cell cycle control, cell division, chromosome partitioning	1	CELLULAR	XP_013433286.1
Z	Cytoskeleton	1	CELLULAR	EPR56714.1
